# Supplementary material for: Comparative analysis of diet-associated responses in two rice planthopper species
Source: BMC Genomics. 2020 Aug 17;21:565. doi: 10.1186/s12864-020-06976-2 (PMC7437935; doi:10.1186/s12864-020-06976-2)
Supplement: Supplementary file 6 — Additional file 6: Table S1. Differentially expressed genes when rice-colonized SBPH (rSBPH) were transferred to wheat plants. [file 12864_2020_6976_MOESM6_ESM.xlsx]

## Sheet: Table S1
Table S1. Differentially expressed genes when rice-colonized SBPH (rSBPH) transferred to wheat.
Gene ID	rSBPH-1	rSBPH-2	rSBPH-3	tSBPH-1	tSBPH-2	tSBPH-3	log2(tSBPH/rSBPH)	Qvalue(tSBPH/rSBPH)	Pvalue(tSBPH/rSBPH)	Nr annotation
evm.TU.Contig78.210	139.83	96.3	131.31	0	0	0	-10.7622	4.94e-128	2.8e-128	XP_022198731.1|1.6e-40|dehydrogenase/reductase SDR family member 11-like [Nilaparvata lugens]
evm.TU.Contig248.47	11.63	27.93	22.25	0	0	0	-8.60076	4.22e-40	5.13e-40	XP_014224055.1|1.8e-14|PREDICTED: uncharacterized protein LOC106650526 [Trichogramma pretiosum]
evm.TU.Contig191.3	11.12	18.09	11.98	0	0.26	0	-7.39745	1.38e-155	6.58e-156	XP_022201600.1|1.2e-218|venom serine carboxypeptidase-like [Nilaparvata lugens]
evm.TU.Contig15397.1	35.38	17.19	16.55	0.83	0	0	-6.8001	1.57e-27	2.32e-27	XP_009903848.1|2.8e-06|PREDICTED: neurofascin, partial [Picoides pubescens]
evm.TU.Contig21943.1	11.25	7.14	11.5	0	0	0	-6.01357	1.52e-09	3.36e-09	XP_022191174.1|2.8e-28|40S ribosomal protein S28 [Nilaparvata lugens]
evm.TU.Contig172.77	56.77	70.6	33.98	1.85	0	0.73	-6.00826	0	0	XP_022197654.1|1.8e-138|uncharacterized protein LOC111054850 [Nilaparvata lugens]
BGI_novel_G000625	2.87	14.35	11.47	0.51	0.44	0	-5.08324	4.36e-23	6.97e-23
evm.TU.Contig337.16	21.5	27.82	37.63	0	0.61	3.22	-4.81201	1.69e-40	2.05e-40	XP_018906376.1|2.3e-14|PREDICTED: protein lifeguard 1-like [Bemisia tabaci]
evm.TU.Contig21.159	8.01	20.7	15.92	0.9	0.55	0.55	-4.58651	2.91e-61	2.73e-61	AID60296.1|2.2e-56|easter-12 [Nilaparvata lugens]
evm.TU.Contig535.21	2.62	22.22	16.68	0.5	0.99	0.76	-4.33397	1.09e-41	1.3e-41
evm.TU.Contig32193.1	15.08	9.18	15.66	1.43	1.26	0	-4.2319	4.9e-16	9.11e-16	XP_022185298.1|6.2e-30|60S ribosomal protein L8 [Nilaparvata lugens]
BGI_novel_G000426	4.34	22.04	10.76	0.63	0.6	1.27	-4.20555	6.9e-18	1.23e-17
evm.TU.Contig41.59	2.19	14.35	9.06	0.32	0.98	0.33	-4.07505	1.2e-37	1.52e-37	XP_022205533.1|1.8e-83|ferritin, heavy subunit-like [Nilaparvata lugens]
evm.TU.Contig21.68	555.75	700.42	495.98	56.03	26.45	37.8	-4.07153	0	0
BGI_novel_G000344	8.32	41.24	22	1.32	2.86	0.65	-4.05376	1.09e-58	1.05e-58
evm.TU.Contig21.160	6.31	21.28	13.96	1.43	1.06	0.36	-4.05138	5.83e-30	8.23e-30	XP_022195512.1|1.7e-39|melanization protease 1-like [Nilaparvata lugens]
evm.TU.Contig86.51	9.32	17.4	11.36	1.49	0.38	0.86	-3.85579	1.09e-87	8.13e-88	XP_022199295.1|7.6e-137|very-long-chain 3-oxoacyl-CoA reductase-like isoform X1 [Nilaparvata lugens]
evm.TU.Contig480.17	51.54	56.48	37.52	5.96	2.09	3.08	-3.73549	0	0	XP_021925122.1|7.9e-181|uncharacterized protein LOC110832432 isoform X2 [Zootermopsis nevadensis]
evm.TU.Contig337.12	160.27	346.05	268.85	16.66	14.76	33.18	-3.69349	0	0	XP_022193602.1|2.1e-41|cuticle protein 16.5-like [Nilaparvata lugens]
evm.TU.Contig39.50	14.28	24.34	14.65	2.27	0.86	1.87	-3.46758	9.81e-138	5.21e-138	XP_018571420.1|2.8e-06|PREDICTED: uncharacterized protein LOC108911071 [Anoplophora glabripennis]
BGI_novel_G001038	3.36	15.48	9.07	1.19	1.23	0.28	-3.41638	8.63e-80	6.79e-80
evm.TU.Contig264.15	55.89	75.96	44.77	8.4	3.87	4.89	-3.40711	0	0	BAQ02357.1|2.3e-225|sugar transporter [Nilaparvata lugens]
evm.TU.Contig310.22	5.05	29.91	18.19	1.32	3.08	1.11	-3.34659	5.84e-86	4.39e-86
evm.TU.Contig51.19	4.05	33.47	32.2	2.68	1.46	1.03	-3.32028	1.91e-118	1.14e-118	XP_022190888.1|3.4e-47|uncharacterized protein LOC111049178 [Nilaparvata lugens]
evm.TU.Contig290.8	50.61	59.96	46.81	6.84	5.45	4.79	-3.25433	0	0	AQT27065.1|3.4e-197|putative cystathionine beta-lyase [Nilaparvata lugens]
evm.TU.Contig16959.1	30.46	18.83	49.66	5.44	1.79	4.42	-3.25348	1.16e-56	1.15e-56	XP_022204657.1|3.1e-38|calcium-binding protein P-like isoform X2 [Nilaparvata lugens]
evm.TU.Contig152.13	4.5	16.64	14.29	0.81	2.98	0.28	-3.24908	1.55e-27	2.29e-27	XP_022190120.1|3.3e-31|uncharacterized protein LOC111048525 isoform X1 [Nilaparvata lugens]
BGI_novel_G000224	742.65	614.22	706.08	76.08	102.46	88.43	-3.24168	0	0
evm.TU.Contig1849.1	18.98	20.8	16.03	5.32	3.54	0	-3.22018	1.45e-13	2.86e-13	APA33852.1|9.3e-28|seminal fluid protein [Nilaparvata lugens]
evm.TU.Contig69.24	32.61	42.06	14.75	2	5.29	4.53	-3.19249	1.15e-40	1.39e-40	XP_022183794.1|5.3e-07|uncharacterized protein LOC111043204 [Nilaparvata lugens]
evm.TU.Contig112.57	35.26	57.12	37.46	7.21	2.99	6.1	-3.14115	1.72e-101	1.16e-101	XP_022202144.1|4.5e-38|uncharacterized protein LOC111058871, partial [Nilaparvata lugens]
evm.TU.Contig67.5	2.95	17.66	11.92	2.65	0.89	0.68	-3.06105	6.74e-29	9.7e-29
evm.TU.Contig100.143	11.36	4.73	12.13	1.93	0.53	1.04	-3.05054	2.05e-38	2.56e-38	XP_022199175.1|7.5e-77|troponin C, isotype gamma-like [Nilaparvata lugens]
evm.TU.Contig479.26	62.9	70.3	61.76	12.52	5.92	7.35	-2.99397	0	0	XP_022184443.1|1.0e-154|1-acyl-sn-glycerol-3-phosphate acyltransferase alpha-like, partial [Nilaparvata lugens]
evm.TU.Contig108.42	6.01	7.99	8.05	0.26	0.44	2.12	-2.98734	2.39e-125	1.38e-125	XP_022194442.1|0.0e+00|adhesive plaque matrix protein-like [Nilaparvata lugens]
evm.TU.Contig8.309_evm.TU.Contig8.310	11.44	9.11	12.65	2.36	1	1.37	-2.98316	2.55e-20	4.3e-20	XP_022195139.1|5.3e-33|uncharacterized protein LOC111052697 [Nilaparvata lugens]
evm.TU.Contig29327.1	25.72	27.88	27.77	3.5	5.55	3.51	-2.97129	1.91e-30	2.68e-30	XP_022207495.1|5.6e-43|ATP-dependent 6-phosphofructokinase [Nilaparvata lugens]
evm.TU.Contig182.12	511.98	440.18	480.91	72.42	83.86	79.45	-2.96803	0	0	KNC32650.1|1.2e-06|hypothetical protein FF38_13189 [Lucilia cuprina]
evm.TU.Contig337.14	25.84	69.76	44.41	5.46	5.72	8.07	-2.94178	3.98e-201	1.53e-201	XP_022193601.1|1.7e-38|prisilkin-39-like [Nilaparvata lugens]
evm.TU.Contig37156.1	53.6	74.84	65.3	2.58	14.54	19.55	-2.92375	1.39e-26	2.09e-26	XP_022193345.1|5.3e-23|ATP synthase subunit b, mitochondrial [Nilaparvata lugens]
evm.TU.Contig290.17	8.59	15.93	8.61	1.63	1.77	1.19	-2.89072	1.99e-170	8.8e-171	XP_022201983.1|4.8e-207|matrix metalloproteinase-14-like [Nilaparvata lugens]
evm.TU.Contig250.26	1017.54	851.66	915.07	136.07	196.9	139.08	-2.82663	0	0	XP_014280445.1|5.2e-22|PREDICTED: 60S ribosomal protein L39 [Halyomorpha halys]
evm.TU.Contig337.10	93.56	91.37	122.26	3.79	8.55	33.99	-2.81828	0	0	XP_022204656.1|1.0e-56|cuticle protein 16.5-like isoform X1 [Nilaparvata lugens]
evm.TU.Contig21.89	635.6	525.92	548.74	84.1	113.68	109.67	-2.81305	0	0	XP_022206416.1|2.6e-31|ATP synthase subunit e, mitochondrial [Nilaparvata lugens]
evm.TU.Contig13277.1	36.49	25.41	39.48	4.43	9.56	3.36	-2.79906	1.61e-36	2.06e-36	XP_022187343.1|1.0e-44|facilitated trehalose transporter Tret1-like [Nilaparvata lugens]
evm.TU.Contig31310.1	19.2	36.32	32.91	2.15	2.6	9.24	-2.784	5.21e-70	4.48e-70	XP_022190960.1|3.5e-56|cuticle protein 18.7-like [Nilaparvata lugens]
evm.TU.Contig12998.1	16.22	8.94	4.65	1.29	1.15	3.81	-2.76163	4.22e-07	1.02e-06	AFN26934.1|1.7e-28|adipokinetic hormone [Nilaparvata lugens]
evm.TU.Contig351.8	43.42	16.08	64.43	5.96	6.92	6.81	-2.74188	2.51e-88	1.86e-88	XP_018587359.1|4.6e-11|PREDICTED: tissue factor pathway inhibitor 2 [Scleropages formosus]
evm.TU.Contig448.13	114.26	248.55	173.01	31.22	30.19	28.14	-2.7279	0	0	XP_022193934.1|2.6e-55|uncharacterized protein LOC111051698 [Nilaparvata lugens]
evm.TU.Contig172.6	3.54	14.07	11.96	3.35	0.94	0.57	-2.68797	6.1e-27	9.09e-27
evm.TU.Contig31.122	4128.45	3679.64	3397.79	605.36	710.17	629.27	-2.68738	0	0	XP_022196210.1|2.4e-22|40S ribosomal protein S29 [Nilaparvata lugens]
evm.TU.Contig572.10	188.63	130.4	149.86	32.15	27.18	22.96	-2.6636	1.19e-273	3.49e-274	XP_011612573.1|8.9e-13|PREDICTED: keratin-associated protein 21-1-like [Takifugu rubripes]
evm.TU.Contig448.14	155.66	354.68	284.19	44.04	43.35	47.03	-2.62827	0	0	XP_022193934.1|6.9e-61|uncharacterized protein LOC111051698 [Nilaparvata lugens]
BGI_novel_G000688	428.72	345.05	388.17	58.87	77.18	61.52	-2.62016	0	0
evm.TU.Contig223.20	328.85	447.75	280.03	78.42	47.11	68.27	-2.61437	0	0	XP_022190936.1|2.8e-67|2-iminobutanoate/2-iminopropanoate deaminase-like [Nilaparvata lugens]
evm.TU.Contig11771.1	22.01	19.14	20.59	7.48	1.97	4	-2.58648	4.84e-16	8.99e-16	XP_022187099.1|2.9e-32|fatty acid synthase [Nilaparvata lugens]
evm.TU.Contig848.1	11.07	9.64	17.95	1.34	2.67	3.3	-2.58106	6.54e-14	1.28e-13
BGI_novel_G000488	50.09	113.38	121.67	11.78	15.01	22.75	-2.57451	0	0
evm.TU.Contig17.131	18.27	11.49	12.34	1.43	4.41	1.67	-2.55268	1.7e-65	1.53e-65	XP_022194298.1|4.0e-151|zinc metalloproteinase nas-13-like [Nilaparvata lugens]
evm.TU.Contig24275.1	1139.29	1092.31	1040.87	183.41	257.24	254.72	-2.54137	0	0	XP_022185942.1|6.8e-38|40S ribosomal protein S2 [Nilaparvata lugens]
evm.TU.Contig24646.1	82.62	62.68	73.82	20.47	17.34	13.41	-2.50389	4.61e-44	5.3e-44	XP_022190776.1|2.2e-34|40S ribosomal protein S15 [Nilaparvata lugens]
evm.TU.Contig84.39	275.55	244.89	237.71	45.86	59.14	58.08	-2.48033	1.78e-242	5.82e-243	XP_022194035.1|6.3e-37|uncharacterized protein LOC111051785 [Nilaparvata lugens]
evm.TU.Contig7669.1	43.41	27.07	47.86	9.18	6.64	13.11	-2.45346	1.74e-23	2.77e-23	XP_022186703.1|8.5e-26|sialin-like [Nilaparvata lugens]
evm.TU.Contig448.12	35.74	74.53	48.52	14.66	9.76	8.04	-2.44335	1.53e-88	1.13e-88	XP_022193934.1|1.0e-35|uncharacterized protein LOC111051698 [Nilaparvata lugens]
BGI_novel_G000251	25.45	29.52	24.09	4.68	3.99	7.31	-2.42073	1.64e-61	1.53e-61
evm.TU.Contig515.1	7.22	6.23	7.05	2.15	0.99	1	-2.41113	1.02e-16	1.87e-16
evm.TU.Contig225.8	2584.98	2701.36	2107.99	550.46	533.34	529.57	-2.40571	0	0	XP_021923028.1|2.0e-50|60S ribosomal protein L36 [Zootermopsis nevadensis]
evm.TU.Contig88.11	5395.75	6488.13	5427.94	1098.73	788.43	921.08	-2.39764	0	0	XP_022189947.1|3.7e-215|1-acyl-sn-glycerol-3-phosphate acyltransferase gamma-like [Nilaparvata lugens]
evm.TU.Contig33056.1	8.14	11.13	11.29	1.88	4.46	1.83	-2.3968	4e-05	0.00010573	XP_022196118.1|8.1e-27|1,2-dihydroxy-3-keto-5-methylthiopentene dioxygenase [Nilaparvata lugens]
BGI_novel_G001083	15.8	20.12	27.47	3.1	4.75	7.37	-2.3943	7.72e-16	1.44e-15
evm.TU.Contig385.42	34.41	25.22	23.98	4.21	6.15	6.26	-2.3911	4.19e-194	1.66e-194	XP_022199543.1|2.6e-226|putative inorganic phosphate cotransporter [Nilaparvata lugens]
evm.TU.Contig264.6	8.42	13.12	12.04	2.07	2.63	2.01	-2.39096	5.78e-39	7.15e-39	CRK89021.1|4.9e-37|CLUMA_CG002505, isoform A [Clunio marinus]
evm.TU.Contig248.21	556.46	534.49	356.91	110.28	105.75	98.12	-2.38631	0	0
evm.TU.Contig489.34	12	11.28	12.01	2.95	2.37	1.84	-2.38618	2.42e-32	3.29e-32	XP_022189750.1|1.8e-30|LOW QUALITY PROTEIN: protein abnormal spindle [Nilaparvata lugens]
evm.TU.Contig489.35	12	11.28	12.01	2.95	2.37	1.84	-2.38618	2.42e-32	3.29e-32	XP_022189750.1|1.8e-30|LOW QUALITY PROTEIN: protein abnormal spindle [Nilaparvata lugens]
evm.TU.Contig758.12	5.52	19	12.46	3.37	2.05	2.98	-2.36067	3.4e-15	6.44e-15
evm.TU.Contig688.5	27.97	46.65	41.66	13.96	5.92	5.75	-2.35502	1.76e-52	1.83e-52	XP_022184912.1|2.1e-61|GILT-like protein 2 [Nilaparvata lugens]
evm.TU.Contig34699.1	206.96	224.65	174.67	48.94	38.15	43.88	-2.32748	0	0	XP_022187772.1|9.7e-89|translocon-associated protein subunit delta [Nilaparvata lugens]
evm.TU.Contig196.2	16.4	19.51	11.73	4.15	2.41	3.76	-2.32671	2.7e-37	3.43e-37
evm.TU.Contig13529.1	81.63	54.87	76.39	15.82	24.62	14.07	-2.31802	1.19e-44	1.36e-44	XP_022193259.1|1.6e-25|60S acidic ribosomal protein P0 isoform X1 [Nilaparvata lugens]
evm.TU.Contig36.25	23.29	18.57	18.72	5.66	8.13	3.66	-2.31802	3.35e-08	7.77e-08	XP_022192091.1|7.1e-23|cytochrome b-c1 complex subunit 9 [Nilaparvata lugens]
evm.TU.Contig338.11	28.24	37.1	25.82	9.51	3.45	6.09	-2.31395	8.53e-135	4.61e-135	XP_022170800.1|3.9e-120|sideroflexin-1 [Myzus persicae]
evm.TU.Contig262.34	14.12	10.79	8.3	3.04	1.94	2.06	-2.30925	5.82e-43	6.81e-43	XP_022204303.1|6.8e-145|elongation of very long chain fatty acids protein 4-like [Nilaparvata lugens]
evm.TU.Contig20527.1	72.62	81.53	96.19	19.73	26.77	17.33	-2.26997	1.48e-60	1.4e-60	XP_022192397.1|2.5e-32|transferrin [Nilaparvata lugens]
evm.TU.Contig166.10	436.78	359.18	329.94	87.52	90.05	105.99	-2.25913	0	0	XP_022189321.1|1.3e-37|uncharacterized protein LOC111047788 [Nilaparvata lugens]
evm.TU.Contig31.70	2037.82	1960.72	1789.66	438.39	462.81	426.55	-2.24804	0	0	XP_022203642.1|2.0e-36|60S ribosomal protein L38 isoform X1 [Nilaparvata lugens]
evm.TU.Contig141.28	569.37	423.48	493.74	101.84	131.39	128.12	-2.245	0	0	XP_002413568.1|4.7e-11|cAMP proteinrating peptide precursor, putative [Ixodes scapularis]
evm.TU.Contig168.40	3612.7	2768.67	3264.08	788.27	985.53	867.3	-2.23127	0	0
evm.TU.Contig376.11	956.9	895.9	766.56	199.3	228.81	201	-2.21005	0	0	XP_022198372.1|7.2e-74|40S ribosomal protein S12 [Nilaparvata lugens]
evm.TU.Contig15.40	123.8	136.6	134.05	36.72	33.35	31.86	-2.20825	1.39e-112	8.68e-113	XP_015115476.1|1.9e-33|PREDICTED: small nuclear ribonucleoprotein F [Diachasma alloeum]
BGI_novel_G000450	410.19	308.48	277.25	72.52	91.49	97.62	-2.19453	5.43e-281	1.54e-281
evm.TU.Contig1219.4	565.9	612.44	358.34	134.83	121.11	103	-2.18016	0	0	AQS60667.1|0.0e+00|alpha-glucosidase family 31 [Sogatella furcifera]
evm.TU.Contig8.24	15.41	18.78	16.65	4.47	5.16	3.71	-2.14153	1.27e-18	2.23e-18	XP_022197804.1|2.9e-22|NADH dehydrogenase [ubiquinone] 1 alpha subcomplex subunit 5 isoform X3 [Nilaparvata lugens]
evm.TU.Contig39.49	194.95	222.12	213.6	70.4	73.43	47.73	-2.14115	1.58e-93	1.12e-93
evm.TU.Contig448.15	10.21	21.68	26.29	2.47	4.51	6.1	-2.12193	8.1e-40	9.91e-40	XP_022199662.1|2.2e-59|uncharacterized protein LOC111056589 [Nilaparvata lugens]
evm.TU.Contig264.3	206.54	261.71	191.18	64.21	43.44	48.25	-2.12039	0	0	BAI83425.1|1.8e-241|sugar transporter 11 [Nilaparvata lugens]
evm.TU.Contig292.18	1004.29	1031.51	769.13	294.47	178.3	198.7	-2.11743	0	0	XP_022200407.1|0.0e+00|transketolase-like protein 2 isoform X1 [Nilaparvata lugens]
evm.TU.Contig273.3	79.96	58.35	88.7	24.47	21.38	18.87	-2.10493	1.98e-52	2.06e-52	XP_003706879.1|2.1e-10|PREDICTED: UPF0184 protein C9orf16 homolog [Megachile rotundata]
evm.TU.Contig12045.1	49.53	38.46	55.11	11.04	7.97	22.41	-2.10408	6.08e-33	8.2e-33	XP_022183836.1|6.5e-09|protein transport protein Sec61 subunit gamma-like [Nilaparvata lugens]
evm.TU.Contig0.394	401.47	393.1	358.6	84.21	81.58	81.38	-2.10142	0	0	XP_022193304.1|1.5e-56|macrophage migration inhibitory factor homolog [Nilaparvata lugens]
evm.TU.Contig54.45	12.47	16.56	10.69	5.06	2.41	1.97	-2.09933	4.68e-132	2.59e-132	XP_022184903.1|0.0e+00|glycine dehydrogenase (decarboxylating), mitochondrial [Nilaparvata lugens]
evm.TU.Contig46.81	138.05	148.83	128.46	25.05	51.48	26.81	-2.0959	0	0	XP_022197500.1|3.9e-103|GILT-like protein 1 isoform X2 [Nilaparvata lugens]
BGI_novel_G000799	91.62	92.94	118.27	19.45	35.37	32.13	-2.08777	1.68e-68	1.47e-68
evm.TU.Contig50.36	33.48	48.23	31.69	10.54	10.33	7.41	-2.08356	2.76e-110	1.74e-110	XP_014275889.1|4.4e-26|PREDICTED: uncharacterized protein LOC106680590 [Halyomorpha halys]
evm.TU.Contig30.99	766.85	698.11	656.67	154.15	196.37	163.73	-2.07714	0	0
evm.TU.Contig71.84	333.42	337.55	332.39	80.92	85.93	92.71	-2.05994	0	0	XP_022187772.1|9.7e-89|translocon-associated protein subunit delta [Nilaparvata lugens]
evm.TU.Contig109.22	1489.47	1378.3	1233.42	350.42	370.07	361.24	-2.05822	0	0	XP_022193947.1|4.6e-43|cytochrome c oxidase subunit 6B2-like [Nilaparvata lugens]
evm.TU.Contig119.11	12.62	14.03	12.74	3.29	3.53	3.38	-2.05394	9.94e-27	1.49e-26	XP_022185816.1|2.0e-81|ribulose-phosphate 3-epimerase [Nilaparvata lugens]
evm.TU.Contig161.22	40.57	85.28	58.21	17.55	25.63	19.26	-2.04991	6.94e-171	3.06e-171	XP_022192506.1|1.5e-43|putative peptidyl-tRNA hydrolase PTRHD1 [Nilaparvata lugens]
evm.TU.Contig18.105	2031.59	1875.93	1581.45	488.87	539.31	523.47	-2.04922	0	0	XP_022187040.1|4.5e-52|cytochrome c-like [Nilaparvata lugens]
evm.TU.Contig716.3	1265.06	1269.71	1043.42	323.1	333.11	332.33	-2.04861	0	0
evm.TU.Contig264.4	9.76	17.06	12.84	3.45	2.05	4.69	-2.04767	2.29e-72	1.91e-72	XP_022204790.1|3.0e-119|LOW QUALITY PROTEIN: skin secretory protein xP2-like [Nilaparvata lugens]
BGI_novel_G001012	7.61	11.4	15.09	2	3.46	3.1	-2.04552	1.11e-32	1.51e-32
evm.TU.Contig310.16	8.91	14.87	9.03	3.79	2.09	2.4	-2.02816	6.25e-114	3.85e-114	XP_022196869.1|0.0e+00|uncharacterized protein LOC111054198 isoform X1 [Nilaparvata lugens]
evm.TU.Contig323.48	1540.55	1458.79	1341.2	406.9	461.43	409.29	-2.01028	0	0	XP_022184785.1|1.1e-40|40S ribosomal protein S25-like [Nilaparvata lugens]
evm.TU.Contig644.6	92.53	72.13	87.25	18.23	29.34	28.62	-2.00139	5.87e-59	5.65e-59	XP_022196539.1|2.5e-43|mitochondrial import inner membrane translocase subunit Tim8 [Nilaparvata lugens]
evm.TU.Contig429.3	765.96	741.67	610.41	180.92	195.75	179.83	-2.00014	0	0	XP_022205756.1|5.1e-47|gamma-interferon-inducible lysosomal thiol reductase-like [Nilaparvata lugens]
evm.TU.Contig235.1	15.14	12.38	11.23	1.89	8.13	3.66	-1.9961	3.45e-05	9.1e-05	XP_022194818.1|9.0e-26|COP9 signalosome complex subunit 9 [Nilaparvata lugens]
evm.TU.Contig395.1	12.79	18.97	12.05	5.71	3.08	3.92	-1.97719	6.22e-41	7.5e-41	XP_003708605.1|7.3e-15|PREDICTED: astakine-like [Megachile rotundata]
evm.TU.Contig41.23	58.11	54.16	77.72	16.84	14.93	15.97	-1.97702	0	0	XP_022191457.1|0.0e+00|uncharacterized protein LOC111049637 [Nilaparvata lugens]
evm.TU.Contig45.108	570.81	488.16	434.15	138.89	148.86	133.01	-1.97625	0	0	XP_022185897.1|3.2e-22|cytochrome c oxidase subunit 7C, mitochondrial-like [Nilaparvata lugens]
BGI_novel_G000673	64.58	59.23	80.73	16.16	19.98	17.06	-1.97565	4.2e-267	1.26e-267
evm.TU.Contig291.29	33.81	33.17	27.25	9.68	9.84	8.52	-1.9744	4.45e-29	6.39e-29	XP_022207479.1|5.8e-39|small integral membrane protein 8-like [Nilaparvata lugens]
evm.TU.Contig250.9	2407.84	2278.9	1955.63	637.33	683.38	642.97	-1.95994	0	0	XP_022186814.1|1.7e-37|60S ribosomal protein L29-1 [Nilaparvata lugens]
evm.TU.Contig743.1	1790.35	1886.99	1475.8	461.12	478.3	423.82	-1.95714	0	0	XP_022191432.1|1.4e-274|maltase A3-like [Nilaparvata lugens]
evm.TU.Contig607.8	36.41	93.78	66.34	20.89	19.82	18.63	-1.95562	1.58e-101	1.07e-101	XP_022196649.1|2.7e-47|replication protein A 14 kDa subunit-like [Nilaparvata lugens]
evm.TU.Contig137.84	427.08	423.23	438.6	119.92	143.98	128.98	-1.94448	0	0	XP_022189211.1|2.3e-53|death-associated protein 1 [Nilaparvata lugens]
evm.TU.Contig224.98	14.89	24.02	13.92	6.32	3.86	4.17	-1.93842	4.32e-73	3.59e-73	AMQ10340.1|1.3e-217|beta-glucan recognition protein [Laodelphax striatella]
evm.TU.Contig111.24	3951.12	3773.31	3196.28	1312.75	1561.95	1484.32	-1.9329	0	0	XP_022202208.1|6.8e-49|60S ribosomal protein L37 [Nilaparvata lugens]
evm.TU.Contig18.90	726.51	725.4	585.4	191.23	199.05	201.65	-1.92969	0	0	XP_022190088.1|6.3e-43|NADH dehydrogenase [ubiquinone] 1 beta subcomplex subunit 3 [Nilaparvata lugens]
evm.TU.Contig348.56	294.07	241.14	220.14	72.14	82.84	73.06	-1.91264	7.6e-256	2.38e-256	XP_022207836.1|3.7e-58|NADH dehydrogenase [ubiquinone] 1 alpha subcomplex subunit 6 [Nilaparvata lugens]
evm.TU.Contig25.216	18.24	23.19	32.41	6.2	6.27	6.21	-1.90911	4.7e-139	2.48e-139	XP_022185946.1|4.7e-186|UDP-glucuronosyltransferase 1-2-like [Nilaparvata lugens]
evm.TU.Contig346.20	8.8	13.62	11.54	5.28	1.97	1.92	-1.90478	3.1e-71	2.63e-71	XP_022194582.1|8.8e-229|beta-1,3-glucan-binding protein 1-like [Nilaparvata lugens]
BGI_novel_G000718	557.93	463.63	529.42	181.24	177.14	189.46	-1.90224	2.98e-217	1.08e-217
evm.TU.Contig720.9	821.65	866.33	700.55	217.99	228.99	244.05	-1.90106	0	0	XP_022197357.1|1.4e-30|protein transport protein Sec61 subunit gamma [Nilaparvata lugens]
evm.TU.Contig126.15	9.48	7.93	14.37	4.91	3.45	0	-1.89746	1.45e-150	7.15e-151	XP_022201115.1|0.0e+00|xanthine dehydrogenase-like [Nilaparvata lugens]
evm.TU.Contig40.57	2873.07	2719.8	2326.99	751.88	823.76	753.4	-1.87842	0	0	XP_022197577.1|3.8e-39|40S ribosomal protein S27 isoform X1 [Nilaparvata lugens]
evm.TU.Contig1.3	2121.28	2211.1	1709.15	613.83	646.35	699.8	-1.8524	0	0	XP_022184618.1|7.2e-50|cytochrome c oxidase subunit 6A1, mitochondrial-like [Nilaparvata lugens]
evm.TU.Contig109.78	2825.44	2658.71	2270.93	779.72	799.59	819.96	-1.85165	0	0	XP_022187874.1|4.6e-40|ATP synthase subunit g, mitochondrial-like [Nilaparvata lugens]
evm.TU.Contig1258.1	136.32	124.79	76.28	24.34	61.7	19.2	-1.84813	1.9e-128	1.07e-128	XP_011612573.1|8.9e-13|PREDICTED: keratin-associated protein 21-1-like [Takifugu rubripes]
evm.TU.Contig21.180	46.51	65.56	51.24	16.5	25.01	12.86	-1.8464	3.71e-37	4.72e-37	XP_022193162.1|2.7e-40|acylphosphatase-1-like [Nilaparvata lugens]
evm.TU.Contig201.28	99.21	170.58	126.58	45.4	25.69	47.16	-1.84597	2.23e-232	7.53e-233	XP_022196136.1|6.1e-22|uncharacterized protein LOC111053538 [Nilaparvata lugens]
evm.TU.Contig850.12	410.78	433.77	335.17	118.24	112.21	126.24	-1.84335	0	0	XP_022192024.1|8.6e-77|NADH dehydrogenase [ubiquinone] 1 beta subcomplex subunit 8, mitochondrial [Nilaparvata lugens]
evm.TU.Contig421.2	16.87	41.84	28.53	10.12	9	8.57	-1.83822	2.12e-29	3.02e-29	AFH36133.1|2.6e-35|sumo-1 like protein [Artemia sinica]
evm.TU.Contig489.20	1798.17	2810.91	2229.85	820.21	570.27	662.56	-1.83515	0	0	XP_022191379.1|5.0e-91|uncharacterized protein LOC111049575 [Nilaparvata lugens]
evm.TU.Contig108.58	20.58	20.58	22.65	12.8	5.38	5.84	-1.82797	3.5e-10	7.59e-10	XP_022198256.1|5.2e-31|mitochondrial import inner membrane translocase subunit Tim9-like [Nilaparvata lugens]
evm.TU.Contig721.20	226.28	247.99	171.26	65.1	73.92	80.97	-1.82534	7.31e-142	3.8e-142	XP_022194035.1|2.8e-37|uncharacterized protein LOC111051785 [Nilaparvata lugens]
evm.TU.Contig204.15	2256.97	2845.75	3872.31	941.21	510.76	784.52	-1.82138	0	0	XP_022205582.1|3.9e-127|GATA zinc finger domain-containing protein 14-like, partial [Nilaparvata lugens]
BGI_novel_G000451	14.77	12.21	20.13	4.09	5.62	4.04	-1.81408	2.72e-45	3.07e-45
evm.TU.Contig688.4	35.74	47.73	33.1	15.71	9.56	9.55	-1.80941	2.32e-90	1.69e-90	XP_022200700.1|2.5e-104|GILT-like protein C02D5.2 [Nilaparvata lugens]
evm.TU.Contig377.58	970.97	847.49	1145.18	325.7	365.87	344.66	-1.80895	0	0
evm.TU.Contig19156.1	13.43	5.35	12.11	3.78	2.46	4.18	-1.79665	3.3e-09	7.38e-09	AMQ10345.1|1.5e-52|peptidoglycan recognition protein [Laodelphax striatella]
evm.TU.Contig310.15	6.45	3.67	5.54	1.48	1.17	1.91	-1.7865	2.92e-51	3.08e-51	XP_022205614.1|0.0e+00|serine/threonine-protein kinase Nek8-like, partial [Nilaparvata lugens]
evm.TU.Contig175.1	30.37	85.21	66.58	26.2	14.62	14.72	-1.77798	2.52e-280	7.2e-281	BAG75121.1|2.2e-187|lipophorin precursor [Nilaparvata lugens]
BGI_novel_G000786	7.55	6.33	7.66	1.57	2.57	2.29	-1.77605	6.12e-35	8.02e-35
evm.TU.Contig195.11	2313.53	1938.63	1931.33	655.68	721.32	679.61	-1.77423	0	0	NP_001119628.1|1.8e-44|vacuolar ATP synthase subunit G-like protein [Acyrthosiphon pisum]
evm.TU.Contig58.104	32.29	34.42	24.96	11.89	6.29	8.49	-1.77308	4.88e-208	1.84e-208	XP_022197711.1|9.4e-277|uncharacterized protein LOC111054894 [Nilaparvata lugens]
evm.TU.Contig2.6	2467.03	2745.58	2093.36	801.6	817.91	781.87	-1.77041	0	0	XP_022205889.1|1.7e-69|60S ribosomal protein L32 [Nilaparvata lugens]
BGI_novel_G000976	22.25	20.15	24.5	3.44	10.8	11.03	-1.76288	4.18e-11	8.79e-11
BGI_novel_G000711	6.26	9.53	4.67	2.64	2.57	2.14	-1.75973	5.11e-06	1.29e-05
evm.TU.Contig974.25	240.18	226.32	206.42	76.32	80.12	75.33	-1.75153	4.64e-173	2.03e-173	XP_022199932.1|3.0e-51|NADH dehydrogenase [ubiquinone] 1 alpha subcomplex subunit 7-like [Nilaparvata lugens]
evm.TU.Contig3873.1	6.48	5.53	6.29	2.95	2.17	1.12	-1.74102	7.9e-07	1.93e-06	XP_022185366.1|2.3e-41|proteasome subunit alpha type-7 [Nilaparvata lugens]
BGI_novel_G000254	17.15	15.62	9.81	6.89	6.28	3.9	-1.73306	4.62e-07	1.12e-06
evm.TU.Contig204.13	1280.84	1646.57	2230.07	577.13	402.2	548.38	-1.72232	0	0	XP_017863667.1|2.8e-110|PREDICTED: mucin-2 [Drosophila arizonae]
evm.TU.Contig137.48	35.4	49.54	37.68	17.66	9.82	9.63	-1.72058	1.4e-135	7.53e-136	XP_022188521.1|4.0e-119|cysteine dioxygenase type 1 [Nilaparvata lugens]
evm.TU.Contig615.4	2124.56	2226.89	1746.89	700.99	726.18	660.16	-1.71869	0	0	XP_022193706.1|4.2e-68|40S ribosomal protein S15Aa [Nilaparvata lugens]
evm.TU.Contig665.11	34.65	52.46	39.73	20	8.8	10.25	-1.71384	0	0	XP_022201213.1|4.2e-289|uncharacterized protein LOC111058025 isoform X2 [Nilaparvata lugens]
evm.TU.Contig385.46	35.96	43.38	37.24	10.99	12.33	13.13	-1.71065	4.91e-215	1.8e-215	AGN52753.1|4.4e-268|cytochrome P450 [Laodelphax striatella]
evm.TU.Contig905.10	36.67	33.85	18.61	8.28	11.88	9.3	-1.70998	3.08e-54	3.13e-54	XP_022192753.1|2.2e-103|protein takeout-like [Nilaparvata lugens]
evm.TU.Contig167.34	10.74	7.23	5.06	1.73	2.59	2.78	-1.70979	9.7e-23	1.56e-22	XP_022201510.1|1.5e-130|protein takeout-like [Nilaparvata lugens]
evm.TU.Contig2881.1	1774.07	2095.04	1406.66	680.22	491.84	502.24	-1.70821	0	0	AFU86438.1|1.2e-120|cytochrome P450 CYP6ER2, partial [Laodelphax striatella]
evm.TU.Contig346.6	220.2	308.87	169.9	144.28	38.93	51.3	-1.70603	0	0	XP_022187099.1|0.0e+00|fatty acid synthase [Nilaparvata lugens]
evm.TU.Contig1283.1	69.8	88.96	64.67	25.18	26.95	21.2	-1.70545	6.71e-128	3.8e-128	XP_022189439.1|2.4e-62|alpha,alpha-trehalose-phosphate synthase [UDP-forming]-like [Nilaparvata lugens]
evm.TU.Contig50.92	249.77	264.79	211.63	75.83	84.09	80.99	-1.70121	0	0	XP_022187496.1|9.3e-90|succinate dehydrogenase [ubiquinone] cytochrome b small subunit, mitochondrial [Nilaparvata lugens]
evm.TU.Contig80.2	175.14	179.03	148.68	55.85	57.2	63.59	-1.69528	3.99e-145	2.03e-145	XP_022202961.1|2.1e-61|NADH dehydrogenase [ubiquinone] iron-sulfur protein 6, mitochondrial [Nilaparvata lugens]
evm.TU.Contig91.20	284.13	305.66	234.55	88.58	97.12	91.09	-1.69133	0	0	XP_022188168.1|3.8e-52|MICOS complex subunit MIC13 homolog QIL1 [Nilaparvata lugens]
evm.TU.Contig29668.1	4.6	7	8.75	2.39	1.7	3.6	-1.68797	2.44e-05	6.36e-05	XP_022198211.1|1.2e-40|splicing factor 1-like [Nilaparvata lugens]
evm.TU.Contig118.25	903.28	857.78	784.96	270.21	282.47	272.34	-1.68535	0	0	XP_022186694.1|2.3e-37|cytochrome c oxidase subunit NDUFA4 [Nilaparvata lugens]
evm.TU.Contig159.7	69.13	100.65	87.43	32.82	25.92	30.44	-1.68433	2.41e-307	6.3e-308	XP_022207083.1|1.5e-156|gamma-glutamyl hydrolase A-like [Nilaparvata lugens]
evm.TU.Contig18.116	23.41	25.44	20.5	9.34	5.85	8.63	-1.68056	3.57e-28	5.21e-28	XP_022192736.1|6.1e-63|uncharacterized protein LOC111050696 [Nilaparvata lugens]
BGI_novel_G000229	192.64	218.4	176.07	71.04	69.73	76.87	-1.6736	7.09e-127	4.06e-127
evm.TU.Contig13.112	13.1	13.24	9.24	3.73	3.8	4.05	-1.67173	3.12e-50	3.33e-50	AQS60691.1|1.1e-226|prostatic acid phosphatase-like isoform X1 [Sogatella furcifera]
evm.TU.Contig33772.1	88.48	75.27	54.63	38.74	19.88	23.08	-1.67001	7.16e-49	7.77e-49	XP_022189784.1|2.6e-34|ATP-citrate synthase-like isoform X2 [Nilaparvata lugens]
evm.TU.Contig20.207	66.03	69.33	50.28	21.36	18.56	21.57	-1.66071	2.11e-167	9.48e-168	XP_022184717.1|2.2e-120|6-phosphogluconolactonase [Nilaparvata lugens]
evm.TU.Contig13.58	1953.44	1973.35	1513.96	601.5	630.42	587.37	-1.66029	0	0	XP_014292706.1|4.2e-55|PREDICTED: 60S ribosomal protein L44 isoform X1 [Halyomorpha halys]
evm.TU.Contig0.308	102.84	84.65	90.61	28.46	31.2	33.4	-1.66029	0	0	XP_022196515.1|1.3e-291|organic cation transporter protein isoform X1 [Nilaparvata lugens]
evm.TU.Contig123.131	1178.43	1232.62	882.81	474.37	387.71	406.84	-1.65939	0	0	APA33990.1|5.2e-193|seminal fluid protein [Nilaparvata lugens]
evm.TU.Contig227.49	132.95	122.73	107.93	38.74	44.25	39.21	-1.6576	1.75e-240	5.75e-241	XP_022188629.1|4.9e-67|low molecular weight phosphotyrosine protein phosphatase-like isoform X2 [Nilaparvata lugens]
evm.TU.Contig176.9	3984.47	3995.64	3142.71	1300.21	1311.8	1257.69	-1.64384	0	0	XP_022189743.1|1.2e-84|60S ribosomal protein L27a [Nilaparvata lugens]
evm.TU.Contig2080.1	142.89	160.39	115.43	57.12	59.37	41.02	-1.64312	1.03e-92	7.35e-93	XP_022194160.1|5.3e-45|39S ribosomal protein L34, mitochondrial [Nilaparvata lugens]
evm.TU.Contig934.1	528.78	579.45	411.79	160.1	197.89	167.57	-1.64121	0	0	XP_022198398.1|1.3e-99|40S ribosomal protein S7-like [Nilaparvata lugens]
evm.TU.Contig936.4	528.78	579.45	411.79	160.1	197.89	167.57	-1.64121	0	0	XP_022198398.1|1.3e-99|40S ribosomal protein S7-like [Nilaparvata lugens]
evm.TU.Contig16607.1	2961.7	2531.04	2341.23	798.88	1074.63	911.2	-1.63195	0	0
evm.TU.Contig124.23	626.67	719.61	535.12	378.28	118.15	154.57	-1.6309	0	0	XP_022197771.1|1.0e-206|acyl-CoA Delta(11) desaturase-like （fatty acid metabolic process）
evm.TU.Contig1016.3	1091.99	1260.34	1030.13	401.89	441.05	407.26	-1.62694	0	0	XP_022198372.1|2.7e-73|40S ribosomal protein S12 [Nilaparvata lugens]
evm.TU.Contig73.20	34.22	39.19	41.85	10.57	15.22	12.33	-1.62486	1.61e-169	7.15e-170	XP_022200995.1|1.3e-21|thioredoxin, mitochondrial-like [Nilaparvata lugens]
evm.TU.Contig18.16	321.14	254.84	243.86	111.59	110.2	93.24	-1.62385	0	0	XP_022187343.1|1.4e-292|facilitated trehalose transporter Tret1-like [Nilaparvata lugens]
evm.TU.Contig490.23	718.98	776.72	580.16	285.87	173.75	196.59	-1.62349	0	0	XP_018914993.1|7.6e-248|PREDICTED: NADP-dependent malic enzyme-like isoform X3 [Bemisia tabaci]
evm.TU.Contig157.33	1038.71	872.67	843.05	294.13	337.59	310.49	-1.62263	0	0
evm.TU.Contig3.18	1633.89	1650.51	1396.21	547.83	574.24	546.27	-1.6179	0	0	XP_022191625.1|2.7e-85|60S ribosomal protein L21-like [Nilaparvata lugens]
evm.TU.Contig71.19	861.23	833.36	753.71	292.45	300.48	282.55	-1.61716	0	0	XP_022186036.1|4.9e-76|cytochrome c oxidase subunit 5A, mitochondrial-like [Nilaparvata lugens]
evm.TU.Contig253.90	427.89	426.93	322.74	84.51	81.31	89.89	-1.61464	0	0	XP_022185884.1|1.7e-238|E3 ubiquitin-protein ligase TRIM37-like [Nilaparvata lugens]
evm.TU.Contig113.65	416.89	411.38	364.17	141.06	123.98	131.69	-1.6136	0	0	XP_017305007.1|1.3e-247|PREDICTED: solute carrier family 23 member 2 isoform X5 [Diaphorina citri]
evm.TU.Contig322.31	27.07	24.88	30.59	10.31	10.05	6.81	-1.61287	1.37e-124	7.94e-125	XP_022188855.1|1.6e-269|probable cytochrome P450 CYP44 [Nilaparvata lugens]
evm.TU.Contig50.58	2955.92	2971.42	2437.2	970.81	1012.17	950.9	-1.60968	0	0	XP_022197260.1|2.1e-76|60S ribosomal protein L26 [Nilaparvata lugens]
evm.TU.Contig257.15	1157.54	3090.29	2174.49	727.63	689.34	841.34	-1.60132	0	0	XP_001848188.1|1.0e-24|predicted protein, partial [Culex quinquefasciatus]
evm.TU.Contig2505.2	212.61	229.6	217.31	95.72	91.27	75.56	-1.60042	4.29e-115	2.63e-115	XP_022187454.1|1.2e-43|40S ribosomal protein S4 [Nilaparvata lugens]
evm.TU.Contig1004.5	1202.74	1242.43	1159.09	437.75	385.75	432.77	-1.59836	0	0	ADR73023.1|2.7e-62|carboxylesterase [Laodelphax striatella]
evm.TU.Contig229.7	12.61	18.2	12.02	5.72	5.24	4.01	-1.59687	4.6e-30	6.49e-30	XP_022204468.1|3.4e-103|uncharacterized protein LOC111061089 [Nilaparvata lugens]
BGI_novel_G000535	15.19	10.99	19.17	2.67	8.34	4.73	-1.59486	4.78e-26	7.25e-26
evm.TU.Contig136.13	1605.99	1658.45	1470.69	463.94	554.7	496.11	-1.59439	0	0	XP_022200227.1|1.4e-48|LOW QUALITY PROTEIN: 60S acidic ribosomal protein P1 [Nilaparvata lugens]
evm.TU.Contig500.4	4193.17	4146.86	3229.72	1388.66	1427.94	1389.5	-1.59255	0	0	XP_022203634.1|0.0e+00|probable serine/threonine-protein kinase nek3 isoform X2 [Nilaparvata lugens]
evm.TU.Contig630.31	27.81	22.78	33.5	10.66	11.43	14.1	-1.59246	1.23e-11	2.55e-11	XP_015431739.1|8.3e-40|PREDICTED: cysteine-rich protein 1-like [Dufourea novaeangliae]
evm.TU.Contig123.6	860.63	782.81	812.93	261.7	303.92	309.3	-1.58438	0	0
evm.TU.Contig431.12	55.46	64.53	62.84	37.44	20.44	18.33	-1.58106	7.67e-25	1.19e-24	XP_014485366.1|1.9e-12|PREDICTED: small integral membrane protein 13 [Dinoponera quadriceps]
evm.TU.Contig40.50	590.93	598.7	541.32	208.19	197.57	198.37	-1.57923	0	0	XP_022185126.1|8.0e-155|phosphoglycerate mutase 2 [Nilaparvata lugens]
evm.TU.Contig342.14	236.42	218.17	217.14	87.72	99.96	85.86	-1.57612	2.55e-111	1.6e-111	XP_022192224.1|4.8e-42|NADH dehydrogenase [ubiquinone] 1 alpha subcomplex subunit 2 [Nilaparvata lugens]
evm.TU.Contig283.7	51.8	31.3	41.44	13.52	20.06	18.05	-1.57518	2.29e-20	3.87e-20	XP_022188832.1|1.3e-36|uncharacterized protein LOC111047392 [Nilaparvata lugens]
evm.TU.Contig905.5	3055.92	3078.08	2602.79	1069.05	1087.3	1050.27	-1.57402	0	0	XP_022192745.1|1.1e-56|60S ribosomal protein L30 [Nilaparvata lugens]
BGI_novel_G000779	1290.63	1194.79	1057.47	421.22	418.64	412.29	-1.57015	0	0
evm.TU.Contig258.16	673.51	669.9	555.34	229.42	225.43	245.09	-1.56647	0	0	XP_022206825.1|1.3e-29|cytochrome b-c1 complex subunit 2, mitochondrial [Nilaparvata lugens]
evm.TU.Contig731.22	29.32	35.24	35.43	11.36	14.35	13.63	-1.56045	1.47e-22	2.38e-22	XP_022200104.1|1.2e-57|DNA-directed RNA polymerase III subunit RPC10 [Nilaparvata lugens]
evm.TU.Contig0.128	1455.16	1411.17	1223.78	468.15	477.96	489.89	-1.55594	0	0	XP_022207113.1|1.2e-161|uncharacterized protein LOC111063742, partial [Nilaparvata lugens]
evm.TU.Contig19008.1	7.41	9.86	9.84	3.61	4.57	3.02	-1.55552	5.29e-06	1.33e-05	XP_022199288.1|4.4e-32|LOW QUALITY PROTEIN: von Willebrand factor A domain-containing protein 8-like [Nilaparvata lugens]
evm.TU.Contig307.85	361.55	360.75	311.82	128.2	132.26	122.71	-1.55345	0	0	XP_022197662.1|2.4e-60|NADH dehydrogenase [ubiquinone] 1 alpha subcomplex subunit 11 [Nilaparvata lugens]
evm.TU.Contig18581.1	7.28	12.56	6.81	2.86	1.75	4.55	-1.54837	3.5e-10	7.58e-10	XP_018898431.1|2.5e-44|PREDICTED: phosphatidylinositol N-acetylglucosaminyltransferase subunit P isoform X1 [Bemisia tabaci]
evm.TU.Contig101.15	989.16	831.25	758.75	297.23	350.19	360.33	-1.54582	0	0	XP_022186063.1|3.1e-33|cytochrome b-c1 complex subunit 6, mitochondrial-like [Nilaparvata lugens]
evm.TU.Contig140.5	2147.15	2284.63	1726.15	757.76	834.89	745.91	-1.54087	0	0	XP_022194338.1|3.5e-79|40S ribosomal protein S16-like [Nilaparvata lugens]
evm.TU.Contig253.17	94.52	133.24	106.29	50.67	30.39	37.61	-1.53872	0	0	XP_022193735.1|3.1e-174|annexin-B12-like [Nilaparvata lugens]
evm.TU.Contig743.2	287.75	287.1	237.29	107.53	96.45	79.97	-1.53782	0	0	XP_022191426.1|0.0e+00|maltase A3-like isoform X1 [Nilaparvata lugens]
BGI_novel_G000118	2366.65	2468.23	1988	848.29	882.34	834.64	-1.53696	0	0
evm.TU.Contig307.19	178.26	233.82	167.74	85.34	53.45	67.01	-1.53594	0	0	XP_022184472.1|2.1e-223|lipid storage droplets surface-binding protein 1-like [Nilaparvata lugens]
evm.TU.Contig64.53	599.4	698.1	437.11	258.35	233.3	229.68	-1.53379	0	0	XP_022200975.1|2.0e-261|6-phosphogluconate dehydrogenase, decarboxylating isoform X1 [Nilaparvata lugens]
evm.TU.Contig46.62	16.09	32.21	21.87	13.46	5.84	6.16	-1.53305	7.77e-117	4.7e-117	XP_022199393.1|4.6e-239|senecionine N-oxygenase-like [Nilaparvata lugens]
evm.TU.Contig39.36	1111.15	1033.69	940.41	352.5	393.21	371.53	-1.53246	0	0	XP_008470026.1|1.3e-24|PREDICTED: ATP synthase-coupling factor 6, mitochondrial-like [Diaphorina citri]
evm.TU.Contig13.79	7.82	16.5	11.13	5.4	2.94	4.1	-1.52904	1.44e-101	9.68e-102	XP_022196626.1|3.4e-300|uncharacterized protein LOC111053979 [Nilaparvata lugens]
evm.TU.Contig112.79	122.08	164.61	160.49	65.66	39.93	49.76	-1.52771	0	0	XP_022191639.1|2.9e-151|uncharacterized protein LOC111049783 [Nilaparvata lugens]
evm.TU.Contig39.18	57.47	46.82	64.41	28.1	21.23	24.99	-1.52717	1.04e-22	1.68e-22	OWR49147.1|3.0e-11|putative secreted protein [Danaus plexippus plexippus]
evm.TU.Contig79.59	13.14	25.34	13.67	7.51	8.11	6.04	-1.5264	9.95e-56	9.95e-56	XP_022189674.1|6.6e-32|uncharacterized protein LOC111048119 [Nilaparvata lugens]
evm.TU.Contig17.91	406.63	480.56	345.91	166.16	134.44	137.17	-1.52605	0	0	XP_022199255.1|0.0e+00|1,4-alpha-glucan-branching enzyme [Nilaparvata lugens]
evm.TU.Contig55.4	24.46	24.72	20.52	7.81	9.62	8.53	-1.52484	2.21e-34	2.92e-34	XP_022186373.1|1.6e-95|5-formyltetrahydrofolate cyclo-ligase-like [Nilaparvata lugens]
evm.TU.Contig25.64	3052.14	3309.95	2510.9	1123.61	1122.06	1123.19	-1.52448	0	0	XP_022199301.1|9.5e-71|60S ribosomal protein L28-like [Nilaparvata lugens]
evm.TU.Contig762.3	11.66	8.63	7.2	2.68	3.48	3.93	-1.51207	5.04e-25	7.8e-25	XP_022186513.1|2.5e-35|voltage-dependent calcium channel subunit alpha-2/delta-3 isoform X2 [Nilaparvata lugens]
evm.TU.Contig723.1	28.68	20.65	32.62	8.91	13.3	12.31	-1.51067	1.12e-14	2.16e-14	XP_022207672.1|3.5e-48|N-alpha-acetyltransferase 20 [Nilaparvata lugens]
evm.TU.Contig358.5	141.14	145.68	170.19	52.27	54.79	56.09	-1.50935	0	0	BAQ02371.1|6.7e-204|sugar transporter [Nilaparvata lugens]
evm.TU.Contig112.17	472.18	446.64	364.22	150.14	164.69	137.3	-1.50932	0	0	XP_022186688.1|1.5e-12|protein N-terminal glutamine amidohydrolase [Nilaparvata lugens]
evm.TU.Contig1005.24	16.42	24.34	16.22	7.61	8.55	5.27	-1.50855	2.66e-29	3.8e-29	XP_022203948.1|2.1e-98|ATP synthase subunit s, mitochondrial-like isoform X1 [Nilaparvata lugens]
evm.TU.Contig1.47	41.56	27.54	25.79	22.83	3.56	9.81	-1.5032	1.33e-38	1.66e-38	XP_022192614.1|6.3e-72|uncharacterized protein LOC111050577 [Nilaparvata lugens]
evm.TU.Contig0.406	10.7	12.6	9.72	5.01	4.65	3.34	-1.50063	2.19e-43	2.54e-43	XP_022199250.1|2.4e-199|uncharacterized protein LOC111056222 [Nilaparvata lugens]
evm.TU.Contig32.78	130.73	158.54	144.47	63.42	49.06	52.28	-1.4981	0	0	XP_022191759.1|0.0e+00|asparagine synthetase [glutamine-hydrolyzing]-like isoform X1 [Nilaparvata lugens]
evm.TU.Contig970.1	2985.14	2997.69	2456.99	1057.43	1119.63	1050.75	-1.49654	0	0	AJF93905.1|8.3e-82|60S ribosomal protein L9 [Sogatella furcifera]
evm.TU.Contig248.5	836.37	791.5	671.66	186.39	229.72	192.55	-1.49586	0	0	XP_022207529.1|2.7e-52|putative ATP synthase subunit f, mitochondrial [Nilaparvata lugens]
BGI_novel_G001045	9.35	9.71	15.07	4.71	3.18	4.86	-1.49388	1.64e-16	3.03e-16
evm.TU.Contig48.11	2191.36	2248.46	1844.08	785.73	799.66	761.76	-1.49312	0	0	XP_022189394.1|1.0e-119|60S ribosomal protein L10a-2 [Nilaparvata lugens]
evm.TU.Contig305.22	94.98	107.85	78.28	34.56	33.88	32.99	-1.49266	0	0	ACV20871.1|1.3e-156|trehalose 6-phosphate synthase [Nilaparvata lugens]
evm.TU.Contig61.18	124.53	96.93	94.26	35.95	36.97	43.15	-1.48583	0	0	XP_022200219.1|4.7e-241|ornithine aminotransferase, mitochondrial-like [Nilaparvata lugens]
evm.TU.Contig172.30	164.73	137.1	87.68	57.05	59.62	46.15	-1.48464	7.82e-81	6.11e-81	AGZ04930.1|4.0e-27|chemosensory protein 2 [Laodelphax striatella]
evm.TU.Contig50.29	79.69	89.49	77.87	29.03	39.78	34.07	-1.48403	2.32e-49	2.5e-49	XP_022188586.1|3.1e-53|signal recognition particle 14 kDa protein [Nilaparvata lugens]
evm.TU.Contig1.48	4975.18	4836.05	4082.45	1739.09	1797.85	1715.03	-1.47779	0	0	XP_022192616.1|2.5e-68|60S ribosomal protein L10 [Nilaparvata lugens]
evm.TU.Contig307.1	3342.1	3344.96	2938.09	1249.08	1251.13	1254.83	-1.47773	0	0	NP_507186.3|2.6e-21|Cysteine PRotease related [Caenorhabditis elegans]
evm.TU.Contig4168.1	685.55	673.6	630.2	252.68	264.9	266.2	-1.47266	0	0	ASL05018.1|2.5e-83|nucleoside diphosphate kinase [Nilaparvata lugens]
evm.TU.Contig257.27	25.36	27.06	19.81	11.19	9.6	8.15	-1.46952	8.66e-109	5.53e-109	XP_022189409.1|1.3e-167|venom protease-like [Nilaparvata lugens]
evm.TU.Contig250.27	184.99	147.37	164.37	64.49	62.75	56.43	-1.46818	0	0	XP_022191976.1|2.8e-138|mitochondrial ornithine transporter 1 [Nilaparvata lugens]
evm.TU.Contig158.16	279.08	302.52	252.6	111.6	123.94	108.72	-1.4622	5.42e-191	2.18e-191	XP_022187422.1|3.1e-57|NADH dehydrogenase [ubiquinone] 1 beta subcomplex subunit 7 [Nilaparvata lugens]
evm.TU.Contig8.325	1869.71	1902.71	1503.26	700.84	708.03	682.55	-1.45971	0	0	XP_022199905.1|1.5e-86|60S ribosomal protein L12 [Nilaparvata lugens]
evm.TU.Contig100.76	3219.92	3263.95	2524.95	1228.84	1303.88	1251.44	-1.45849	0	0	XP_022195314.1|1.0e-57|60S ribosomal protein L34-like [Nilaparvata lugens]
evm.TU.Contig649.7	66.15	60.02	67.68	23.53	24.58	24.69	-1.45112	1.06e-180	4.46e-181	XP_022207551.1|8.8e-173|regucalcin-like [Nilaparvata lugens]
evm.TU.Contig36.94	27.81	23.81	16.27	8.94	11.51	8.65	-1.44822	4.97e-15	9.46e-15	XP_001599584.1|4.5e-63|PREDICTED: PHD finger-like domain-containing protein 5A [Nasonia vitripennis]
evm.TU.Contig66.75	21.26	10.3	19.82	5.43	10.1	6.4	-1.44748	8.02e-11	1.7e-10	XP_022185677.1|2.7e-46|tumor suppressor candidate 2-like [Nilaparvata lugens]
evm.TU.Contig64.112	3043.92	3109.03	2662.25	1145.41	1214.08	1112.36	-1.44601	0	0	XP_022194211.1|2.9e-81|40S ribosomal protein S18 [Nilaparvata lugens]
evm.TU.Contig78.171	53.08	77.75	47.09	28.75	19.99	23.45	-1.44434	4.98e-57	4.9e-57	XP_022188993.1|7.6e-61|uncharacterized protein LOC111047533 isoform X1 [Nilaparvata lugens]
evm.TU.Contig729.4	14.25	13.01	15.81	6.34	4.86	6.8	-1.44261	4.14e-11	8.7e-11	XP_022186656.1|5.7e-48|anaphase-promoting complex subunit 15B [Nilaparvata lugens]
evm.TU.Contig88.13	95.16	79.86	65.03	28.42	32.35	28.75	-1.43705	3.9e-249	1.25e-249	BAQ02384.1|3.8e-129|SWEET sugar transporter [Nilaparvata lugens]
evm.TU.Contig33562.1	65.64	67.35	55.47	24.28	29.68	28.18	-1.43543	1.33e-34	1.75e-34	XP_022185738.1|2.1e-46|small nuclear ribonucleoprotein Sm D3-like [Nilaparvata lugens]
evm.TU.Contig674.5	1392.65	2331.19	1723.93	726.51	699.48	665.36	-1.43209	0	0	XP_022193597.1|7.4e-60|fatty acid-binding protein, muscle isoform X2 [Nilaparvata lugens]
evm.TU.Contig32.59	6.15	9.08	7.71	4.19	1.5	2.94	-1.43148	5.66e-33	7.63e-33	XP_022191050.1|3.0e-261|high affinity nerve growth factor receptor-like [Nilaparvata lugens]
evm.TU.Contig80.24	52.35	46.7	48.17	33.83	25.6	21.21	-1.42781	1.84e-09	4.07e-09	XP_022189287.1|1.1e-23|40S ribosomal protein S10 [Nilaparvata lugens]
evm.TU.Contig760.18	3165.49	3337.47	2709.3	1144.34	1223.88	1174.92	-1.42437	0	0	XP_022198477.1|0.0e+00|LARGE xylosyl- and glucuronyltransferase 2-like [Nilaparvata lugens]
evm.TU.Contig92.23	218.03	215.27	191.16	92.14	89	91.15	-1.42164	2.75e-114	1.69e-114	XP_022196685.1|6.8e-48|ATPase inhibitor mai-2, mitochondrial-like [Nilaparvata lugens]
evm.TU.Contig139.15	2628.91	2626.82	2197.28	1031.39	1038.09	1035.25	-1.41727	0	0	XP_021940908.1|2.3e-72|60S ribosomal protein L23 [Zootermopsis nevadensis]
evm.TU.Contig84.84	751.95	716.96	618.76	290.84	298.44	303.53	-1.41699	0	0	XP_022196039.1|6.5e-44|glutaredoxin-like [Nilaparvata lugens]
evm.TU.Contig681.1	2019.04	2139.13	1693.5	774.2	775.29	769.44	-1.41532	0	0	XP_022205449.1|3.8e-69|40S ribosomal protein S24 isoform X1 [Nilaparvata lugens]
evm.TU.Contig8.85	45.99	56.65	47.19	17.14	23.8	28.24	-1.4127	1.39e-21	2.28e-21	AJW31565.1|1.0e-44|mitochondrial import inner membrane translocase subunit Tim13 [Laodelphax striatella]
evm.TU.Contig5868.1	277.93	245.17	241.07	103.45	101.44	101.05	-1.40904	0	0	APA34046.1|1.7e-116|seminal fluid protein [Nilaparvata lugens]
evm.TU.Contig30.233	2095.55	2130.56	1665.91	769.22	740.31	709.74	-1.40448	0	0	XP_011065620.1|4.8e-91|PREDICTED: 60S ribosomal protein L18a [Acromyrmex echinatior]
evm.TU.Contig37529.1	79.91	86.61	80.14	36.74	38.03	28.56	-1.4035	2.19e-65	1.97e-65	BAI83430.1|2.7e-65|sugar transporter 16 [Nilaparvata lugens]
evm.TU.Contig19486.1	40.88	47.48	41.2	12.72	19.46	18.12	-1.39131	1.42e-278	4.08e-279	XP_022185628.1|2.5e-310|uncharacterized protein LOC111044725 [Nilaparvata lugens]
BGI_novel_G000223	287.54	207.68	260.45	97.94	119.14	108.08	-1.39114	1.55e-162	7.15e-163
evm.TU.Contig213.20	38.23	33.11	28.17	12.91	13.21	12.79	-1.38958	1.98e-146	9.98e-147	XP_022184502.1|3.6e-300|putative sodium-dependent multivitamin transporter [Nilaparvata lugens]
BGI_novel_G000264	71.43	70.19	53.01	36.05	29.66	19.01	-1.38134	2.44e-44	2.79e-44
evm.TU.Contig30497.1	11.06	12.81	21.44	3.8	7.81	9.07	-1.37791	4.28e-08	9.95e-08	XP_022207562.1|5.2e-44|INO80 complex subunit E [Nilaparvata lugens]
evm.TU.Contig305.23	150.51	175.11	140.51	72.29	61.23	56.34	-1.37747	1.99e-224	6.96e-225	XP_022189439.1|2.4e-127|alpha,alpha-trehalose-phosphate synthase [UDP-forming]-like [Nilaparvata lugens]
evm.TU.Contig18.115	19.53	9.09	12.22	5.64	4.05	6.81	-1.37022	5.33e-26	8.11e-26	XP_022192730.1|4.0e-56|uncharacterized protein LOC111050691 [Nilaparvata lugens]
evm.TU.Contig307.27	7	7.92	6.98	4.02	2.57	2.69	-1.36983	1.16e-16	2.12e-16	XP_022198108.1|2.5e-162|UPF0553 protein C9orf64 homolog [Nilaparvata lugens]
evm.TU.Contig0.16	13.58	22	17.76	7.28	5.2	9.02	-1.36897	3.56e-36	4.58e-36	XP_022187214.1|2.3e-175|inositol oxygenase [Nilaparvata lugens]
evm.TU.Contig554.18	512.95	518.2	491.44	211.72	214.31	211.31	-1.36564	0	0	XP_022188524.1|8.3e-96|NADH dehydrogenase [ubiquinone] 1 alpha subcomplex subunit 8-like [Nilaparvata lugens]
evm.TU.Contig39.41	384.66	388.81	323.41	164.85	122.44	163.48	-1.35987	0	0	XP_022198367.1|0.0e+00|delta-1-pyrroline-5-carboxylate synthase-like isoform X1 [Nilaparvata lugens]
evm.TU.Contig283.27	12.47	22.97	16.17	7.52	7.55	5.53	-1.35831	9.35e-72	7.86e-72	ADR73026.1|0.0e+00|putative acetylcholinesterase 1 [Laodelphax striatella]
evm.TU.Contig14.5	634.61	577.95	467.39	211.62	231.14	234.62	-1.35661	0	0	XP_022207739.1|1.5e-237|proton-coupled amino acid transporter-like protein pathetic isoform X1 [Nilaparvata lugens]
evm.TU.Contig222.17	6.75	5.79	8.72	2.36	2.86	3.04	-1.35638	9.82e-71	8.38e-71	XP_022205504.1|2.3e-60|uncharacterized protein LOC111062081 [Nilaparvata lugens]
evm.TU.Contig377.74	22.73	41.73	24.13	16.45	10.89	10.2	-1.35334	3.96e-71	3.36e-71	XP_022186455.1|1.9e-77|uncharacterized protein LOC111045369 [Nilaparvata lugens]
evm.TU.Contig0.414	3947.25	3954.68	3167.59	1483.29	1682.17	1556.74	-1.34903	0	0	XP_022188349.1|9.3e-83|40S ribosomal protein S11 isoform X1 [Nilaparvata lugens]
evm.TU.Contig58.98	80.21	66.57	65.1	38.09	25.59	27.14	-1.34808	3.32e-63	3.05e-63	XP_020507780.1|4.5e-08|mucin-5AC-like [Labrus bergylta]
evm.TU.Contig32.80	267.8	287.73	253.55	116.9	125.94	112.2	-1.34805	9.66e-188	3.94e-188	XP_022196115.1|9.3e-39|reactive oxygen species modulator 1-like [Nilaparvata lugens]
evm.TU.Contig191.35	5.88	6.94	6.57	3.49	1.78	2.52	-1.34757	1.43e-19	2.45e-19	XP_022205172.1|2.2e-14|uncharacterized protein LOC111061788 [Nilaparvata lugens]
evm.TU.Contig13.277	50.04	71.65	50.54	32.57	16.17	19.67	-1.34666	0	0	XP_022184107.1|0.0e+00|nidogen-2 [Nilaparvata lugens]
evm.TU.Contig18.7	399.46	466.44	277.61	239.99	115.34	138.9	-1.34546	0	0	XP_022189784.1|0.0e+00|ATP-citrate synthase-like isoform X2 [Nilaparvata lugens]
evm.TU.Contig615.20	10.05	9.35	9.55	3.51	3.84	4.24	-1.34512	2.75e-51	2.89e-51	XP_022207574.1|3.3e-203|probable cytochrome P450 6a13 [Nilaparvata lugens]
evm.TU.Contig100.122	1348.29	1326.51	1125.5	529.66	521.47	483.48	-1.34358	0	0	ADQ73873.1|1.5e-188|receptor for activated protein kinase C [Laodelphax striatella]
evm.TU.Contig348.45	297.83	262.74	274.89	108.48	117.38	116.12	-1.34175	0	0	XP_022207823.1|9.0e-148|uncharacterized protein C1683.06c-like [Nilaparvata lugens]
evm.TU.Contig487.10	6.86	12.81	8.11	4.05	2.67	5.83	-1.34123	1.87e-07	4.46e-07	XP_022200855.1|3.0e-60|DNA-directed RNA polymerase I subunit RPA12 [Nilaparvata lugens]
evm.TU.Contig21.70	7214.06	7440	5754.37	3005.08	2980.35	2879.7	-1.3387	0	0	XP_022202946.1|2.3e-54|60S acidic ribosomal protein P2 [Nilaparvata lugens]
BGI_novel_G001076	764.22	781.01	637.84	292.71	300.08	294.9	-1.3373	0	0
evm.TU.Contig46.74	177.85	138.96	168.65	65.5	66.37	67.88	-1.33642	0	0	XP_022199803.1|2.0e-270|sodium-coupled neutral amino acid transporter 9 homolog isoform X1 [Nilaparvata lugens]
evm.TU.Contig535.4	20.33	19.27	12.61	9.75	6.12	6.88	-1.33458	2.23e-17	4.03e-17	XP_022207500.1|6.2e-90|invertebrate-type lysozyme 3-like [Nilaparvata lugens]
evm.TU.Contig1462.3	1724.47	1543.18	1233.14	643.32	643.76	651.66	-1.33203	0	0	XP_022190158.1|1.2e-62|uncharacterized protein LOC111048554 [Nilaparvata lugens]
evm.TU.Contig414.18	565.33	539.77	452.57	214.79	233.65	215.69	-1.32827	0	0	BAN21336.1|8.3e-08|unkown protein [Riptortus pedestris]
evm.TU.Contig731.27	30.66	35.93	28.6	9.06	15.01	16.65	-1.32124	8.26e-41	9.97e-41	XP_022186116.1|2.0e-75|uncharacterized protein LOC111045116 [Nilaparvata lugens]
evm.TU.Contig170.48	94.15	74.77	72.89	19.02	30.41	32.95	-1.31896	1.84e-178	7.81e-179	XP_021932024.1|3.6e-07|uncharacterized protein LOC110835775 isoform X1 [Zootermopsis nevadensis]
evm.TU.Contig79.151	1668.89	1555.61	1554.2	628.22	667.45	735.5	-1.31613	0	0	XP_022188844.1|1.6e-125|peroxiredoxin-6-like [Nilaparvata lugens]
evm.TU.Contig9.14	323.89	323.78	278.19	126.15	140.34	134.33	-1.31579	0	0	XP_022200416.1|7.6e-92|NADH dehydrogenase [ubiquinone] iron-sulfur protein 4, mitochondrial [Nilaparvata lugens]
evm.TU.Contig115.109	374.61	365.74	312.03	120.56	130.7	121.51	-1.31535	0	0	XP_022196448.1|4.9e-36|NADH dehydrogenase [ubiquinone] 1 subunit C2 [Nilaparvata lugens]
evm.TU.Contig219.91	1389.47	1452.44	1150.98	598.64	584.08	590.51	-1.31131	0	0	XP_022190855.1|2.7e-79|40S ribosomal protein S13 [Nilaparvata lugens]
evm.TU.Contig175.35	19.07	20.26	13.02	7.95	8.23	7.18	-1.30925	5.85e-16	1.09e-15	XP_022185187.1|5.3e-46|calcyphosin-like protein [Nilaparvata lugens]
evm.TU.Contig222.16	758.1	765.36	603.07	298.8	284.38	314.62	-1.30901	0	0	XP_022203084.1|7.4e-145|triosephosphate isomerase [Nilaparvata lugens]
BGI_novel_G000773	8.96	12.5	8.13	4.35	4.69	5.48	-1.3073	1.14e-05	2.93e-05
evm.TU.Contig253.84	322.51	349.2	264.55	145.65	142.77	133.6	-1.30408	1.93e-222	6.81e-223	XP_022183824.1|3.8e-59|NADH dehydrogenase [ubiquinone] 1 beta subcomplex subunit 11, mitochondrial [Nilaparvata lugens]
BGI_novel_G000295	143.07	117.84	122.18	53.84	47.4	64.09	-1.301	3.97e-150	1.96e-150
evm.TU.Contig100.148	2189.76	2170.85	1817.27	893.43	905.37	879.97	-1.29978	0	0	XP_022199187.1|6.8e-62|40S ribosomal protein S26 [Nilaparvata lugens]
evm.TU.Contig490.17	13437.8	12959	12422.5	5099.95	5643.17	5583.9	-1.29959	0	0	XP_022204122.1|1.2e-125|uncharacterized protein LOC111060756 [Nilaparvata lugens]
evm.TU.Contig1044.4	55.16	58.06	71.06	36.91	35.04	33.19	-1.29866	2.41e-12	4.91e-12	XP_022194265.1|3.9e-27|60S ribosomal protein L35a [Nilaparvata lugens]
evm.TU.Contig8.267	2287.15	2330.58	1761.76	938.74	991.53	932.61	-1.29836	0	0	XP_022194954.1|3.3e-77|40S ribosomal protein S14a [Nilaparvata lugens]
evm.TU.Contig13.243	27.67	31.17	36.78	15.47	9.58	14.67	-1.2977	4.85e-69	4.21e-69	XP_022188720.1|6.2e-188|purine nucleoside phosphorylase [Nilaparvata lugens]
evm.TU.Contig346.19	9.83	13.76	14.61	6.49	3.55	5.7	-1.29617	1.29e-38	1.6e-38	AGK40899.1|1.9e-245|GRP3 [Nilaparvata lugens]
evm.TU.Contig39.79	1502.45	1416.16	1316.73	548.46	623.38	647.55	-1.28608	0	0	XP_022186387.1|2.0e-128|trypsinalpha-3-like [Nilaparvata lugens]
evm.TU.Contig446.28	371.55	409.56	365.79	170.72	168	165.47	-1.28478	0	0	XP_022185256.1|7.3e-95|translocon-associated protein subunit gamma [Nilaparvata lugens]
evm.TU.Contig25636.1	9.81	6.6	10.17	5.3	4.77	3.63	-1.28322	0.000185593	0.000509392	XP_022196111.1|1.7e-33|LOW QUALITY PROTEIN: succinate dehydrogenase [ubiquinone] flavoprotein subunit, mitochondrial-like [Nilaparvata lugens]
evm.TU.Contig45.94	127.82	72.43	131.13	71.45	47.26	63.55	-1.28311	1.02e-26	1.53e-26	XP_022185768.1|2.2e-34|26S proteasome complex subunit SEM1 [Nilaparvata lugens]
evm.TU.Contig572.8	109.16	69.76	86.54	30.77	49.24	36.31	-1.28271	3.13e-96	2.18e-96	XP_022195870.1|2.5e-56|keratin-associated protein 19-2-like [Nilaparvata lugens]
evm.TU.Contig762.10	2925.04	3089.54	2314.44	1180.71	1277.68	1215.32	-1.28084	0	0	XP_022195021.1|3.4e-86|60S ribosomal protein L14 isoform X1 [Nilaparvata lugens]
evm.TU.Contig385.59	15.38	30.45	22.67	7.62	12.99	8.25	-1.2766	4.01e-30	5.65e-30	XP_022200175.1|1.4e-63|intraflagellar transport protein 20 homolog [Nilaparvata lugens]
evm.TU.Contig266.52	5.01	6.71	5.95	2.47	3.62	1.84	-1.2762	1.56e-06	3.85e-06	XP_022193213.1|1.4e-62|uncharacterized protein C9orf85 homolog [Nilaparvata lugens]
evm.TU.Contig85.9	49.66	33.39	40.31	21.87	16.05	15.19	-1.27489	3.88e-53	4.01e-53	XP_022197870.1|2.5e-93|uncharacterized protein LOC111055031 [Nilaparvata lugens]
evm.TU.Contig79.44_evm.TU.Contig79.45	18.16	13.83	19.72	6.73	7.14	7.83	-1.27463	4.8e-59	4.62e-59	XP_022184819.1|1.3e-220|alanine aminotransferase 2-like isoform X1 [Nilaparvata lugens]
BGI_novel_G000028	9.81	16.41	9.63	3.91	6.93	5.28	-1.27379	2.3e-13	4.57e-13
evm.TU.Contig1971.1	41.69	40.18	54.52	20.34	21.46	28.34	-1.27216	7.64e-16	1.42e-15	BAQ02356.1|2.5e-37|sugar transporter [Nilaparvata lugens]
evm.TU.Contig70.2	39.08	51.25	36.78	17.16	22.88	20.34	-1.27117	3.44e-24	5.4e-24	XP_022116756.1|1.3e-20|uncharacterized protein LOC110994439 [Pieris rapae]
evm.TU.Contig1005.2	18.15	18.69	18.55	7.09	10.62	5.95	-1.26896	5.46e-45	6.19e-45	XP_022198951.1|5.5e-92|prostatic acid phosphatase-like, partial [Nilaparvata lugens]
evm.TU.Contig729.5	26	29.01	25.91	11.18	11.35	12.37	-1.26847	2.99e-52	3.12e-52	XP_022186657.1|2.1e-153|iron-sulfur protein NUBPL-like [Nilaparvata lugens]
evm.TU.Contig0.328	412.4	417.38	397.9	177.52	213.4	179.75	-1.26802	8.9e-250	2.84e-250	XP_022184704.1|7.7e-62|CDGSH iron-sulfur domain-containing protein 2 homolog [Nilaparvata lugens]
evm.TU.Contig191.40	173.73	211.69	160.81	97.28	66.55	74.38	-1.2667	7.29e-278	2.1e-278	XP_022188830.1|2.8e-39|uncharacterized protein LOC111047393 [Nilaparvata lugens]
evm.TU.Contig45.120_evm.TU.Contig45.121	182.96	154.54	172.73	63.32	72.86	81.9	-1.26565	0	0	XP_022193103.1|0.0e+00|sodium-independent sulfate anion transporter-like [Nilaparvata lugens]
BGI_novel_G001013	35.38	41.29	38.55	18.87	15.68	14.64	-1.26559	1.05e-93	7.44e-94
evm.TU.Contig769.2	17.66	24.89	16.02	9.48	6.65	8.97	-1.26468	1.84e-70	1.58e-70	XP_022203734.1|6.2e-238|uncharacterized protein LOC111060377 [Nilaparvata lugens]
evm.TU.Contig486.6	4714.13	4308.37	4000.87	1928.45	1881.95	1858.58	-1.26444	0	0	XP_022192331.1|2.2e-59|ATP synthase lipid-binding protein, mitochondrial [Nilaparvata lugens]
evm.TU.Contig64.70	22.23	23.34	22.25	10.01	10.07	8.82	-1.26294	1.09e-42	1.28e-42	XP_022184333.1|4.8e-129|endothelin-converting enzyme 1-like [Nilaparvata lugens]
evm.TU.Contig685.5	84.61	97.97	96.84	50.2	37.68	45.12	-1.26207	1.91e-49	2.05e-49	XP_022200492.1|1.6e-39|putative acyl-CoA-binding protein [Nilaparvata lugens]
evm.TU.Contig973.7	294.05	272.78	286.94	148.86	105.92	108	-1.26166	0	0	XP_022191805.1|3.4e-183|probable transaldolase [Nilaparvata lugens]
evm.TU.Contig258.17	1079.93	1053.75	865.37	429.53	438.88	438.99	-1.26058	0	0	XP_022206825.1|3.6e-122|cytochrome b-c1 complex subunit 2, mitochondrial [Nilaparvata lugens]
evm.TU.Contig3561.1	4929.68	4918.74	4404.14	2239.47	2265.79	2290.16	-1.25485	0	0	XP_022197333.1|1.1e-78|uncharacterized protein LOC111054587 [Nilaparvata lugens]
evm.TU.Contig17.210	50.89	44.86	44.73	32.59	12.64	18.21	-1.25389	7.16e-43	8.38e-43	XP_022190053.1|1.3e-80|uncharacterized protein LOC111048475 [Nilaparvata lugens]
evm.TU.Contig25.46	14	13.31	11.07	4.23	7.73	7.12	-1.25325	4.16e-07	1.01e-06	XP_022192793.1|5.8e-41|uncharacterized protein LOC111050748 [Nilaparvata lugens]
evm.TU.Contig14.123	89.34	99.21	54.76	32.33	40.2	37.84	-1.25144	5.55e-91	4.02e-91	KDR15940.1|4.7e-07|hypothetical protein L798_09867 [Zootermopsis nevadensis]
evm.TU.Contig30.224	36.49	54.22	37.86	25.95	17.87	15.55	-1.25004	9.33e-34	1.24e-33	XP_022189473.1|1.7e-76|lysozyme C-1-like [Nilaparvata lugens]
evm.TU.Contig498.40	78.18	107.32	85.9	41.76	47.37	36.6	-1.24976	3.59e-65	3.23e-65	XP_022205313.1|3.7e-81|protein mago nashi [Nilaparvata lugens]
evm.TU.Contig8.237	453.65	460.84	449.12	198.17	209.91	202.88	-1.24973	0	0	XP_022202056.1|4.5e-106|translocon-associated protein subunit beta [Nilaparvata lugens]
evm.TU.Contig8.132	76.85	161.02	100.47	57.78	49.78	46.87	-1.24774	1.29e-101	8.67e-102	XP_022206322.1|5.1e-69|thioredoxin domain-containing protein 12-like [Nilaparvata lugens]
BGI_novel_G000915	110.78	91.92	100.19	47.81	44.12	48.62	-1.24674	6.35e-71	5.4e-71
evm.TU.Contig25.152	686.76	561.58	528.9	385.26	248.17	163.1	-1.24643	0	0	XP_022195998.1|5.0e-55|uncharacterized protein LOC111053415 isoform X1 [Nilaparvata lugens]
evm.TU.Contig1877.1	32.08	25.21	34.9	13.52	17.67	9.77	-1.24576	8.16e-35	1.07e-34	XP_022189299.1|2.5e-54|charged multivesicular body protein 7-like [Nilaparvata lugens]
evm.TU.Contig778.4	30.07	22.04	33.1	13.66	11.57	11.47	-1.24085	3.32e-64	3.01e-64	XP_022198481.1|5.6e-189|uncharacterized protein LOC111055571 isoform X1 [Nilaparvata lugens]
evm.TU.Contig41.22	90357.8	87613.6	81709.5	39915.6	38085.6	38992.7	-1.23861	0	0	XP_022191456.1|4.5e-72|uncharacterized protein LOC111049636 [Nilaparvata lugens]
evm.TU.Contig353.20	2222.55	2328.77	1904.89	949.12	988.49	920.62	-1.23823	0	0	XP_022188103.1|1.1e-147|60S ribosomal protein L7-like [Nilaparvata lugens]
evm.TU.Contig480.26	28.6	20.4	19.84	8.53	12.05	11.19	-1.23535	2.39e-21	3.95e-21	XP_022186274.1|2.9e-43|uncharacterized protein LOC111045226 [Nilaparvata lugens]
evm.TU.Contig19366.1	53.52	47.71	55.8	30.33	26.79	20.79	-1.23207	6.94e-24	1.09e-23	XP_013174851.1|7.7e-28|PREDICTED: carbonyl reductase [NADPH] 1-like [Papilio xuthus]
evm.TU.Contig236.36	79.61	63.42	65.67	32.07	36.6	33.31	-1.23108	1.24e-35	1.61e-35	XP_022195487.1|3.3e-56|28S ribosomal protein S33, mitochondrial [Nilaparvata lugens]
evm.TU.Contig385.41	244.77	190.33	228.54	89.4	96.43	102.47	-1.2269	0	0	XP_022194972.1|4.4e-228|putative inorganic phosphate cotransporter [Nilaparvata lugens]
evm.TU.Contig14.96	1663.65	1696.47	1856.2	1090.19	614.51	670.94	-1.2268	0	0	XP_022188133.1|7.4e-90|apolipoprotein D-like [Nilaparvata lugens]
evm.TU.Contig13.388	64.08	57.92	36.78	32.34	15.72	17.93	-1.22669	1.95e-107	1.26e-107	ASL04989.1|2.8e-37|serine proteaseinhibitor dipetalogastin [Nilaparvata lugens]
evm.TU.Contig2029.1	152.77	140.88	152.37	67.79	67.41	69.21	-1.22382	1.04e-136	5.55e-137	XP_022198784.1|6.0e-89|sialin [Nilaparvata lugens]
evm.TU.Contig385.51	181.75	159.63	141.44	65.53	83.85	79.84	-1.22239	1.24e-127	7.08e-128	ALS04419.1|1.5e-12|thioredoxin domain-containing protein 17-like protein [Acartia pacifica]
evm.TU.Contig490.22	362.83	381.86	304.32	164.06	189.79	171.33	-1.22145	0	0	XP_022195875.1|2.4e-101|receptor expression-enhancing protein 5 isoform X1 [Nilaparvata lugens]
evm.TU.Contig26.10	97.39	94.68	100.43	45.2	46.21	48.69	-1.2143	7.36e-60	7.01e-60	XP_022190027.1|1.7e-39|NHP2-like protein 1 homolog [Nilaparvata lugens]
evm.TU.Contig166.1	105.56	88.09	96.81	37.71	47.48	50.69	-1.20182	1.34e-151	6.55e-152	XP_022188033.1|2.6e-116|putative phosphatidate phosphatase isoform X1 [Nilaparvata lugens]
evm.TU.Contig343.5	9.78	9.6	5.13	3.7	3.4	4.01	-1.20111	2.33e-24	3.65e-24	XP_022203734.1|8.6e-109|uncharacterized protein LOC111060377 [Nilaparvata lugens]
evm.TU.Contig13.111	86.62	62.19	79.64	30.97	36.41	33.46	-1.20003	5.96e-259	1.84e-259	XP_022207973.1|5.0e-262|major facilitator superfamily domain-containing protein 6-like [Nilaparvata lugens]
evm.TU.Contig157.42	62.4	84.44	56.97	40.73	29.94	30.55	-1.19573	1.44e-285	4.03e-286	XP_018898110.1|2.1e-248|PREDICTED: glucose-6-phosphate 1-dehydrogenase isoform X1 [Bemisia tabaci]
evm.TU.Contig88.65	73.06	62.96	57.32	30.7	32.03	31.09	-1.19331	5.78e-42	6.86e-42	XP_022197825.1|1.2e-71|39S ribosomal protein L14, mitochondrial isoform X1 [Nilaparvata lugens]
evm.TU.Contig183.5	41.32	37.73	33.9	25.41	13.46	13.83	-1.19033	8.81e-39	1.09e-38	XP_022192845.1|9.5e-80|caprin-1-like [Nilaparvata lugens]
evm.TU.Contig338.12	239.58	239.33	182.47	103.32	99.53	95.8	-1.19009	0	0	AQT27064.1|6.0e-269|putative dihydrolipoyllysine-residue acetyltransferase [Nilaparvata lugens]
evm.TU.Contig223.18	43.9	53.26	38.45	18.96	20.62	27.01	-1.18669	9.49e-51	1.01e-50	XP_022190937.1|3.1e-98|60S ribosome subunit biogenesis protein NIP7 homolog [Nilaparvata lugens]
evm.TU.Contig144.36	1266	1053.57	1031.41	529.45	689.58	589.9	-1.18641	0	0	XP_022202073.1|4.7e-34|cytochrome b-c1 complex subunit 8 [Nilaparvata lugens]
evm.TU.Contig194.28	4716.16	4817.02	3938.22	2177.14	2208.21	2033.85	-1.1841	0	0	XP_022190776.1|4.2e-77|40S ribosomal protein S15 [Nilaparvata lugens]
evm.TU.Contig4524.1	6.75	8.5	7.43	3.88	3.36	3.38	-1.1797	1.3e-09	2.87e-09	XP_022194961.1|1.6e-45|trifunctional purine biosynthetic protein adenosine-3 isoform X1 [Nilaparvata lugens]
BGI_novel_G000081	819.53	798.16	748.9	337.31	392.67	371.23	-1.1777	0	0
evm.TU.Contig346.56	2847.79	2835.09	2305.3	1196.79	1342.43	1224.23	-1.17749	0	0	XP_022204060.1|2.0e-100|60S ribosomal protein L18 [Nilaparvata lugens]
evm.TU.Contig325.16	14.36	18.95	16.19	11.13	7.92	6.5	-1.17667	1.84e-08	4.22e-08	XP_022193750.1|3.0e-40|uncharacterized protein LOC111051530 [Nilaparvata lugens]
evm.TU.Contig229.18	3336.81	3395.17	3246.12	1607.54	1406.6	1522.5	-1.17624	0	0	ADR73023.1|1.8e-63|carboxylesterase [Laodelphax striatella]
BGI_novel_G000135	211.18	197.79	211.72	108.4	104.36	112.05	-1.17598	4.37e-77	3.53e-77
evm.TU.Contig623.19	47.73	50.37	39.23	21.71	24.43	17.74	-1.17507	6.14e-71	5.22e-71	XP_022187683.1|1.3e-109|keratin, type I cytoskeletal 9-like [Nilaparvata lugens]
evm.TU.Contig72.4	208.53	352.34	245.15	176.14	85.18	100.1	-1.17499	0	0	BAG75121.1|0.0e+00|lipophorin precursor [Nilaparvata lugens]
evm.TU.Contig1285.3	1539.68	1521.29	1298.57	674.05	801.49	709.39	-1.17416	0	0	XP_022197398.1|1.2e-64|ubiquitin-60S ribosomal protein L40-like [Nilaparvata lugens]
evm.TU.Contig4442.2	11.53	18.27	10.63	8.34	8.5	4.72	-1.17363	1.95e-06	4.84e-06	XP_022198526.1|3.5e-43|cytochrome c oxidase assembly protein COX16 homolog, mitochondrial [Nilaparvata lugens]
evm.TU.Contig112.40	9.68	7.33	4.39	2.24	1.59	2.47	-1.17363	1.95e-06	4.84e-06	XP_022190802.1|2.8e-275|leucine-rich repeat-containing protein 15-like [Nilaparvata lugens]
evm.TU.Contig323.70	1234.93	1027.08	1010.13	483	517.62	509.8	-1.17284	0	0	XP_022200682.1|1.8e-138|trypsin-2-like [Nilaparvata lugens]
evm.TU.Contig323.49	271.94	235.14	249.28	124.78	120.92	118.96	-1.17169	1.2e-195	4.73e-196	XP_022184786.1|1.3e-48|probable pterin-4-alpha-carbinolamine dehydratase [Nilaparvata lugens]
evm.TU.Contig731.23	2606.27	2721.84	2193.5	1203.59	1193.41	1147.16	-1.17019	0	0	OWK10498.1|1.3e-25|RPS27A [Cervus elaphus hippelaphus]
evm.TU.Contig288.2	20.05	19.35	19.38	11.42	8.08	14.82	-1.16602	3.81e-06	9.56e-06	XP_022200543.1|6.4e-24|estrogen sulfotransferase, testis isoform-like [Nilaparvata lugens]
evm.TU.Contig2291.1	5.15	8.93	6.91	3.55	4.31	2.08	-1.16575	9.67e-09	2.2e-08	XP_022192525.1|1.4e-89|protein mini spindles-like [Nilaparvata lugens]
evm.TU.Contig180.1	111.46	137.91	103.7	57.86	76.58	51.46	-1.16523	3.75e-45	4.25e-45	XP_022189747.1|7.9e-37|T-complex protein 1 subunit beta [Nilaparvata lugens]
evm.TU.Contig392.2	18.96	12.06	16.89	7.58	6.39	5.59	-1.16355	8.01e-09	1.81e-08
evm.TU.Contig605.2	19.68	19.66	17.11	8.78	7.65	10.37	-1.16339	2.2e-21	3.62e-21	XP_022207755.1|3.3e-78|transmembrane protein 186-like [Nilaparvata lugens]
evm.TU.Contig353.32	49.84	33.87	50.81	16.51	33.86	18.33	-1.16237	1.33e-20	2.23e-20	XP_022207599.1|6.8e-59|protein Asterix [Nilaparvata lugens]
evm.TU.Contig372.20	390.99	465.59	368	197.41	200.4	202.66	-1.15649	2.91e-285	8.15e-286	XP_022194078.1|4.6e-77|uncharacterized protein LOC111051824 [Nilaparvata lugens]
evm.TU.Contig5084.1	11.08	9.43	13.48	7.51	5.57	5.47	-1.15519	3.62e-05	9.55e-05	XP_022192894.1|2.9e-36|alpha- and gamma-adaptin-binding protein p34-like [Nilaparvata lugens]
evm.TU.Contig152.46	66.06	52.75	57.52	29.53	29.68	24.8	-1.154	5.46e-59	5.25e-59	XP_022198897.1|4.6e-33|cytochrome c oxidase assembly factor 6 homolog [Nilaparvata lugens]
evm.TU.Contig78.109	19.56	28.77	17.85	10.83	10.38	10.8	-1.15364	3.03e-22	4.93e-22	XP_022199449.1|2.2e-60|E3 SUMO-protein ligase NSE2-like [Nilaparvata lugens]
evm.TU.Contig108.38	179.49	175.01	145.05	68.57	83.51	79.94	-1.15329	0	0	XP_022194440.1|1.1e-121|ADP-dependent glucokinase [Nilaparvata lugens]
evm.TU.Contig123.112	121.05	106.67	130.69	60.83	49.85	54.38	-1.15152	0	0	XP_022188326.1|0.0e+00|glucose-6-phosphate isomerase-like [Nilaparvata lugens]
evm.TU.Contig109.49	85.86	86.18	70.68	43.97	35.54	43.33	-1.15123	9.6e-45	1.09e-44	XP_015518228.1|9.2e-39|PREDICTED: probable prefoldin subunit 4 [Neodiprion lecontei]
evm.TU.Contig25.115	2853.19	2922.99	2249.72	1269.16	1363.91	1215.93	-1.14999	0	0	XP_022201868.1|5.8e-115|40S ribosomal protein S5-like [Nilaparvata lugens]
evm.TU.Contig90.60	65.64	90.88	71.33	30.88	43.23	40.76	-1.1472	2.9e-43	3.38e-43	XP_022202676.1|6.2e-45|U6 snRNA-associated Sm-like protein LSm2 [Nilaparvata lugens]
evm.TU.Contig65.109	1159.68	1129.99	969.45	510.82	506.85	520.17	-1.14496	0	0	XP_022189556.1|2.7e-94|ATP synthase subunit O, mitochondrial-like [Nilaparvata lugens]
evm.TU.Contig198.11	26.85	27.4	27.59	12.53	15.94	13.85	-1.14496	1.06e-13	2.08e-13	XP_022196295.1|6.8e-62|transcription elongation factor SPT4 [Nilaparvata lugens]
evm.TU.Contig161.17	24.77	28.31	19.97	14.91	10.79	11.71	-1.14449	3.33e-14	6.49e-14	XP_022195121.1|3.6e-56|DNA-directed RNA polymerase III subunit RPC9 [Nilaparvata lugens]
evm.TU.Contig143.49	15.87	17.22	15.78	8.82	9.52	6.85	-1.14049	1.48e-11	3.07e-11	XP_022188080.1|1.2e-48|cleavage and polyadenylation specificity factor subunit 1 [Nilaparvata lugens]
evm.TU.Contig649.65	295.2	293.98	255.56	126.03	142.19	138.54	-1.1397	2.01e-293	5.5e-294	XP_022187339.1|2.2e-85|succinate dehydrogenase cytochrome b560 subunit, mitochondrial-like [Nilaparvata lugens]
evm.TU.Contig192.11	208.15	175.23	165.78	88.22	84.38	95.88	-1.1379	1.54e-151	7.53e-152	XP_022185338.1|1.5e-39|uncharacterized protein LOC111044483 [Nilaparvata lugens]
evm.TU.Contig5007.1	18.46	17.41	19.9	10.07	13.44	6.29	-1.13776	2.97e-08	6.87e-08	XP_022205463.1|5.6e-44|ribosome biogenesis protein WDR12 homolog, partial [Nilaparvata lugens]
evm.TU.Contig13.438	78.47	71.93	63	37.54	39.78	33.78	-1.13739	3.32e-33	4.47e-33	XP_022200286.1|5.9e-53|cytochrome c oxidase protein 20 homolog [Nilaparvata lugens]
evm.TU.Contig58.18	170.4	165.2	133.27	73.86	96.38	83.74	-1.13483	2.35e-55	2.36e-55	XP_009021787.1|1.5e-09|hypothetical protein HELRODRAFT_83602 [Helobdella robusta]
evm.TU.Contig42.126	2998.15	3017.48	2479.06	1346.41	1411.67	1366.07	-1.13332	0	0	XP_022189858.1|2.9e-88|40S ribosomal protein S19-like [Nilaparvata lugens]
evm.TU.Contig94.3	4783.68	4894.43	3847.13	2183.92	2379.74	2220.79	-1.12934	0	0	XP_022201941.1|1.2e-64|40S ribosomal protein S17 [Nilaparvata lugens]
evm.TU.Contig823.11	122.97	137.98	126.59	63.14	67.93	65.04	-1.12931	2.52e-74	2.08e-74	XP_022190419.1|4.2e-66|28S ribosomal protein S14, mitochondrial [Nilaparvata lugens]
evm.TU.Contig14.44	849.16	703.38	652.78	320.58	367.52	366.35	-1.12819	0	0	XP_022185428.1|2.0e-42|V-type proton ATPase subunit e 2-like isoform X1 [Nilaparvata lugens]
evm.TU.Contig70.8	11.82	13.45	11.93	6.61	6.64	4.67	-1.1278	2.32e-15	4.4e-15	XP_011707437.1|1.2e-38|PREDICTED: uncharacterized protein LOC105462500 isoform X2 [Wasmannia auropunctata]
evm.TU.Contig3613.1	79.23	81.19	75.9	35.36	38.57	44.8	-1.12628	4.55e-51	4.8e-51	XP_022200281.1|6.8e-62|protein SCO1 homolog, mitochondrial [Nilaparvata lugens]
evm.TU.Contig64.33_evm.TU.Contig64.34	7.2	7.12	4.33	3.84	1.91	2.1	-1.12227	4.48e-20	7.62e-20	XP_022190857.1|9.9e-127|GTP cyclohydrolase 1 isoform X2 [Nilaparvata lugens]
evm.TU.Contig78.91	10216.2	10465.4	8412.03	4503.34	4627.85	4717.18	-1.11985	0	0	BAI83415.1|1.9e-259|sugar transporter 1 [Nilaparvata lugens]
evm.TU.Contig0.484	7.78	10.98	7.64	4.61	6.57	3.86	-1.11895	1.22e-10	2.61e-10	XP_022189912.1|8.0e-57|succinate dehydrogenase assembly factor 3, mitochondrial [Nilaparvata lugens]
evm.TU.Contig251.1	28.29	22.25	17.3	16.2	13.16	14.55	-1.11809	3.93e-05	0.000103949	XP_022199796.1|3.3e-29|cytochrome c oxidase copper chaperone [Nilaparvata lugens]
evm.TU.Contig79.139	299.9	290.53	269.76	144.34	149.26	158.25	-1.11569	3.25e-128	1.84e-128	XP_022206617.1|1.1e-30|copper transport protein ATOX1 [Nilaparvata lugens]
evm.TU.Contig480.29	42.36	33.2	33.63	19.2	18.72	14.37	-1.115	1.21e-57	1.18e-57	XP_022191958.1|3.2e-178|clavesin-1 isoform X1 [Nilaparvata lugens]
evm.TU.Contig25.56	2534.5	2506.5	2168.58	1151.99	1227.55	1126.55	-1.1073	0	0	AHB12488.1|3.0e-132|60S ribosomal Protein LP0 [Pantala flavescens]
evm.TU.Contig198.8	768.74	740.28	613.36	362.48	370.21	361.64	-1.10605	0	0	XP_022205031.1|7.1e-69|probable NADH dehydrogenase [ubiquinone] 1 alpha subcomplex subunit 12 [Nilaparvata lugens]
evm.TU.Contig112.20	179.9	184.37	187.15	93.25	120.56	92.35	-1.1056	7.62e-58	7.42e-58	XP_022190133.1|8.2e-45|proteasome subunit beta type-5 [Nilaparvata lugens]
BGI_novel_G000489	649.73	1312.17	1410.64	539.91	475.38	603.86	-1.10046	0	0
evm.TU.Contig45.62	1193.55	1102.25	1163.82	618.18	573.19	582.88	-1.0965	0	0	XP_022188782.1|0.0e+00|synaptic vesicle glycoprotein 2B-like isoform X1 [Nilaparvata lugens]
evm.TU.Contig430.8	3095.72	3212.24	2561.1	1445.9	1529.08	1456.16	-1.09605	0	0	XP_021919640.1|1.2e-96|60S ribosomal protein L17 [Zootermopsis nevadensis]
BGI_novel_G000063	26.76	20.38	29.63	7.87	14.79	18.16	-1.09394	2.16e-12	4.38e-12
evm.TU.Contig372.45	1071.69	1177.05	967.31	525.05	651.09	517.85	-1.0918	0	0	XP_022190158.1|9.0e-63|uncharacterized protein LOC111048554 [Nilaparvata lugens]
evm.TU.Contig1928.1	9597.01	10744	8366.64	4876.87	4212.34	4712.82	-1.08964	0	0	XP_022200264.1|0.0e+00|maltase 2-like [Nilaparvata lugens]
evm.TU.Contig13.292	84.04	86.44	73.18	39.78	47.31	40.13	-1.08425	5.06e-46	5.66e-46	XP_022188970.1|1.1e-77|protein cornichon [Nilaparvata lugens]
evm.TU.Contig3160.1	491.93	591.49	478.03	439	242.73	268.02	-1.08278	0	0	AAT01079.1|1.9e-171|putative delta-9 desaturase 1 （fatty acid metabolic process）
evm.TU.Contig167.50	32.28	25.8	21.17	13.47	15.56	10.45	-1.08063	6.62e-33	8.94e-33	XP_022207884.1|4.5e-138|protein takeout-like [Nilaparvata lugens]
evm.TU.Contig795.2_evm.TU.Contig795.3	20.3	24	18.31	10.39	9.27	11.27	-1.07763	2.38e-32	3.24e-32	XP_022199912.1|3.9e-144|probable serine hydrolase [Nilaparvata lugens]
evm.TU.Contig115.81	441.4	553.4	436.48	241.61	255.5	229.08	-1.07717	0	0	XP_022204224.1|2.0e-98|peroxiredoxin-5, mitochondrial-like [Nilaparvata lugens]
BGI_novel_G000737	31.77	31.03	30.21	16.2	19.2	14.23	-1.07702	9.85e-16	1.84e-15
evm.TU.Contig137.89	238.66	241.98	211.11	115.76	134.76	131.9	-1.07541	1.81e-83	1.39e-83	XP_022204270.1|2.1e-57|12 kDa FK506-binding protein-like [Nilaparvata lugens]
evm.TU.Contig496.25	24762.4	23031.2	21606.3	11633.3	11526.9	11716.9	-1.07501	0	0	XP_022197382.1|1.2e-88|uncharacterized protein LOC111054632 isoform X1 [Nilaparvata lugens]
evm.TU.Contig21370.1	19.34	13.14	12.38	7.21	5.98	9.13	-1.0719	4.33e-22	7.06e-22	XP_022195524.1|7.2e-124|tachykinins [Nilaparvata lugens]
evm.TU.Contig13.276	51.14	55.02	46.52	25.32	27.59	25.79	-1.0685	2.84e-37	3.6e-37	XP_022184108.1|2.8e-83|probable 39S ribosomal protein L49, mitochondrial [Nilaparvata lugens]
evm.TU.Contig494.17	85.42	64.49	63.34	44.31	34.81	26.07	-1.0674	1.57e-157	7.41e-158	BAJ83477.1|4.0e-211|phenylalanine-tryptophan hydroxylase [Gryllus bimaculatus]
evm.TU.Contig634.13	29.02	36.77	38.66	20.19	15.26	20.61	-1.06592	8.32e-23	1.34e-22	XP_022185478.1|1.6e-82|lysozyme-like [Nilaparvata lugens]
evm.TU.Contig34280.1	1430.84	1486.94	1248.45	688.56	815.38	722.43	-1.06477	0	0	XP_022194265.1|1.6e-46|60S ribosomal protein L35a [Nilaparvata lugens]
evm.TU.Contig122.102	14.73	17.13	17.71	9.56	7.32	8.15	-1.0644	3.97e-16	7.38e-16	XP_014288318.1|9.4e-62|PREDICTED: maf-like protein CLL_A0561 isoform X2 [Halyomorpha halys]
evm.TU.Contig17.69	185.29	210.89	185.8	98.45	117.94	100.48	-1.05922	1.93e-81	1.5e-81	XP_022199590.1|1.2e-45|selenoprotein M-like [Nilaparvata lugens]
evm.TU.Contig98.34	22.44	22	21.3	12.83	12.35	9.58	-1.05616	8.86e-23	1.43e-22	XP_022202060.1|2.1e-52|putative sulfiredoxin [Nilaparvata lugens]
evm.TU.Contig4432.1	1450.83	1385.69	1020.43	731.52	581.83	644.39	-1.05549	0	0	XP_022185635.1|5.8e-138|ATP synthase subunit beta, mitochondrial [Nilaparvata lugens]
evm.TU.Contig137.82	918.48	866.83	773.37	444.92	464.72	476.48	-1.05544	0	0	XP_022189209.1|2.1e-83|cytochrome c oxidase subunit 4 isoform 1, mitochondrial-like [Nilaparvata lugens]
evm.TU.Contig46.54	45.97	44.92	39.13	18	21.47	23.79	-1.05519	3.08e-98	2.12e-98	XP_022188329.1|5.5e-221|flavin-containing monooxygenase FMO GS-OX-like 4 isoform X1 [Nilaparvata lugens]
evm.TU.Contig31.181	26.35	26.07	22.37	11.55	12.94	17.96	-1.05499	5.29e-10	1.15e-09	XP_022185738.1|5.1e-16|small nuclear ribonucleoprotein Sm D3-like [Nilaparvata lugens]
evm.TU.Contig835.2	1530.05	1478.31	1209.43	723.84	764.47	724.56	-1.05472	0	0	XP_022201665.1|1.8e-76|ATP synthase subunit d, mitochondrial isoform X1 [Nilaparvata lugens]
evm.TU.Contig8.83	516.26	472.83	436.39	244.85	257.55	254.65	-1.04829	4.73e-264	1.44e-264	XP_022207206.1|3.6e-71|NADH dehydrogenase [ubiquinone] 1 beta subcomplex subunit 6 [Nilaparvata lugens]
evm.TU.Contig30.135	17.82	27.59	19.75	13.21	9.33	9.36	-1.04819	3.6e-134	1.95e-134	XP_022193892.1|0.0e+00|uncharacterized protein LOC111051654 [Nilaparvata lugens]
evm.TU.Contig92.101	230.8	261.94	196.41	115.94	126.89	116.74	-1.04714	8.02e-169	3.58e-169	XP_022195473.1|2.0e-87|protein dj-1beta [Nilaparvata lugens]
evm.TU.Contig1701.1	8.26	10.33	14.58	5.42	5.79	4.86	-1.04592	1.06e-34	1.39e-34	XP_022191100.1|6.7e-276|uncharacterized protein LOC111049362 [Nilaparvata lugens]
evm.TU.Contig13.422	22.8	41.05	31.07	17.65	16.78	16.1	-1.0434	3.66e-19	6.35e-19	XP_022189711.1|1.6e-66|matrix-remodeling-associated protein 7-like [Nilaparvata lugens]
evm.TU.Contig535.9	74.46	78.05	69.62	38.16	34.68	37.84	-1.03971	1.46e-215	5.33e-216	XP_022254365.1|1.5e-210|ATP-dependent 6-phosphofructokinase-like [Limulus polyphemus]
evm.TU.Contig69.15	98.5	82.4	89.52	43.81	46.33	61.19	-1.03832	1.22e-34	1.6e-34	XP_022203252.1|2.9e-57|mitochondrial pyruvate carrier 1-like [Nilaparvata lugens]
evm.TU.Contig1.94	21.93	15.56	15.94	10.77	7.95	9.55	-1.03822	7.04e-13	1.41e-12	XP_974833.1|1.2e-43|PREDICTED: THAP domain-containing protein 4 [Tribolium castaneum]
evm.TU.Contig457.19	523.61	507.6	630.92	225.24	296.44	301.76	-1.03606	0	0	XP_022202518.1|1.6e-256|cytochrome P450 6k1-like [Nilaparvata lugens]
evm.TU.Contig78.96_evm.TU.Contig78.97_evm.TU.Contig78.98	809.86	762.89	625.5	452.87	377.6	426.52	-1.03293	0	0	XP_022188572.1|6.3e-250|facilitated trehalose transporter Tret1-like [Nilaparvata lugens]
evm.TU.Contig170.80	50.66	54.08	40.7	25.5	27.47	27.57	-1.03241	2.49e-22	4.04e-22	XP_022184466.1|1.5e-59|prefoldin subunit 1 [Nilaparvata lugens]
BGI_novel_G000269	2190.93	2508.94	1794.53	1197.16	1009.08	1104.41	-1.03222	0	0
evm.TU.Contig98.62	27.12	29.13	21.71	14.51	17.93	10.36	-1.03004	1.24e-13	2.44e-13	XP_014282663.1|1.0e-14|PREDICTED: COMM domain-containing protein 5-like [Halyomorpha halys]
evm.TU.Contig223.12	2725.98	2625.59	2336.36	1385.09	1485.23	1327.43	-1.02764	0	0	XP_022207787.1|1.1e-71|60S ribosomal protein L27-like [Nilaparvata lugens]
evm.TU.Contig30.28	54.53	41.51	55.84	33.06	37.87	26.4	-1.02209	1.62e-10	3.46e-10	XP_022195620.1|2.9e-29|T-complex protein 1 subunit theta isoform X1 [Nilaparvata lugens]
evm.TU.Contig30.144	33.61	29.26	29.18	14.71	15.32	16.73	-1.01779	6.39e-58	6.22e-58	XP_022198456.1|8.0e-60|aquaporin AQPcic, partial [Nilaparvata lugens]
evm.TU.Contig47.22	2675.09	2398.98	2153.22	1344.91	1360.65	1330.17	-1.01771	0	0	ABD98758.1|1.0e-137|putative ribosomal protein S4e [Graphocephala atropunctata]
evm.TU.Contig78.66	88.58	84.97	74.57	41.68	47.09	42.5	-1.01684	5.12e-63	4.71e-63	XP_022188234.1|4.6e-87|39S ribosomal protein L35, mitochondrial [Nilaparvata lugens]
evm.TU.Contig215.10	166.25	163.17	126.95	65.6	89.77	79.7	-1.01516	7.53e-235	2.53e-235	XP_022192936.1|1.7e-180|hydroxyacid oxidase 1 [Nilaparvata lugens]
evm.TU.Contig49.20	522.23	489.64	446.52	235.78	255.18	245.98	-1.01431	0	0	XP_011695138.1|2.4e-146|PREDICTED: protein Mo25 isoform X3 [Wasmannia auropunctata]
evm.TU.Contig457.11	175.74	172.22	160.32	81.63	89.44	95.72	-1.01316	5.35e-146	2.71e-146	XP_022198598.1|7.3e-46|mitochondrial import inner membrane translocase subunit Tim10 [Nilaparvata lugens]
evm.TU.Contig236.1	12.81	10.06	12.17	5.34	5.75	7.01	-1.01216	3.66e-12	7.48e-12	XP_022187673.1|2.3e-75|neuroglobin-1-like [Nilaparvata lugens]
evm.TU.Contig377.6	17.93	17.64	15.73	7.56	9.52	6.46	-1.01133	8.54e-30	1.21e-29	AID60321.1|3.1e-128|snake-8 [Nilaparvata lugens]
BGI_novel_G000995	170.12	145.42	174.45	86.12	90.08	84.76	-1.01012	4.7e-104	3.09e-104
evm.TU.Contig25452.1	33.27	25	35.84	19.09	18.61	16.16	-1.00867	5.19e-12	1.06e-11	XP_022188095.1|8.8e-35|protein Malvolio-like isoform X3 [Nilaparvata lugens]
evm.TU.Contig1005.21	4140.48	4222.26	3307.15	2193.65	2220.19	2160.52	-1.00864	0	0	XP_022196857.1|4.1e-77|40S ribosomal protein S23 [Nilaparvata lugens]
evm.TU.Contig350.80	638.64	567.81	571.45	320.69	370.61	325.38	-1.00816	1.26e-203	4.82e-204	XP_022190983.1|1.1e-53|cytochrome b-c1 complex subunit 7-like [Nilaparvata lugens]
evm.TU.Contig677.2	64.61	55.27	59.59	28.99	29.2	33.88	-1.00771	8.67e-86	6.53e-86	XP_022199448.1|2.9e-101|elongation of very long chain fatty acids protein 7-like （fatty acid metabolic process）
evm.TU.Contig261.38	120.58	133.64	112.44	62.7	66.31	63.05	-1.00735	1.57e-131	8.76e-132	XP_022196473.1|2.5e-102|aldose reductase-like isoform X2 [Nilaparvata lugens]
evm.TU.Contig482.10	54.12	80.05	49.01	35.91	26.63	31.28	-1.00506	9.1e-208	3.43e-208	XP_022196329.1|0.0e+00|spondin-1 [Nilaparvata lugens]
evm.TU.Contig58.94	522.65	530.08	449.92	255.36	284.03	255.98	-1.00389	0	0	XP_022202836.1|5.9e-115|uncharacterized protein LOC111059480 [Nilaparvata lugens]
evm.TU.Contig8.304	99.09	110.11	89.3	51.95	58.27	52.51	-1.00164	8.68e-60	8.28e-60	XP_022195146.1|2.9e-65|bolA-like protein DDB_G0274169 isoform X1 [Nilaparvata lugens]
evm.TU.Contig535.54	37.21	32.32	40.61	79.22	67.74	74.44	1.00096	3.92e-273	1.15e-273	XP_022195381.1|0.0e+00|lateral signaling target protein 2 homolog [Nilaparvata lugens]
evm.TU.Contig48.5	9.28	6.61	12.32	17.82	22.5	18.05	1.00147	5.88e-71	5.01e-71	XP_022190611.1|1.8e-212|cytosolic endo-beta-N-acetylglucosaminidase [Nilaparvata lugens]
evm.TU.Contig338.21	4.54	5.48	6.99	12.54	12.06	10.19	1.00151	2.78e-24	4.35e-24	XP_022199647.1|3.2e-233|putative tRNA pseudouridine synthase Pus10 [Nilaparvata lugens]
evm.TU.Contig731.21	6.47	6.83	8.81	16.85	14.83	14.31	1.00176	5.81e-27	8.66e-27	XP_022200101.1|1.2e-169|arfaptin-2 [Nilaparvata lugens]
evm.TU.Contig216.5	11.21	8.13	17.99	24.84	25.24	23.6	1.00341	1.36e-111	8.52e-112	XP_022201807.1|0.0e+00|presequence protease, mitochondrial [Nilaparvata lugens]
evm.TU.Contig489.40	3.65	3.17	5.93	8.4	7.34	8.39	1.0039	1.94e-41	2.31e-41	AQS60694.1|4.0e-248|calcium/calmodulin-dependent protein kinase 2 isoform X2 [Sogatella furcifera]
evm.TU.Contig13.248	4.99	5.26	9.55	14.22	14.12	12.65	1.0039	7.69e-13	1.55e-12	XP_022188725.1|6.1e-128|MOB-like protein phocein [Nilaparvata lugens]
evm.TU.Contig162.19	16.67	17.92	14.41	35.73	35.45	30.98	1.0039	8.69e-47	9.63e-47	XP_022199419.1|1.8e-67|dynactin subunit 2-like [Nilaparvata lugens]
evm.TU.Contig385.53	5.8	6.97	7.9	15.31	13.15	13.95	1.00397	5.41e-81	4.22e-81	XP_022205769.1|0.0e+00|DNA ligase 1-like [Nilaparvata lugens]
evm.TU.Contig554.20	2.49	3.4	6.73	7.25	8.38	8.25	1.00436	1.55e-120	9.18e-121	XP_014243514.1|0.0e+00|PREDICTED: inositol 1,4,5-trisphosphate receptor isoform X1 [Cimex lectularius]
evm.TU.Contig266.55	7.72	6.41	10.55	16.19	16.84	16.62	1.00521	2.84e-43	3.3e-43	XP_011632693.1|5.9e-150|PREDICTED: serine/threonine-protein phosphatase 2A regulatory subunit B'' subunit gamma-like [Pogonomyrmex barbatus]
evm.TU.Contig1129.9	19	24.71	21.21	47.38	42.6	43.02	1.00544	8.04e-107	5.22e-107	XP_014273964.1|4.2e-210|PREDICTED: brahma-associated protein of 60 kDa isoform X1 [Halyomorpha halys]
evm.TU.Contig486.3	5.03	2.49	3.01	7.03	8.89	5.73	1.00633	1.63e-09	3.61e-09	XP_022192325.1|5.4e-121|tetraspanin-31 [Nilaparvata lugens]
evm.TU.Contig54.4	8	8.23	12.99	16.25	22.97	20.79	1.00641	1.45e-23	2.3e-23	XP_022196557.1|5.2e-123|probable E3 ubiquitin-protein ligase HERC4 [Nilaparvata lugens]
evm.TU.Contig143.60	58.48	63.78	56.08	137.92	136.96	138.16	1.00641	0	0	XP_014286965.1|1.5e-234|PREDICTED: tetratricopeptide repeat protein 14 homolog isoform X1 [Halyomorpha halys]
evm.TU.Contig8.301	4.28	3.41	5.95	8.86	9.88	8.76	1.00658	3.77e-22	6.14e-22	XP_022195537.1|9.0e-231|RNA polymerase II-associated protein 3-like [Nilaparvata lugens]
evm.TU.Contig571.4	6.65	4.49	6.89	17.12	18	19.71	1.00687	3.26e-20	5.53e-20	BAO01074.1|2.8e-64|neuropeptide GPCR A24 [Nilaparvata lugens]
evm.TU.Contig731.42	5.74	7.08	9.19	15.89	14.56	14.88	1.00704	2.06e-36	2.64e-36	XP_022187989.1|1.6e-245|uncharacterized protein LOC111046688 isoform X1 [Nilaparvata lugens]
evm.TU.Contig222.23	6.39	5.21	6.07	11.39	15.13	10.25	1.00756	8.81e-17	1.61e-16	XP_022193874.1|1.6e-121|STAGA complex 65 subunit gamma-like isoform X1 [Nilaparvata lugens]
evm.TU.Contig318.27	5.15	5.9	8.49	12.83	14.27	12.39	1.00768	1.1e-30	1.53e-30	XP_022189944.1|5.9e-267|ATPase WRNIP1-like [Nilaparvata lugens]
evm.TU.Contig1498.2	11.78	7.89	13.88	22.59	22.76	23.81	1.00793	6.69e-29	9.63e-29	XP_022189280.1|2.1e-84|calcium uptake protein 1 homolog, mitochondrial-like [Nilaparvata lugens]
evm.TU.Contig90.16	7.82	6.8	9.61	16.97	15.76	17.12	1.0082	2.03e-52	2.12e-52	XP_022196916.1|0.0e+00|mitogen-activated protein kinase kinase kinase 12-like [Nilaparvata lugens]
evm.TU.Contig413.29	15.63	14.6	16.62	30.16	34.71	32.84	1.00834	1.28e-38	1.59e-38	XP_022187744.1|5.5e-145|serine hydrolase-like protein [Nilaparvata lugens]
evm.TU.Contig20.113	4.55	5.78	8.92	12	12.12	14.11	1.00909	5.52e-96	3.85e-96	XP_022203542.1|0.0e+00|protein MON2 homolog [Nilaparvata lugens]
evm.TU.Contig152.10	11.13	11.2	12.83	24.09	23.51	23.45	1.00935	1.8e-121	1.06e-121	XP_014242782.1|0.0e+00|PREDICTED: DNA-directed RNA polymerase III subunit RPC2 [Cimex lectularius]
evm.TU.Contig110.23	8.28	9.84	8.72	19.51	18.65	20.03	1.01033	1.88e-115	1.15e-115	XP_022186494.1|0.0e+00|tudor domain-containing protein 7 [Nilaparvata lugens]
evm.TU.Contig283.4	19.57	24.26	21.74	52.71	52.28	51.7	1.01043	5.88e-210	2.2e-210	XP_022202406.1|2.3e-193|putative oxidoreductase GLYR1 homolog [Nilaparvata lugens]
evm.TU.Contig822.1	7.53	9.59	9.97	17.93	17.09	19.89	1.0106	3.49e-83	2.68e-83	XP_021940137.1|7.7e-236|E3 ubiquitin-protein ligase UBR3 [Zootermopsis nevadensis]
evm.TU.Contig0.121	12.23	10.78	9.47	20.14	25.5	21.91	1.01068	3.85e-42	4.54e-42	XP_022199617.1|4.3e-255|P-selectin-like [Nilaparvata lugens]
evm.TU.Contig237.3	34.6	35.16	32.64	66.16	64.4	63.22	1.01095	4.32e-187	1.76e-187	XP_022188269.1|3.9e-184|protein polybromo-1-like [Nilaparvata lugens]
evm.TU.Contig3056.2	10.75	15.48	12.72	26.39	24.31	31.35	1.01116	1.58e-71	1.33e-71	XP_022198284.1|1.7e-181|spatacsin [Nilaparvata lugens]
evm.TU.Contig589.3	6.96	8.58	7.58	14.93	14.59	14.74	1.01122	1.57e-113	9.74e-114	XP_022193384.1|0.0e+00|mediator of RNA polymerase II transcription subunit 23 [Nilaparvata lugens]
evm.TU.Contig327.16	5.43	5.28	8.42	16.64	17.62	15.97	1.01135	6.6e-46	7.4e-46	XP_022189519.1|2.4e-206|transmembrane protein 104 homolog [Nilaparvata lugens]
evm.TU.Contig8.279	10.43	7.64	13.96	20.66	21.2	22.54	1.01206	7.6e-69	6.61e-69	XP_022207444.1|0.0e+00|semaphorin-1A-like [Nilaparvata lugens]
evm.TU.Contig50.67	4.37	4.3	7.03	10.04	11.56	9.77	1.01206	1.12e-52	1.17e-52	XP_022205285.1|1.8e-230|coiled-coil domain-containing protein R3HCC1L [Nilaparvata lugens]
evm.TU.Contig115.112	3.47	2.3	3.63	6.17	5.94	7.36	1.01262	1.62e-14	3.13e-14	XP_022185943.1|6.9e-80|snRNA-activating protein complex subunit 3-like isoform X1 [Nilaparvata lugens]
evm.TU.Contig5.11	8.08	8.05	14.5	21.42	21.15	24.32	1.01287	6.2e-97	4.3e-97	XP_022204879.1|2.4e-181|transcription elongation factor B polypeptide 3-like [Nilaparvata lugens]
evm.TU.Contig89.31	15.1	10.95	14.39	20.74	26.82	28.41	1.01316	1.19e-27	1.75e-27	XP_021924607.1|6.2e-209|kalirin isoform X5 [Zootermopsis nevadensis]
evm.TU.Contig318.22	4.32	5.46	5.23	8.5	10.52	10.07	1.01375	1.12e-18	1.97e-18	XP_010374795.1|7.6e-32|PREDICTED: zinc finger protein 888 [Rhinopithecus roxellana]
BGI_novel_G000647	4.54	2.75	5.8	8.13	9.8	10.13	1.01403	2.53e-07	6.07e-07
evm.TU.Contig42.44	18.79	23.37	30.1	45.35	49.3	51.53	1.01406	7e-169	3.12e-169	XP_022185334.1|0.0e+00|translocation protein SEC63 homolog [Nilaparvata lugens]
evm.TU.Contig589.2	13.81	16.27	16	32.8	29.97	30.69	1.01409	1.46e-217	5.3e-218	XP_022190531.1|0.0e+00|protein furry [Nilaparvata lugens]
evm.TU.Contig42.135	28.33	30.22	29.56	64.16	59.37	62.78	1.0144	0	0	XP_022206375.1|0.0e+00|YLP motif-containing protein 1-like [Nilaparvata lugens]
evm.TU.Contig229.15	4.44	3.19	6.92	12.03	12.34	6.97	1.01447	4.27e-07	1.03e-06	XP_022205640.1|4.4e-40|uncharacterized protein LOC111062242 isoform X2 [Nilaparvata lugens]
evm.TU.Contig19490.1	14.55	14.37	15.43	32.03	30.23	32.27	1.01454	9.3e-27	1.39e-26	XP_022184804.1|2.0e-75|LOW QUALITY PROTEIN: zinc finger CCCH domain-containing protein 13-like [Nilaparvata lugens]
evm.TU.Contig42.31	6.09	5.9	8.21	10.13	11.63	12.61	1.0146	3e-53	3.09e-53	XP_014239637.1|2.5e-185|PREDICTED: inositol-trisphosphate 3-kinase B isoform X2 [Cimex lectularius]
evm.TU.Contig108.55	8.27	8.51	10.93	20.17	18.62	17.46	1.01482	3.09e-57	3.03e-57	XP_022203014.1|0.0e+00|protein crooked neck [Nilaparvata lugens]
evm.TU.Contig69.10	4.66	6.94	5.89	12.72	14.28	9.3	1.01493	7.32e-32	1.01e-31	XP_022194228.1|1.1e-199|X-ray repair cross-complementing protein 6, partial [Nilaparvata lugens]
evm.TU.Contig1589.1	8.64	6.98	8.22	15.08	16.9	17.34	1.01496	8.69e-32	1.2e-31	XP_022197120.1|3.4e-201|HEAT repeat-containing protein 5B, partial [Nilaparvata lugens]
evm.TU.Contig192.37	4.07	7.97	5.79	12.34	12.74	13.31	1.01559	2.28e-11	4.76e-11	XP_022195544.1|3.0e-68|dr1-associated corepressor [Nilaparvata lugens]
evm.TU.Contig202.26	9.46	5.89	13.23	19.04	19.11	18.81	1.0158	1.7e-103	1.13e-103	XP_022206453.1|0.0e+00|uncharacterized protein LOC111063075 [Nilaparvata lugens]
evm.TU.Contig31.121	3.66	3.76	3.96	7.32	7.7	7.97	1.01594	1.09e-15	2.04e-15	XP_022196211.1|1.7e-148|lipid droplet-associated hydrolase [Nilaparvata lugens]
evm.TU.Contig39.24	8.85	8.47	8.09	17.59	23.88	20.54	1.01617	3.52e-69	3.05e-69	XP_022191581.1|0.0e+00|protein scarlet-like [Nilaparvata lugens]
evm.TU.Contig379.5	5.96	4.13	7.67	12.2	10.98	14.5	1.01629	7.65e-11	1.62e-10	XP_022189084.1|2.9e-100|COMM domain-containing protein 2-like [Nilaparvata lugens]
evm.TU.Contig440.4	4.2	4.76	7.86	9.63	10.74	12.07	1.01641	3.72e-33	5e-33	XP_022190012.1|6.0e-45|LOW QUALITY PROTEIN: clustered mitochondria protein homolog [Nilaparvata lugens]
evm.TU.Contig49.37	13.97	13.67	16.17	26.16	37.07	31.04	1.01653	3.09e-41	3.71e-41	XP_022192605.1|6.9e-74|nucleic acid dioxygenase ALKBH1 [Nilaparvata lugens]
evm.TU.Contig480.39	28.83	31.69	29.33	72.86	53.58	57.34	1.01691	7.77e-239	2.57e-239	XP_018899552.1|9.3e-164|PREDICTED: transforming growth factor-beta-induced protein ig-h3 [Bemisia tabaci]
evm.TU.Contig80.39	12.28	11.86	17.64	34.51	32.4	31.3	1.01696	5.32e-120	3.16e-120	XP_014248117.1|4.0e-169|PREDICTED: bicaudal D-related protein homolog isoform X1 [Cimex lectularius]
evm.TU.Contig86.58	3.98	6.14	6.29	12.07	11.23	10.12	1.01735	5.37e-43	6.28e-43	XP_022185716.1|5.2e-172|uncharacterized protein LOC111044801 [Nilaparvata lugens]
evm.TU.Contig45.119	34.6	33.71	41.95	71.02	72.85	79.52	1.0178	0	0	XP_022193101.1|0.0e+00|pyridoxal-dependent decarboxylase domain-containing protein 1 isoform X1 [Nilaparvata lugens]
evm.TU.Contig445.3	4.77	2.49	4.69	7.25	8.22	6.87	1.01793	1.3e-25	1.99e-25	XP_022197240.1|5.0e-23|nitrilase homolog 1 isoform X1 [Nilaparvata lugens]
evm.TU.Contig13.99	52.97	62.04	52.57	140.27	127.79	131.23	1.01804	3.1e-111	1.94e-111	XP_022207953.1|1.1e-86|TBC1 domain family member 15-like [Nilaparvata lugens]
evm.TU.Contig77.9	5.57	6	8.06	13.94	14.01	12.55	1.01815	2.18e-21	3.59e-21	XP_018895575.1|1.1e-158|PREDICTED: replication factor C subunit 3 [Bemisia tabaci]
evm.TU.Contig166.23	5.95	6.9	7.79	13.55	14.56	12.91	1.0182	6.77e-60	6.44e-60	XP_022186626.1|0.0e+00|DNA repair and recombination protein RAD54B-like [Nilaparvata lugens]
evm.TU.Contig231.7	7.32	7.28	6.69	15.18	13	16.14	1.0183	7.29e-29	1.05e-28	XP_022183904.1|9.3e-189|CWF19-like protein 2 [Nilaparvata lugens]
evm.TU.Contig498.17	6.24	8.48	11.38	17.88	17.45	18.15	1.01833	1.24e-32	1.67e-32	XP_022196599.1|1.2e-214|GPN-loop GTPase 1 [Nilaparvata lugens]
evm.TU.Contig224.112	1.51	2.96	3.12	5.78	6.05	4.41	1.01885	1.44e-05	3.71e-05	XP_022197555.1|2.1e-108|ras-related C3 botulinum toxin substrate 1 [Nilaparvata lugens]
evm.TU.Contig2.67	3.21	2.95	5.03	7.91	7.97	7.48	1.01885	8.66e-17	1.58e-16	XP_022197860.1|7.8e-214|uncharacterized protein LOC111055024 isoform X1 [Nilaparvata lugens]
evm.TU.Contig24243.3	8.78	10.76	9.36	20.17	18.61	17.23	1.0194	8.44e-142	4.4e-142	XP_022205021.1|2.3e-279|exocyst complex component 4-like [Nilaparvata lugens]
evm.TU.Contig0.373	33.3	29.56	46.84	81.53	86.39	103.23	1.01946	1.93e-268	5.77e-269	XP_015592590.1|1.2e-170|PREDICTED: feline leukemia virus subgroup C receptor-related protein 2 isoform X1 [Cephus cinctus]
evm.TU.Contig496.28	7.7	8.56	13.02	20.57	24.21	21.87	1.01961	2.12e-65	1.9e-65	XP_022191744.1|1.3e-173|uncharacterized aarF domain-containing protein kinase 1 [Nilaparvata lugens]
evm.TU.Contig13.10	2.65	2.9	6.13	6.69	7.67	9.14	1.01971	1.58e-19	2.72e-19	AIN44118.1|9.1e-308|ATP-binding cassette sub-family (ABC transporter)G member 1-like protein [Laodelphax striatella]
evm.TU.Contig255.53	4.51	4.1	3.85	9.45	9.84	9.37	1.02016	6.3e-60	6e-60	XP_022194843.1|2.9e-103|uncharacterized protein LOC111052456 isoform X2 [Nilaparvata lugens]
evm.TU.Contig112.29	7.77	8.83	7.57	15.48	16.74	17.83	1.02039	4.48e-49	4.84e-49	XP_022201867.1|5.9e-131|sushi, von Willebrand factor type A, EGF and pentraxin domain-containing protein 1-like, partial [Nilaparvata lugens]
evm.TU.Contig41.68	12.04	13.88	14.43	27.14	27.22	29.95	1.02091	3.59e-41	4.32e-41	XP_022203490.1|1.4e-171|peroxisomal membrane protein PEX16 [Nilaparvata lugens]
evm.TU.Contig327.15	29.86	41.47	35.55	77.34	66.06	67.83	1.02166	0	0	BAJ78671.1|0.0e+00|RNA polymerase II largest subunit, partial [Cryptotympana facialis]
evm.TU.Contig17.140_evm.TU.Contig17.141	5.09	4.94	11.12	14.94	13.84	15.74	1.02207	8.02e-107	5.2e-107	XP_022194333.1|0.0e+00|CAP-Gly domain-containing linker protein 2 isoform X6 [Nilaparvata lugens]
evm.TU.Contig170.54	23.69	23.78	36.24	56.2	61.79	53.82	1.02296	2.99e-104	1.96e-104	XP_022192934.1|8.1e-230|synaptic vesicle membrane protein VAT-1 homolog-like [Nilaparvata lugens]
evm.TU.Contig54.56_evm.TU.Contig54.57	4.78	7.16	6.91	14.28	14.71	14.46	1.02299	3.32e-66	2.96e-66	XP_022191514.1|0.0e+00|3-hydroxy-3-methylglutaryl-coenzyme A reductase [Nilaparvata lugens]
evm.TU.Contig103.2	5.8	2.57	4.37	7.83	9.11	10.02	1.02319	4.54e-11	9.56e-11	XP_022199752.1|9.8e-133|nucleoside diphosphate-linked moiety X motif 8 [Nilaparvata lugens]
evm.TU.Contig65.62	4.89	7.2	12.56	16.72	13.62	16.8	1.0235	3.39e-49	3.66e-49	XP_014274695.1|8.3e-110|PREDICTED: legumain-like isoform X2 [Halyomorpha halys]
evm.TU.Contig14.150	4.94	6.14	6.24	11.93	12.54	10.12	1.02352	1.07e-61	9.98e-62	XP_014245975.1|1.7e-307|PREDICTED: fibroblast growth factor receptor homolog 1-like isoform X2 [Cimex lectularius]
evm.TU.Contig175.51	10.6	8.08	12.4	32.47	24.99	21.7	1.02365	4.32e-33	5.82e-33	XP_022191034.1|2.2e-80|ubiquitin-conjugating enzyme E2 C-like [Nilaparvata lugens]
evm.TU.Contig225.3	8.44	10.25	10.46	21.89	20.01	19.08	1.02369	3.27e-30	4.6e-30	XP_022189795.1|4.7e-188|cyclin-dependent kinase 7 [Nilaparvata lugens]
evm.TU.Contig248.45	273.1	314.2	262.82	637.81	659.16	609.31	1.02379	0	0	XP_022192689.1|5.8e-135|dnaJ homolog subfamily A member 1 [Nilaparvata lugens]
evm.TU.Contig238.30	2.12	2.96	5.02	7.59	6.98	5.89	1.02401	3.14e-24	4.92e-24	XP_022193296.1|9.4e-283|dynein assembly factor 5, axonemal [Nilaparvata lugens]
evm.TU.Contig630.34	84.66	77.68	81.68	148.63	193.93	178.72	1.02417	1.1e-161	5.1e-162	XP_022188410.1|9.7e-127|phosphomannomutase [Nilaparvata lugens]
evm.TU.Contig603.1	2.77	2.57	4.1	7.4	6.94	6.77	1.02447	9.22e-81	7.22e-81	XP_022186682.1|0.0e+00|uncharacterized protein LOC111045555 [Nilaparvata lugens]
evm.TU.Contig26.112	23.18	28.23	29.8	57.43	55.55	56.49	1.02485	2.21e-87	1.64e-87	XP_022197451.1|5.6e-211|transcriptional repressor protein YY1-like [Nilaparvata lugens]
evm.TU.Contig50.63	32.29	40	34.09	90.04	72.3	59.58	1.02494	3.95e-140	2.07e-140	AQS60673.1|9.9e-231|Prophenoloxidase activating factor 2 [Sogatella furcifera]
evm.TU.Contig0.367	6.44	7.67	8.81	16.04	14.14	13.97	1.02508	2.66e-73	2.21e-73	XP_022191205.1|0.0e+00|structural maintenance of chromosomes protein 2 [Nilaparvata lugens]
evm.TU.Contig379.6	17.71	20.97	17.83	39.15	36.08	42.98	1.02529	6.03e-57	5.94e-57	XP_022189086.1|7.1e-110|rab proteins geranylgeranyltransferase component A-like [Nilaparvata lugens]
evm.TU.Contig202.23	42.04	34.95	57.48	97.87	101.1	99.76	1.02539	5.85e-114	3.61e-114	KDR11265.1|4.4e-83|Nascent polypeptide-associated complex subunit alpha [Zootermopsis nevadensis]
evm.TU.Contig354.16	5.37	11.07	8.84	16.01	18.62	17.64	1.02657	3.65e-64	3.32e-64	XP_022192152.1|0.0e+00|endoplasmic reticulum metallopeptidase 1-like [Nilaparvata lugens]
evm.TU.Contig84.40	31.2	27.25	40.78	64.42	55.81	56.42	1.02759	1.43e-278	4.11e-279	XP_022199100.1|1.6e-271|protein phosphatase PP2A 55 kDa regulatory subunit isoform X2 [Nilaparvata lugens]
evm.TU.Contig123.21	3.92	3.36	5.29	7.36	8.34	10.33	1.02775	3.78e-16	7.01e-16	XP_022197182.1|4.4e-198|beta-1,3-galactosyltransferase brn-like [Nilaparvata lugens]
evm.TU.Contig649.84	14	13.45	21.67	37.2	35.12	39.15	1.02779	7.78e-207	2.94e-207	XP_022193435.1|0.0e+00|rab GTPase-activating protein 1-like [Nilaparvata lugens]
evm.TU.Contig6332.1	7.46	6.7	7.24	16.35	14.36	13.99	1.02791	6.84e-28	1e-27	XP_014273629.1|2.1e-158|PREDICTED: uncharacterized protein LOC106679162 isoform X2 [Halyomorpha halys]
evm.TU.Contig20.80	3.37	4.5	6.12	9.34	9.75	9.48	1.02838	1.55e-83	1.19e-83	OAD62102.1|9.5e-238|putative lysine-specific demethylase 4B [Eufriesea mexicana]
evm.TU.Contig778.3	8.1	7.67	19.63	23.61	24.99	25.14	1.02857	1.43e-22	2.31e-22	XP_022202176.1|2.6e-110|PRELI domain-containing protein 1, mitochondrial-like [Nilaparvata lugens]
evm.TU.Contig24677.1	8.27	7.37	20.69	28.24	24.47	25.31	1.02885	1.5e-15	2.82e-15	XP_022193436.1|3.8e-71|serine/threonine-protein kinase 10 [Nilaparvata lugens]
evm.TU.Contig122.74	4.92	4.39	6.74	11.64	12.36	10.08	1.02944	2.26e-37	2.87e-37	XP_022201913.1|7.8e-283|N-sulphoglucosamine sulphohydrolase-like isoform X1 [Nilaparvata lugens]
evm.TU.Contig137.26	24.88	18.04	34.36	51.11	53.23	54.74	1.02981	1.74e-93	1.24e-93	XP_022187862.1|9.7e-94|ubiquitin-conjugating enzyme E2 G1 [Nilaparvata lugens]
evm.TU.Contig518.5	4.74	4.43	4.49	9.51	9.47	9.73	1.0299	2.18e-19	3.75e-19	XP_022189940.1|2.1e-161|longitudinals lacking protein, isoforms H/M/V-like isoform X2 [Nilaparvata lugens]
evm.TU.Contig375.6	9.02	12.65	10.12	23.73	20.71	23.67	1.0307	2.4e-27	3.56e-27	XP_022186744.1|4.0e-156|pre-mRNA-splicing factor ISY1 homolog [Nilaparvata lugens]
evm.TU.Contig893.4	46.09	46.54	47.7	99.38	102.01	99.92	1.0308	0	0	XP_022203367.1|0.0e+00|LOW QUALITY PROTEIN: carnitine O-palmitoyltransferase 1, liver isoform-like [Nilaparvata lugens]
evm.TU.Contig798.7	6.3	3.68	6.43	10.18	13.33	11.34	1.03102	6.76e-13	1.36e-12	ERE73012.1|2.6e-23|hypothetical protein H671_5g14579 [Cricetulus griseus]
evm.TU.Contig117.1	22.47	31.84	27.13	54.58	58.29	58.14	1.03108	1.44e-145	7.32e-146	XP_014273194.1|4.9e-296|PREDICTED: regulator of nonsense transcripts 1 isoform X1 [Halyomorpha halys]
evm.TU.Contig39.39_evm.TU.Contig39.38	9.94	11.84	14.09	25.52	24.02	23.6	1.03126	2.19e-167	9.82e-168	XP_022192714.1|0.0e+00|putative ATP-dependent RNA helicase TDRD9 [Nilaparvata lugens]
evm.TU.Contig224.138	5.91	6.1	8.86	14.59	14.49	13.59	1.03143	2.85e-47	3.14e-47	XP_022197770.1|3.9e-229|probable C-mannosyltransferase DPY19L1, partial [Nilaparvata lugens]
evm.TU.Contig248.55	66.82	64.51	68.71	137.69	137.15	137.67	1.03176	0	0	XP_022198713.1|7.1e-298|epsin-2 isoform X1 [Nilaparvata lugens]
evm.TU.Contig136.14	3.36	4.05	5.02	8.24	8.52	8.58	1.0321	2.51e-62	2.33e-62	XP_022200226.1|0.0e+00|DNA polymerase alpha catalytic subunit [Nilaparvata lugens]
evm.TU.Contig84.23_evm.TU.Contig84.27	7.81	5.74	10.12	16.65	14.8	16.86	1.03235	1.51e-154	7.22e-155	XP_022202211.1|5.9e-284|peripheral plasma membrane protein CASK isoform X1 [Nilaparvata lugens]
evm.TU.Contig123.120	5.22	6.23	8.02	13.69	12.25	14.19	1.03239	9.39e-50	1.01e-49	XP_022185155.1|3.0e-132|syntaxin PEP12 [Nilaparvata lugens]
evm.TU.Contig115.130	0.91	2.63	4.61	5.77	6.38	4.23	1.03346	4.78e-17	8.68e-17	XP_022198649.1|0.0e+00|SRSF protein kinase 2-like [Nilaparvata lugens]
evm.TU.Contig109.21	3.8	3.36	2.74	7.65	6.8	7.83	1.03365	1.06e-05	2.72e-05	XP_022193946.1|2.2e-47|uncharacterized protein C19orf43 homolog [Nilaparvata lugens]
evm.TU.Contig5.10	32.64	39.53	36.66	71.5	76.62	78.97	1.0343	0	0	XP_022205510.1|0.0e+00|nodal modulator 3-like [Nilaparvata lugens]
evm.TU.Contig307.44	12.12	12.38	13.54	25.45	25.77	27.13	1.0343	6.52e-135	3.52e-135	XP_022199902.1|0.0e+00|LOW QUALITY PROTEIN: inositol hexakisphosphate and diphosphoinositol-pentakisphosphate kinase-like [Nilaparvata lugens]
evm.TU.Contig192.16	67.4	108.03	116.84	143.97	151.76	167.99	1.03431	0	0	XP_022191815.1|1.8e-273|insulin-like growth factor 2 mRNA-binding protein 1 [Nilaparvata lugens]
evm.TU.Contig36841.3	4.07	5.74	5.27	11.13	10.18	9.93	1.03465	6.59e-54	6.73e-54	XP_022185600.1|2.9e-300|uncharacterized protein LOC111044697 [Nilaparvata lugens]
evm.TU.Contig262.61	10.99	6.84	14.31	21.82	20.18	24.31	1.03509	2.43e-62	2.25e-62	XP_021929706.1|5.4e-212|alpha-1,6-mannosyl-glycoprotein 2-beta-N-acetylglucosaminyltransferase, partial [Zootermopsis nevadensis]
evm.TU.Contig29192.1	13.91	10.54	19.72	43.41	21.23	29.14	1.03523	1.83e-27	2.7e-27	XP_022188169.1|9.5e-126|dnaJ homolog subfamily C member 2 [Nilaparvata lugens]
evm.TU.Contig370.12	19.37	16.18	26.06	42.59	40.56	47.76	1.03536	6.28e-42	7.46e-42	XP_022188890.1|3.6e-103|calcium channel flower isoform X1 [Nilaparvata lugens]
evm.TU.Contig283.18	63.82	50	76.46	153.82	114.38	130.02	1.03684	5.11e-186	2.1e-186	XP_022187375.1|3.2e-136|vascular endothelial growth factor A-like [Nilaparvata lugens]
evm.TU.Contig224.190	16.56	14.67	24.71	35.35	37.54	39.42	1.03695	4.87e-291	1.34e-291	XP_022206069.1|0.0e+00|telomere length regulation protein TEL2 homolog, partial [Nilaparvata lugens]
evm.TU.Contig3160.2	4.8	6.66	7.08	14.06	11.86	12.9	1.03722	3.36e-19	5.83e-19	XP_022186710.1|1.7e-187|acyl-CoA Delta(11) desaturase-like isoform X2 （fatty acid metabolic process）
evm.TU.Contig294.14	2.68	5.02	8.22	10.15	11.97	10.31	1.03736	2.03e-29	2.89e-29	XP_022184960.1|0.0e+00|general transcription factor IIH subunit 1 [Nilaparvata lugens]
evm.TU.Contig223.76	5.11	5.82	6.62	12.65	11.29	12.26	1.03785	8.09e-228	2.81e-228	XP_014255602.1|0.0e+00|PREDICTED: transformation/transcription domain-associated protein [Cimex lectularius]
evm.TU.Contig223.4	9.56	8.69	16.76	25.46	23.12	23.57	1.03797	2.5e-42	2.95e-42	XP_022202369.1|5.2e-223|methyltransferase-like protein 14 homolog [Nilaparvata lugens]
evm.TU.Contig739.34	4.59	3.42	8.59	10.82	10.8	11.79	1.03798	4.01e-86	3.01e-86	XP_022188310.1|1.9e-287|zinc transporter foi-like [Nilaparvata lugens]
evm.TU.Contig31.110	5.67	5.8	6.15	13.7	11.99	10.91	1.03815	7.96e-29	1.15e-28	XP_022183868.1|9.9e-181|lactosylceramide 4-alpha-galactosyltransferase-like [Nilaparvata lugens]
evm.TU.Contig31.151	7.21	5.33	9.9	15.82	14.58	15.31	1.03892	1.28e-67	1.13e-67	XP_022207226.1|0.0e+00|ubiquitin carboxyl-terminal hydrolase 31 [Nilaparvata lugens]
evm.TU.Contig20.206	3.85	2.54	5.99	8.28	8.52	9.06	1.03924	9.81e-12	2.03e-11	XP_022187982.1|3.6e-141|protein Star-like isoform X1 [Nilaparvata lugens]
evm.TU.Contig25.24	4.89	7.58	10.55	16.49	16.43	14.05	1.03926	2.06e-65	1.85e-65	XP_022207748.1|0.0e+00|exonuclease mut-7 homolog [Nilaparvata lugens]
evm.TU.Contig1108.8	6.03	4.63	10.97	15.61	14.47	16.69	1.03958	5.41e-52	5.65e-52	XP_022192642.1|1.1e-264|mucolipin-3-like [Nilaparvata lugens]
evm.TU.Contig479.16	17.11	14.58	16.86	33.23	35.39	32.91	1.04047	6.22e-84	4.75e-84	XP_022203903.1|1.1e-199|protein C12orf4 homolog [Nilaparvata lugens]
evm.TU.Contig0.6	22.35	16.44	34.3	45.49	50.02	42.91	1.04062	9.64e-167	4.34e-167	XP_022191882.1|1.6e-153|F-actin-capping protein subunit beta [Nilaparvata lugens]
evm.TU.Contig109.61	2.72	5.35	7.86	8.86	10.51	13.63	1.04074	8.5e-21	1.42e-20	XP_022184348.1|2.5e-217|galectin-4-like [Nilaparvata lugens]
evm.TU.Contig36.41	13.71	12.67	16.02	26.78	27.14	27.3	1.04074	8.94e-143	4.63e-143	XP_022197243.1|0.0e+00|thyroid receptor-interacting protein 11 [Nilaparvata lugens]
evm.TU.Contig101.19	11.04	9.22	12.44	22.62	21.92	22.94	1.04088	1.51e-176	6.45e-177	XP_022207665.1|0.0e+00|membrane-associated guanylate kinase, WW and PDZ domain-containing protein 2 [Nilaparvata lugens]
evm.TU.Contig21.136	2.94	5.26	4.33	9.1	8.51	8.8	1.0412	4.96e-19	8.63e-19	XP_022196941.1|3.0e-251|major facilitator superfamily domain-containing protein 10-like [Nilaparvata lugens]
evm.TU.Contig350.39	33.33	29.29	40.39	84.17	74.44	75.48	1.04127	6.36e-195	2.51e-195	XP_022199614.1|1.5e-165|farnesol dehydrogenase-like [Nilaparvata lugens]
evm.TU.Contig202.29	11.19	13.01	16.75	32.19	29.82	25.72	1.04132	1.56e-100	1.06e-100	NP_001246153.1|1.8e-20|lethal (2) 01289, isoform M [Drosophila melanogaster]
evm.TU.Contig58.165	11.65	14.12	12.14	25.66	27.75	26.11	1.04145	1.81e-83	1.39e-83	XP_022190721.1|0.0e+00|NHL repeat-containing protein 2 [Nilaparvata lugens]
evm.TU.Contig48.10	68.2	64.4	68.82	158.33	190.36	182.56	1.04161	8.13e-293	2.23e-293	XP_022189393.1|2.9e-137|toll-interacting protein-like [Nilaparvata lugens]
evm.TU.Contig17196.1	2.92	1.29	6.69	6.87	8.56	6.71	1.04185	1.06e-12	2.14e-12	XP_022189927.1|1.7e-100|uncharacterized protein DDB_G0292186-like isoform X1 [Nilaparvata lugens]
evm.TU.Contig86.74	10.96	12.1	23.29	32.62	38.62	31.12	1.04247	1.64e-18	2.9e-18	XP_022193376.1|1.4e-64|uncharacterized protein LOC111051224 [Nilaparvata lugens]
evm.TU.Contig63.12	28.82	21.25	32.31	58.34	56.31	58.26	1.04295	6.62e-94	4.7e-94	XP_022208062.1|1.2e-208|ceramide synthase 6-like [Nilaparvata lugens]
evm.TU.Contig776.4	39.69	46.19	40.54	108.38	91.81	96.56	1.04309	0	0	XP_022190561.1|0.0e+00|LOW QUALITY PROTEIN: MOG interacting and ectopic P-granules protein 1 [Nilaparvata lugens]
evm.TU.Contig80.76	20.57	17.48	21.11	37.53	37.59	39.7	1.04322	2.94e-149	1.46e-149	XP_022193965.1|4.4e-259|LOW QUALITY PROTEIN: cytoplasmic dynein 1 light intermediate chain 2-like [Nilaparvata lugens]
evm.TU.Contig21.58	12.65	11.71	12.41	28.94	22.82	27.52	1.04367	2.89e-28	4.2e-28	XP_022184575.1|6.1e-72|uncharacterized protein LOC111043826 [Nilaparvata lugens]
evm.TU.Contig47.5	5.55	6.29	11.86	14.91	15.18	17.93	1.04435	5.06e-68	4.43e-68	XP_022199135.1|2.1e-86|SH3 domain-binding glutamic acid-rich protein homolog [Nilaparvata lugens]
evm.TU.Contig115.7	3.9	1.78	4.68	5.52	7.26	8.9	1.04438	5.14e-12	1.06e-11
evm.TU.Contig18.280	6.85	8.69	11.93	18.29	18.86	19.04	1.04482	9.01e-147	4.54e-147	XP_022190831.1|0.0e+00|protein RRP5 homolog [Nilaparvata lugens]
evm.TU.Contig2471.2	4.17	6.05	5.99	11.22	13.19	9.87	1.04497	7.46e-21	1.24e-20	XP_022189539.1|4.4e-150|DNA-directed RNA polymerase II subunit RPB1 [Nilaparvata lugens]
evm.TU.Contig84.30	10.53	8.09	15.23	23.07	25	21.36	1.04521	3.58e-82	2.78e-82	XP_022202239.1|4.7e-293|deoxyribodipyrimidine photo-lyase isoform X1 [Nilaparvata lugens]
evm.TU.Contig58.54_evm.TU.Contig58.55	5.13	6.4	7.98	12.54	14.19	15.55	1.04523	7.39e-50	7.92e-50	XP_022200358.1|0.0e+00|zinc finger BED domain-containing protein 1-like isoform X1 [Nilaparvata lugens]
evm.TU.Contig966.3	11.75	9.67	13.17	21.1	22.71	22.39	1.04557	3.06e-66	2.72e-66	XP_022191209.1|1.1e-253|uncharacterized protein LOC111049444 [Nilaparvata lugens]
evm.TU.Contig571.7	7.85	15.61	14.61	25.23	27.7	25.94	1.04567	6.35e-62	5.91e-62	XP_022187242.1|8.9e-198|DNA-binding protein Ewg-like [Nilaparvata lugens]
evm.TU.Contig459.34	4.28	1.7	4.17	7.37	6.76	6.91	1.04572	2.57e-17	4.63e-17
evm.TU.Contig18.285	15.14	17.2	15.43	34.04	31.61	34.01	1.04604	2.95e-202	1.13e-202	XP_022203972.1|0.0e+00|WD repeat-containing protein 44 [Nilaparvata lugens]
evm.TU.Contig139.4	18.5	19.61	19.41	58.76	62.36	69.1	1.04653	1.48e-257	4.62e-258	XP_022185597.1|7.1e-177|uncharacterized protein LOC111044695 [Nilaparvata lugens]
evm.TU.Contig55.35	20.15	14.85	18.25	44.32	32.69	33.74	1.04661	8.07e-140	4.24e-140	XP_022192839.1|0.0e+00|putative ferric-chelate reductase 1 homolog [Nilaparvata lugens]
evm.TU.Contig347.1	20.15	16.95	16.15	50.15	47.35	48.17	1.04678	2.43e-109	1.55e-109	XP_022194535.1|3.6e-162|arrestin domain-containing protein 17-like [Nilaparvata lugens]
evm.TU.Contig3077.2	7.69	7.06	7.6	14.88	18.16	15.11	1.04753	1.03e-19	1.76e-19	XP_022191591.1|6.8e-137|WW domain-containing oxidoreductase isoform X1 [Nilaparvata lugens]
evm.TU.Contig559.5	6.02	7.29	8.41	16.12	14.03	15.75	1.04933	1.54e-26	2.31e-26	XP_022202841.1|3.1e-209|protein 60A [Nilaparvata lugens]
evm.TU.Contig272.24	6.42	3.62	10.46	14.12	13.64	10.89	1.04984	6.3e-40	7.7e-40	XP_022197204.1|4.7e-133|HIV Tat-specific factor 1 homolog, partial [Nilaparvata lugens]
evm.TU.Contig90.68	91.36	71.94	87.95	157.93	199.38	203.14	1.05017	1.37e-113	8.47e-114	XP_022198980.1|2.1e-91|mesencephalic astrocyte-derived neurotrophic factor homolog [Nilaparvata lugens]
evm.TU.Contig253.12	63.9	45.82	51.88	112.86	118.95	123.68	1.05052	8.36e-181	3.51e-181	XP_014246370.1|1.8e-114|PREDICTED: ankyrin repeat domain-containing protein 29 [Cimex lectularius]
evm.TU.Contig1617.4	2.8	3.22	4.39	7.16	7.44	7.11	1.05143	2.4e-19	4.14e-19	XP_022187435.1|1.9e-292|lariat debranching enzyme-like [Nilaparvata lugens]
evm.TU.Contig656.11	297.3	331.06	284.3	612.57	701.68	671.29	1.05156	0	0	XP_022189965.1|5.9e-154|WW domain-binding protein 2 isoform X2 [Nilaparvata lugens]
evm.TU.Contig42.48	6.27	7.78	7.59	16.51	14.66	16.03	1.05216	1.36e-132	7.49e-133	XP_022189759.1|0.0e+00|serine/arginine repetitive matrix protein 2-like [Nilaparvata lugens]
evm.TU.Contig202.14	16.08	12.65	20.67	36.13	33.21	33.15	1.05245	3.41e-105	2.23e-105	XP_022204720.1|9.4e-278|uncharacterized protein LOC111061334 [Nilaparvata lugens]
evm.TU.Contig31.42	34.17	38.36	38.78	79.9	74.49	78.78	1.05247	1.64e-306	4.31e-307	XP_022205397.1|0.0e+00|programmed cell death 6-interacting protein [Nilaparvata lugens]
evm.TU.Contig2.11	22.28	25.26	26.7	54.34	56.66	54.62	1.05326	1.28e-262	3.9e-263	XP_022188395.1|4.9e-277|uncharacterized protein LOC111047036 isoform X1 [Nilaparvata lugens]
evm.TU.Contig569.11	4.75	4.81	4.68	9.37	9.84	11.12	1.05397	9.96e-22	1.63e-21	XP_002424904.1|1.2e-34|zinc finger protein, putative [Pediculus humanus corporis]
evm.TU.Contig272.14	10.36	10.24	11.32	29.94	34.38	32.77	1.05436	5.41e-145	2.75e-145	XP_022194233.1|0.0e+00|putative ATP-dependent RNA helicase DHX57 [Nilaparvata lugens]
evm.TU.Contig729.10	4.19	4.72	6.57	11.07	10.51	11.51	1.05443	3.48e-44	4e-44	XP_022197064.1|7.2e-303|polypeptide N-acetylgalactosaminyltransferase 2 [Nilaparvata lugens]
evm.TU.Contig0.302	2.9	2.81	4.38	7.31	6.7	6.82	1.05453	2.96e-31	4.1e-31	XP_022189798.1|0.0e+00|DNA ligase 4 [Nilaparvata lugens]
evm.TU.Contig123.80	12.09	15.01	16.74	33.66	33.28	31.54	1.0546	1.04e-118	6.23e-119	XP_022197060.1|0.0e+00|MAGUK p55 subfamily member 6 isoform X1 [Nilaparvata lugens]
evm.TU.Contig555.17	2.47	4.92	6.16	9.52	10	8.85	1.05509	7.94e-21	1.32e-20	XP_022189129.1|2.2e-217|male-specific lethal 1 homolog isoform X1 [Nilaparvata lugens]
evm.TU.Contig201.2	6.37	5.02	5.01	11.57	11.71	11.82	1.05513	7.66e-23	1.23e-22	XP_022195679.1|3.6e-150|DNA excision repair protein ERCC-8-like [Nilaparvata lugens]
evm.TU.Contig42.103	22.77	22.74	27.26	52.88	52.79	48.83	1.05515	3.03e-271	8.93e-272	XP_022193037.1|3.5e-187|tRNA (uracil(54)-C(5))-methyltransferase homolog-B-like isoform X1 [Nilaparvata lugens]
evm.TU.Contig157.52	7.08	7.25	8.08	18.01	14.25	15.2	1.05568	9.91e-71	8.45e-71	XP_022194520.1|0.0e+00|LOW QUALITY PROTEIN: influenza virus NS1A-binding protein homolog A-like [Nilaparvata lugens]
evm.TU.Contig156.8	1993.94	1737.49	2324.62	3892.18	5273.21	4626.25	1.05574	0	0	XP_022194237.1|1.2e-85|uncharacterized protein LOC111051951 [Nilaparvata lugens]
evm.TU.Contig0.208	2.4	3.95	4.73	7.83	7.27	7.92	1.0563	1.25e-32	1.7e-32	XP_022187370.1|0.0e+00|RNA polymerase II subunit A C-terminal domain phosphatase [Nilaparvata lugens]
evm.TU.Contig13.361	7.23	9.68	14.5	22.7	18.97	22.23	1.05718	0	0	XP_022206284.1|0.0e+00|maternal protein tudor-like [Nilaparvata lugens]
evm.TU.Contig2.34	5.1	4.18	6.52	9.71	10.81	12.21	1.05729	4.99e-71	4.24e-71	XP_022206175.1|1.7e-18|uncharacterized protein LOC111062795 [Nilaparvata lugens]
evm.TU.Contig697.4	38.43	34.75	51.55	85.13	86.1	89.27	1.05772	2.01e-257	6.28e-258	XP_022194745.1|0.0e+00|signal recognition particle receptor subunit alpha homolog [Nilaparvata lugens]
evm.TU.Contig597.4	6.52	8.44	7.17	14.81	15.39	16.24	1.05799	6.39e-176	2.75e-176	XP_022199354.1|2.5e-218|probable E3 ubiquitin-protein ligase HERC1, partial [Nilaparvata lugens]
evm.TU.Contig78.178	20.86	18.11	37.14	46.81	49.36	57.61	1.05825	0	0	XP_022191905.1|0.0e+00|myosin heavy chain 95F isoform X1 [Nilaparvata lugens]
evm.TU.Contig3.5	3.52	6.67	6.5	11.86	12.11	11.12	1.05848	4.37e-38	5.47e-38	XP_022185012.1|5.9e-118|protein FAM114A2-like [Nilaparvata lugens]
evm.TU.Contig89.23	15	18.83	19.08	38.3	35.75	36.89	1.05848	0	0	XP_022188290.1|0.0e+00|LOW QUALITY PROTEIN: CCR4-NOT transcription complex subunit 1-like [Nilaparvata lugens]
evm.TU.Contig731.37	3.15	2.5	5.77	7.83	6.82	9.16	1.05909	2.08e-20	3.51e-20	XP_022186085.1|4.9e-188|glycosaminoglycan xylosylkinase [Nilaparvata lugens]
evm.TU.Contig1424.2	45.57	50.14	44.41	90.56	110.28	102.52	1.05944	7.77e-143	4.02e-143	XP_022200760.1|2.1e-156|dnaJ homolog subfamily C member 11-like, partial [Nilaparvata lugens]
evm.TU.Contig39.17	12.83	16.98	15.61	33.36	30.5	31.51	1.06033	1.73e-205	6.56e-206	XP_022193159.1|0.0e+00|nuclear pore complex protein Nup155-like [Nilaparvata lugens]
evm.TU.Contig17.149	2.66	3	3.78	6.96	6.24	6.6	1.06044	1.99e-37	2.52e-37	XP_022200164.1|0.0e+00|RNA polymerase II-associated protein 1-like [Nilaparvata lugens]
evm.TU.Contig17041.1	5.79	6.63	4.26	12.71	13.33	19.81	1.06049	0.000636711	0.00180201	XP_022205316.1|3.3e-33|oxysterol-binding protein-related protein 9 isoform X1 [Nilaparvata lugens]
evm.TU.Contig794.4	5.5	4.27	5.77	11.22	11.34	9.99	1.06068	1.06e-73	8.78e-74	XP_022188996.1|0.0e+00|C2 domain-containing protein 5 [Nilaparvata lugens]
evm.TU.Contig1616.16	4.43	4.67	6.28	14.94	11.62	14.19	1.06102	1.35e-50	1.43e-50	XP_022199767.1|5.0e-144|G1/S-specific cyclin-E1 [Nilaparvata lugens]
evm.TU.Contig307.2	6.89	6.92	8.25	14.99	17.73	13.94	1.06111	9.73e-40	1.19e-39	XP_022195313.1|7.8e-206|uncharacterized protein LOC111052823 [Nilaparvata lugens]
evm.TU.Contig216.13	7.21	6.14	8.39	15.58	17.33	17.56	1.0618	3e-124	1.74e-124	XP_022183972.1|0.0e+00|ankyrin repeat domain-containing protein 50 [Nilaparvata lugens]
evm.TU.Contig123.70_evm.TU.Contig123.71	7.28	6.89	7.65	22.19	20.15	21.26	1.06205	3.03e-139	1.59e-139	XP_014251762.1|0.0e+00|PREDICTED: ribosomal protein S6 kinase alpha-5-like isoform X2 [Cimex lectularius]
evm.TU.Contig25.183	4.74	3.41	4.95	8.85	10.65	8.15	1.06218	9.99e-26	1.53e-25	AQT27180.1|2.2e-243|putative asparagine synthetase [Nilaparvata lugens]
evm.TU.Contig1432.2	23.89	21.79	43.83	61.6	49.84	54.07	1.06268	7.83e-86	5.9e-86	XP_022199791.1|2.0e-236|SH2 domain-containing protein 4A-like [Nilaparvata lugens]
evm.TU.Contig100.204	7.46	8.47	7.49	17.61	16.89	17.34	1.06329	5.38e-162	2.48e-162	XP_022184256.1|0.0e+00|mediator of RNA polymerase II transcription subunit 14 [Nilaparvata lugens]
evm.TU.Contig144.23	5.51	5.33	7.2	15.44	13.19	11.64	1.06392	3.66e-37	4.65e-37	XP_022204059.1|1.4e-281|nostrin-like [Nilaparvata lugens]
evm.TU.Contig625.1	2.64	6.39	5.28	10.19	10.29	11.76	1.06411	6.54e-19	1.14e-18	XP_022202860.1|2.4e-98|uncharacterized protein LOC111059504 [Nilaparvata lugens]
evm.TU.Contig401.2	16	13.13	16.88	33.12	41.53	35.92	1.06493	8.29e-106	5.41e-106	XP_022184293.1|4.4e-190|TBC1 domain family member 20 isoform X1 [Nilaparvata lugens]
evm.TU.Contig168.112	4.87	4.91	9.05	13.8	11.93	13.48	1.06538	1.87e-34	2.47e-34	XP_022190509.1|9.9e-203|something about silencing protein 10 [Nilaparvata lugens]
evm.TU.Contig30.205	21.95	21.26	32.07	48.89	51.8	55.79	1.06617	1.16e-180	4.87e-181	XP_014251465.1|2.5e-311|PREDICTED: protein ROP isoform X2 [Cimex lectularius]
evm.TU.Contig90.44	34.94	39.62	30.96	81.6	73.67	69.46	1.06623	0	0	XP_022187601.1|0.0e+00|UDP-N-acetylglucosamine--peptide N-acetylglucosaminyltransferase 110 kDa subunit isoform X1 [Nilaparvata lugens]
evm.TU.Contig78.71	2.11	3.61	6.74	8.99	8.47	8.18	1.06655	7.56e-64	6.89e-64	XP_022202001.1|0.0e+00|condensin complex subunit 1-like [Nilaparvata lugens]
evm.TU.Contig78.30	5.17	5.22	5.58	16.79	7.61	11.1	1.06679	1.25e-10	2.66e-10	XP_022198800.1|1.0e-99|enhancer of split mbeta protein-like [Nilaparvata lugens]
evm.TU.Contig283.24	6.22	2.13	7.71	10.62	10.53	12.51	1.06693	5.27e-22	8.6e-22	XP_022200801.1|6.1e-219|dymeclin [Nilaparvata lugens]
evm.TU.Contig15.39	1.56	6.15	4.85	9.73	9.35	8.91	1.06723	2.61e-62	2.42e-62	XP_022196167.1|6.4e-305|RING finger protein 44-like [Nilaparvata lugens]
evm.TU.Contig450.4	61.17	52.11	82.24	115	117.15	123.31	1.06736	0	0	XP_022197469.1|0.0e+00|tyrosine-protein phosphatase 10D [Nilaparvata lugens]
evm.TU.Contig30161.1	5.12	3.67	9.98	14.8	14.47	10.72	1.06759	2.47e-15	4.67e-15	XP_022204727.1|1.7e-123|coiled-coil domain-containing protein 63-like [Nilaparvata lugens]
evm.TU.Contig446.27	7.85	13.09	10.69	24.15	20.91	23.41	1.06773	3.33e-37	4.23e-37	XP_022185258.1|1.8e-195|WD repeat domain phosphoinositide-interacting protein 4-like [Nilaparvata lugens]
evm.TU.Contig922.10	17.04	12.87	18.07	39.71	40.15	40.06	1.06825	1.11e-82	8.53e-83	XP_022190450.1|2.3e-175|palmitoyltransferase ZDHHC3-like [Nilaparvata lugens]
evm.TU.Contig77.21	4.14	4.98	4.51	10.84	10.66	11.51	1.06847	1.02e-88	7.53e-89	XP_022189904.1|6.4e-225|heat shock factor protein 1 [Nilaparvata lugens]
evm.TU.Contig974.24	5.24	6.52	9.92	15.71	14.29	15.93	1.06867	2.3e-27	3.41e-27	XP_022198640.1|5.2e-188|lachesin isoform X1 [Nilaparvata lugens]
evm.TU.Contig58.145	11.69	13.58	13.11	27.69	27.96	26.81	1.06883	2.51e-56	2.5e-56	XP_022193580.1|3.4e-146|protein cereblon [Nilaparvata lugens]
evm.TU.Contig323.17	12.16	11.71	16.16	27.51	33.19	28.06	1.06944	4.1e-117	2.47e-117	XP_022191890.1|0.0e+00|uncharacterized protein LOC111049982 isoform X1 [Nilaparvata lugens]
evm.TU.Contig0.125	80.2	82.06	90.42	173.51	179.63	185.73	1.06974	0	0	XP_021938600.1|1.3e-171|glucosidase 2 subunit beta [Zootermopsis nevadensis]
evm.TU.Contig86.56	10.54	10.96	12.98	26.86	29.25	26.73	1.06985	1.38e-55	1.38e-55	XP_022201435.1|2.0e-117|protein FAM89A-like [Nilaparvata lugens]
evm.TU.Contig238.5	14.5	9.83	12.13	23.19	29.77	27.83	1.0703	6.71e-26	1.02e-25	XP_022207775.1|9.8e-118|peroxisomal membrane protein 11C [Nilaparvata lugens]
evm.TU.Contig111.46	39.08	54.23	40.41	102.02	94.54	90.82	1.07067	1.39e-151	6.82e-152	XP_022193910.1|7.8e-74|transport and Golgi organization protein 11-like [Nilaparvata lugens]
evm.TU.Contig61.7	2.35	1.86	4.7	5.67	6.2	6.46	1.07092	4.39e-32	6.02e-32	XP_022186171.1|0.0e+00|zinc finger protein 43-like isoform X2 [Nilaparvata lugens]
evm.TU.Contig137.111	33.49	27.51	42.15	73.58	73.24	77.01	1.07175	5.56e-84	4.24e-84	XP_022196378.1|6.1e-135|protein CDV3 homolog [Nilaparvata lugens]
evm.TU.Contig168.119	4.02	3.89	5	9.65	8.88	8.72	1.07208	2.49e-34	3.29e-34	XP_022195337.1|6.7e-171|centromere/kinetochore protein zw10 homolog [Nilaparvata lugens]
evm.TU.Contig17.2	16.52	20.42	16.93	43.2	36.04	36.4	1.07232	2.72e-235	9.12e-236	XP_022205120.1|0.0e+00|protein phosphatase Slingshot [Nilaparvata lugens]
evm.TU.Contig33661.1	7.38	5.91	7.96	19.42	13.71	13.79	1.07247	4.56e-15	8.67e-15	XP_022192702.1|4.5e-96|LOW QUALITY PROTEIN: uncharacterized protein LOC111050663 [Nilaparvata lugens]
evm.TU.Contig385.12	5.88	3.17	7.97	10.76	13.08	11.7	1.07254	1.72e-39	2.11e-39	XP_022185087.1|0.0e+00|ankyrin repeat and zinc finger domain-containing protein 1-like [Nilaparvata lugens]
evm.TU.Contig33.26	6.31	7.32	11.79	14.96	15.66	15.64	1.07332	2e-266	6.03e-267	XP_022192105.1|0.0e+00|piezo-type mechanosensitive ion channel component isoform X2 [Nilaparvata lugens]
evm.TU.Contig1067.8	16.1	11.86	14.01	29.3	33.49	35.93	1.07354	8.26e-26	1.26e-25	XP_022188196.1|4.1e-85|transmembrane protein 11-A, mitochondrial-like [Nilaparvata lugens]
evm.TU.Contig165.34	16.26	20.33	19.18	41.98	38.38	39.74	1.07407	3.14e-84	2.39e-84	XP_022201031.1|2.5e-266|histone acetyltransferase KAT8-like [Nilaparvata lugens]
evm.TU.Contig226.53	4.18	3.56	5.72	11.97	14.42	13.84	1.07429	4.85e-186	1.99e-186	XP_022203049.1|0.0e+00|LOW QUALITY PROTEIN: circadian locomoter output cycles protein kaput [Nilaparvata lugens]
BGI_novel_G000599	3.88	3.25	5.67	8.55	8.79	9.47	1.07446	1.33e-38	1.65e-38
evm.TU.Contig198.4	10.62	12.14	16.43	26.29	24.97	28.98	1.07474	1.43e-135	7.68e-136	XP_022205050.1|0.0e+00|sterile alpha and TIR motif-containing protein 1 [Nilaparvata lugens]
evm.TU.Contig55.36	14.55	9.72	24.22	32.26	33.62	37.42	1.07499	1.42e-183	5.9e-184	XP_022188247.1|0.0e+00|uncharacterized protein LOC111046907 [Nilaparvata lugens]
evm.TU.Contig385.17_evm.TU.Contig385.18	5.18	6.56	8.97	15	13.84	14.76	1.07505	1.44e-49	1.55e-49	XP_022185386.1|6.8e-303|nucleoporin GLE1 isoform X1 [Nilaparvata lugens]
evm.TU.Contig122.105	3.05	2.54	3.69	5.91	9.01	6.14	1.07535	1.87e-30	2.63e-30	XP_022185462.1|1.9e-195|CDK5 and ABL1 enzyme substrate 2 [Nilaparvata lugens]
evm.TU.Contig85.45	7.84	6.58	9.01	19.8	15.23	16.45	1.07538	2.67e-68	2.33e-68	XP_018914963.1|8.7e-150|PREDICTED: decaprenyl-diphosphate synthase subunit 1 [Bemisia tabaci]
evm.TU.Contig417.13	8.04	9.33	10.33	18.23	20.38	20.72	1.07569	3.37e-49	3.64e-49	XP_022194471.1|1.1e-236|pre-piRNA 3'-exonuclease trimmer-like [Nilaparvata lugens]
evm.TU.Contig25.48	3.24	3.47	3.48	7.83	7.7	6.42	1.07585	2.03e-17	3.65e-17	XP_022202738.1|1.1e-243|rac guanine nucleotide exchange factor JJ-like [Nilaparvata lugens]
evm.TU.Contig29603.1	10.85	11.78	14.39	24.02	25.75	29.23	1.07592	2.13e-72	1.78e-72	XP_022185149.1|8.0e-225|tyrosine-protein phosphatase non-receptor type 23 [Nilaparvata lugens]
evm.TU.Contig741.5	3.99	4.43	6.32	11.3	10.28	9.23	1.07605	2.52e-70	2.16e-70	XP_022187338.1|1.5e-250|ATP-dependent RNA helicase A-like protein [Nilaparvata lugens]
evm.TU.Contig137.93	29.54	20.43	32.98	61.13	59.04	55.1	1.07622	8.89e-199	3.45e-199	XP_022203293.1|0.0e+00|rhophilin-2 isoform X2 [Nilaparvata lugens]
evm.TU.Contig161.42	21.61	22.17	27.49	55.22	46.34	51.3	1.07752	5.15e-101	3.49e-101	XP_022184005.1|1.4e-107|ubiquitin-conjugating enzyme E2 S [Nilaparvata lugens]
evm.TU.Contig18845.1	6.11	4.56	5.62	12	10.98	12.98	1.07867	2.04e-14	3.94e-14	XP_022199212.1|1.8e-99|fasciculation and elongation protein zeta-2 [Nilaparvata lugens]
evm.TU.Contig377.46	4.62	6.54	11.19	15.35	16.14	15.19	1.07876	1.93e-57	1.89e-57	XP_022194530.1|0.0e+00|muskelin [Nilaparvata lugens]
evm.TU.Contig17.148	37.85	39.84	34.98	77.12	78.61	88.39	1.07901	4.31e-194	1.72e-194	XP_022200152.1|5.5e-209|Golgi reassembly-stacking protein 2 [Nilaparvata lugens]
evm.TU.Contig924.2	7.05	18.4	19.62	32.98	31.56	25	1.0792	5.97e-62	5.55e-62	XP_021924514.1|2.4e-129|calumenin [Zootermopsis nevadensis]
evm.TU.Contig112.66_evm.TU.Contig112.69	10.82	11.58	15.88	29.57	26.71	25.15	1.07958	2.18e-68	1.91e-68	XP_021918932.1|4.4e-153|histone-lysine N-methyltransferase setd3 isoform X1 [Zootermopsis nevadensis]
evm.TU.Contig112.48	82.71	92.29	84.51	199.95	184.53	184.65	1.07972	0	0	XP_021925847.1|0.0e+00|spectrin beta chain isoform X8 [Zootermopsis nevadensis]
evm.TU.Contig50.86	12.56	15.15	17.22	29.07	34.21	31.66	1.07993	2.87e-293	7.85e-294	XP_022187548.1|0.0e+00|proteasome activator complex subunit 4-like [Nilaparvata lugens]
evm.TU.Contig253.57	24.25	23.09	31.64	70.12	62.87	68.67	1.07994	9.61e-238	3.2e-238	XP_022188549.1|3.0e-104|ubiquitin-conjugating enzyme E2-24 kDa isoform X2 [Nilaparvata lugens]
evm.TU.Contig91.23	12.9	13.15	18.28	38.05	24.31	32.25	1.08	4.58e-99	3.13e-99	XP_022188169.1|0.0e+00|dnaJ homolog subfamily C member 2 [Nilaparvata lugens]
evm.TU.Contig257.20	9.98	9.55	10.08	22.3	20.78	21.76	1.08002	1.43e-30	2e-30	XP_022203383.1|7.7e-166|polyprenol reductase [Nilaparvata lugens]
evm.TU.Contig31.136	69.82	76.92	88.16	176.69	158.56	183.2	1.08009	0	0	AGI96978.1|0.0e+00|myosin H [Nilaparvata lugens]
evm.TU.Contig4344.4	16.18	20.3	19.39	52.8	56.63	55.21	1.08018	2.97e-293	8.13e-294	XP_022195424.1|4.4e-193|death-associated inhibitor of apoptosis 1-like isoform X1 [Nilaparvata lugens]
evm.TU.Contig974.13	3.74	2.23	4.32	7.09	6.79	8.02	1.08066	3.31e-18	5.87e-18	XP_018904966.1|5.0e-135|PREDICTED: XK-related protein 6 [Bemisia tabaci]
evm.TU.Contig327.3	6.75	6.7	8.97	16.22	15.26	16.92	1.08087	7.03e-28	1.03e-27	XP_022189530.1|6.2e-199|guanine nucleotide-binding protein G(o) subunit alpha-like [Nilaparvata lugens]
evm.TU.Contig175.21	4.21	3.16	4.85	8.85	9.13	8.02	1.08101	5.15e-28	7.53e-28	XP_022188769.1|1.9e-211|kanadaptin [Nilaparvata lugens]
evm.TU.Contig202.44	4.09	4.88	3.8	10.34	9.45	8.09	1.08115	9.85e-20	1.69e-19	XP_022188534.1|1.7e-203|uncharacterized protein LOC111047168 [Nilaparvata lugens]
evm.TU.Contig104.11	5.27	8.95	8.9	18.34	15.46	15.63	1.08116	2.33e-128	1.32e-128	XP_022195371.1|0.0e+00|structural maintenance of chromosomes protein 4-like [Nilaparvata lugens]
evm.TU.Contig161.72_evm.TU.Contig161.73	9.33	12.1	10.89	24.64	22.87	21.44	1.08138	1.7e-142	8.79e-143	XP_022185880.1|0.0e+00|transcription initiation factor TFIID subunit 2 [Nilaparvata lugens]
evm.TU.Contig31.173	17.75	12.56	26.71	40.32	42.61	39.19	1.08179	3.54e-61	3.32e-61	XP_022189068.1|2.2e-190|serine-threonine kinase receptor-associated protein [Nilaparvata lugens]
evm.TU.Contig63.7	37.24	35.31	51.39	89.42	89.18	92.88	1.08185	0	0	XP_022208055.1|1.5e-195|solute carrier family 35 member F6-like [Nilaparvata lugens]
evm.TU.Contig1.62	74.67	67.68	98.37	164.1	163.46	185.16	1.08208	0	0	XP_022196614.1|3.9e-258|UDP-glucuronosyltransferase 1-3-like [Nilaparvata lugens]
evm.TU.Contig731.35	34.41	17.14	41.87	64.78	61.95	61.85	1.08246	6.38e-271	1.88e-271	XP_022203421.1|1.4e-289|myosin-VIIa-like [Nilaparvata lugens]
evm.TU.Contig264.43	3.63	5.33	6.24	11.8	9.86	10.5	1.08268	2.79e-54	2.84e-54	XP_022196593.1|0.0e+00|replication factor C subunit 1 [Nilaparvata lugens]
evm.TU.Contig47.17_evm.TU.Contig47.16	4.65	4	10.72	11.96	13.8	15.93	1.08322	3.83e-79	3.04e-79	XP_022188457.1|0.0e+00|serine/threonine-protein kinase SIK2-like isoform X2 [Nilaparvata lugens]
evm.TU.Contig571.11	11.96	15.3	14.46	32.52	32.91	42.22	1.08344	1.08e-287	2.99e-288	XP_022199625.1|0.0e+00|neuroglian [Nilaparvata lugens]
evm.TU.Contig974.7	3.32	2.57	4.07	7.49	7.1	6.54	1.08369	2.28e-51	2.39e-51	XP_022191461.1|4.5e-73|PHD finger protein 12-like isoform X2 [Nilaparvata lugens]
evm.TU.Contig1057.16	14.72	10.55	17.31	44.06	48.9	47.07	1.08442	2.11e-195	8.27e-196	XP_022198890.1|9.3e-128|acyl-protein thioesterase 1 [Nilaparvata lugens]
evm.TU.Contig479.2	17.44	14.98	15.7	41.19	39.94	42.55	1.0846	2.84e-40	3.46e-40	XP_022198854.1|9.8e-43|nuclear pore complex protein Nup98-Nup96-like [Nilaparvata lugens]
evm.TU.Contig875.3	2.67	3.11	3.36	6.72	7.3	6.36	1.0852	4.25e-08	9.89e-08	XP_022189719.1|4.0e-87|transmembrane protein 98-like [Nilaparvata lugens]
evm.TU.Contig762.1	17.22	20.61	16.72	37.6	40.12	40.95	1.08554	1.96e-106	1.27e-106	XP_022184916.1|7.1e-210|importin-4-like [Nilaparvata lugens]
evm.TU.Contig1285.9	6.69	6.08	6.76	14.71	15.97	12.73	1.08563	1.38e-16	2.53e-16	XP_022202376.1|9.6e-127|magnesium transporter NIPA2 [Nilaparvata lugens]
evm.TU.Contig266.48	3.02	1.8	2.28	5.66	5	4.79	1.086	6.5e-12	1.34e-11	XP_022193460.1|6.9e-141|leucine-rich repeat protein 1 [Nilaparvata lugens]
evm.TU.Contig998.4	4.57	2.33	5.22	8.78	8.35	8.77	1.08616	1.43e-19	2.46e-19	XP_022188022.1|4.4e-215|transmembrane and TPR repeat-containing protein 4 [Nilaparvata lugens]
evm.TU.Contig290.13	1.94	3.81	7.05	11.51	7.71	9.21	1.08637	5.06e-08	1.18e-07	XP_022201008.1|6.9e-95|transmembrane protein 182 [Nilaparvata lugens]
evm.TU.Contig52.39	4.21	3.65	4.54	9.26	9.31	8.2	1.08655	5.07e-21	8.42e-21	XP_021934047.1|8.9e-49|dimethyladenosine transferase 2, mitochondrial isoform X1 [Zootermopsis nevadensis]
evm.TU.Contig109.23	15.23	15.84	23.94	38.31	38.19	41.41	1.08657	6.84e-110	4.33e-110	XP_012274709.1|6.1e-196|PREDICTED: transmembrane protein 184B isoform X1 [Orussus abietinus]
evm.TU.Contig13.265	24.09	18.36	22.14	41.15	55.51	47.24	1.08711	2.14e-50	2.28e-50	XP_022200053.1|3.2e-122|neuroendocrine protein 7B2 [Nilaparvata lugens]
evm.TU.Contig816.1	4.55	2.8	5.4	10.1	10.42	11.24	1.08732	1.99e-28	2.89e-28	XP_022192766.1|2.0e-172|carbohydrate sulfotransferase 5 [Nilaparvata lugens]
evm.TU.Contig433.8	3.53	4.4	6.92	11	10.99	11.45	1.08744	6.08e-39	7.52e-39	XP_022202708.1|1.5e-294|histone-lysine N-methyltransferase eggless-like [Nilaparvata lugens]
evm.TU.Contig86.73	17.45	12.64	21.17	36.07	39.48	36.85	1.08791	5.19e-44	5.98e-44	XP_022193369.1|1.9e-144|sepiapterin reductase isoform X1 [Nilaparvata lugens]
evm.TU.Contig254.5	66.21	55.37	73.16	132.96	126.91	155.55	1.08795	0	0	XP_021934892.1|0.0e+00|E3 ubiquitin-protein ligase Nedd-4 isoform X2 [Zootermopsis nevadensis]
evm.TU.Contig175.84	2.1	2.05	5.22	6.62	6.91	6.69	1.08797	1.1e-08	2.51e-08
evm.TU.Contig143.15	407.14	426.51	348.03	867.67	855.85	857.97	1.08838	0	0	XP_017097220.1|2.6e-235|PREDICTED: NADH dehydrogenase [ubiquinone] flavoprotein 1, mitochondrial [Drosophila bipectinata]
evm.TU.Contig26.16	21.79	17.44	26.5	47.74	33.84	39.01	1.08862	1.6e-96	1.11e-96	XP_022190034.1|0.0e+00|N-acetylgalactosaminyltransferase 7 [Nilaparvata lugens]
evm.TU.Contig17.166	10.45	14.12	15.69	28.15	25.33	27.63	1.08994	7.72e-174	3.36e-174	XP_022207997.1|0.0e+00|serine/arginine repetitive matrix protein 2-like [Nilaparvata lugens]
evm.TU.Contig26.72	5.62	5.9	7.46	11.6	14.46	15.2	1.09106	1.82e-27	2.69e-27	XP_022198189.1|3.1e-154|LOW QUALITY PROTEIN: sulfatase-modifying factor 1 [Nilaparvata lugens]
evm.TU.Contig227.1	4.12	3.77	4.76	8.06	10.27	8.67	1.09108	6.47e-29	9.3e-29	XP_022187933.1|1.0e-297|dual specificity mitogen-activated protein kinase kinase 7-like isoform X3 [Nilaparvata lugens]
evm.TU.Contig649.77_evm.TU.Contig649.78	8.83	13.58	15.45	24.63	29.57	28.02	1.09183	8.41e-52	8.8e-52	XP_022202941.1|6.2e-216|acetyl-CoA acetyltransferase, cytosolic [Nilaparvata lugens]
evm.TU.Contig394.8	9.63	14.39	17.57	27.11	32.01	35.34	1.0921	6.85e-23	1.1e-22	XP_021913842.1|5.2e-36|CTD nuclear envelope phosphatase 1 homolog isoform X2 [Zootermopsis nevadensis]
evm.TU.Contig8.97	9.2	9.16	9.77	21.93	21.06	17.97	1.09211	7.95e-54	8.12e-54	XP_022189801.1|2.3e-274|putative glycerol kinase 5 [Nilaparvata lugens]
evm.TU.Contig374.14	6.61	7.15	9.77	18.4	16.85	18.59	1.09218	4.06e-181	1.7e-181	XP_021918907.1|4.2e-195|uncharacterized protein LOC110829490 isoform X2 [Zootermopsis nevadensis]
evm.TU.Contig348.42	8.68	10.41	10.69	25.84	29.05	25.97	1.09225	6.24e-121	3.68e-121	XP_022195461.1|8.3e-231|BUB3-interacting and GLEBS motif-containing protein ZNF207-like isoform X3 [Nilaparvata lugens]
evm.TU.Contig137.113	3.91	3.28	8.41	9.5	11.99	11.81	1.09226	2.92e-19	5.06e-19	XP_022196379.1|2.8e-196|LOW QUALITY PROTEIN: transmembrane protein 185B-like [Nilaparvata lugens]
evm.TU.Contig40.53	4.65	4.73	5.54	10.86	10.66	10.46	1.09226	3.89e-45	4.41e-45	XP_022197584.1|0.0e+00|nucleolar complex protein 3 homolog [Nilaparvata lugens]
evm.TU.Contig38.65	10.4	9.08	10.06	22.24	18.83	23.8	1.09228	8.53e-36	1.1e-35	XP_022202084.1|4.6e-167|dual specificity mitogen-activated protein kinase kinase dSOR1 [Nilaparvata lugens]
evm.TU.Contig0.431	4.05	3.81	6.18	10.12	9.99	9.53	1.09236	9.72e-64	8.89e-64	XP_022198918.1|0.0e+00|tyrosine-protein kinase hopscotch [Nilaparvata lugens]
evm.TU.Contig22195.2	3.87	4.67	6.9	9.98	13.93	8.96	1.09271	1.2e-07	2.84e-07	XP_022185223.1|3.2e-51|mitochondrial coenzyme A transporter SLC25A42 [Nilaparvata lugens]
evm.TU.Contig558.3	8.25	8.58	10.27	19.65	18.75	19.87	1.09322	2.31e-139	1.22e-139	XP_022191333.1|6.2e-27|lissencephaly-1 homolog [Nilaparvata lugens]
evm.TU.Contig78.191	3.1	3.81	5.96	9.05	9.18	8.92	1.09354	2.92e-55	2.94e-55	XP_022198580.1|0.0e+00|DNA mismatch repair protein Msh6 [Nilaparvata lugens]
evm.TU.Contig166.3_evm.TU.Contig166.4	14.09	14.67	14.78	42.91	39.7	39.24	1.09373	7.97e-231	2.72e-231	XP_022192871.1|1.3e-288|aryl hydrocarbon receptor nuclear translocator homolog [Nilaparvata lugens]
evm.TU.Contig202.25	11.69	6.93	16.65	26.07	21.37	26.88	1.09392	1.73e-56	1.72e-56	XP_022200567.1|2.0e-203|galactosylgalactosylxylosylprotein 3-beta-glucuronosyltransferase P [Nilaparvata lugens]
evm.TU.Contig40.48	5.53	6.67	6.53	14.95	12.52	13.76	1.0941	1.14e-103	7.57e-104	XP_022185425.1|0.0e+00|regulator of G-protein signaling loco [Nilaparvata lugens]
evm.TU.Contig223.58	8.14	10.92	6.65	17.6	20.5	18.75	1.0943	1.71e-57	1.67e-57	XP_014284234.1|2.8e-134|PREDICTED: inhibitor of growth protein 3 isoform X1 [Halyomorpha halys]
evm.TU.Contig427.10	10.42	7.64	13.82	19.39	22.44	24.29	1.0947	1.04e-125	6e-126	XP_022196760.1|1.5e-289|protein GPR107 [Nilaparvata lugens]
evm.TU.Contig137.50	7.14	8.71	10.85	19.25	19.06	19.49	1.09475	1.01e-136	5.41e-137	XP_022185775.1|0.0e+00|contactin-like [Nilaparvata lugens]
evm.TU.Contig84.12	6.38	5.1	9.64	18.54	20.15	19	1.09591	5.88e-84	4.48e-84	XP_022189995.1|5.9e-241|tudor and KH domain-containing protein homolog isoform X1 [Nilaparvata lugens]
evm.TU.Contig70.34	15.12	11.81	23.42	38.92	35.86	31.89	1.09597	1.57e-127	8.96e-128	XP_022199933.1|0.0e+00|exocyst complex component 5 [Nilaparvata lugens]
evm.TU.Contig58.144	5.22	3.97	6.03	11.34	10.84	11.32	1.09614	7.47e-59	7.2e-59	XP_022198859.1|4.9e-300|FK506-binding protein 15-like isoform X1 [Nilaparvata lugens]
evm.TU.Contig456.17	3.96	3.15	3.71	7.87	6.6	9.05	1.09643	1.86e-23	2.96e-23	XP_022195190.1|3.0e-264|folylpolyglutamate synthase, mitochondrial isoform X1 [Nilaparvata lugens]
evm.TU.Contig320.13	4.35	3.65	6.8	11.86	10.79	9.33	1.09649	2.04e-41	2.44e-41	XP_022205941.1|1.1e-245|mini-chromosome maintenance complex-binding protein [Nilaparvata lugens]
evm.TU.Contig124.10	655.8	697	697.77	1364.75	1594.29	1582.33	1.09726	0	0	XP_022202377.1|1.2e-185|calreticulin-like [Nilaparvata lugens]
evm.TU.Contig84.95	17.42	17.51	18.11	41.47	40	35.91	1.09736	3.02e-195	1.19e-195	XP_022190734.1|0.0e+00|U2 snRNP-associated SURP motif-containing protein [Nilaparvata lugens]
evm.TU.Contig26.41	3.59	3.67	4.07	7.77	7.67	8.81	1.09766	2.29e-97	1.58e-97	XP_022185046.1|0.0e+00|1-phosphatidylinositol 3-phosphate 5-kinase-like [Nilaparvata lugens]
evm.TU.Contig227.46	13.34	14.69	14.99	31.85	33.06	26.99	1.09768	1.11e-138	5.87e-139	XP_022188635.1|5.4e-196|protein FAM102A isoform X5 [Nilaparvata lugens]
evm.TU.Contig518.7	4.78	5.6	4.95	10.87	11.32	11.3	1.09832	1.01e-55	1e-55	XP_022189943.1|0.0e+00|protein O-mannosyltransferase 1 [Nilaparvata lugens]
evm.TU.Contig21.74	15.13	16.83	12.93	39.46	36.85	33.73	1.09875	4.2e-140	2.2e-140	XP_022189091.1|3.6e-222|RNA-binding protein Nova-1 [Nilaparvata lugens]
evm.TU.Contig45.18	28.3	29.73	28.14	62.17	57.95	58.31	1.09877	0	0	XP_022198060.1|0.0e+00|V-type proton ATPase 116 kDa subunit a isoform X2 [Nilaparvata lugens]
evm.TU.Contig63.8	3.16	3.82	4.56	8.37	9.71	8.45	1.0989	3.32e-37	4.21e-37	XP_022208058.1|4.7e-254|uncharacterized protein LOC111064613 [Nilaparvata lugens]
evm.TU.Contig2.39	5.96	8.37	7.01	18.77	19.42	17.4	1.09909	1.74e-66	1.54e-66	XP_022187203.1|9.8e-278|segment polarity protein dishevelled homolog DVL-3 isoform X2 [Nilaparvata lugens]
evm.TU.Contig61.48_evm.TU.Contig61.49	6.53	8.73	10.07	17.75	17.36	15.99	1.0991	8.28e-34	1.1e-33	XP_022192300.1|2.0e-156|solute carrier family 25 member 45-like isoform X3 [Nilaparvata lugens]
evm.TU.Contig52.45	11.6	17.87	14.86	29.23	26.56	26.67	1.09995	2.49e-208	9.37e-209	XP_022189477.1|1.9e-229|PHD finger protein 20-like [Nilaparvata lugens]
evm.TU.Contig20.63	156.11	182.53	174.02	387.77	473.13	446.13	1.10021	0	0	XP_022200896.1|1.0e-240|probable medium-chain specific acyl-CoA dehydrogenase, mitochondrial [Nilaparvata lugens]
evm.TU.Contig66.81	23.91	15.79	33.85	53.66	53.45	52.48	1.10042	6.86e-291	1.89e-291	XP_022197734.1|8.7e-122|regulator of microtubule dynamics protein 2-like [Nilaparvata lugens]
evm.TU.Contig26.139	9.57	10.44	6.15	18.17	20.03	20.69	1.10054	1.04e-32	1.41e-32	XP_022183855.1|1.7e-145|RNA-binding protein 42-like [Nilaparvata lugens]
evm.TU.Contig3756.1	14.76	18.46	12.92	34.18	32.81	36.19	1.10084	3.63e-35	4.74e-35	XP_022184335.1|8.2e-77|rab11 family-interacting protein 4-like isoform X1 [Nilaparvata lugens]
evm.TU.Contig117.27	7.42	7.34	6.41	15.01	14.56	16.81	1.1009	2.37e-70	2.03e-70	XP_022188317.1|0.0e+00|integrator complex subunit 3-like [Nilaparvata lugens]
evm.TU.Contig30.64	11.84	9.06	12.79	24.37	24.38	24.12	1.10096	9.08e-74	7.51e-74	XP_022194611.1|0.0e+00|vacuolar protein sorting-associated protein 33A [Nilaparvata lugens]
evm.TU.Contig123.108	23.21	22.82	22.58	51.74	47.01	52.6	1.1017	1.3e-109	8.25e-110	XP_022207901.1|4.9e-209|far upstream element-binding protein 3-like [Nilaparvata lugens]
evm.TU.Contig377.53	9.62	9.05	13.13	26.55	28.45	28.34	1.10186	4.85e-261	1.49e-261	XP_014262064.1|6.0e-278|PREDICTED: serine/threonine-protein phosphatase 2B catalytic subunit 3-like isoform X2 [Cimex lectularius]
evm.TU.Contig101.48	3.95	3.85	7.19	8.43	9.37	10.42	1.10201	1.66e-70	1.42e-70	XP_022207666.1|0.0e+00|VWFA and cache domain-containing protein 1 [Nilaparvata lugens]
evm.TU.Contig373.11	24.27	24.35	30.7	55.65	61.94	64.23	1.10215	1.78e-43	2.06e-43	XP_022187229.1|7.9e-94|coatomer subunit zeta-1 [Nilaparvata lugens]
evm.TU.Contig31.175	3.74	2.12	4.02	7.78	7.84	6.41	1.10221	3.51e-09	7.86e-09	XP_022189066.1|1.7e-96|uncharacterized protein LOC111047584 [Nilaparvata lugens]
evm.TU.Contig681.2	7.78	6.21	14.63	19.31	20.68	19.34	1.10267	8.85e-107	5.74e-107	XP_022205465.1|2.3e-261|NAD-dependent protein deacetylase sirtuin-1 [Nilaparvata lugens]
evm.TU.Contig204.27	12.23	10.24	13.07	25.81	26.68	24.82	1.10278	4.59e-70	3.95e-70	XP_022186963.1|2.2e-67|ribosomal RNA processing protein 36 homolog [Nilaparvata lugens]
evm.TU.Contig38.31	82.67	79.66	83.27	161.91	181.83	167.89	1.10303	0	0	XP_022203146.1|6.4e-198|interferon-related developmental regulator 2 [Nilaparvata lugens]
evm.TU.Contig498.28	8.21	6.89	12.16	19.56	19.7	19.06	1.10318	7.63e-70	6.57e-70	XP_022188006.1|0.0e+00|S-adenosyl-L-methionine-dependent tRNA 4-demethylwyosine synthase-like [Nilaparvata lugens]
evm.TU.Contig0.246_evm.TU.Contig0.247	9.57	8.52	11.65	22.03	19.58	22.07	1.104	5.67e-195	2.24e-195	XP_022195808.1|4.7e-163|uncharacterized protein LOC111053267 [Nilaparvata lugens]
evm.TU.Contig175.7	10.94	7.72	10.77	22.13	22.4	19.04	1.10414	2.87e-66	2.55e-66	XP_022198144.1|2.4e-150|inositol hexakisphosphate and diphosphoinositol-pentakisphosphate kinase 2-like [Nilaparvata lugens]
evm.TU.Contig0.237	10.58	8.7	15.1	25.84	28.38	29.96	1.10453	0	0	XP_021936116.1|0.0e+00|rho guanine nucleotide exchange factor 18 isoform X2 [Zootermopsis nevadensis]
evm.TU.Contig345.31	11.84	10.89	8.87	21.46	25.95	23.17	1.10454	1.15e-42	1.35e-42	XP_022199349.1|1.4e-164|conserved oligomeric Golgi complex subunit 7 [Nilaparvata lugens]
evm.TU.Contig676.3	6.97	7.45	5.82	17.72	16.62	19.87	1.1047	1.83e-37	2.32e-37	XP_022191607.1|3.2e-185|GTPase-activating protein and VPS9 domain-containing protein 1 [Nilaparvata lugens]
evm.TU.Contig350.9	5.81	7.99	8.13	15.83	15.22	16.75	1.10477	5.04e-49	5.45e-49	XP_022207983.1|8.6e-262|chromatin assembly factor 1 subunit B isoform X1 [Nilaparvata lugens]
evm.TU.Contig18.11	2.92	3.42	4.94	6.85	9.28	8.09	1.10478	5.74e-36	7.41e-36	XP_022187350.1|0.0e+00|gamma-tubulin complex component 5 [Nilaparvata lugens]
evm.TU.Contig479.19	13.59	16.43	15.68	35.88	39.29	37.04	1.10482	1.4e-60	1.32e-60	XP_022207013.1|4.7e-95|FGFR1 oncogene partner 2 homolog [Nilaparvata lugens]
evm.TU.Contig355.22	7.37	7.82	11.53	20.87	19.07	18.24	1.10496	2.17e-37	2.75e-37	XP_022184994.1|2.4e-212|DNA/RNA-binding protein KIN17 [Nilaparvata lugens]
evm.TU.Contig327.19	12.96	8.89	19.56	41.25	41.52	42.72	1.10561	3.67e-160	1.71e-160	XP_022207844.1|1.6e-210|cytohesin-1 [Nilaparvata lugens]
evm.TU.Contig112.31	27.39	27.57	26.37	55.9	64.19	59.55	1.10637	8.23e-128	4.67e-128	XP_022201864.1|4.9e-185|IST1 homolog [Nilaparvata lugens]
evm.TU.Contig318.18	11.38	10.44	12.6	25.12	23.58	26.09	1.10637	8.5e-88	6.31e-88	XP_022193634.1|0.0e+00|putative ATP-dependent RNA helicase DHX33 [Nilaparvata lugens]
evm.TU.Contig8.246	4.83	3.26	5.24	10.47	10.18	11.53	1.1065	1.29e-33	1.72e-33	XP_022187320.1|2.5e-196|farnesyl pyrophosphate synthase-like [Nilaparvata lugens]
evm.TU.Contig0.167	4.4	6.91	4.84	13.01	11.17	11.09	1.10705	3.55e-84	2.7e-84	XP_021939582.1|0.0e+00|protein patched isoform X1 [Zootermopsis nevadensis]
evm.TU.Contig649.57	3.81	7.28	7.45	14.53	13.91	12.39	1.10741	1.01e-24	1.57e-24	XP_022196174.1|6.4e-204|innexin inx1 [Nilaparvata lugens]
evm.TU.Contig691.3	11.93	11.8	16.18	31.37	27.12	29.87	1.10784	5.49e-41	6.6e-41	XP_022193849.1|2.5e-129|regulator of microtubule dynamics protein 1-like [Nilaparvata lugens]
evm.TU.Contig1389.1	3.82	1.62	3.25	5.94	6.41	6.86	1.10824	2.29e-11	4.79e-11	XP_022189538.1|4.9e-171|zinc finger protein 570-like [Nilaparvata lugens]
evm.TU.Contig115.110	4.51	3.37	6.96	12.32	12.18	11.23	1.10845	2.04e-61	1.91e-61	XP_022198763.1|8.3e-102|TPPP family protein CG45057 [Nilaparvata lugens]
evm.TU.Contig42.130	3.58	3.67	4.03	4.98	12.18	8.39	1.1094	1.17e-15	2.19e-15	XP_022204733.1|7.4e-108|uncharacterized protein LOC111061350, partial [Nilaparvata lugens]
evm.TU.Contig276.15	4.25	5.96	6.46	13.53	12.4	10.78	1.10951	2.35e-24	3.68e-24	XP_022199993.1|8.5e-210|E3 ubiquitin-protein ligase RING1 [Nilaparvata lugens]
evm.TU.Contig123.33	7.2	9.36	10.86	21	21.75	20.37	1.10964	2.13e-123	1.24e-123	XP_022205170.1|0.0e+00|pre-mRNA-splicing factor CWC22 homolog, partial [Nilaparvata lugens]
evm.TU.Contig64.131	5.19	2.4	4.71	8.88	8.8	9.54	1.1097	5.27e-15	1e-14	XP_022194289.1|1.5e-172|uncharacterized protein LOC111051995 isoform X2 [Nilaparvata lugens]
evm.TU.Contig47.21	26.21	19.99	28.19	50.81	58.92	53.36	1.10983	1.28e-121	7.53e-122	XP_022187455.1|3.2e-240|putative ATPase N2B [Nilaparvata lugens]
evm.TU.Contig25.2	15.68	13	21.83	33.18	38.41	41.42	1.11	5.47e-133	3.01e-133	EFN85692.1|9.1e-251|Xenotropic and polytropic retrovirus receptor 1-like protein [Harpegnathos saltator]
evm.TU.Contig392.6	3.11	3.47	8.01	10.88	9.91	8.91	1.11	6.16e-20	1.05e-19	XP_018911337.1|1.7e-93|PREDICTED: dnaJ homolog subfamily C member 28-like [Bemisia tabaci]
BGI_novel_G000290	2.84	1.61	3.71	5.91	5.35	6.01	1.11021	1.47e-101	9.92e-102
evm.TU.Contig64.94	9.71	7.5	11.86	20.96	21.28	21.15	1.11051	2.03e-49	2.19e-49	XP_022188867.1|3.6e-223|tyrosine--tRNA ligase, mitochondrial-like [Nilaparvata lugens]
evm.TU.Contig1402.2	25.46	27.53	23.8	65.35	59.58	57.7	1.11067	2.24e-162	1.03e-162	XP_018569515.1|3.7e-269|PREDICTED: DNA excision repair protein haywire [Anoplophora glabripennis]
evm.TU.Contig115.132	3.56	6.57	6.46	13.76	13.02	11.07	1.11077	1.34e-59	1.28e-59	XP_022190527.1|0.0e+00|kinesin-like protein KIF23 [Nilaparvata lugens]
evm.TU.Contig42.146	23.82	32.23	9.84	66.25	38.29	48.34	1.11101	5.39e-154	2.59e-154	XP_022196234.1|7.9e-283|fatty acyl-CoA reductase wat-like [Nilaparvata lugens]
evm.TU.Contig84.62	4.33	6.5	8.2	14.17	13.67	13.72	1.11172	3.69e-98	2.54e-98	XP_022184047.1|0.0e+00|uncharacterized protein LOC111043407 [Nilaparvata lugens]
evm.TU.Contig799.4	11.07	8.94	13.16	26.25	23.81	22.05	1.11214	6.42e-72	5.39e-72	XP_022197399.1|1.3e-278|coiled-coil domain-containing protein 22 [Nilaparvata lugens]
evm.TU.Contig370.13	34.46	31.61	42.21	82.24	75.03	78.7	1.11227	0	0	XP_022188888.1|0.0e+00|RB1-inducible coiled-coil protein 1 isoform X2 [Nilaparvata lugens]
evm.TU.Contig1245.4_evm.TU.Contig1245.5	9.29	11.99	12.27	24.09	24.72	23.89	1.11233	5.96e-138	3.16e-138	XP_022194916.1|0.0e+00|ubiquitin carboxyl-terminal hydrolase 8-like isoform X1 [Nilaparvata lugens]
evm.TU.Contig108.12	2.93	3.24	7.17	10.3	8.87	10.17	1.11261	9.45e-35	1.24e-34	XP_022190924.1|2.4e-66|uncharacterized protein C19orf47 homolog [Nilaparvata lugens]
evm.TU.Contig71.76	4.26	5.13	7.01	10.83	11.4	11.36	1.11287	9.45e-198	3.68e-198	XP_022187776.1|0.0e+00|ubiquitin carboxyl-terminal hydrolase 34 isoform X2 [Nilaparvata lugens]
evm.TU.Contig9.3	39.36	41.27	53.16	106.99	114.45	112.61	1.11309	1.61e-305	4.24e-306	XP_022195981.1|3.3e-208|dnaJ protein homolog 1 [Nilaparvata lugens]
evm.TU.Contig80.23	27.15	28.78	28.67	67.46	60.84	57.69	1.1143	1.36e-191	5.45e-192	XP_022189298.1|1.3e-177|host cell factor 1-like [Nilaparvata lugens]
evm.TU.Contig26.28_evm.TU.Contig26.35	4.31	3.21	5.39	9.93	9.47	9.47	1.1143	3.54e-45	4e-45	XP_021939947.1|7.1e-270|histone acetyltransferase KAT7 isoform X2 [Zootermopsis nevadensis]
evm.TU.Contig95.4	15.26	19.51	22	37.31	47.22	41.59	1.11441	3.6e-70	3.09e-70	XP_022192999.1|6.4e-132|mortality factor 4-like protein 1 [Nilaparvata lugens]
evm.TU.Contig38.33_evm.TU.Contig38.32	1.82	5.07	5.07	10.09	9.18	7.16	1.11444	4.08e-79	3.24e-79	XP_022200466.1|0.0e+00|E3 ubiquitin-protein ligase SHPRH-like [Nilaparvata lugens]
evm.TU.Contig440.3	8.89	8.77	10.71	21.75	19.84	20.18	1.11462	1.85e-106	1.2e-106	XP_019559553.1|4.5e-295|PREDICTED: DNA replication licensing factor Mcm6 [Aedes albopictus]
evm.TU.Contig86.24	4.68	2.7	5.88	9.87	9.68	9.94	1.11561	2.99e-13	5.95e-13	XP_022195941.1|1.9e-144|palmitoyltransferase ZDHHC7 [Nilaparvata lugens]
evm.TU.Contig1.13	8.9	9.11	11.94	21.25	21.27	23.38	1.11615	4.39e-48	4.79e-48	XP_011308840.1|1.5e-114|PREDICTED: guanylate cyclase 32E-like isoform X1 [Fopius arisanus]
evm.TU.Contig8.153	3.5	8.89	7.13	13.01	15.12	12.54	1.11629	2.98e-227	1.03e-227	XP_022184683.1|0.0e+00|LOW QUALITY PROTEIN: zinc finger SWIM domain-containing protein 8-like [Nilaparvata lugens]
evm.TU.Contig30.197	12.69	11.69	17.98	28.7	30.55	33.4	1.1164	2.53e-73	2.1e-73	XP_022206654.1|7.6e-253|TBC1 domain family member 22B [Nilaparvata lugens]
evm.TU.Contig731.48	43.78	39.49	47.53	97.06	96.94	94.4	1.11683	4.6e-231	1.57e-231	XP_022206787.1|4.6e-237|serine palmitoyltransferase 1 [Nilaparvata lugens]
evm.TU.Contig1245.3	10.72	11.16	9.66	21.74	22.59	24.19	1.1175	1.36e-109	8.63e-110	XP_022194920.1|9.0e-202|WD repeat-containing protein 37 isoform X1 [Nilaparvata lugens]
evm.TU.Contig375.12	67.35	81.76	71.55	169.59	156.36	163.91	1.11756	0	0	XP_019877881.1|1.6e-142|PREDICTED: LOW QUALITY PROTEIN: ATP-dependent RNA helicase bel [Aethina tumida]
evm.TU.Contig3411.1	6.33	7.15	6.76	13.78	14.75	16.64	1.11795	2.39e-39	2.94e-39	XP_022186859.1|1.3e-173|uncharacterized protein LOC111045716 [Nilaparvata lugens]
evm.TU.Contig14.128	31.68	34.02	32.58	67.26	79.18	73.87	1.11801	4.21e-126	2.42e-126	XP_022190606.1|4.2e-195|mannose-1-phosphate guanyltransferase beta [Nilaparvata lugens]
evm.TU.Contig15.53	2.36	3.63	3.57	8.47	8.76	8.3	1.11833	2.24e-22	3.63e-22	XP_022186409.1|0.0e+00|DNA helicase MCM8-like [Nilaparvata lugens]
evm.TU.Contig1.75	17.23	16.78	20.07	44.48	40.66	35.6	1.11849	7.65e-62	7.13e-62	XP_022188155.1|1.6e-174|inactive hydroxysteroid dehydrogenase-like protein 1 [Nilaparvata lugens]
evm.TU.Contig122.68	4.53	3.7	5.76	11.08	11.62	12.62	1.1185	1.32e-74	1.09e-74	XP_022194296.1|0.0e+00|protein lin-54 homolog [Nilaparvata lugens]
evm.TU.Contig375.3	4.08	6.98	5.72	14.28	13.02	12.35	1.11888	2.56e-44	2.93e-44	XP_022186762.1|2.6e-305|pancreatic triacylglycerol lipase-like isoform X2 [Nilaparvata lugens]
evm.TU.Contig42.147	8.4	8.04	13.55	20.99	20.84	22.45	1.11906	1.18e-102	7.92e-103	AIN44099.1|0.0e+00|ATP-binding cassette sub-family (ABC transporter)B member 10 [Laodelphax striatella]
evm.TU.Contig498.30	7.07	8.28	7.39	16.83	16.25	16.96	1.11938	1.15e-81	8.97e-82	XP_022192669.1|1.2e-148|uncharacterized protein LOC111050600 [Nilaparvata lugens]
evm.TU.Contig36200.1	6.18	6.5	8.25	14.91	15.73	15.36	1.11948	8.09e-41	9.76e-41	XP_022189807.1|1.2e-288|serine/threonine-protein kinase TBK1 isoform X2 [Nilaparvata lugens]
evm.TU.Contig18.240	11.48	12.86	17.51	29.7	28.78	30.1	1.11991	3.93e-164	1.79e-164	XP_018578757.1|5.5e-241|PREDICTED: beta-arrestin-1 isoform X1 [Anoplophora glabripennis]
evm.TU.Contig141.45	8.28	6.63	14.59	19.63	21.16	22.26	1.11993	2.8e-119	1.67e-119	XP_022188704.1|0.0e+00|uncharacterized protein LOC111047290, partial [Nilaparvata lugens]
evm.TU.Contig604.1	9.27	8.97	11.22	21.83	24.09	25.08	1.12038	1.47e-72	1.23e-72	XP_022198801.1|1.8e-258|solute carrier family 12 member 9 [Nilaparvata lugens]
evm.TU.Contig58.56	5.78	8.06	13.45	20.03	19.71	21.54	1.12048	9.93e-51	1.05e-50	XP_022200356.1|2.2e-181|F-box/WD repeat-containing protein 9-like isoform X1 [Nilaparvata lugens]
evm.TU.Contig489.30	2.66	4.42	4.3	8.92	7.43	7.75	1.12048	2.96e-31	4.11e-31	XP_022198463.1|1.1e-268|protein wntless-like [Nilaparvata lugens]
evm.TU.Contig283.19	93.82	95.29	106.11	206.9	230.72	232.03	1.12056	1.49e-255	4.67e-256	XP_022189426.1|7.0e-136|Krueppel homolog 2 [Nilaparvata lugens]
evm.TU.Contig630.27	3.54	2.98	5.03	5.99	8.33	6.42	1.12121	2.09e-25	3.22e-25	XP_022189586.1|8.3e-190|hypoxia-inducible factor 1-alpha inhibitor-like [Nilaparvata lugens]
evm.TU.Contig669.3	151.56	143.35	132.02	327.24	312.5	318.8	1.1218	0	0	XP_022198325.1|2.6e-149|vigilin [Nilaparvata lugens]
evm.TU.Contig156.23	8.54	9.85	10.11	21.68	22.8	21.46	1.12185	1.14e-80	8.97e-81	XP_022207714.1|0.0e+00|CTP synthase 1 [Nilaparvata lugens]
evm.TU.Contig253.4	27.18	28.93	33.81	61.13	67.45	70.01	1.12221	0	0	XP_022188671.1|0.0e+00|AP-1 complex subunit gamma-1 isoform X3 [Nilaparvata lugens]
evm.TU.Contig353.25	6.78	6.7	7.27	17.53	15.64	13.21	1.12258	1.09e-55	1.09e-55	XP_022187167.1|4.4e-53|oocyte zinc finger protein XlCOF7.1-like [Nilaparvata lugens]
evm.TU.Contig84.150	18.63	20.41	30.71	53.24	52.19	57.12	1.12299	0	0	XP_022184215.1|0.0e+00|protein windpipe-like [Nilaparvata lugens]
evm.TU.Contig104.48	41.84	40.17	50.42	103.85	95.95	99.91	1.12308	0	0	XP_021937166.1|6.4e-213|MLX-interacting protein isoform X4 [Zootermopsis nevadensis]
evm.TU.Contig52.53	8.33	7.14	10	18.96	16.76	19.86	1.1232	9.18e-81	7.18e-81	XP_022184150.1|0.0e+00|dipeptidyl peptidase 9 [Nilaparvata lugens]
evm.TU.Contig156.28	16.48	19.99	24.56	42.64	42.83	46.06	1.12359	4.2e-127	2.4e-127	XP_022207723.1|5.5e-175|BAG domain-containing protein Samui isoform X1 [Nilaparvata lugens]
evm.TU.Contig21.181	14.86	17.98	18.31	39.4	38.1	36.99	1.12403	6.4e-67	5.66e-67	XP_022193160.1|1.2e-39|cell growth regulator with RING finger domain protein 1-like [Nilaparvata lugens]
evm.TU.Contig307.5	5.16	6.57	8.14	13.99	13.93	15.13	1.12403	3.19e-150	1.57e-150	XP_022186181.1|0.0e+00|nuclear pore membrane glycoprotein 210-like [Nilaparvata lugens]
evm.TU.Contig66.76	7.89	7.57	9.62	23.78	24.34	23.58	1.12527	4.46e-185	1.84e-185	XP_022195667.1|1.9e-195|protein daughterless-like isoform X2 [Nilaparvata lugens]
evm.TU.Contig21.129	6.28	8.37	10.74	19.11	18.61	18.37	1.1253	2.52e-40	3.06e-40	XP_022197323.1|1.8e-165|nuclear speckle splicing regulatory protein 1 [Nilaparvata lugens]
evm.TU.Contig1863.1	3.5	3.43	4.88	7.9	8.96	10.35	1.12536	2.56e-18	4.53e-18	XP_022185945.1|4.7e-36|transmembrane protein 245 [Nilaparvata lugens]
evm.TU.Contig13.429	8.97	10.3	8.97	21.34	20.3	20.51	1.12675	1.88e-223	6.6e-224	XP_022191562.1|0.0e+00|protein virilizer-like isoform X1 [Nilaparvata lugens]
evm.TU.Contig753.4	34.12	33.52	37.86	70.04	81.08	73.31	1.12684	2.61e-167	1.18e-167	XP_022195118.1|8.5e-53|DDB1- and CUL4-associated factor 6-like [Nilaparvata lugens]
evm.TU.Contig168.18	17.64	12.27	39.39	58.32	65.58	71.07	1.12686	0	0	XP_022191387.1|2.9e-263|uncharacterized protein LOC111049581 [Nilaparvata lugens]
evm.TU.Contig45.117	19.97	18.9	21.76	44.41	41.65	47.95	1.12697	1.94e-147	9.73e-148	XP_022197446.1|0.0e+00|alkyldihydroxyacetonephosphate synthase [Nilaparvata lugens]
evm.TU.Contig248.25	4.74	4.31	7.02	11.7	11.94	11.78	1.12776	1.29e-26	1.94e-26	XP_022188157.1|1.2e-220|sorting nexin-4-like [Nilaparvata lugens]
evm.TU.Contig489.46	8.49	7.88	8.16	21.27	19.98	18.26	1.12799	5.43e-104	3.59e-104	XP_022185854.1|0.0e+00|cAMP-regulated phosphoprotein 21-like [Nilaparvata lugens]
evm.TU.Contig175.4	3.49	3.09	4.43	8.29	7.56	8.3	1.12837	8.71e-30	1.23e-29	XP_022198142.1|3.6e-224|protein PAT1 homolog 1 [Nilaparvata lugens]
evm.TU.Contig1000.1	2.08	2.39	3.27	5.29	5.32	6.09	1.12884	1.1e-72	9.19e-73	XP_022186635.1|0.0e+00|neurobeachin-like protein 1 [Nilaparvata lugens]
evm.TU.Contig108.13	3.42	3.41	5.75	9.86	8.76	8.89	1.12908	4.3e-26	6.53e-26	XP_022190916.1|7.4e-115|nucleolar protein of 40 kDa-like [Nilaparvata lugens]
evm.TU.Contig598.9	8.6	9.43	7.03	18.38	18.93	18.91	1.12994	1.11e-129	6.21e-130	XP_022203540.1|0.0e+00|TATA element modulatory factor-like, partial [Nilaparvata lugens]
evm.TU.Contig1401.1	9.39	7.02	11.51	19.09	20.43	23	1.13019	3.05e-33	4.09e-33	XP_022185669.1|3.3e-103|protein alan shepard [Nilaparvata lugens]
evm.TU.Contig47.15	3.83	3.29	6.06	9.8	8.96	9.88	1.1307	1.39e-39	1.7e-39	XP_022196825.1|1.3e-235|nucleolar and coiled-body phosphoprotein 1-like [Nilaparvata lugens]
evm.TU.Contig32.61	4.77	4.09	6.72	11.05	10.58	12.66	1.13125	1.95e-31	2.69e-31	XP_022191046.1|5.1e-263|cell division control protein 6 homolog [Nilaparvata lugens]
evm.TU.Contig21.67	2.48	4.84	5.35	10.66	8.55	8.52	1.13178	1.57e-42	1.84e-42	XP_022184782.1|1.1e-227|zinc finger and BTB domain-containing protein 14-like isoform X1 [Nilaparvata lugens]
evm.TU.Contig479.9	5.39	9.93	10.64	12.61	12.38	15.11	1.13196	1.19e-128	6.75e-129	XP_021933075.1|1.7e-129|synapse-associated protein 1 isoform X2 [Zootermopsis nevadensis]
evm.TU.Contig66.78	3.09	2.2	5.3	7.12	7.48	8.24	1.13231	3.23e-39	3.98e-39	XP_022196885.1|0.0e+00|leucine-rich repeats and immunoglobulin-like domains protein 3 [Nilaparvata lugens]
evm.TU.Contig276.75	6.35	4.92	7.65	14.26	13.57	13.6	1.13235	3.29e-65	2.96e-65	XP_022193109.1|0.0e+00|probable tRNA (guanine(26)-N(2))-dimethyltransferase [Nilaparvata lugens]
evm.TU.Contig35203.1	2.98	4.92	8	12.92	10.13	14.06	1.13237	2.1e-09	4.65e-09	XP_022207737.1|3.4e-80|myosin-VIIa isoform X1 [Nilaparvata lugens]
evm.TU.Contig459.33	5.08	5.32	4.73	11.68	11.54	11.16	1.13261	3.17e-58	3.08e-58	XP_022194867.1|1.2e-261|colorectal mutant cancer protein-like [Nilaparvata lugens]
evm.TU.Contig767.3	5.43	5.84	8.11	14.42	15.28	13.25	1.13332	1.09e-90	7.89e-91	XP_022200145.1|0.0e+00|WD repeat and HMG-box DNA-binding protein 1 [Nilaparvata lugens]
evm.TU.Contig18.50	6.52	3.38	4.67	11.44	11.32	9.9	1.13352	8.11e-27	1.21e-26	XP_022199983.1|5.7e-179|zinc finger protein 652-A-like [Nilaparvata lugens]
evm.TU.Contig78.110	7.71	8.07	13.7	20.26	23.7	20.8	1.13356	7.48e-57	7.38e-57	XP_012251602.1|3.6e-144|protein Peter pan [Athalia rosae]
evm.TU.Contig31.85	33	35.59	27.95	77.64	71.3	69.61	1.1339	2.01e-203	7.68e-204	XP_021940860.1|1.6e-168|abl interactor 2-like isoform X1 [Zootermopsis nevadensis]
evm.TU.Contig25.116	4.81	4.85	8.21	11.87	14.49	12.9	1.134	2.88e-37	3.65e-37	XP_022204208.1|1.6e-198|uncharacterized protein LOC111060832 [Nilaparvata lugens]
evm.TU.Contig293.22	5.81	3.63	11.03	11.34	20.5	13.82	1.13461	3.89e-48	4.25e-48	XP_011678010.1|7.3e-19|PREDICTED: protein odd-skipped-related 2 isoform X2 [Strongylocentrotus purpuratus]
evm.TU.Contig26.181	19.93	21.3	23.67	44.98	56.15	46.07	1.13553	1.75e-75	1.43e-75	XP_022184754.1|8.1e-158|2-oxoglutarate and iron-dependent oxygenase domain-containing protein 3-like [Nilaparvata lugens]
evm.TU.Contig78.161	25.71	29.74	35.28	60.91	71.18	71.31	1.13575	3.13e-136	1.68e-136	XP_022190146.1|1.6e-166|ancient ubiquitous protein 1-like [Nilaparvata lugens]
evm.TU.Contig307.3	12.21	14.03	14.2	35.29	32.12	32.7	1.13621	5.76e-257	1.8e-257	XP_022195343.1|0.0e+00|LOW QUALITY PROTEIN: cell division cycle and apoptosis regulator protein 1-like [Nilaparvata lugens]
evm.TU.Contig693.5	46.69	47.43	43.88	77.06	100.77	95.1	1.13729	1.63e-167	7.29e-168	XP_022184892.1|1.8e-131|26S proteasome non-ATPase regulatory subunit 5 [Nilaparvata lugens]
evm.TU.Contig8.66	5.7	3.77	6.47	11.04	12.14	12	1.13749	3.19e-42	3.76e-42	XP_022191925.1|0.0e+00|protein fem-1 homolog B [Nilaparvata lugens]
evm.TU.Contig112.5	2.46	3.12	6.65	7.89	8.27	10.3	1.13803	1.8e-56	1.78e-56	XP_022191066.1|1.0e-305|nuclear RNA export factor 1 [Nilaparvata lugens]
evm.TU.Contig354.26	11.11	11.65	11.52	30.42	31.63	33.04	1.13827	2.64e-73	2.19e-73	XP_022192289.1|2.5e-84|low-density lipoprotein receptor-related protein 3-like [Nilaparvata lugens]
evm.TU.Contig100.160	31.79	35.68	32.39	80.65	73.07	74.76	1.1384	0	0	XP_022189053.1|0.0e+00|ankyrin repeat and KH domain-containing protein 1 [Nilaparvata lugens]
evm.TU.Contig165.33	4	3.28	5.43	10.01	9.14	9.52	1.13865	1.07e-30	1.5e-30	XP_022194785.1|1.2e-247|zinc finger protein 660-like [Nilaparvata lugens]
evm.TU.Contig78.48	8.9	15.63	16.09	22.54	21.05	24.22	1.13881	3.73e-95	2.61e-95	XP_022184097.1|5.7e-258|glucose dehydrogenase [FAD, quinone]-like [Nilaparvata lugens]
evm.TU.Contig522.10	6.97	6.71	9.73	18.84	15.11	18.94	1.13979	1.92e-26	2.89e-26	XP_022194065.1|1.9e-97|zinc finger protein 436-like [Nilaparvata lugens]
evm.TU.Contig94.5	35.58	31.84	48.19	90.76	80.37	99.21	1.13993	0	0	XP_022203936.1|0.0e+00|bumetanide-sensitive sodium-(potassium)-chloride cotransporter-like, partial [Nilaparvata lugens]
evm.TU.Contig204.7	2.04	3.47	4.12	7.62	7.19	6.37	1.14024	5.05e-36	6.51e-36	XP_022189210.1|0.0e+00|rho GTPase-activating protein 11A-like [Nilaparvata lugens]
evm.TU.Contig338.2	125.13	114.44	166.12	281.41	290.8	305.79	1.14028	0	0	XP_022201576.1|7.6e-175|leukocyte elastase inhibitor-like isoform X4 [Nilaparvata lugens]
evm.TU.Contig30.117	7.45	10.91	9.18	23.6	20.41	19.45	1.14039	6.97e-28	1.02e-27	XP_022207688.1|2.4e-147|CD9 antigen-like [Nilaparvata lugens]
evm.TU.Contig20.112	5.09	5.64	6.93	13.65	12.73	12.92	1.1407	1.77e-39	2.18e-39	XP_022184895.1|1.9e-223|aurora kinase B-like [Nilaparvata lugens]
evm.TU.Contig805.11_evm.TU.Contig805.12	15.1	18.8	18.29	40.77	42.26	39.79	1.14235	8.02e-71	6.83e-71	XP_022207654.1|4.0e-184|THO complex subunit 6 homolog [Nilaparvata lugens]
evm.TU.Contig224.84	27.6	25.39	56.03	68.75	81.46	74.77	1.14269	1.27e-270	3.77e-271	XP_022204862.1|4.2e-61|lipopolysaccharide-induced tumor necrosis factor-alpha factor-like [Nilaparvata lugens]
evm.TU.Contig92.86	21.78	11.53	28.1	42.65	46.02	49.3	1.14303	1.88e-67	1.65e-67	XP_022198009.1|8.7e-170|actin-related protein 2/3 complex subunit 2 [Nilaparvata lugens]
evm.TU.Contig348.44	5.86	5.8	6.72	13.98	13.26	13.47	1.1436	1.26e-92	8.99e-93	XP_022195458.1|0.0e+00|vacuolar protein sorting-associated protein 8 homolog [Nilaparvata lugens]
evm.TU.Contig52.19	3.77	3.01	4.33	13.23	8.67	8.3	1.14422	2.11e-11	4.4e-11	XP_022198434.1|1.8e-55|uncharacterized protein LOC111055523 [Nilaparvata lugens]
evm.TU.Contig80.71	4.68	3.83	7.08	12.21	11.97	10.06	1.14444	1.86e-44	2.13e-44	XP_022198428.1|6.7e-218|nucleolar protein 10-like [Nilaparvata lugens]
evm.TU.Contig526.6	48.78	49.68	48.56	108.71	111.49	120.84	1.14517	8.49e-172	3.72e-172	XP_019877306.1|7.8e-120|PREDICTED: glucosamine-6-phosphate isomerase isoform X1 [Aethina tumida]
evm.TU.Contig198.10	7.42	4.77	10.24	15.08	17.19	17.14	1.14592	4.33e-58	4.2e-58	XP_022205020.1|0.0e+00|LMBR1 domain-containing protein 2 homolog [Nilaparvata lugens]
evm.TU.Contig13.338	34.97	36.66	59.63	94.86	88.25	104.17	1.146	2.16e-278	6.21e-279	XP_022196981.1|2.2e-108|ras-related protein Rab-10 isoform X1 [Nilaparvata lugens]
evm.TU.Contig58.159	15.47	11.48	27.18	39.82	40.07	36.83	1.14609	3.92e-183	1.63e-183	XP_022185124.1|2.9e-109|uncharacterized protein LOC111044328 [Nilaparvata lugens]
evm.TU.Contig78.82	3.8	5	2.93	9.88	7.71	9.53	1.14703	1.21e-18	2.13e-18	XP_022201405.1|1.5e-174|uncharacterized protein LOC111058210 [Nilaparvata lugens]
evm.TU.Contig169.26	8.74	8.1	13.71	22.26	25.42	28.22	1.14738	2.15e-41	2.58e-41	XP_022198271.1|2.3e-120|uncharacterized protein LOC111055388 [Nilaparvata lugens]
evm.TU.Contig417.1	14.01	15.91	12.13	37.82	39.15	37.61	1.1479	2.12e-222	7.51e-223	XP_022188643.1|5.0e-301|peroxisomal acyl-coenzyme A oxidase 3-like [Nilaparvata lugens]
evm.TU.Contig25.188	6.01	9.79	11.14	18.23	21.03	20.55	1.14902	1.86e-137	9.87e-138	XP_022200445.1|0.0e+00|LOW QUALITY PROTEIN: deubiquitinating protein VCIP135-like [Nilaparvata lugens]
evm.TU.Contig291.21	6.65	6.63	10.76	16.28	16.35	18.83	1.14907	1.65e-47	1.82e-47	XP_022199004.1|2.3e-203|transmembrane protein 268-like [Nilaparvata lugens]
evm.TU.Contig4344.2	6.06	7.17	7.51	16.22	14.92	15.41	1.14941	1.24e-55	1.24e-55	XP_022204512.1|5.9e-171|baculoviral IAP repeat-containing protein 7-like [Nilaparvata lugens]
evm.TU.Contig285.33	6.88	6.29	9.67	15.06	18.42	17.45	1.14953	3.45e-53	3.55e-53	XP_022187025.1|0.0e+00|D-glucuronyl C5-epimerase [Nilaparvata lugens]
evm.TU.Contig2577.1	5.1	7.36	8.45	20.22	17.63	12.94	1.14983	9.24e-11	1.96e-10	XP_022197133.1|7.4e-63|procollagen-lysine,2-oxoglutarate 5-dioxygenase 3 [Nilaparvata lugens]
evm.TU.Contig384.13	9.94	18.36	13.89	32.65	31.78	30.19	1.15025	1.03e-259	3.16e-260	XP_022186816.1|0.0e+00|(E3-independent) E2 ubiquitin-conjugating enzyme [Nilaparvata lugens]
evm.TU.Contig98.80	7	6.42	9.56	16.69	17.87	18.51	1.15065	5.63e-98	3.88e-98	XP_022192584.1|0.0e+00|exocyst complex component 1-like [Nilaparvata lugens]
evm.TU.Contig113.11	4.52	7.32	7.76	16.82	15.77	10.52	1.1512	3.48e-76	2.82e-76	XP_022191944.1|0.0e+00|venom dipeptidyl peptidase 4-like isoform X1 [Nilaparvata lugens]
evm.TU.Contig66.15	4.18	8.78	6.31	20.21	10.99	12.04	1.15149	2.03e-79	1.6e-79	XP_022186280.1|0.0e+00|uncharacterized protein LOC111045231 [Nilaparvata lugens]
evm.TU.Contig345.5	37.72	37.09	61.66	94.75	99.89	109.4	1.15166	2.69e-268	8.05e-269	XP_022197547.1|5.2e-284|protein ERGIC-53 [Nilaparvata lugens]
evm.TU.Contig108.20_evm.TU.Contig108.21	9.57	12.34	13.5	26.82	25.81	26.42	1.15287	5.91e-142	3.08e-142	XP_022197760.1|0.0e+00|exportin-2 [Nilaparvata lugens]
evm.TU.Contig294.19	7.74	5.02	12.92	20.13	20.08	23.92	1.15315	4.91e-110	3.1e-110	XP_022184962.1|3.9e-157|protein FAM122A isoform X1 [Nilaparvata lugens]
evm.TU.Contig482.16	15.46	16.53	15.42	38.64	33.34	34.04	1.15332	9.34e-299	2.51e-299	XP_022186131.1|0.0e+00|ATPase family AAA domain-containing protein 2-like isoform X1 [Nilaparvata lugens]
evm.TU.Contig65.30	21.17	15.21	25.74	50.71	45.91	41.29	1.15341	1.89e-187	7.72e-188	XP_022191770.1|0.0e+00|protein SDA1 homolog [Nilaparvata lugens]
evm.TU.Contig13.100	56.38	64.6	57.67	143.41	129.65	137.32	1.1538	2e-249	6.43e-250	XP_022207953.1|7.5e-192|TBC1 domain family member 15-like [Nilaparvata lugens]
evm.TU.Contig2652.1	7.71	6.41	7.27	21.63	17.77	15.35	1.15455	1.45e-08	3.31e-08	XP_022186286.1|3.9e-54|microtubule-actin cross-linking factor 1 isoform X18 [Nilaparvata lugens]
evm.TU.Contig649.33	9.19	10.44	11.26	23.35	22.44	22.99	1.15476	1.5e-282	4.23e-283	XP_022189004.1|0.0e+00|activating signal cointegrator 1 complex subunit 3 [Nilaparvata lugens]
evm.TU.Contig90.78	20.5	24.94	19.62	49.27	51.57	50.21	1.15513	5.69e-79	4.52e-79	XP_022198499.1|1.4e-181|E3 ubiquitin-protein ligase NRDP1 [Nilaparvata lugens]
evm.TU.Contig25.54	14.04	11.63	17.83	34.41	30.27	33.8	1.15562	2.95e-79	2.33e-79	XP_022192470.1|8.6e-273|calcium-binding mitochondrial carrier protein SCaMC-1-B isoform X1 [Nilaparvata lugens]
evm.TU.Contig39.59	6.12	7.83	7.8	17.57	16.27	14.59	1.15675	4.43e-109	2.82e-109	BAL21566.1|2.6e-18|shell matrix protein [Pinctada maxima]
evm.TU.Contig271.10	3.55	3.99	5.7	10.01	8.97	9.81	1.15681	1.84e-43	2.13e-43	XP_014483317.1|1.0e-100|PREDICTED: chromatin assembly factor 1 subunit A-A-like [Dinoponera quadriceps]
evm.TU.Contig432.3_evm.TU.Contig432.4	236.07	277.45	254.51	556.3	583.87	635.63	1.15705	0	0	XP_022198147.1|0.0e+00|cationic amino acid transporter 3-like [Nilaparvata lugens]
evm.TU.Contig182.1	13.65	13.83	13.77	29.36	30.44	28.03	1.15726	2.95e-174	1.28e-174	ELT97425.1|1.0e-31|hypothetical protein CAPTEDRAFT_194915 [Capitella teleta]
evm.TU.Contig21.63	70.74	47.98	101.03	166.34	164.92	160.55	1.1583	0	0	XP_022184620.1|2.5e-250|eukaryotic peptide chain release factor subunit 1 isoform X1 [Nilaparvata lugens]
BGI_novel_G000941	7.43	1.91	6.59	16.7	13.65	12.57	1.15868	1.75e-05	4.53e-05
evm.TU.Contig8.28	3.41	2.48	3.73	6.87	7.13	7.51	1.15885	2.05e-38	2.56e-38	XP_022197801.1|4.8e-251|transcription factor TFIIIB component B''-like [Nilaparvata lugens]
evm.TU.Contig225.4	10.68	11.46	16.01	21.6	29.32	28.94	1.15977	8.21e-55	8.32e-55	XP_022189796.1|2.4e-100|endophilin-A [Nilaparvata lugens]
evm.TU.Contig14.152	97.7	98.97	108.13	231.3	228.8	238.78	1.16041	0	0	XP_022206898.1|1.0e-218|protein arginine N-methyltransferase 1-like [Nilaparvata lugens]
evm.TU.Contig168.107	5.09	5.81	7.51	15.55	14.03	14.35	1.16057	5.87e-104	3.88e-104	XP_022198041.1|5.2e-81|trichohyalin-like [Nilaparvata lugens]
evm.TU.Contig599.6	1.64	3.62	3.69	7.36	9.16	9.13	1.16077	1.52e-17	2.73e-17	KFD50874.1|9.6e-43|hypothetical protein M513_08187, partial [Trichuris suis]
evm.TU.Contig112.6	3.22	4.38	6.34	7.58	9.68	9.74	1.16086	2.51e-46	2.8e-46	XP_022207537.1|1.4e-211|Golgi resident protein GCP60-like [Nilaparvata lugens]
evm.TU.Contig251.26	4.71	3.89	5.66	9.81	13.09	9.5	1.16116	1e-62	9.21e-63	OXU23900.1|2.1e-259|hypothetical protein TSAR_011441 [Trichomalopsis sarcophagae]
evm.TU.Contig46.13	16.99	20.05	20.97	47.49	43.23	43.32	1.16137	5.57e-298	1.5e-298	XP_022195334.1|0.0e+00|uncharacterized AAA domain-containing protein C16E9.10c isoform X1 [Nilaparvata lugens]
evm.TU.Contig72.26_evm.TU.Contig72.27	15.39	16.27	17.19	36.56	32.55	38.49	1.16138	1.46e-159	6.84e-160	XP_022200989.1|0.0e+00|septin-interacting protein 1 isoform X1 [Nilaparvata lugens]
evm.TU.Contig17.143	22.45	20.89	24.03	57.26	64.81	57.48	1.16226	4.23e-195	1.67e-195	XP_022186560.1|1.1e-243|putative inorganic phosphate cotransporter [Nilaparvata lugens]
evm.TU.Contig223.7	15.06	15.83	16.32	29.63	29.08	30.03	1.16248	1.51e-194	5.98e-195	XP_021935189.1|0.0e+00|vacuolar protein sorting-associated protein 41 homolog [Zootermopsis nevadensis]
evm.TU.Contig110.7	3.72	2.23	6.31	7.82	9.01	11.77	1.16252	1.65e-21	2.72e-21	XP_022194643.1|2.1e-100|rho-related GTP-binding protein RhoN-like [Nilaparvata lugens]
evm.TU.Contig219.83	9.34	9.6	16.07	25.61	29.1	24.39	1.16353	8.39e-55	8.5e-55	XP_022190850.1|5.5e-225|uncharacterized protein LOC111049143 [Nilaparvata lugens]
evm.TU.Contig13.118	197.95	174.37	188.23	475.53	476.66	418.51	1.16396	3.04e-279	8.7e-280	XP_022200611.1|1.0e-73|protein extra-macrochaetae [Nilaparvata lugens]
evm.TU.Contig1005.25	4.17	2.56	6.38	9.88	9.49	10.4	1.16437	2.18e-16	4.03e-16	XP_022203947.1|2.2e-173|UPF0046 protein C25E10.12-like [Nilaparvata lugens]
evm.TU.Contig65.14	2.4	2.34	2.65	6.5	6.91	8.07	1.16463	3.82e-54	3.89e-54	XP_022198690.1|5.4e-265|glycoprotein 3-alpha-L-fucosyltransferase A-like [Nilaparvata lugens]
evm.TU.Contig831.6	18.13	16.45	12.86	28.61	23.47	32.16	1.16508	3.95e-138	2.09e-138	XP_022192824.1|8.5e-214|serine/arginine repetitive matrix protein 2-like isoform X1 [Nilaparvata lugens]
evm.TU.Contig720.6	13.74	14.65	20.88	36.75	38	39.35	1.16527	6.94e-207	2.62e-207	XP_022205392.1|3.0e-234|serine/arginine repetitive matrix protein 1-like [Nilaparvata lugens]
evm.TU.Contig21.189	3.45	3.7	10	11.92	12.36	14.62	1.16596	3.51e-17	6.36e-17	XP_022190877.1|3.1e-104|lysM and putative peptidoglycan-binding domain-containing protein 2 [Nilaparvata lugens]
evm.TU.Contig123.84	4.58	4.87	5.17	10.38	12.12	10.76	1.16612	3.8e-42	4.49e-42	XP_022186475.1|6.0e-280|zinc finger protein 143-like isoform X1 [Nilaparvata lugens]
evm.TU.Contig1109.1	7.25	9.99	9.95	21.62	19.21	20.71	1.16614	7.52e-102	5.05e-102	XP_022186523.1|0.0e+00|membrane-bound transcription factor site-1 protease [Nilaparvata lugens]
evm.TU.Contig679.2	3.03	2.28	5.08	7.42	7.43	7.76	1.16639	7.16e-32	9.85e-32	XP_022192756.1|4.6e-58|uncharacterized protein LOC111050713 [Nilaparvata lugens]
evm.TU.Contig692.23	25.79	26.72	24.47	44.09	45.39	45.2	1.16647	0	0	XP_012722810.2|1.2e-84|wiskott-Aldrich syndrome protein family member 1 isoform X3 [Fundulus heteroclitus]
evm.TU.Contig115.107	3.34	3.94	4.37	8.29	8.78	9.16	1.16669	2.2e-71	1.86e-71	XP_022196445.1|0.0e+00|rab3 GTPase-activating protein non-catalytic subunit [Nilaparvata lugens]
evm.TU.Contig196.31	213.08	245.53	211.22	754.1	722.56	730.82	1.16796	0	0	XP_022196014.1|6.3e-111|ras-related protein rab7 [Nilaparvata lugens]
evm.TU.Contig80.50	4.28	3.73	6.38	11.02	10.89	10.06	1.16832	1.03e-79	8.12e-80	XP_022198135.1|0.0e+00|probable ATP-dependent RNA helicase kurz [Nilaparvata lugens]
evm.TU.Contig0.369	4.28	3.78	6.62	9.08	11.9	12.38	1.1685	1.57e-24	2.45e-24	XP_021912853.1|4.8e-184|bifunctional arginine demethylase and lysyl-hydroxylase PSR [Zootermopsis nevadensis]
evm.TU.Contig1277.1	32.76	26.44	34.94	69.68	75.9	83.25	1.16872	6.06e-257	1.9e-257	XP_022203194.1|8.1e-254|acetyl-coenzyme A transporter 1 isoform X1 [Nilaparvata lugens]
evm.TU.Contig65.101	11.34	11.4	11.11	30.5	25.87	25.77	1.16907	2.15e-297	5.82e-298	XP_022203188.1|0.0e+00|splicing factor, arginine/serine-rich 15-like [Nilaparvata lugens]
evm.TU.Contig339.3	6.09	5.44	8.08	15.16	15.45	15	1.16975	1.4e-94	9.87e-95	XP_022200367.1|2.5e-223|uncharacterized protein LOC111057243 isoform X1 [Nilaparvata lugens]
evm.TU.Contig25.173	2.21	2.08	5.18	6.63	6.8	7.35	1.1703	2.63e-46	2.94e-46	XP_022197782.1|0.0e+00|uncharacterized protein LOC111054956 [Nilaparvata lugens]
evm.TU.Contig739.10	2.92	2.83	4.29	7.65	7.46	8.38	1.17127	4.12e-49	4.45e-49	XP_022183839.1|0.0e+00|LIM domain kinase 1 isoform X1 [Nilaparvata lugens]
evm.TU.Contig453.5	38.55	45.03	38.82	98.16	92.05	93.04	1.1713	7.67e-220	2.75e-220	XP_022192543.1|4.2e-205|tyrosine-protein phosphatase non-receptor type 61F-like [Nilaparvata lugens]
evm.TU.Contig64.77	10.06	8.96	15.86	24.21	25.12	24.66	1.17137	4.9e-100	3.34e-100	XP_022205088.1|1.4e-244|Golgi integral membrane protein 4-like [Nilaparvata lugens]
evm.TU.Contig66.91	5.29	3.52	6.08	10.94	11.36	11.26	1.17143	3.7e-45	4.18e-45	XP_018105759.1|1.1e-11|PREDICTED: uncharacterized protein LOC108709960 [Xenopus laevis]
evm.TU.Contig14.26	8.48	9.41	12.63	19.58	22.55	21.94	1.17162	9.45e-88	7.01e-88	XP_022186563.1|5.3e-278|golgin subfamily A member 1 [Nilaparvata lugens]
evm.TU.Contig111.50	34.41	21.8	17.64	76.84	47.5	50.03	1.17222	1.56e-87	1.16e-87	XP_022184384.1|3.7e-131|circadian clock-controlled protein-like [Nilaparvata lugens]
evm.TU.Contig459.3	17.33	21.94	17.59	47.77	41.29	40.98	1.17319	1.32e-243	4.31e-244	XP_022186907.1|0.0e+00|SWI/SNF complex subunit SMARCC2 isoform X4 [Nilaparvata lugens]
evm.TU.Contig13.417	6.99	4.92	7.17	14.94	15.46	12.89	1.17352	1.38e-58	1.33e-58	XP_022189701.1|2.1e-254|uncharacterized protein LOC111048144 [Nilaparvata lugens]
evm.TU.Contig911.1	9.57	13.81	19.98	31.62	36.32	42.16	1.17383	1.49e-39	1.82e-39	KFB44741.1|7.3e-23|AGAP004396-PA-like protein [Anopheles sinensis]
evm.TU.Contig307.74	22.55	21.07	33.49	52.7	62.15	64.72	1.17413	1.22e-174	5.3e-175	XP_022196964.1|2.3e-143|putative phosphatidate phosphatase isoform X2 [Nilaparvata lugens]
evm.TU.Contig250.22	6.49	7.46	11.73	18.83	19.2	20.81	1.17434	1.33e-35	1.73e-35	XP_022191984.1|2.6e-194|cyclin-Y-like [Nilaparvata lugens]
evm.TU.Contig143.18	7.64	7.71	11.72	20.27	18.82	20.74	1.17452	2.95e-77	2.38e-77	KDR18340.1|2.1e-197|mRNA-capping enzyme [Zootermopsis nevadensis]
evm.TU.Contig162.20	1.99	10.66	6.84	12.39	18.91	15.83	1.17513	2.68e-15	5.07e-15	AMD09932.1|4.3e-77|small heat shock protein 1 [Laodelphax striatella]
evm.TU.Contig175.86	9.3	9.64	10.48	25.94	22.19	21.34	1.17526	2.83e-147	1.42e-147	XP_019636013.1|1.1e-12|PREDICTED: dentin sialophosphoprotein-like [Branchiostoma belcheri]
evm.TU.Contig157.13	3.13	3.93	4.42	11.71	9.18	8.99	1.17533	1.45e-94	1.02e-94	XP_022202293.1|0.0e+00|probable serine/threonine-protein kinase kinX [Nilaparvata lugens]
evm.TU.Contig36.31	40.07	36.96	46.13	98.54	98.52	91.28	1.17543	0	0	XP_022196336.1|1.1e-284|protein tumorous imaginal discs, mitochondrial-like isoform X1 [Nilaparvata lugens]
evm.TU.Contig30.32	4.8	5.73	7.78	13.41	14.45	14.69	1.17563	2.78e-21	4.58e-21	XP_022195664.1|1.1e-139|proteasomal ATPase-associated factor 1-like [Nilaparvata lugens]
evm.TU.Contig18.9	15.01	12.52	21.71	39.47	38.49	35.27	1.17572	7.27e-204	2.77e-204	XP_022189785.1|0.0e+00|cullin-2 [Nilaparvata lugens]
evm.TU.Contig165.57	7.78	13.63	13.86	25.32	28.95	26.64	1.17577	1.91e-73	1.58e-73	XP_022187265.1|3.8e-231|T-complex protein 11-like protein 1 [Nilaparvata lugens]
evm.TU.Contig805.1	3.98	4.17	7.46	12.02	12.91	10.88	1.17586	1.97e-70	1.69e-70	XP_022190214.1|0.0e+00|SWI/SNF-related matrix-associated actin-dependent regulator of chromatin subfamily A containing DEAD/H box 1 homolog [Nilaparvata lugens]
evm.TU.Contig14705.1	4.72	3.36	2.53	12.56	6.68	7.14	1.17609	1.63e-07	3.88e-07	XP_022197180.1|2.5e-59|inactive tyrosine-protein kinase transmembrane receptor ROR1-like [Nilaparvata lugens]
evm.TU.Contig104.10	5.3	6.93	6.99	15.78	18.82	16.27	1.17619	1.19e-97	8.22e-98	XP_022188270.1|2.0e-132|protein pygopus-like [Nilaparvata lugens]
evm.TU.Contig143.69	2.6	2.69	4.52	6.87	7.1	7.71	1.17626	1.24e-94	8.73e-95	XP_014280775.1|0.0e+00|PREDICTED: dedicator of cytokinesis protein 9 isoform X2 [Halyomorpha halys]
evm.TU.Contig157.103	8.23	7.62	11.77	26.88	24.93	23.83	1.17643	1.33e-88	9.85e-89	XP_022203496.1|8.8e-240|histone deacetylase 3-like [Nilaparvata lugens]
evm.TU.Contig1.70	10.06	8.57	9.85	22.32	18.57	16.74	1.17647	2.43e-133	1.33e-133	XP_022185313.1|0.0e+00|serine/arginine repetitive matrix protein 2-like [Nilaparvata lugens]
evm.TU.Contig159.4_evm.TU.Contig159.5	14.89	15.15	27.48	45.45	41.22	50.51	1.17653	4.19e-143	2.16e-143	BAQ02374.1|2.4e-258|sugar transporter [Nilaparvata lugens]
evm.TU.Contig2.23	41.77	42.36	48.81	87.63	115.31	101.71	1.17686	0	0	XP_022188385.1|2.5e-268|2-hydroxyacyl-CoA lyase 1 [Nilaparvata lugens]
evm.TU.Contig2879.3	25.21	20.77	28.19	62.77	59.09	52.82	1.17686	4.81e-65	4.34e-65	XP_022190373.1|9.1e-32|nicotinamide riboside kinase 1 [Nilaparvata lugens]
evm.TU.Contig499.12	3.63	3.07	3.59	7.27	9.15	7.17	1.17749	1.71e-30	2.4e-30	XP_022192172.1|2.6e-251|biotin--protein ligase-like [Nilaparvata lugens]
BGI_novel_G000963	11.64	8.69	9.06	26.54	22.06	19.01	1.17759	1.49e-80	1.17e-80
evm.TU.Contig46.86	14.54	10.57	13.68	31.85	29.22	29.44	1.17835	3.26e-50	3.47e-50	XP_022197490.1|6.8e-189|dnaJ homolog subfamily C member 22 [Nilaparvata lugens]
evm.TU.Contig25.192	18.56	16.49	19.73	63.26	57.18	63.13	1.17849	9.61e-275	2.79e-275	XP_022186876.1|1.7e-282|TGF-beta receptor type-1 isoform X1 [Nilaparvata lugens]
evm.TU.Contig13.430	10.89	9.84	17.46	29.4	31.6	28.3	1.17855	6.71e-137	3.58e-137	AIN44111.1|0.0e+00|ATP-binding cassette sub-family (ABC transporter)G member 1-like protein [Laodelphax striatella]
evm.TU.Contig736.10	2.5	4.36	5.76	10.86	7.59	9.94	1.17878	2.74e-44	3.14e-44
evm.TU.Contig172.20	7.84	10.11	10.02	22.4	21.42	22.78	1.17975	1.33e-25	2.03e-25	XP_022187832.1|4.5e-110|peroxisomal membrane protein 11B [Nilaparvata lugens]
evm.TU.Contig166.12	13.88	18.94	15.03	39.1	34.67	35.94	1.18	4.09e-265	1.24e-265	XP_022189319.1|0.0e+00|PAB-dependent poly(A)-specific ribonuclease subunit PAN2 [Nilaparvata lugens]
evm.TU.Contig684.5	6.05	4.43	6.46	12.15	12.37	13.74	1.18002	4.1e-120	2.44e-120	XP_022190314.1|1.8e-108|protein ABHD13-like [Nilaparvata lugens]
evm.TU.Contig66.83	19.03	21.72	22.04	51.23	50.18	51.12	1.18016	0	0	XP_022187380.1|4.0e-301|host cell factor 1-like [Nilaparvata lugens]
evm.TU.Contig18.227	6.35	8.63	9.78	15.23	17.22	17.21	1.18031	6.53e-160	3.04e-160	XP_022189827.1|0.0e+00|LOW QUALITY PROTEIN: phosphatidylinositol 4-kinase beta [Nilaparvata lugens]
evm.TU.Contig605.7	9.45	8.91	10.57	26.28	24.05	24.65	1.18105	5.79e-120	3.45e-120	XP_018917748.1|2.3e-127|PREDICTED: E3 ubiquitin-protein ligase SMURF2 [Bemisia tabaci]
evm.TU.Contig84.70	3.04	5.32	5.82	12.14	9.91	11.52	1.1813	1.05e-13	2.06e-13	XP_022200830.1|1.1e-103|protein-lysine methyltransferase METTL21D-like [Nilaparvata lugens]
evm.TU.Contig213.30	7.39	6.44	8.01	18.26	17.43	16.49	1.18133	9.14e-19	1.6e-18	XP_022208069.1|7.4e-107|DNA replication complex GINS protein SLD5-like isoform X1 [Nilaparvata lugens]
evm.TU.Contig263.9	4.3	4.82	4.43	11.02	10.21	9.9	1.18189	3.38e-54	3.44e-54	XP_022186579.1|2.0e-117|uncharacterized protein LOC111045459 isoform X3 [Nilaparvata lugens]
evm.TU.Contig51.2_evm.TU.Contig51.3	9.18	10.67	9.59	21.94	18.27	21.55	1.1819	7.21e-149	3.59e-149	XP_014243970.1|0.0e+00|PREDICTED: CAD protein [Cimex lectularius]
evm.TU.Contig377.65	26.09	18.45	32.55	62.07	54.75	56.87	1.18228	1.06e-207	4e-208	XP_022184714.1|2.2e-242|TNF receptor-associated factor 3 [Nilaparvata lugens]
evm.TU.Contig172.74	2.29	1.92	3.57	5.82	6.53	5.27	1.18244	2.41e-20	4.06e-20	XP_014274159.1|2.7e-31|PREDICTED: serine/threonine-protein phosphatase 6 regulatory ankyrin repeat subunit A-like isoform X1 [Halyomorpha halys]
evm.TU.Contig17.211	9.52	5.11	14.06	20.26	21.86	24.19	1.18273	3.88e-31	5.38e-31	XP_022190051.1|1.9e-131|neuralized-like protein 2 [Nilaparvata lugens]
evm.TU.Contig253.61	410	447.37	378.5	970.27	1010.93	985.39	1.18288	0	0	XP_022188286.1|3.3e-116|CD63 antigen-like [Nilaparvata lugens]
BGI_novel_G001049	15.72	11.19	22.47	42.7	35.67	38.31	1.18289	8.69e-39	1.08e-38
evm.TU.Contig859.4	6.1	9.76	8.07	18.78	18.2	18.31	1.18368	1.89e-130	1.05e-130	XP_014277709.1|1.2e-305|PREDICTED: PH and SEC7 domain-containing protein 2 isoform X3 [Halyomorpha halys]
evm.TU.Contig519.18	2.7	4.69	4.11	8.52	8.73	9.29	1.1837	2.74e-32	3.74e-32	XP_022201881.1|7.9e-250|uncharacterized protein LOC111058639 [Nilaparvata lugens]
evm.TU.Contig337.21	69.75	65.73	73.8	154.07	159.25	163.99	1.18469	0	0	XP_022187919.1|0.0e+00|putative phospholipase B-like lamina ancestor [Nilaparvata lugens]
evm.TU.Contig3.29	5.44	4.58	4.79	9.99	11.28	12.11	1.18479	7.51e-111	4.72e-111	XP_022196892.1|0.0e+00|phosphatidylinositol 4-phosphate 3-kinase C2 domain-containing subunit beta, partial [Nilaparvata lugens]
evm.TU.Contig115.131	15.37	18.55	28.32	56.64	60.46	57.67	1.18542	2.88e-252	9.14e-253	XP_022198650.1|5.3e-176|D-aspartate oxidase isoform X1 [Nilaparvata lugens]
BGI_novel_G000903	4.87	3.34	7.07	11.32	13.29	10.29	1.18558	1.53e-27	2.26e-27
evm.TU.Contig377.34	3.18	3.2	4.24	7.28	8.24	8.75	1.18596	1.75e-40	2.12e-40	XP_022194409.1|0.0e+00|voltage-dependent calcium channel subunit alpha-2/delta-3 [Nilaparvata lugens]
evm.TU.Contig627.10	4.05	4.47	6.37	14.31	14	14.28	1.18611	6.84e-51	7.24e-51	XP_022206390.1|8.1e-205|rabenosyn-5-like [Nilaparvata lugens]
evm.TU.Contig46.71	35.71	35.38	30.39	87.71	78.6	68.31	1.18679	0	0	XP_018916899.1|0.0e+00|PREDICTED: paramyosin, long form-like isoform X2 [Bemisia tabaci]
evm.TU.Contig370.1	18.08	20	22.81	42.28	38.18	46.37	1.18691	0	0	XP_022185149.1|0.0e+00|tyrosine-protein phosphatase non-receptor type 23 [Nilaparvata lugens]
evm.TU.Contig161.24	3.64	4.39	4.35	9.29	9.89	9.67	1.18719	1.6e-24	2.5e-24	XP_022184583.1|1.7e-158|protein CLP1 homolog [Nilaparvata lugens]
evm.TU.Contig385.55	3.99	3.76	5.59	10.26	9.85	10.61	1.1875	2.59e-25	3.99e-25	XP_022205534.1|1.9e-242|polycomb protein eed-like [Nilaparvata lugens]
evm.TU.Contig1.107	14.92	16.24	17.49	36.6	38.48	37.09	1.18774	3.78e-143	1.95e-143	XP_022185257.1|0.0e+00|gametogenetin-binding protein 2-like isoform X1 [Nilaparvata lugens]
evm.TU.Contig25.21	9.19	9.55	9.89	20.58	21.99	22.63	1.18783	3.68e-216	1.34e-216	XP_022207757.1|0.0e+00|type II inositol 3,4-bisphosphate 4-phosphatase-like [Nilaparvata lugens]
evm.TU.Contig252.17	7.63	8.87	9.58	20.93	18.6	21.11	1.18802	9.47e-107	6.15e-107	XP_016823050.1|0.0e+00|PREDICTED: ribonucleoside-diphosphate reductase large subunit isoform X2 [Cricetulus griseus]
evm.TU.Contig219.76	4.61	4.85	6.93	11.55	15.35	11.9	1.18833	1.15e-16	2.1e-16	XP_022189567.1|1.5e-116|leucine-rich repeat-containing protein 57-like [Nilaparvata lugens]
evm.TU.Contig1184.1	6.79	8.81	7.99	17.58	18.05	19.11	1.18839	1.12e-53	1.15e-53	XP_022192703.1|7.2e-178|Golgi-specific brefeldin A-resistance guanine nucleotide exchange factor 1-like, partial [Nilaparvata lugens]
evm.TU.Contig649.31	20.33	18.3	22.52	47.15	47.01	47.05	1.18882	5.17e-145	2.63e-145	XP_022186804.1|3.1e-237|uncharacterized protein DDB_G0271670-like isoform X1 [Nilaparvata lugens]
evm.TU.Contig47.46	2.34	2.02	4.11	6.69	6.02	6.17	1.18926	2.02e-43	2.34e-43	XP_022195432.1|1.5e-223|uncharacterized protein LOC111052924 isoform X2 [Nilaparvata lugens]
evm.TU.Contig31.68	9.8	9.45	15.76	25.87	27.39	28.86	1.18928	2.8e-183	1.16e-183	XP_022184542.1|1.5e-249|uncharacterized protein LOC111043800 [Nilaparvata lugens]
evm.TU.Contig18.251	51.45	36.69	68.09	109.92	128.68	119.96	1.18975	3.18e-305	8.4e-306	XP_022193840.1|3.0e-225|facilitated trehalose transporter Tret1-2 homolog [Nilaparvata lugens]
evm.TU.Contig256.6	6.73	6.57	9.9	20.83	16.44	21.04	1.18989	1.67e-59	1.6e-59	XP_022203619.1|3.1e-109|atrial natriuretic peptide receptor 3-like, partial [Nilaparvata lugens]
evm.TU.Contig236.4	8.21	15.08	15.12	30.49	27.71	30.81	1.19103	1.31e-80	1.02e-80	XP_022197276.1|1.5e-184|histone-binding protein N1/N2-like [Nilaparvata lugens]
BGI_novel_G000491	7.18	38.51	31.95	59.47	50.25	72.47	1.19223	4.43e-109	2.82e-109
evm.TU.Contig122.84_evm.TU.Contig122.85	29.43	27.32	35.23	70.2	70.91	72.63	1.1928	0	0	XP_022189613.1|8.6e-232|putative mediator of RNA polymerase II transcription subunit 26 [Nilaparvata lugens]
evm.TU.Contig835.3	38.66	51.93	42.67	104.91	100.4	103.77	1.19284	0	0	AQS60670.1|0.0e+00|lysosomal alpha-glucosidase [Sogatella furcifera]
evm.TU.Contig73.7	4.76	4.16	5.94	14.38	14.12	11.88	1.19304	7.57e-57	7.47e-57
evm.TU.Contig0.142	10.69	9.3	14.52	26.25	23.92	28.78	1.19305	3.14e-103	2.09e-103	XP_624234.2|4.1e-183|PREDICTED: membralin-like isoform X1 [Apis mellifera]
evm.TU.Contig762.2	36.23	46.54	39.05	93.85	88.41	84.41	1.19344	0	0	XP_022184901.1|5.3e-201|kinetochore-associated protein 1-like [Nilaparvata lugens]
evm.TU.Contig98.56	9.33	7.23	8.58	22.28	21.33	23.62	1.1938	3.51e-94	2.48e-94	XP_022189410.1|0.0e+00|protein SON-like [Nilaparvata lugens]
evm.TU.Contig45.148	32.52	24.24	44.5	78.57	82.28	89.08	1.19383	0	0	XP_022185797.1|6.8e-110|rho GDP-dissociation inhibitor 1 [Nilaparvata lugens]
evm.TU.Contig29572.1	3.83	2.62	5.05	9	9	8.39	1.19432	9.78e-25	1.52e-24	XP_022205309.1|1.3e-228|glomulin [Nilaparvata lugens]
evm.TU.Contig731.11	7.57	5.78	11.01	17.93	18.37	19.68	1.19459	1.37e-48	1.49e-48	XP_022203365.1|7.6e-234|glycoprotein endo-alpha-1,2-mannosidase [Nilaparvata lugens]
evm.TU.Contig294.7	25.72	22.09	22.24	56.6	57.95	50	1.19507	1.15e-132	6.35e-133	XP_022190766.1|8.6e-134|nuclear pore complex protein Nup50 [Nilaparvata lugens]
evm.TU.Contig13.241	4.66	6.14	7.86	14.85	14.59	13.3	1.19541	2.6e-64	2.36e-64	XP_022188714.1|0.0e+00|LOW QUALITY PROTEIN: mitotic spindle assembly checkpoint protein MAD1 [Nilaparvata lugens]
evm.TU.Contig70.5	5.6	5.53	9.05	14.77	13.86	17.73	1.19608	1.42e-45	1.6e-45	XP_022184300.1|9.4e-241|protein shuttle craft [Nilaparvata lugens]
evm.TU.Contig290.2	38.98	45.82	48.19	91.47	97.37	105.35	1.19664	0	0	XP_014244217.1|0.0e+00|PREDICTED: NAD(P) transhydrogenase, mitochondrial-like [Cimex lectularius]
evm.TU.Contig771.2	22.36	28.55	23.81	74.64	68.17	67.91	1.19668	0	0	XP_012284349.1|5.5e-193|PREDICTED: lethal(2) giant larvae protein homolog 1 isoform X1 [Orussus abietinus]
evm.TU.Contig434.3	3.88	6.62	8.15	11.41	11.86	9.92	1.19692	1.73e-84	1.32e-84	XP_022199431.1|1.2e-165|polypyrimidine tract-binding protein 1-like, partial [Nilaparvata lugens]
evm.TU.Contig42.30	3.32	2.52	3.28	8.62	8.33	8.63	1.19785	3.06e-43	3.56e-43	XP_022201479.1|2.3e-181|G patch domain-containing protein 2-like [Nilaparvata lugens]
evm.TU.Contig65.48	65.52	72.12	90.55	181.83	163.37	184.75	1.19789	0	0	XP_018898885.1|0.0e+00|PREDICTED: spectrin beta chain, non-erythrocytic 1 isoform X1 [Bemisia tabaci]
evm.TU.Contig220.10	59.44	59.16	61.28	135.37	157.45	156.32	1.19802	0	0	XP_022202716.1|3.9e-204|secretory carrier-associated membrane protein 1-like isoform X1 [Nilaparvata lugens]
evm.TU.Contig143.40	38.74	40.77	41.45	152.81	139.8	151.34	1.19818	0	0	XP_022201786.1|7.2e-198|fatty acid hydroxylase domain-containing protein 2 [Nilaparvata lugens]
evm.TU.Contig46.37	3.04	3.56	3.81	10.79	9.22	9.29	1.19845	2.21e-75	1.81e-75	XP_018896202.1|1.0e-255|PREDICTED: tyrosine-protein kinase transmembrane receptor Ror-like [Bemisia tabaci]
evm.TU.Contig498.44	16.56	14.15	17.09	36	49.34	36.71	1.19855	1.97e-22	3.19e-22	XP_022186982.1|8.5e-69|B-cell CLL/lymphoma 7 protein family member B-A [Nilaparvata lugens]
evm.TU.Contig345.27	70.59	60.42	71.48	146.45	172.7	160.5	1.19856	1.13e-270	3.34e-271	XP_022204569.1|2.6e-164|probable methyltransferase-like protein 15 homolog [Nilaparvata lugens]
evm.TU.Contig489.28	29.41	18.84	41.05	58.24	56.35	55.92	1.19859	0	0	XP_014249920.1|1.0e-96|PREDICTED: ras-like protein 3 [Cimex lectularius]
evm.TU.Contig13.431	6.26	6.85	8.82	20.74	20.95	22.16	1.1986	2.42e-66	2.14e-66	XP_014251278.1|2.4e-26|PREDICTED: RNA-binding protein Rsf1-like isoform X1 [Cimex lectularius]
evm.TU.Contig739.32	8.81	8.38	11.37	22.19	21.12	24.59	1.19877	2.85e-222	1.01e-222	XP_022183842.1|0.0e+00|paired amphipathic helix protein Sin3b-like isoform X1 [Nilaparvata lugens]
evm.TU.Contig266.43	4.02	4.62	7.99	12.66	12.19	12.87	1.19919	7e-64	6.38e-64	XP_022193717.1|0.0e+00|cullin-5 [Nilaparvata lugens]
evm.TU.Contig446.18	11.2	14.19	13.02	32.15	28.95	28.22	1.19924	1.8e-286	5e-287	XP_022185254.1|0.0e+00|THO complex subunit 2 isoform X4 [Nilaparvata lugens]
evm.TU.Contig98.33	3.7	4.33	6.71	10.48	12.08	11.3	1.19942	2.41e-39	2.96e-39	XP_022200294.1|0.0e+00|serine/threonine-protein kinase GM11705 isoform X3 [Nilaparvata lugens]
evm.TU.Contig71.18	9.68	10.23	7.71	23.58	27.67	23.8	1.19956	3.21e-46	3.58e-46	XP_021363718.1|6.9e-37|zinc finger protein 239-like [Mizuhopecten yessoensis]
evm.TU.Contig204.29	14.62	15	15.81	38.35	35.84	38.36	1.19957	1.85e-120	1.09e-120	XP_022186944.1|2.7e-268|protein mothers against dpp-like [Nilaparvata lugens]
evm.TU.Contig123.85	9.2	6.83	7.09	17.17	18.36	19.04	1.20043	7.24e-47	8.02e-47	XP_022186463.1|7.3e-237|zinc finger protein 235-like [Nilaparvata lugens]
evm.TU.Contig489.8	11.5	6.73	16.68	24.08	28.68	27.78	1.20067	2.74e-59	2.63e-59	XP_022185692.1|1.3e-234|ceramide glucosyltransferase isoform X1 [Nilaparvata lugens]
evm.TU.Contig190.14	13.26	12.93	13.78	21.1	29.49	26.21	1.20076	1.95e-60	1.84e-60	XP_022184910.1|3.8e-166|solute carrier family 35 member C2-like [Nilaparvata lugens]
evm.TU.Contig547.13	14.57	16.78	17.68	35.26	34.79	38.8	1.20129	1.8e-298	4.84e-299	XP_021932801.1|7.2e-300|dyslexia-associated protein KIAA0319-like protein isoform X3 [Zootermopsis nevadensis]
evm.TU.Contig768.8	2.8	2.97	5.62	8.79	8.55	9.2	1.20158	1.17e-34	1.54e-34	XP_022198035.1|0.0e+00|polypeptide N-acetylgalactosaminyltransferase 35A-like [Nilaparvata lugens]
evm.TU.Contig175.68	6.25	3.51	9.9	13.26	14.55	15.2	1.20174	1.92e-130	1.07e-130	XP_022198044.1|0.0e+00|sarcolemmal membrane-associated protein [Nilaparvata lugens]
evm.TU.Contig92.37	11.53	14.72	14.27	31.95	30.47	31.84	1.20211	3.19e-144	1.63e-144	XP_022198364.1|0.0e+00|melanotransferrin [Nilaparvata lugens]
evm.TU.Contig65.41	13.51	13.09	18.37	40.91	36	41.88	1.20221	0	0	XP_022189699.1|0.0e+00|ribosomal protein S6 kinase 2 beta-like [Nilaparvata lugens]
evm.TU.Contig123.58	7.94	9.91	8.02	30.49	30.29	27.56	1.20234	3.22e-87	2.4e-87	XP_022193195.1|1.0e-170|zinc finger CCCH domain-containing protein 10-like isoform X2 [Nilaparvata lugens]
evm.TU.Contig385.11	8.59	8.29	7.15	14.99	21.69	21.32	1.20245	6.5e-30	9.2e-30	XP_022185088.1|3.3e-142|protein-S-isoprenylcysteine O-methyltransferase [Nilaparvata lugens]
evm.TU.Contig1011.1_evm.TU.Contig1011.2	3.15	3.56	3.81	8.7	7.42	8.31	1.2028	6.31e-86	4.75e-86	XP_021920937.1|0.0e+00|leucine-rich repeat serine/threonine-protein kinase 1 isoform X3 [Zootermopsis nevadensis]
evm.TU.Contig795.6	3.03	2.64	3.7	5.51	10.99	5.63	1.20304	1.01e-33	1.34e-33	XP_022202080.1|2.2e-116|solute carrier family 2, facilitated glucose transporter member 1-like [Nilaparvata lugens]
evm.TU.Contig92.166	6.65	5.71	9.97	14.68	13.55	15.93	1.20348	5.29e-100	3.61e-100	AQS60692.1|5.7e-231|prostatic acid phosphatase [Sogatella furcifera]
evm.TU.Contig605.1	6.24	7.36	6.55	16	15.5	15.67	1.20378	1.52e-67	1.33e-67	XP_022207580.1|0.0e+00|RAD50-interacting protein 1 [Nilaparvata lugens]
evm.TU.Contig122.51	8.46	6.75	10.84	20.9	20.36	18.55	1.20471	6.77e-107	4.39e-107	XP_022200291.1|0.0e+00|polyphosphoinositide phosphatase-like [Nilaparvata lugens]
evm.TU.Contig31.180	9.58	12.55	9.79	34.68	22.55	21.72	1.20538	1.65e-46	1.83e-46	XP_022185737.1|2.0e-163|uncharacterized protein LOC111044820 [Nilaparvata lugens]
evm.TU.Contig126.9	9.43	12.02	10.76	28.11	28.82	25.54	1.20552	2.07e-105	1.35e-105	XP_014241102.1|3.8e-188|PREDICTED: mothers against decapentaplegic homolog 4 isoform X4 [Cimex lectularius]
BGI_novel_G000783	3.13	4.89	8.55	18.54	11.45	21.68	1.20554	0.000406663	0.00113729
evm.TU.Contig317.3	5.78	5.02	6.46	16.44	13.3	11.24	1.20588	4.42e-23	7.07e-23	XP_022200335.1|1.6e-35|uncharacterized protein LOC111057204 [Nilaparvata lugens]
evm.TU.Contig223.13	73.49	37.68	77.48	138.79	124.96	167.08	1.20601	0	0	XP_022190945.1|0.0e+00|protein bunched, class 2/F/G isoform-like [Nilaparvata lugens]
evm.TU.Contig3056.1	12.08	15.71	15.22	37	29.45	35.04	1.20614	1.53e-79	1.2e-79	XP_022198284.1|1.8e-112|spatacsin [Nilaparvata lugens]
evm.TU.Contig414.8	11.16	12.56	11.83	30.68	27.25	28.43	1.20618	4.94e-281	1.4e-281	XP_022201309.1|0.0e+00|hamartin [Nilaparvata lugens]
evm.TU.Contig113.22	5.1	4.81	9.14	13.65	13.82	15.32	1.2078	1.44e-89	1.06e-89	XP_022190652.1|1.5e-306|zinc transporter 9-like [Nilaparvata lugens]
evm.TU.Contig18.206	19.65	18.96	27.03	64.19	60.98	62.54	1.20825	0	0	AIY24302.1|0.0e+00|Argonaute 1 [Laodelphax striatella]
evm.TU.Contig252.7	14.37	19.41	17.5	55.69	50.06	47.94	1.20861	1.56e-91	1.12e-91	XP_022185347.1|9.6e-150|SAGA-associated factor 29 [Nilaparvata lugens]
evm.TU.Contig4047.1	12.28	13.4	11.73	29.53	32.2	27.29	1.20962	1.42e-85	1.07e-85	XP_022203501.1|1.4e-100|uncharacterized protein LOC111060163, partial [Nilaparvata lugens]
evm.TU.Contig64.136	25.72	13.93	24.99	49.98	52.79	48.24	1.20976	6.01e-143	3.11e-143	XP_022194290.1|2.8e-64|uncharacterized protein LOC111051999 [Nilaparvata lugens]
evm.TU.Contig156.27	67.75	79.91	78.42	167.98	168.55	191.97	1.21037	0	0	XP_014288587.1|1.6e-269|PREDICTED: eukaryotic peptide chain release factor GTP-binding subunit ERF3A isoform X2 [Halyomorpha halys]
evm.TU.Contig489.25	10.79	10.34	12.26	26.09	25.6	25.87	1.21038	6.74e-188	2.75e-188	XP_022192123.1|0.0e+00|myelin regulatory factor isoform X1 [Nilaparvata lugens]
evm.TU.Contig31.44	2.91	1.95	4	5.57	7.32	7.28	1.21184	4.48e-32	6.14e-32	XP_022200003.1|2.3e-193|uncharacterized protein LOC111056904 [Nilaparvata lugens]
evm.TU.Contig170.42	6.95	9.51	7.33	15.03	22.93	20.35	1.21277	3.03e-25	4.68e-25	XP_022201231.1|1.6e-110|electron transfer flavoprotein beta subunit lysine methyltransferase-like isoform X1 [Nilaparvata lugens]
evm.TU.Contig8.183	2.02	3.52	6.63	10.24	9.99	8.06	1.21285	3.38e-18	6e-18	XP_022190534.1|4.8e-150|mucosa-associated lymphoid tissue lymphoma translocation protein 1-like [Nilaparvata lugens]
evm.TU.Contig30.101	6.24	5.47	7.62	14.07	14.67	16.37	1.21345	5.25e-98	3.62e-98	XP_014258798.1|3.6e-287|PREDICTED: sodium- and chloride-dependent glycine transporter 1 [Cimex lectularius]
evm.TU.Contig348.51	10.76	10.66	10.88	28.31	26.49	25.15	1.21416	4.13e-275	1.2e-275	XP_022207828.1|0.0e+00|ral GTPase-activating protein subunit beta [Nilaparvata lugens]
evm.TU.Contig30.69	9.65	10.45	11.74	26.38	29.51	26.65	1.21427	5.17e-167	2.32e-167	XP_022194604.1|7.3e-224|abl interactor 2 isoform X1 [Nilaparvata lugens]
evm.TU.Contig294.8	11.08	9.99	13.06	23.81	24.12	26.74	1.21427	3.67e-181	1.54e-181	XP_022190769.1|3.1e-243|uncharacterized protein LOC111049075 [Nilaparvata lugens]
evm.TU.Contig356.5_evm.TU.Contig356.6	2.61	3.46	5.19	8.96	8.48	9.63	1.21476	2.35e-51	2.48e-51	XP_008488242.1|4.3e-299|PREDICTED: puratrophin-1 isoform X1 [Diaphorina citri]
evm.TU.Contig253.3	4.19	3.68	6.63	11.49	12.99	10.68	1.21541	3.97e-13	7.92e-13	XP_022188674.1|3.9e-113|ADP-ribosylation factor-related protein 1 [Nilaparvata lugens]
evm.TU.Contig52.52	4.04	4.23	6.43	10.97	11.01	9.12	1.2167	1.24e-133	6.76e-134	XP_022184138.1|5.1e-62|polyadenylate-binding protein-interacting protein 2 [Nilaparvata lugens]
evm.TU.Contig35736.1_evm.TU.Contig35736.2	15.8	23.51	22.5	54.1	41.68	52.31	1.21677	6.13e-178	2.61e-178	XP_022204840.1|0.0e+00|ubiquitin carboxyl-terminal hydrolase 5 [Nilaparvata lugens]
evm.TU.Contig973.12	7.02	7.27	8.92	18.58	16.62	18.82	1.21678	2.19e-114	1.34e-114	XP_022191793.1|0.0e+00|regulator of telomere elongation helicase 1 homolog [Nilaparvata lugens]
evm.TU.Contig252.14	2.23	3.54	4.31	7.18	8.08	8.21	1.21682	3.44e-37	4.37e-37	XP_022186929.1|0.0e+00|type II inositol 1,4,5-trisphosphate 5-phosphatase isoform X1 [Nilaparvata lugens]
evm.TU.Contig115.8	5.67	4.31	6.27	12.71	12.55	12.84	1.21684	5.31e-56	5.29e-56	XP_022200617.1|0.0e+00|engulfment and cell motility protein 1 [Nilaparvata lugens]
evm.TU.Contig2218.1	5.6	8.16	6.01	13.95	17.98	16.85	1.2169	3.93e-20	6.66e-20	XP_022197373.1|2.4e-95|F-box/WD repeat-containing protein 5 isoform X2 [Nilaparvata lugens]
evm.TU.Contig0.307	8.39	10.85	13.36	24.09	25.79	27.44	1.21739	9.31e-259	2.88e-259	XP_022196511.1|0.0e+00|intersectin-1-like, partial [Nilaparvata lugens]
evm.TU.Contig489.26	3.48	1.96	4.23	8.65	6.79	7.17	1.21803	1.06e-19	1.82e-19	XP_022192127.1|2.7e-201|uncharacterized protein C7orf26 homolog [Nilaparvata lugens]
evm.TU.Contig767.6	5.06	4.6	7.33	13.15	13.31	13.32	1.21811	9.29e-38	1.17e-37	XP_022184307.1|1.0e-220|uncharacterized protein At4g17910-like [Nilaparvata lugens]
BGI_novel_G000588	1.61	2.9	3.32	6.49	7	4.88	1.21838	1.46e-20	2.45e-20
evm.TU.Contig731.46	325.92	271.3	395.83	768.85	768.56	809.37	1.21869	0	0	XP_022204669.1|4.1e-178|cathepsin D-like [Nilaparvata lugens]
evm.TU.Contig1129.8	4.68	5.22	4.52	13.59	12.34	12.52	1.21887	3.82e-103	2.55e-103	XP_021930624.1|6.9e-214|activated CDC42 kinase 1 isoform X2 [Zootermopsis nevadensis]
evm.TU.Contig25101.1	6.24	9.04	5.76	15.55	21.2	16.54	1.21929	5.98e-16	1.11e-15	XP_018913136.1|1.1e-50|PREDICTED: E3 ubiquitin-protein ligase MIB2-like [Bemisia tabaci]
evm.TU.Contig21.75	12.85	14.92	13.22	38.24	41.98	42.62	1.22045	0	0	XP_022186325.1|0.0e+00|LOW QUALITY PROTEIN: semaphorin-5B [Nilaparvata lugens]
evm.TU.Contig169.17	5.88	6.69	7.98	20.26	23.57	23.87	1.22052	9.7e-244	3.16e-244	XP_022186833.1|0.0e+00|LOW QUALITY PROTEIN: serine/threonine-protein kinase SMG1-like [Nilaparvata lugens]
evm.TU.Contig31.146	4.04	4.97	7.1	12.73	10.95	13.27	1.22085	6.63e-231	2.26e-231	XP_022207004.1|0.0e+00|protein ELYS [Nilaparvata lugens]
evm.TU.Contig190.24	21.65	19.96	25.74	45.85	46.97	51	1.22127	0	0	XP_022189976.1|4.4e-256|alpha-1,3-mannosyl-glycoprotein 4-beta-N-acetylglucosaminyltransferase B-like [Nilaparvata lugens]
evm.TU.Contig109.36	5.83	5.98	5.82	13.95	14.65	13.28	1.22135	2.65e-71	2.24e-71	XP_022190425.1|0.0e+00|ecto-NOX disulfide-thiol exchanger 2 isoform X1 [Nilaparvata lugens]
evm.TU.Contig499.11	32.64	33.1	30.97	76.3	72.6	79.74	1.22176	0	0	XP_022205095.1|0.0e+00|tetratricopeptide repeat protein 7B-like isoform X1 [Nilaparvata lugens]
evm.TU.Contig100.154	4.27	6.96	5.24	14.55	12.76	14.55	1.22196	2.88e-64	2.62e-64	XP_022208074.1|4.6e-272|ankyrin repeat domain-containing protein 6-like, partial [Nilaparvata lugens]
evm.TU.Contig485.13	8.62	7.42	12.69	19.72	24.02	24.86	1.22213	2.48e-37	3.14e-37	XP_022193573.1|8.3e-165|LIM and SH3 domain protein F42H10.3-like isoform X1 [Nilaparvata lugens]
evm.TU.Contig427.25	12.37	13.05	17.11	33.41	33.82	32.52	1.22214	4.82e-126	2.77e-126	XP_022195408.1|0.0e+00|transcription factor 25 [Nilaparvata lugens]
evm.TU.Contig808.6	5.32	8.65	9.41	14.29	18.4	18.17	1.2226	1.7e-191	6.83e-192	XP_022203588.1|6.1e-176|solute carrier family 12 member 2-like [Nilaparvata lugens]
evm.TU.Contig32.110	2.58	2.5	6.21	9	8.77	9.46	1.22317	2.15e-143	1.1e-143	XP_022202757.1|0.0e+00|transcriptional regulator ATRX homolog [Nilaparvata lugens]
evm.TU.Contig118.22	6.71	11.19	9.29	22.97	18.22	16.74	1.22319	5.02e-97	3.48e-97	XP_022187440.1|4.5e-209|lysophospholipid acyltransferase 7 [Nilaparvata lugens]
evm.TU.Contig112.71	11.58	12.29	14.92	32.08	30.83	28.58	1.22387	2.37e-103	1.58e-103	XP_022193939.1|2.0e-271|uncharacterized protein LOC111051702 [Nilaparvata lugens]
BGI_novel_G000442	1.99	1.51	3.69	5.44	6.41	4.57	1.22439	1.09e-46	1.21e-46
evm.TU.Contig110.21	16.45	17.1	20.25	45.84	39.87	45.44	1.22444	3.75e-55	3.78e-55	XP_022186493.1|1.5e-127|tetraspanin-33 [Nilaparvata lugens]
evm.TU.Contig1.117	2.18	1.92	3.62	5.44	5.66	7.22	1.22467	3.52e-17	6.38e-17	XP_022196535.1|4.0e-159|syntaxin-1A isoform X1 [Nilaparvata lugens]
BGI_novel_G000830	5.1	4.17	8.43	13.22	13.14	15.72	1.22507	6.31e-24	9.95e-24
evm.TU.Contig250.24	2.1	1.83	3.92	5.6	5.67	6.74	1.22518	6.92e-46	7.75e-46	XP_022191981.1|0.0e+00|anoctamin-10-like isoform X2 [Nilaparvata lugens]
evm.TU.Contig31.127	17.52	22.45	22.95	52.98	50.17	53.51	1.22542	4.66e-114	2.87e-114	XP_022188840.1|3.2e-187|putative RNA-binding protein Luc7-like 2 isoform X1 [Nilaparvata lugens]
evm.TU.Contig353.19	5.39	6.55	4.88	11.61	14.7	14.15	1.22572	3.08e-45	3.48e-45	XP_022186900.1|6.5e-272|protein Malvolio-like [Nilaparvata lugens]
evm.TU.Contig253.19	3.42	3.59	3.63	7.91	8.24	10.11	1.2263	1.11e-11	2.3e-11	XP_022198717.1|1.3e-96|RPA-interacting protein-like [Nilaparvata lugens]
evm.TU.Contig78.51	14.4	13	15.01	54.48	26.99	28.47	1.22681	5.79e-147	2.92e-147	XP_022184081.1|9.5e-275|facilitated trehalose transporter Tret1-like [Nilaparvata lugens]
evm.TU.Contig293.27	33.51	32.95	48.51	80.12	84	86.45	1.22728	0	0	XP_022203118.1|0.0e+00|ER membrane protein complex subunit 1-like [Nilaparvata lugens]
evm.TU.Contig1050.1	16	14.89	17.45	39.45	38.8	39.63	1.2274	5.03e-54	5.13e-54	XP_022188781.1|1.6e-119|monocarboxylate transporter 12-like [Nilaparvata lugens]
evm.TU.Contig697.3	7.07	3.65	9.34	14.07	16.97	17.02	1.22743	6.93e-24	1.09e-23	XP_022194762.1|5.5e-136|upstream stimulatory factor 1-like isoform X2 [Nilaparvata lugens]
evm.TU.Contig52.46	21.63	15.08	28.94	54.05	52.61	49.17	1.22757	2.06e-99	1.41e-99	XP_022184080.1|6.2e-188|protein FAM50 homolog [Nilaparvata lugens]
evm.TU.Contig656.4	7.34	9.77	9.68	22.31	21.32	21.74	1.22768	4.66e-163	2.14e-163	XP_022189956.1|0.0e+00|polycomb protein suz12-B [Nilaparvata lugens]
evm.TU.Contig498.29	36.74	32.83	36.2	74.74	67.62	79.95	1.22989	7.44e-175	3.22e-175	XP_022188005.1|4.4e-98|uncharacterized protein LOC111046698 [Nilaparvata lugens]
evm.TU.Contig479.28	4.91	5.15	6.11	10.29	12	16.75	1.23017	4.91e-26	7.46e-26	XP_022184456.1|1.2e-130|serum response factor homolog [Nilaparvata lugens]
evm.TU.Contig167.10	92.88	111.56	105.69	233.77	270.36	266.16	1.23027	0	0	AIN44104.1|0.0e+00|multidrug resistance-associated protein 4-like protein [Laodelphax striatella]
evm.TU.Contig30.38	5.7	4.71	6.24	13.86	12.26	12.96	1.23059	1.11e-94	7.82e-95	XP_021932391.1|0.0e+00|trafficking protein particle complex subunit 10 isoform X2 [Zootermopsis nevadensis]
evm.TU.Contig126.16	11.22	17.99	17.26	35.55	40.04	33.99	1.2308	2.46e-291	6.75e-292	XP_022201115.1|0.0e+00|xanthine dehydrogenase-like [Nilaparvata lugens]
evm.TU.Contig1067.23	17.76	14.2	19.92	37.74	42.98	45	1.23097	7.23e-66	6.45e-66	XP_022191137.1|2.2e-146|BTB/POZ domain-containing adapter for CUL3-mediated RhoA degradation protein 3 [Nilaparvata lugens]
evm.TU.Contig196.29	11.34	11.08	11.47	28.54	25.96	27.65	1.23098	1.43e-143	7.32e-144	XP_022191921.1|0.0e+00|LON peptidase N-terminal domain and RING finger protein 3-like [Nilaparvata lugens]
evm.TU.Contig0.268	9.26	10.34	13.8	26.21	25.54	27.46	1.23114	5.49e-74	4.54e-74	XP_022186812.1|1.9e-251|enhancer of mRNA-decapping protein 3 [Nilaparvata lugens]
evm.TU.Contig20.208	8.6	5.52	11.6	29.01	21.56	22.65	1.2314	3.92e-98	2.7e-98	XP_022184718.1|9.6e-120|uncharacterized protein LOC111043978 [Nilaparvata lugens]
evm.TU.Contig79.53	18.84	23.2	23.25	56.42	56.37	52.88	1.2316	0	0	XP_022184804.1|0.0e+00|LOW QUALITY PROTEIN: zinc finger CCCH domain-containing protein 13-like [Nilaparvata lugens]
evm.TU.Contig348.39	17.04	25.47	21.79	52.7	52.04	50.43	1.23171	1.25e-121	7.33e-122	XP_022195465.1|3.1e-178|polymerase delta-interacting protein 3-like [Nilaparvata lugens]
evm.TU.Contig499.1	10.33	12.11	13.05	23.43	22.31	23.72	1.23245	1.67e-123	9.73e-124	XP_022191607.1|9.9e-258|GTPase-activating protein and VPS9 domain-containing protein 1 [Nilaparvata lugens]
evm.TU.Contig307.6	36.05	50.25	41.42	109.32	96.55	99.91	1.23329	0	0	XP_022191161.1|0.0e+00|lipase maturation factor 2-like [Nilaparvata lugens]
evm.TU.Contig224.107	5.47	9.78	12.72	21.87	23.4	19.18	1.23373	7.13e-113	4.42e-113	XP_022195593.1|0.0e+00|tubulin polyglutamylase ttll6-like isoform X3 [Nilaparvata lugens]
evm.TU.Contig836.11	9.86	11.83	10.23	27.94	25.55	24.21	1.23444	3.2e-51	3.38e-51	XP_022198406.1|1.7e-206|WD repeat domain phosphoinositide-interacting protein 3-like [Nilaparvata lugens]
evm.TU.Contig8.86	6.67	7.25	10.77	18.99	18.29	20.36	1.23505	1.12e-150	5.51e-151	XP_022207187.1|0.0e+00|LOW QUALITY PROTEIN: dnaJ homolog subfamily C member 13 [Nilaparvata lugens]
evm.TU.Contig137.55	4.07	3.68	6.36	11.66	10.7	10.72	1.23515	1.83e-44	2.09e-44	XP_022193374.1|6.8e-305|pleckstrin homology domain-containing family M member 1 isoform X1 [Nilaparvata lugens]
evm.TU.Contig170.31	5.71	4.75	5.88	13.65	13.06	12.71	1.23534	2.01e-124	1.16e-124	XP_022185772.1|0.0e+00|LOW QUALITY PROTEIN: trafficking protein particle complex subunit 8 [Nilaparvata lugens]
evm.TU.Contig481.7	4.05	2.45	5.05	8.75	11.27	8.74	1.23583	9.75e-33	1.32e-32	XP_022195549.1|1.2e-93|coiled-coil domain-containing protein 50 [Nilaparvata lugens]
evm.TU.Contig70.1	5.61	4.74	8.39	14.89	15.43	14.16	1.23609	8.68e-97	6.03e-97	XP_022184295.1|0.0e+00|protein FAN-like [Nilaparvata lugens]
BGI_novel_G000970	11.47	8.09	13.18	29.13	27.46	22.31	1.23656	5.38e-47	5.95e-47
evm.TU.Contig203.10	1.62	2.39	3.59	6.25	5.84	5.62	1.23656	4.88e-24	7.67e-24	XP_022201546.1|6.5e-234|uncharacterized protein LOC111058338 [Nilaparvata lugens]
evm.TU.Contig137.47	10.49	8.42	16.73	28.83	29.08	27.07	1.23656	2.21e-53	2.27e-53	XP_022188523.1|1.4e-176|RING finger protein 113A [Nilaparvata lugens]
evm.TU.Contig323.60	17.97	16.13	22.74	44.18	44.35	44.84	1.23744	0	0	XP_022199137.1|4.5e-163|modular serine protease-like, partial [Nilaparvata lugens]
evm.TU.Contig196.6	18.96	19.33	16.58	48.19	51.1	52.44	1.23771	6.67e-251	2.12e-251	XP_022185181.1|5.9e-308|ER degradation-enhancing alpha-mannosidase-like protein 3, partial [Nilaparvata lugens]
evm.TU.Contig1012.1	18.9	20.71	19.62	54.11	51.19	40.86	1.23801	2.63e-64	2.38e-64	XP_022200386.1|1.6e-78|cyclin-dependent kinase 12 [Nilaparvata lugens]
evm.TU.Contig2368.1	6.03	8.59	3.78	17.39	13.91	15.76	1.23811	2.88e-17	5.2e-17	XP_022190531.1|1.2e-79|protein furry [Nilaparvata lugens]
evm.TU.Contig317.17	11.97	7.97	17.29	30	30.8	29.24	1.23837	1.14e-41	1.36e-41	XP_022194411.1|3.2e-133|oxysterol-binding protein-related protein 11-like isoform X1 [Nilaparvata lugens]
evm.TU.Contig767.7	3.21	3.3	5.38	8.76	9.27	8.75	1.23837	1.14e-41	1.36e-41	XP_022198878.1|2.8e-277|EGF domain-specific O-linked N-acetylglucosamine transferase-like isoform X1 [Nilaparvata lugens]
evm.TU.Contig20.31	22.86	24.16	27.93	60.18	57.07	63.64	1.23957	4.84e-135	2.61e-135	XP_022202483.1|4.0e-199|beta-parvin [Nilaparvata lugens]
evm.TU.Contig216.14	4.47	2.41	5.59	9.48	9.56	11.03	1.23958	2.91e-17	5.25e-17	XP_022185632.1|6.2e-40|uncharacterized protein LOC111044730 [Nilaparvata lugens]
evm.TU.Contig201.21	6.35	6.82	9.12	19.1	15.9	17.79	1.24002	2.45e-101	1.66e-101	XP_018910324.1|0.0e+00|PREDICTED: protein kibra [Bemisia tabaci]
evm.TU.Contig327.4	29.9	35.29	45.19	86.25	89.04	90.79	1.24008	4.04e-177	1.72e-177	XP_022189531.1|6.4e-196|phosphoribosyl pyrophosphate synthase-associated protein 2 [Nilaparvata lugens]
evm.TU.Contig1475.1	11.22	12.43	10.3	28.45	27.49	28.48	1.24144	1.32e-120	7.78e-121	XP_022196811.1|1.8e-146|uncharacterized protein LOC111054146 [Nilaparvata lugens]
evm.TU.Contig647.1	9.37	9.44	8.91	23.08	22.83	29.47	1.24199	2.2e-240	7.23e-241	XP_022194388.1|0.0e+00|endoplasmic reticulum mannosyl-oligosaccharide 1,2-alpha-mannosidase [Nilaparvata lugens]
evm.TU.Contig78.111	40.38	30.08	45.03	105.86	95.76	94.19	1.24257	0	0	XP_022187713.1|1.9e-255|transmembrane and coiled-coil domains protein 2 isoform X1 [Nilaparvata lugens]
evm.TU.Contig86.104	4.59	6.24	5.79	13.83	12.58	13.3	1.24272	9.56e-240	3.15e-240	XP_022192930.1|4.2e-228|tyrosine-protein phosphatase Lar-like, partial [Nilaparvata lugens]
evm.TU.Contig0.485	67.29	71.16	101.25	227.15	146.24	179.76	1.24282	0	0	XP_021921888.1|8.6e-240|tubulin beta chain-like isoform X1 [Zootermopsis nevadensis]
evm.TU.Contig113.6	6	6.45	11.68	19.98	18.84	17.5	1.24303	4.15e-108	2.66e-108	XP_022191940.1|0.0e+00|CCAAT/enhancer-binding protein zeta [Nilaparvata lugens]
evm.TU.Contig656.2	2.88	2.3	3.72	7.47	6.94	7.14	1.24319	5.2e-14	1.02e-13	XP_022189953.1|9.5e-79|centriole, cilia and spindle-associated protein-like [Nilaparvata lugens]
evm.TU.Contig168.109	43.31	37.56	59.46	140.91	91.04	103.65	1.24322	0	0	XP_022188977.1|1.5e-141|vanin-like protein 1 [Nilaparvata lugens]
evm.TU.Contig377.39	8.61	8.57	11.05	21.3	21.77	23.81	1.24365	9.79e-150	4.85e-150	XP_022194475.1|0.0e+00|LOW QUALITY PROTEIN: GPI ethanolamine phosphate transferase 3 [Nilaparvata lugens]
evm.TU.Contig794.24	13.17	14.29	16.83	42.56	40.29	40.47	1.24426	0	0	XP_022206409.1|1.2e-288|uncharacterized protein LOC111063030 [Nilaparvata lugens]
evm.TU.Contig1424.6	13.09	14.57	13.04	36.08	35.4	33.71	1.24491	3.57e-62	3.32e-62	XP_021934619.1|5.7e-78|E3 ubiquitin-protein ligase MIB2 [Zootermopsis nevadensis]
evm.TU.Contig157.14	65.31	37.9	72.19	189.8	154.8	191.44	1.24531	0	0	XP_022198215.1|1.1e-87|uncharacterized protein LOC111055345 [Nilaparvata lugens]
evm.TU.Contig313.4	24.3	17.75	42.49	61.54	69.55	72.33	1.24607	1.52e-210	5.64e-211	ADR73027.1|1.0e-269|carboxylesterase [Laodelphax striatella]
evm.TU.Contig838.6	8.81	6.76	8.62	28.76	33.72	43.88	1.24612	1.02e-270	3.01e-271	XP_022185443.1|3.6e-165|tribbles homolog 2 [Nilaparvata lugens]
evm.TU.Contig175.89	2.35	2.37	4.81	7.34	8.16	6.97	1.24643	7.64e-25	1.19e-24	XP_022187055.1|3.6e-248|ubiquitin carboxyl-terminal hydrolase 2-like [Nilaparvata lugens]
evm.TU.Contig102.11	11.08	7.11	9.78	19.96	25.67	22.58	1.24671	2.65e-48	2.89e-48	XP_022184235.1|4.5e-181|histone deacetylase 11 [Nilaparvata lugens]
evm.TU.Contig255.49	48.17	45.75	39.88	117.55	107.87	104.57	1.24686	0	0	XP_022187158.1|2.1e-194|WD repeat-containing protein 13-like [Nilaparvata lugens]
evm.TU.Contig533.12	746.36	460.89	960.17	1727.99	1649.5	1665.73	1.24715	0	0	XP_022200183.1|3.2e-77|BTB/POZ domain-containing protein 3-like [Nilaparvata lugens]
evm.TU.Contig615.7	8.04	9.32	12.11	24.94	22.51	22.03	1.24823	2.58e-123	1.51e-123	XP_022193709.1|2.8e-227|DNA primase small subunit [Nilaparvata lugens]
evm.TU.Contig219.72	14.68	13.79	22.3	40.46	42.96	39.6	1.24829	8.09e-72	6.79e-72	XP_022204098.1|8.7e-157|regucalcin-like isoform X1 [Nilaparvata lugens]
evm.TU.Contig974.8	1.87	2.15	3.71	5.26	4.95	5.51	1.24902	1.04e-96	7.22e-97	XP_018914226.1|4.5e-160|PREDICTED: non-canonical poly(A) RNA polymerase PAPD5-like [Bemisia tabaci]
BGI_novel_G000890	2.36	2.32	3.19	6.34	7.24	6.06	1.24902	1.05e-08	2.38e-08
evm.TU.Contig563.1	16.93	13.52	20.13	40.13	47.26	48.03	1.24916	2.27e-173	9.92e-174	XP_022194377.1|1.3e-100|protein PFC0760c [Nilaparvata lugens]
evm.TU.Contig0.336	21.31	21.35	24.27	56.42	49.64	49.78	1.24922	0	0	XP_022200671.1|4.0e-311|uncharacterized protein LOC111057546, partial [Nilaparvata lugens]
evm.TU.Contig0.163	3.83	3.31	5.72	10.31	10.38	9.84	1.24978	3.55e-39	4.38e-39	XP_017792479.1|4.7e-114|PREDICTED: piggyBac transposable element-derived protein 4-like, partial [Habropoda laboriosa]
evm.TU.Contig168.106	13.36	6.5	9.74	25.07	30.19	23.19	1.24981	3.47e-16	6.43e-16	XP_022184198.1|1.2e-30|uncharacterized protein LOC111043528 [Nilaparvata lugens]
evm.TU.Contig257.13	4.68	3.9	5.5	11.89	10.69	10.49	1.25016	3.24e-76	2.63e-76	XP_022189142.1|7.9e-83|pinin-like [Nilaparvata lugens]
evm.TU.Contig30.58	5.82	5.13	7.07	16	15.57	11.88	1.25026	1.86e-38	2.31e-38	XP_022203496.1|7.2e-242|histone deacetylase 3-like [Nilaparvata lugens]
evm.TU.Contig13.270	4.68	4.55	6.33	11.48	14.09	12.07	1.25037	5.43e-85	4.11e-85	XP_022184116.1|4.9e-255|FAD synthase-like [Nilaparvata lugens]
evm.TU.Contig325.3	6	6.65	8.24	15.79	15.33	19.77	1.25039	4.48e-35	5.86e-35	XP_021942822.1|6.7e-33|polycomb protein Scm isoform X3 [Zootermopsis nevadensis]
evm.TU.Contig115.103	3.2	2.41	4.15	8.02	7.98	8.83	1.25059	6.13e-56	6.12e-56	XP_022202145.1|1.3e-243|uncharacterized protein LOC111058872, partial [Nilaparvata lugens]
evm.TU.Contig1129.5	18.38	20.69	25.38	57.53	48.46	55.62	1.25059	6.13e-56	6.12e-56	XP_014294062.1|2.1e-98|PREDICTED: ras-related protein Ral-a [Halyomorpha halys]
evm.TU.Contig760.22	7.69	13.99	12.53	28.8	28.81	26.46	1.25067	1.5e-51	1.57e-51	XP_021918432.1|2.0e-132|probable protein phosphatase 2C T23F11.1 isoform X1 [Zootermopsis nevadensis]
evm.TU.Contig20.184	5.1	4.35	7.18	12.57	12.35	15.07	1.25123	5.37e-34	7.13e-34	XP_022199116.1|1.9e-98|uncharacterized protein LOC111056101 [Nilaparvata lugens]
evm.TU.Contig226.30	5.29	5.15	9.44	17.5	16.54	13.85	1.2515	1.3e-30	1.82e-30	XP_022185630.1|2.8e-126|sorting nexin-20 isoform X1 [Nilaparvata lugens]
evm.TU.Contig4376.1	1.56	2.93	3.91	8.63	5.81	6.1	1.25215	3.85e-21	6.37e-21	XP_022200157.1|6.9e-242|dystrophin, isoforms A/C/F/G/H-like, partial [Nilaparvata lugens]
evm.TU.Contig1005.19	2.02	1.84	3.11	6.14	6.74	5.24	1.25223	7.34e-26	1.12e-25	XP_022196851.1|1.4e-219|adenosine 3'-phospho 5'-phosphosulfate transporter 1-like [Nilaparvata lugens]
evm.TU.Contig175.34	6.42	3.29	9.03	15.35	14.91	14.3	1.25334	3.42e-40	4.16e-40	XP_022200762.1|1.9e-218|E3 ubiquitin-protein ligase MYLIP [Nilaparvata lugens]
evm.TU.Contig224.201	2.39	2.26	4.76	7.14	7.12	7.82	1.25425	8.89e-42	1.06e-41	XP_022193809.1|0.0e+00|nucleolar MIF4G domain-containing protein 1 [Nilaparvata lugens]
evm.TU.Contig248.3	3.57	3.67	5.94	9.4	11.41	10.87	1.2544	8.4e-29	1.21e-28	XP_022207526.1|6.4e-230|cytokine receptor-like factor 3 [Nilaparvata lugens]
evm.TU.Contig604.7	13.28	14.99	24.78	37.12	42	47.21	1.25443	1.7e-153	8.17e-154	XP_022190663.1|0.0e+00|polypeptide N-acetylgalactosaminyltransferase 5 [Nilaparvata lugens]
evm.TU.Contig1798.1	4.48	3.03	10.59	14.85	18.37	11.48	1.25461	1.91e-10	4.1e-10	XP_018359497.1|2.8e-50|PREDICTED: calcium/calmodulin-dependent 3',5'-cyclic nucleotide phosphodiesterase 1A-like isoform X3 [Trachymyrmex cornetzi]
evm.TU.Contig547.3	3.33	2.4	2.83	6.71	7.4	7.08	1.25476	2.17e-87	1.61e-87	XP_022193535.1|1.3e-10|jerky protein homolog-like [Nilaparvata lugens]
BGI_novel_G000584	2.88	2.95	5.44	8.45	8.15	10.48	1.25487	4.27e-22	6.95e-22
evm.TU.Contig253.70	3.01	2.64	3.97	7.75	8.26	7.1	1.25499	2.28e-26	3.44e-26	XP_022206540.1|4.1e-300|protein deltex [Nilaparvata lugens]
evm.TU.Contig640.6	7.41	4.48	8.81	17.12	18.02	14.96	1.25544	1.14e-36	1.46e-36	XP_022200026.1|2.7e-173|vacuolar protein sorting-associated protein 72 homolog [Nilaparvata lugens]
evm.TU.Contig22992.1	9.05	5.27	8.55	18.03	16.51	27.02	1.25631	6.06e-12	1.25e-11	XP_022186263.1|2.7e-56|uncharacterized protein LOC111045140 isoform X15 [Nilaparvata lugens]
evm.TU.Contig200.8	11.49	12.43	11.32	29.15	29.96	29.58	1.25692	3.18e-34	4.21e-34	XP_022203398.1|4.4e-62|serine/threonine-protein kinase PAK 3-like, partial [Nilaparvata lugens]
evm.TU.Contig157.56	2.53	1.52	5.33	6.25	7.59	8.48	1.25766	6.45e-17	1.18e-16	XP_022194516.1|9.0e-33|uncharacterized protein LOC111052190 [Nilaparvata lugens]
evm.TU.Contig25.43	13.42	14.81	14.94	35.68	33.61	34.65	1.25776	1.3e-249	4.16e-250	XP_022192783.1|0.0e+00|transcription elongation factor SPT5 [Nilaparvata lugens]
evm.TU.Contig20.183	3.34	2.51	5.16	9.03	9.32	9.49	1.25825	1.33e-69	1.15e-69	XP_022199605.1|0.0e+00|sorting nexin-14-like, partial [Nilaparvata lugens]
evm.TU.Contig13.26	6.84	7.96	10.77	19.62	18.4	21.51	1.25901	0	0	XP_022198022.1|0.0e+00|protein bark beetle, partial [Nilaparvata lugens]
evm.TU.Contig25.170	2.09	2.1	4.26	6.87	5.92	7.1	1.25953	7.52e-42	8.94e-42	XP_020774187.1|4.6e-116|DNA transposase THAP9 [Boleophthalmus pectinirostris]
evm.TU.Contig89.22	27.77	36.69	26.72	77.26	70.84	75.09	1.25978	0	0	XP_022188296.1|0.0e+00|LOW QUALITY PROTEIN: large proline-rich protein bag6-A-like [Nilaparvata lugens]
evm.TU.Contig21.62	16.53	13.93	21.47	42.4	42.17	41.59	1.25979	6.4e-97	4.44e-97	XP_022184602.1|5.3e-220|protein RMD5 homolog A isoform X1 [Nilaparvata lugens]
evm.TU.Contig33.2	7.3	6.05	12.41	16.58	15.34	17.84	1.25998	3.61e-195	1.42e-195	XP_017797441.1|3.9e-247|PREDICTED: calcium/calmodulin-dependent 3',5'-cyclic nucleotide phosphodiesterase 1A-like [Habropoda laboriosa]
evm.TU.Contig122.63	4.33	4.52	6	11.48	12.28	11.43	1.2606	2.4e-199	9.31e-200	XP_022189750.1|7.3e-210|LOW QUALITY PROTEIN: protein abnormal spindle [Nilaparvata lugens]
evm.TU.Contig31.34	14.55	15.05	16.25	39.54	36.29	41.74	1.26078	2.88e-209	1.08e-209	XP_022194137.1|5.0e-258|peptidyl-prolyl cis-trans isomerase G [Nilaparvata lugens]
evm.TU.Contig101.20	2.98	1.52	6.08	8.54	7.24	8.46	1.261	3.47e-150	1.72e-150	XP_022184722.1|3.6e-68|uncharacterized protein LOC111043981 [Nilaparvata lugens]
evm.TU.Contig1376.1	2.38	6.29	8.41	17.34	17.31	7.29	1.26167	1.99e-20	3.35e-20	XP_022188956.1|1.3e-107|uncharacterized protein LOC111047502 [Nilaparvata lugens]
evm.TU.Contig401.18	2.85	2.7	4.87	8.52	8.67	7.41	1.26195	1.11e-82	8.55e-83	XP_022188218.1|0.0e+00|5'-3' exoribonuclease 1 [Nilaparvata lugens]
evm.TU.Contig25.69	7.43	10.5	10.66	22.41	22.03	24.6	1.26208	8.82e-171	3.89e-171	XP_022196306.1|0.0e+00|AP-3 complex subunit delta-1-like [Nilaparvata lugens]
evm.TU.Contig273.39	9.89	10.42	10.57	27.05	24.6	27.14	1.26351	1.55e-129	8.7e-130	XP_021921298.1|5.9e-196|protein TAPT1 homolog isoform X1 [Zootermopsis nevadensis]
evm.TU.Contig931.7	2.53	2.16	3.76	6.34	7.01	7.28	1.26425	4.56e-51	4.82e-51	XP_022190104.1|0.0e+00|uncharacterized protein LOC111048513 [Nilaparvata lugens]
evm.TU.Contig21.16	4.42	6.78	7.58	16.69	13.08	15.42	1.26467	2.03e-129	1.14e-129	XP_022199226.1|0.0e+00|uncharacterized protein LOC111056196 [Nilaparvata lugens]
evm.TU.Contig17.157	3.05	5.33	4.01	11.48	9.95	9.69	1.26622	8.63e-24	1.36e-23	XP_022197520.1|2.8e-207|GATOR complex protein DEPDC5 isoform X1 [Nilaparvata lugens]
evm.TU.Contig13.35	16.47	11.74	18.89	36.49	36.4	37.51	1.26652	6.69e-152	3.27e-152	XP_022206735.1|1.6e-239|serine/threonine-protein kinase grp [Nilaparvata lugens]
evm.TU.Contig480.51	8.87	10.57	10.52	24.26	21.44	22.03	1.26686	1.44e-259	4.45e-260	XP_018911005.1|1.2e-310|PREDICTED: PAX-interacting protein 1-like isoform X6 [Bemisia tabaci]
evm.TU.Contig113.35	4.4	3.72	6.45	11	12.18	13.2	1.26764	2.33e-91	1.69e-91	XP_022191470.1|0.0e+00|MAP kinase-activating death domain protein [Nilaparvata lugens]
evm.TU.Contig70.84	2.04	4.17	3.64	9.44	9.71	6.56	1.26777	1.35e-56	1.34e-56	XP_018907404.1|0.0e+00|PREDICTED: hemicentin-1-like isoform X4 [Bemisia tabaci]
evm.TU.Contig98.12	5.86	7.64	8.01	21.21	17.58	18.97	1.2679	9.91e-67	8.78e-67	XP_018911394.1|7.8e-131|PREDICTED: pre-mRNA-splicing factor 38B-like isoform X2 [Bemisia tabaci]
evm.TU.Contig94.14	17.6	13.8	26.86	48.11	50.11	44.73	1.26817	5.51e-142	2.86e-142	XP_022203402.1|4.0e-131|programmed cell death protein 7-like [Nilaparvata lugens]
BGI_novel_G000172	126.67	173	155.81	360.24	334.39	433.86	1.26853	0	0
evm.TU.Contig558.2	18.89	21.13	26.84	56.49	56.9	58.2	1.26928	8.89e-89	6.56e-89	XP_022191333.1|1.8e-93|lissencephaly-1 homolog [Nilaparvata lugens]
evm.TU.Contig21.145	3.3	2.49	5.61	7.56	8.26	11.66	1.26931	3.7e-48	4.04e-48	XP_022196751.1|4.8e-278|zinc finger protein 420-like [Nilaparvata lugens]
evm.TU.Contig353.35	4.86	4.57	4.31	11.1	12.33	11.75	1.26932	2.18e-41	2.6e-41	XP_018904270.1|8.4e-261|PREDICTED: F-box/LRR-repeat protein 2 isoform X1 [Bemisia tabaci]
evm.TU.Contig1.109	13.55	16.69	19.05	42.46	36.67	39.24	1.26937	0	0	XP_022185233.1|0.0e+00|transcription elongation factor SPT6 isoform X2 [Nilaparvata lugens]
evm.TU.Contig79.50	6.86	6.24	8.86	18.49	15.54	17.36	1.27028	1.12e-67	9.8e-68	XP_022184813.1|1.5e-164|exosome component 10 [Nilaparvata lugens]
evm.TU.Contig198.33	2.14	4.58	5.76	8.99	9.21	10.66	1.2705	1.08e-120	6.39e-121	XP_022206358.1|0.0e+00|katanin p80 WD40 repeat-containing subunit B1 [Nilaparvata lugens]
evm.TU.Contig108.57	74.6	73.56	97.13	297.99	353.15	318.4	1.27095	0	0	XP_022198260.1|3.8e-115|protein lifeguard 3-like isoform X1 [Nilaparvata lugens]
evm.TU.Contig494.1	8.95	9.71	11.79	27.3	24.49	27.57	1.27112	0	0	XP_014242055.1|0.0e+00|PREDICTED: triple functional domain protein isoform X5 [Cimex lectularius]
evm.TU.Contig40.65	7.24	4.72	3.97	16.29	15.21	17.22	1.27138	1.11e-19	1.9e-19	XP_022192810.1|5.3e-72|mediator of RNA polymerase II transcription subunit 15-like [Nilaparvata lugens]
evm.TU.Contig627.9	2.94	2.17	4.62	7.99	8.05	7.79	1.27164	2.05e-35	2.68e-35	XP_022199831.1|0.0e+00|ubiquitin-like modifier-activating enzyme ATG7 [Nilaparvata lugens]
evm.TU.Contig18.165	7.2	10.78	12.1	26.73	24.63	21.75	1.27179	9.49e-161	4.4e-161	XP_022189829.1|0.0e+00|piwi-like protein Ago3 isoform X2 [Nilaparvata lugens]
evm.TU.Contig1.12	15.26	16.01	17.54	41.09	36.91	40.78	1.27181	1.62e-208	6.09e-209	XP_014244196.1|6.7e-305|PREDICTED: guanylate cyclase 32E-like [Cimex lectularius]
evm.TU.Contig649.56	171.8	92.78	167.62	323.15	404.16	349.23	1.27195	0	0	XP_022196177.1|1.2e-19|uncharacterized protein LOC111053570 [Nilaparvata lugens]
evm.TU.Contig266.40	2.97	4.05	6.07	10.43	12.05	10.91	1.27234	1.47e-65	1.32e-65	XP_022193509.1|6.5e-132|crossover junction endonuclease MUS81 isoform X2 [Nilaparvata lugens]
evm.TU.Contig3602.12	3.56	2.82	6.04	10.88	9.83	9.2	1.27239	9.33e-34	1.24e-33	XP_022197912.1|3.3e-257|zinc finger CCCH-type with G patch domain-containing protein isoform X2 [Nilaparvata lugens]
evm.TU.Contig44.21	9.57	7.34	10.62	24.98	26.32	21.86	1.27239	1.99e-16	3.68e-16	XP_022185297.1|1.4e-69|DNA-directed RNA polymerase II 16 kDa polypeptide-like isoform X1 [Nilaparvata lugens]
evm.TU.Contig930.9	3.19	2.76	5.3	8.69	8.95	9.61	1.27284	4.85e-26	7.37e-26	XP_022197158.1|6.3e-225|NADPH:adrenodoxin oxidoreductase, mitochondrial-like [Nilaparvata lugens]
evm.TU.Contig67.1	11.37	10.86	21.33	34.12	28.67	35.55	1.27324	1.81e-140	9.45e-141	XP_022197473.1|0.0e+00|sterol regulatory element-binding protein 1-like [Nilaparvata lugens]
evm.TU.Contig630.30	29.55	17.79	32.95	84.71	78.32	78.47	1.27358	0	0	XP_021920970.1|1.6e-196|sestrin homolog isoform X1 [Zootermopsis nevadensis]
evm.TU.Contig307.37	1.28	1.81	2.71	4.39	4.4	4.98	1.27514	9.98e-87	7.44e-87	XP_022191160.1|3.0e-157|uncharacterized protein LOC111049409 isoform X3 [Nilaparvata lugens]
evm.TU.Contig649.26	2.51	2.63	4.02	6.17	6.43	8.2	1.27564	8.9e-84	6.81e-84	XP_014286027.1|5.7e-299|PREDICTED: exportin-4-like [Halyomorpha halys]
evm.TU.Contig45.146	17.4	11.79	18.94	37.32	40.72	46.69	1.2765	3.44e-298	9.29e-299	XP_022185799.1|0.0e+00|uncharacterized protein LOC111044867 isoform X1 [Nilaparvata lugens]
evm.TU.Contig13.287	8.29	6.1	12	18.62	21.31	17.78	1.27673	2.62e-102	1.76e-102	XP_022197721.1|5.7e-231|islet cell autoantigen 1 [Nilaparvata lugens]
evm.TU.Contig123.81	21.91	20	29.87	61.8	73.37	75.15	1.27721	1.53e-185	6.3e-186	XP_022197059.1|2.8e-136|copper chaperone for superoxide dismutase [Nilaparvata lugens]
evm.TU.Contig836.12	13.79	14.63	23.98	35.43	35.45	34.67	1.27748	7.18e-190	2.9e-190	XP_021470211.1|5.5e-56|acidic leucine-rich nuclear phosphoprotein 32 family member B-like [Oncorhynchus mykiss]
evm.TU.Contig226.14	2.67	3.72	5.2	10.15	11.22	8.33	1.2777	6.52e-100	4.45e-100	XP_022196968.1|0.0e+00|dual specificity tyrosine-phosphorylation-regulated kinase 2 isoform X3 [Nilaparvata lugens]
evm.TU.Contig97.45	100.25	106.32	94.68	263.08	286.2	275.89	1.27794	0	0	APA33957.1|5.4e-271|seminal fluid protein [Nilaparvata lugens]
evm.TU.Contig1768.2	2.7	7.89	3.6	15.84	9.46	9.4	1.27831	2.29e-26	3.45e-26	XP_022202552.1|1.6e-127|cyclin-A2-like [Nilaparvata lugens]
evm.TU.Contig42.46	3.46	5.09	5.85	11.12	12.27	11.92	1.27849	2.84e-65	2.55e-65	XP_022189765.1|1.2e-208|uncharacterized protein LOC111048207 [Nilaparvata lugens]
evm.TU.Contig113.67	10.87	11.18	11.62	27.99	27	26.95	1.27869	3.23e-241	1.06e-241	XP_022186838.1|0.0e+00|uncharacterized protein LOC111045693 [Nilaparvata lugens]
evm.TU.Contig8.89	4.87	4.92	9.04	14.98	14.28	16.11	1.2787	1.87e-61	1.75e-61	XP_022189809.1|3.6e-274|U3 small nucleolar ribonucleoprotein protein MPP10 [Nilaparvata lugens]
evm.TU.Contig20812.2	3.48	4.28	4.79	9.8	11.06	9.74	1.27903	1e-67	8.77e-68	XP_022185067.1|0.0e+00|WD repeat-containing protein 81, partial [Nilaparvata lugens]
evm.TU.Contig42.105	21.64	25.13	20.42	56.55	59.33	62.11	1.27906	0	0	XP_022203050.1|0.0e+00|H(+)/Cl(-) exchange transporter 7-like [Nilaparvata lugens]
evm.TU.Contig283.6	10.33	9.3	11.12	22.06	28.24	28.12	1.27931	1.72e-112	1.07e-112	XP_022188823.1|2.2e-105|LOW QUALITY PROTEIN: protein spartin [Nilaparvata lugens]
evm.TU.Contig126.3	1.71	2.57	3.93	6.38	7.06	6.26	1.28061	1.23e-48	1.34e-48	XP_022191786.1|0.0e+00|condensin complex subunit 3-like [Nilaparvata lugens]
evm.TU.Contig3260.1	3.86	1.61	3.27	4.64	10.23	9.41	1.28074	2.49e-05	6.51e-05	XP_022189807.1|3.4e-42|serine/threonine-protein kinase TBK1 isoform X2 [Nilaparvata lugens]
evm.TU.Contig482.37	8.11	5.39	8.72	18.85	17.99	17.95	1.28101	2.45e-47	2.69e-47	XP_022186353.1|5.5e-231|phosphorylase b kinase gamma catalytic chain, skeletal muscle/heart isoform isoform X1 [Nilaparvata lugens]
evm.TU.Contig78.2	4.15	4.01	6.61	12.97	12.41	12.63	1.28101	3.68e-267	1.11e-267	XP_022205969.1|0.0e+00|vacuolar protein sorting-associated protein 13B-like, partial [Nilaparvata lugens]
evm.TU.Contig78.90	4.71	6.18	5.8	13.76	12.83	11.12	1.28156	1.25e-117	7.49e-118	XP_022194866.1|0.0e+00|peregrin isoform X5 [Nilaparvata lugens]
evm.TU.Contig1278.1	4.71	6.62	8.24	16.94	14.54	19.26	1.28185	1.7e-59	1.63e-59	XP_022198144.1|5.4e-105|inositol hexakisphosphate and diphosphoinositol-pentakisphosphate kinase 2-like [Nilaparvata lugens]
evm.TU.Contig634.8	11.42	11.5	17.85	31.31	27.12	34.76	1.28194	5.12e-303	1.36e-303	XP_022185495.1|2.4e-256|phosphatidylinositol 5-phosphate 4-kinase type-2 alpha isoform X1 [Nilaparvata lugens]
evm.TU.Contig113.55	3.81	3.97	4.02	8.89	9.86	10.44	1.28203	4.38e-151	2.15e-151	XP_018914354.1|3.9e-152|PREDICTED: growth factor receptor-bound protein 14-like isoform X2 [Bemisia tabaci]
evm.TU.Contig112.103	5.68	6.91	7	17.17	16.06	16.19	1.28239	2.8e-66	2.49e-66	XP_022189281.1|5.9e-170|protein tramtrack, beta isoform-like isoform X1 [Nilaparvata lugens]
evm.TU.Contig512.2	22.88	21.71	18.3	61.82	68.81	70.76	1.28262	6.71e-214	2.46e-214	XP_009236115.1|2.1e-39|PREDICTED: WAS/WASL-interacting protein family member 1 [Pongo abelii]
evm.TU.Contig1067.3	3.29	2.88	3.14	11.6	5.76	7.1	1.28401	1.66e-08	3.81e-08	XP_022188203.1|2.8e-85|CKLF-like MARVEL transmembrane domain-containing protein 8 [Nilaparvata lugens]
evm.TU.Contig79.125	4.61	4.67	4.9	8.89	8.43	8.64	1.2852	2.03e-136	1.09e-136	XP_022208010.1|2.0e-225|transcription termination factor 5, mitochondrial [Nilaparvata lugens]
BGI_novel_G000601	7.72	3.81	6.24	17.8	15.86	13.31	1.28557	1.81e-13	3.58e-13
evm.TU.Contig376.10	1.85	2.73	5.01	12.23	8.12	6.58	1.28654	4.21e-29	6.04e-29	XP_022198373.1|1.8e-168|retinol dehydrogenase 14-like isoform X1 [Nilaparvata lugens]
evm.TU.Contig39.21	6.56	6.79	10.42	19.25	18.99	20.88	1.28708	1.36e-217	4.91e-218	XP_022191583.1|0.0e+00|signal transducer and activator of transcription 5B isoform X1 [Nilaparvata lugens]
BGI_novel_G000058	15.03	18.32	23.41	44.01	48.05	56.7	1.28725	7.14e-41	8.61e-41
evm.TU.Contig15422.1	53.8	58.94	64.08	167.25	154.52	150.41	1.2877	1.58e-107	1.02e-107	XP_022185512.1|8.6e-70|facilitated trehalose transporter Tret1-2 homolog isoform X1 [Nilaparvata lugens]
evm.TU.Contig50.37	20.11	20.83	18.46	49.43	45.86	51.56	1.28836	0	0	XP_022188590.1|0.0e+00|protein unc-13 homolog 4B [Nilaparvata lugens]
evm.TU.Contig64.151	8.81	10.95	13.26	28.01	26.73	26.01	1.28867	2.51e-159	1.18e-159	XP_022189946.1|0.0e+00|kinesin-associated protein 3-like [Nilaparvata lugens]
evm.TU.Contig669.1	3.58	3.54	4.03	7.74	9.8	9.94	1.28939	1.45e-59	1.38e-59	XP_022198324.1|8.1e-294|rho GTPase-activating protein 21-B [Nilaparvata lugens]
evm.TU.Contig998.6	3.46	3.01	4.23	8.95	8.97	8.5	1.28949	2.97e-29	4.25e-29	XP_022191248.1|1.1e-228|DNA repair protein XRCC1-like isoform X2 [Nilaparvata lugens]
evm.TU.Contig353.30	27.99	26.51	33.24	70.32	70.03	74.19	1.29039	0	0	XP_022207596.1|0.0e+00|probable cation-transporting ATPase W08D2.5 [Nilaparvata lugens]
evm.TU.Contig26.3	160.62	167.25	179.86	632.07	616.09	676.49	1.29051	0	0	XP_021923561.1|4.5e-228|ATP-dependent RNA helicase dbp2-like isoform X1 [Zootermopsis nevadensis]
evm.TU.Contig18044.1	6.62	5.56	5.17	13.08	15.36	16.58	1.29098	2.34e-20	3.96e-20	AJO25036.1|1.8e-119|chitinase, partial [Nilaparvata lugens]
evm.TU.Contig353.2	3.73	4.58	3.74	9.74	11.83	10.4	1.29132	1.15e-51	1.21e-51	XP_022191191.1|0.0e+00|AP-3 complex subunit beta-2-like [Nilaparvata lugens]
evm.TU.Contig666.10_evm.TU.Contig666.9	5.49	9.72	9.29	29.33	33.5	29.32	1.29136	2.13e-119	1.27e-119	XP_022200125.1|2.3e-174|uncharacterized protein LOC111057014 [Nilaparvata lugens]
evm.TU.Contig12998.2	2.42	2.82	3.41	7.65	6.79	6.7	1.29153	4.28e-54	4.36e-54	XP_022188741.1|3.9e-236|alkylated DNA repair protein alkB homolog 8-like [Nilaparvata lugens]
evm.TU.Contig30.77	3.83	4.44	4.95	11.72	9.09	8.04	1.29212	1.27e-98	8.7e-99	XP_022194885.1|1.5e-263|uncharacterized protein LOC111052498, partial [Nilaparvata lugens]
evm.TU.Contig8.184	5.75	4.74	11.55	21.02	20.89	20.05	1.29228	2.74e-70	2.35e-70	XP_022190534.1|7.8e-143|mucosa-associated lymphoid tissue lymphoma translocation protein 1-like [Nilaparvata lugens]
evm.TU.Contig101.22	3.48	3.44	4.42	10.45	8.77	8.52	1.29261	4.89e-69	4.25e-69	XP_022184319.1|0.0e+00|uncharacterized protein LOC111043628 isoform X1 [Nilaparvata lugens]
evm.TU.Contig445.11	45.47	37.88	36.99	96.34	99.55	103.52	1.29319	0	0	XP_014251064.1|1.3e-250|PREDICTED: uncharacterized protein LOC106667553 isoform X1 [Cimex lectularius]
BGI_novel_G000320	2.79	1.52	4.74	7.2	7.1	7.33	1.29475	9.2e-69	8.01e-69
evm.TU.Contig0.417	1.69	1.93	3.46	6.69	5.45	4.96	1.29537	9.76e-39	1.21e-38	XP_022188347.1|0.0e+00|uncharacterized protein LOC111046995 [Nilaparvata lugens]
evm.TU.Contig101.49	5.34	3.84	6.62	15	11.98	11.73	1.29777	5.39e-62	5.01e-62	XP_022202394.1|7.9e-153|uncharacterized protein LOC111059090 [Nilaparvata lugens]
evm.TU.Contig325.24	10.99	14.94	12.07	37.87	33.86	30.62	1.29785	2.2e-26	3.31e-26	XP_022199502.1|1.6e-66|nuclear pore complex protein Nup98-Nup96-like, partial [Nilaparvata lugens]
evm.TU.Contig732.15	3.4	5.86	6.09	14.2	15.04	14.68	1.29915	3.03e-71	2.56e-71	XP_018909289.1|1.1e-223|PREDICTED: sialin-like [Bemisia tabaci]
evm.TU.Contig54.5	7.1	11.2	14.65	24.67	28.74	27.57	1.29992	2.74e-146	1.38e-146	XP_022196557.1|0.0e+00|probable E3 ubiquitin-protein ligase HERC4 [Nilaparvata lugens]
evm.TU.Contig230.1	5.17	4.02	5.48	16.39	10.41	9.82	1.30004	1.1e-45	1.23e-45	XP_014254857.1|1.1e-178|PREDICTED: phospholipase D1 isoform X1 [Cimex lectularius]
evm.TU.Contig2.30	13.22	12.56	19.19	43.3	46.35	38.56	1.3005	4.46e-229	1.54e-229	XP_022205689.1|7.7e-239|cyclin-L1-like [Nilaparvata lugens]
evm.TU.Contig112.81	12.6	11.8	15.15	31.51	31.05	34.95	1.30118	0	0	XP_022191632.1|0.0e+00|uncharacterized protein LOC111049777 [Nilaparvata lugens]
evm.TU.Contig1.26	4.22	3.86	6.71	17.5	12.25	10.15	1.30158	2.92e-45	3.3e-45	XP_022178244.1|3.0e-174|slit homolog 1 protein-like [Myzus persicae]
evm.TU.Contig18.236	3.43	2.34	3.56	6.15	8.86	8.68	1.30346	1.81e-16	3.33e-16	XP_022194107.1|4.1e-170|leucine carboxyl methyltransferase 1 [Nilaparvata lugens]
BGI_novel_G000545	7.53	5.37	6.92	15.11	17.57	20.78	1.30346	1.19e-14	2.28e-14
evm.TU.Contig109.77	29.21	19.41	40.14	69.83	77.07	71.97	1.30552	2.08e-277	6.01e-278	XP_022187886.1|1.6e-281|mitochondrial import receptor subunit TOM70 [Nilaparvata lugens]
evm.TU.Contig1.5	12.43	13.05	22.51	38.79	39.17	39.49	1.3057	1.24e-229	4.24e-230	XP_014240577.1|7.9e-280|PREDICTED: pre-rRNA processing protein FTSJ3 [Cimex lectularius]
evm.TU.Contig798.3	27.8	43.34	29.62	105.21	93.6	91.91	1.30575	0	0	XP_022185949.1|9.7e-187|E3 ubiquitin-protein ligase TRIP12-like [Nilaparvata lugens]
evm.TU.Contig380.4	11.26	12.87	13.24	31.33	32.88	30.69	1.30654	1.04e-75	8.48e-76	XP_022196543.1|4.1e-125|NEDD8 ultimate buster 1-like [Nilaparvata lugens]
evm.TU.Contig79.46	5.08	4.33	6.12	12.95	14.22	12.4	1.30663	6.91e-36	8.94e-36	XP_022184814.1|5.2e-149|WW domain-binding protein 4-like isoform X1 [Nilaparvata lugens]
evm.TU.Contig263.6	2.08	2.73	4.07	7.84	6.53	7.92	1.30713	1.05e-16	1.93e-16	XP_022186586.1|7.2e-109|uncharacterized protein LOC111045461 [Nilaparvata lugens]
evm.TU.Contig759.1	2.82	2.79	3.35	7.19	7.86	7.37	1.30768	2.31e-51	2.43e-51	XP_014291502.1|6.2e-230|PREDICTED: WD repeat-containing protein 81 isoform X2 [Halyomorpha halys]
evm.TU.Contig165.50	26.83	22.99	23.55	58.76	67.37	61.78	1.30798	5.82e-132	3.23e-132	XP_022204591.1|5.6e-96|uncharacterized protein LOC111061212 isoform X2 [Nilaparvata lugens]
evm.TU.Contig31880.1	6.83	6.73	8.23	17.7	19.76	18.34	1.30862	2.59e-33	3.48e-33	XP_022195970.1|5.6e-80|uncharacterized protein LOC111053395 isoform X1 [Nilaparvata lugens]
evm.TU.Contig18.1	2.37	2.16	4.38	7.29	7.39	9.33	1.3087	4.83e-90	3.53e-90	XP_022189790.1|1.5e-239|stress-activated protein kinase JNK-like [Nilaparvata lugens]
evm.TU.Contig226.31	4.76	3.25	6.25	12.61	11.84	11.65	1.30944	5.43e-22	8.85e-22	XP_022185632.1|9.5e-33|uncharacterized protein LOC111044730 [Nilaparvata lugens]
evm.TU.Contig40.46	16.99	16.86	22.82	45.12	42.91	44.41	1.30979	6.76e-245	2.2e-245	XP_022192921.1|5.6e-141|tenascin-like isoform X2 [Nilaparvata lugens]
evm.TU.Contig70.118	2.05	2.56	3.6	7.16	6.29	7.92	1.30996	2.45e-66	2.17e-66	XP_003722448.1|3.1e-17|proteophosphoglycan ppg4 [Leishmania major strain Friedlin]
evm.TU.Contig731.50	3.01	2.59	4.15	7.49	7.96	10	1.31013	2.89e-72	2.42e-72	XP_021933186.1|4.4e-299|protein vav isoform X1 [Zootermopsis nevadensis]
evm.TU.Contig17.83	75.56	92.64	89.96	211.64	227.67	215.14	1.3102	0	0	XP_022199350.1|2.9e-22|lysosomal-associated transmembrane protein 4B isoform X1 [Nilaparvata lugens]
evm.TU.Contig337.22	2.22	1.66	4.06	6.78	7.08	6.4	1.31056	5.44e-10	1.19e-09	XP_022187909.1|2.9e-98|pleckstrin homology domain-containing family A member 3-like [Nilaparvata lugens]
evm.TU.Contig904.1	8.32	9.21	6.16	21.66	21.62	26.02	1.31072	7.94e-59	7.67e-59	XP_022187166.1|3.1e-176|E3 ubiquitin-protein ligase UBR3-like [Nilaparvata lugens]
BGI_novel_G000813	5.43	2.56	3.89	13.49	12.99	6.86	1.31133	1.44e-07	3.42e-07
evm.TU.Contig31.140	2.7	6.12	7.67	10.65	11.22	11.78	1.3118	4.62e-72	3.87e-72	XP_022189147.1|9.0e-145|luc7-like protein 3 [Nilaparvata lugens]
evm.TU.Contig496.51	1.62	2.45	5	9.69	9.32	7.2	1.31203	8.14e-05	0.000218459
evm.TU.Contig798.10	6.02	6.22	5.47	14.95	14.39	17.95	1.31256	3.77e-113	2.34e-113	XP_022191424.1|0.0e+00|exostosin-3 [Nilaparvata lugens]
evm.TU.Contig1.119	3.16	2.63	4.99	8.76	8.53	9.66	1.31274	1.13e-231	3.84e-232	XP_014288784.1|0.0e+00|PREDICTED: protein sidekick isoform X2 [Halyomorpha halys]
evm.TU.Contig276.76	3.24	2.85	7.59	11.93	11.82	9.61	1.3134	5.91e-45	6.7e-45	XP_022193108.1|6.6e-238|chromatin modification-related protein EAF7 [Nilaparvata lugens]
evm.TU.Contig859.1	42.46	53.41	45.92	125.33	140.41	132.36	1.31343	0	0	XP_022199648.1|3.2e-180|NSFL1 cofactor p47 isoform X1 [Nilaparvata lugens]
evm.TU.Contig18.147	10.31	14.25	14.88	34.04	29.33	25.62	1.31345	1.44e-134	7.79e-135	XP_022200505.1|0.0e+00|aspartyl/asparaginyl beta-hydroxylase isoform X3 [Nilaparvata lugens]
evm.TU.Contig143.59	5.1	6.89	7.96	14.83	16.16	16.53	1.31402	8.37e-180	3.54e-180	XP_022193446.1|0.0e+00|mitogen-activated protein kinase kinase kinase kinase 5 isoform X1 [Nilaparvata lugens]
evm.TU.Contig910.2	48.71	48.89	46.14	112.19	132.28	127.77	1.31405	2.22e-176	9.49e-177	BAN20454.1|1.1e-50|elongation factor SIII p15 subunit, putative [Riptortus pedestris]
evm.TU.Contig2070.2	23.13	34.67	27.4	79.49	68.52	67.31	1.31422	0	0	APA33956.1|7.9e-270|seminal fluid protein [Nilaparvata lugens]
BGI_novel_G000421	2.19	0.68	2.3	4.13	5.72	3.26	1.31446	1.94e-09	4.3e-09
evm.TU.Contig216.6	4.5	4.45	7.03	14.21	14.17	12.8	1.31516	2.84e-233	9.57e-234	XP_022201920.1|0.0e+00|putative uncharacterized protein DDB_G0271606 [Nilaparvata lugens]
evm.TU.Contig459.5	14.14	11.91	17.59	33.72	37.69	37.86	1.31596	2.75e-177	1.17e-177	XP_022203464.1|5.2e-209|ralA-binding protein 1 [Nilaparvata lugens]
evm.TU.Contig175.14	4.3	3.79	6.9	12.67	12.47	14.26	1.31689	8.92e-125	5.17e-125	XP_014270771.1|2.8e-282|PREDICTED: uncharacterized protein LOC106677388 isoform X4 [Halyomorpha halys]
evm.TU.Contig100.101	7.47	6.66	5.91	13.91	15.94	15.86	1.31706	8.38e-54	8.57e-54	XP_022192966.1|1.2e-56|uncharacterized protein LOC111050896 [Nilaparvata lugens]
evm.TU.Contig1952.5	4.43	3.31	6.76	12.85	11.2	11.74	1.31732	3.04e-60	2.89e-60	XP_021921140.1|7.3e-303|exocyst complex component 3 [Zootermopsis nevadensis]
evm.TU.Contig8.37	8.69	5.63	11.48	23.14	21.29	22.67	1.31801	6.78e-55	6.86e-55	XP_022190995.1|1.2e-121|uncharacterized protein LOC111049268 [Nilaparvata lugens]
evm.TU.Contig483.1	4.73	5.08	4.73	16.22	17.04	14.9	1.31825	1.74e-67	1.53e-67	XP_014258829.1|5.5e-112|PREDICTED: transducin-like enhancer protein 4 isoform X3 [Cimex lectularius]
evm.TU.Contig262.54	2.73	2.78	4.99	8.22	9.42	8.44	1.31888	4.11e-36	5.29e-36	XP_022207581.1|0.0e+00|kelch-like protein 18 [Nilaparvata lugens]
BGI_novel_G000985	3.54	1.21	2.54	5.65	6.29	6.38	1.31894	9.94e-30	1.41e-29
evm.TU.Contig731.52	9.06	5.05	7.84	17.55	22.08	18.21	1.32009	1.09e-23	1.73e-23	XP_022194402.1|1.1e-99|high affinity copper uptake protein 1-like [Nilaparvata lugens]
evm.TU.Contig137.7	5.91	3.6	6.9	15.66	13.84	11.92	1.32101	1.6e-36	2.05e-36	XP_022196676.1|1.5e-206|O-glucosyltransferase rumi homolog [Nilaparvata lugens]
evm.TU.Contig731.45	4.6	4.4	7.53	14.06	14.04	12.91	1.3213	2.51e-75	2.05e-75	XP_021913056.1|1.6e-255|probable ATP-dependent RNA helicase DDX10 [Zootermopsis nevadensis]
BGI_novel_G000062	4.34	3.62	5.07	11.87	10.91	12.75	1.32137	3.67e-10	7.96e-10
evm.TU.Contig490.3	3.69	3.76	6.24	11.57	11.14	12.37	1.32164	1.51e-150	7.43e-151	XP_022188537.1|1.6e-289|serine/threonine-protein kinase 3 isoform X1 [Nilaparvata lugens]
evm.TU.Contig489.43	11.4	7.1	20.44	36.37	36.22	37.08	1.32165	2.25e-280	6.41e-281	XP_018907063.1|6.7e-116|PREDICTED: adapter molecule Crk [Bemisia tabaci]
evm.TU.Contig86.20	2.86	9.64	7.65	16.99	22.19	16.14	1.32215	2.64e-216	9.61e-217	XP_014274182.1|9.8e-122|PREDICTED: transcription factor AP-4 isoform X1 [Halyomorpha halys]
evm.TU.Contig374.10	6.07	5.29	7.99	14.89	15.82	18.25	1.32231	2.84e-49	3.06e-49	XP_022187003.1|6.0e-223|protein SMG9-like [Nilaparvata lugens]
evm.TU.Contig8.307	3.41	3.39	5.61	9.07	8.77	11.39	1.32295	3.47e-132	1.92e-132	XP_022195140.1|0.0e+00|mitogen-activated protein kinase kinase kinase 4 [Nilaparvata lugens]
evm.TU.Contig2.43	15.14	22.39	22.47	70.7	57.54	55.77	1.32338	1.46e-222	5.15e-223	XP_022187205.1|5.6e-228|protein gustavus [Nilaparvata lugens]
evm.TU.Contig696.4	20.35	19.42	19.31	48.92	49.97	52.7	1.32394	1.48e-237	4.93e-238	XP_022205351.1|0.0e+00|solute carrier family 12 member 8 [Nilaparvata lugens]
evm.TU.Contig1349.2	4.72	5.22	7.4	14.67	14.1	14.32	1.32485	1.96e-44	2.24e-44	XP_022195430.1|6.0e-148|SNF-related serine/threonine-protein kinase, partial [Nilaparvata lugens]
evm.TU.Contig469.7	5.09	5.67	6.25	14.45	13.33	15.06	1.32492	4.78e-94	3.39e-94	XP_018902951.1|0.0e+00|PREDICTED: protein unc-45 homolog B [Bemisia tabaci]
evm.TU.Contig453.8	4.24	4.34	6.29	11.86	12.41	12.9	1.32496	1.24e-125	7.17e-126	XP_022202112.1|0.0e+00|1-phosphatidylinositol 4,5-bisphosphate phosphodiesterase gamma-1 [Nilaparvata lugens]
evm.TU.Contig2.25	18.76	21.79	21.24	63.59	56.65	60.62	1.32498	0	0	XP_022188381.1|0.0e+00|zinc finger protein 271-like [Nilaparvata lugens]
evm.TU.Contig31.132	11.78	9.04	17.69	35.59	47.57	36.05	1.325	8.34e-108	5.37e-108	XP_022202050.1|1.3e-135|DNA-directed RNA polymerase III subunit RPC5 [Nilaparvata lugens]
evm.TU.Contig122.71	41.26	49.94	35	110.94	115.4	100.66	1.32529	0	0	XP_022202538.1|2.0e-247|pre-mRNA-splicing factor RBM22 [Nilaparvata lugens]
evm.TU.Contig42.99	4.98	8.97	7.26	25.8	22.55	20.86	1.32531	1.42e-163	6.47e-164	XP_022193047.1|0.0e+00|beta-amyloid-like protein [Nilaparvata lugens]
evm.TU.Contig80.13	38.63	34.41	51.57	111.61	109.26	111.92	1.32569	0	0	XP_021927309.1|5.4e-274|serine/threonine-protein kinase MARK2-like isoform X13 [Zootermopsis nevadensis]
evm.TU.Contig5.13	5.32	3.84	4.87	14.76	11.75	11.3	1.32583	5.26e-13	1.05e-12	XP_022202767.1|1.3e-90|J domain-containing protein [Nilaparvata lugens]
evm.TU.Contig973.13	3.4	3.18	3.81	9.1	7.33	9.86	1.32583	2.54e-51	2.67e-51	XP_021924447.1|0.0e+00|myotubularin-related protein 8 isoform X1 [Zootermopsis nevadensis]
evm.TU.Contig372.42	2.46	2.78	2.94	6.06	7.2	8.08	1.32583	1.37e-13	2.7e-13	XP_022190168.1|5.5e-126|DNA repair protein XRCC2 [Nilaparvata lugens]
evm.TU.Contig1065.4	4.83	5.01	5.34	13.04	12.5	13.26	1.32583	1.81e-41	2.16e-41	XP_022196316.1|9.9e-30|THAP domain-containing protein 4-like [Nilaparvata lugens]
evm.TU.Contig9.16	10.14	7.71	16.13	27.55	30.56	28.07	1.32601	1.24e-59	1.18e-59	XP_022191864.1|2.3e-184|reticulocalbin-2 [Nilaparvata lugens]
evm.TU.Contig123.76	11.5	17.78	12.48	66.68	73.8	59.67	1.32622	0	0	XP_022201768.1|0.0e+00|integrator complex subunit 1-like [Nilaparvata lugens]
evm.TU.Contig216.22	3.4	3.14	7.06	10.47	10.38	11.46	1.32672	3.71e-238	1.23e-238	XP_022187276.1|0.0e+00|protein strawberry notch-like [Nilaparvata lugens]
evm.TU.Contig250.4	92.59	74	120.55	233.19	261.44	250.74	1.32755	0	0	XP_022186819.1|9.8e-71|BTB/POZ domain-containing protein 2-like [Nilaparvata lugens]
evm.TU.Contig414.2_evm.TU.Contig414.3	9.96	6.11	11.87	21.9	22.2	26.39	1.32827	2.18e-105	1.43e-105	XP_022195951.1|4.1e-281|bestrophin-2 [Nilaparvata lugens]
evm.TU.Contig45.101	5.48	6.17	9.99	17.44	19.27	17.38	1.32969	2.56e-89	1.88e-89	XP_022185847.1|0.0e+00|RNA polymerase II-associated protein 3 [Nilaparvata lugens]
evm.TU.Contig46.32	2.15	2.77	5.74	9.98	8.94	8.24	1.33035	1.3e-83	9.94e-84	XP_022194945.1|2.8e-177|uncharacterized protein LOC111052537 [Nilaparvata lugens]
evm.TU.Contig30.208	3.53	2.11	3.71	9.06	10.04	9.3	1.33076	1.5e-73	1.24e-73	XP_018897731.1|1.3e-267|PREDICTED: monocarboxylate transporter 2 isoform X1 [Bemisia tabaci]
evm.TU.Contig494.13	4.29	5.6	5.83	15.6	13.22	12.73	1.3308	5.44e-19	9.47e-19	XP_022192515.1|1.9e-89|SOSS complex subunit B homolog [Nilaparvata lugens]
evm.TU.Contig261.58	8.8	6.81	11.91	21.51	22.35	24.77	1.33087	9.91e-194	3.95e-194	XP_022197050.1|0.0e+00|alpha-mannosidase 2 [Nilaparvata lugens]
evm.TU.Contig196.14	3.5	4.93	5.73	11.44	12.22	12.14	1.3311	4.3e-58	4.17e-58	XP_022192511.1|0.0e+00|E3 ubiquitin-protein ligase LRSAM1-like [Nilaparvata lugens]
evm.TU.Contig0.74	3.67	4.75	6.31	12.47	11.87	12.41	1.33115	4.25e-143	2.19e-143	XP_021925406.1|0.0e+00|CD109 antigen [Zootermopsis nevadensis]
evm.TU.Contig30.124	1.73	3.26	3.77	7.58	7.81	6.88	1.33127	2.57e-25	3.95e-25	XP_022207690.1|8.5e-183|ankyrin repeat, SAM and basic leucine zipper domain-containing protein 1-like isoform X1 [Nilaparvata lugens]
evm.TU.Contig4239.2	6.19	6.71	6.62	15.45	15.62	18	1.33156	3.79e-96	2.64e-96	XP_022200453.1|1.2e-94|uncharacterized protein DDB_G0283357-like [Nilaparvata lugens]
evm.TU.Contig216.19	3.94	4.39	6.62	12.45	10.87	14.34	1.33185	3.84e-51	4.06e-51	XP_022187271.1|0.0e+00|probable serine/threonine-protein kinase tsuA [Nilaparvata lugens]
evm.TU.Contig236.10	23.76	27.41	25.22	65.61	65.22	64.1	1.33185	0	0	XP_022193056.1|0.0e+00|LOW QUALITY PROTEIN: hepatocyte growth factor-regulated tyrosine kinase substrate [Nilaparvata lugens]
evm.TU.Contig100.15	3.92	3.39	5.05	11.43	11.76	10.75	1.33224	9.29e-58	9.05e-58	XP_022199276.1|1.9e-303|autophagy-related protein 16-1-like [Nilaparvata lugens]
evm.TU.Contig78.247	2.72	2.99	3.87	7.74	7.03	9.82	1.33242	3.01e-21	4.98e-21	XP_014275962.1|2.7e-176|PREDICTED: atypical protein kinase C isoform X3 [Halyomorpha halys]
evm.TU.Contig30353.1	16.37	16.65	20.73	46.08	49.23	46.34	1.33245	2.56e-62	2.37e-62	XP_022193948.1|3.4e-77|vacuolar protein sorting-associated protein 4A [Nilaparvata lugens]
evm.TU.Contig214.11	26.6	20.86	22.3	64.7	55.61	68.79	1.33285	1.98e-128	1.12e-128	XP_022185098.1|6.8e-118|LOW QUALITY PROTEIN: hydroxymethylglutaryl-CoA synthase 1 [Nilaparvata lugens]
evm.TU.Contig13.27	6.6	6.25	9.01	20.17	17.96	17.5	1.33405	1.07e-58	1.04e-58	XP_014275505.1|3.2e-150|PREDICTED: equilibrative nucleoside transporter 3 [Halyomorpha halys]
evm.TU.Contig947.4	13.18	19.04	15.58	40.38	35.17	41.33	1.3345	5.14e-231	1.75e-231	XP_022203755.1|0.0e+00|protein sprint-like, partial [Nilaparvata lugens]
evm.TU.Contig98.4	6.47	9.07	5.3	16.69	24.19	15.94	1.33455	1.8e-21	2.96e-21	XP_022191503.1|9.7e-90|DNA fragmentation factor subunit alpha-like [Nilaparvata lugens]
evm.TU.Contig30.104	5.72	7.47	7.97	17.54	19.39	16.14	1.33531	8.57e-141	4.47e-141	XP_022187107.1|3.8e-203|arginine/serine-rich protein PNISR-like isoform X1 [Nilaparvata lugens]
evm.TU.Contig19961.1	4.17	2.87	4.75	11.46	11.05	13.16	1.33542	8.05e-11	1.71e-10	XP_022202651.1|1.3e-60|small G protein signaling modulator 3 homolog, partial [Nilaparvata lugens]
evm.TU.Contig109.74	6.89	4.93	8.46	19.61	16.79	18.54	1.33548	1.74e-261	5.32e-262	XP_022187868.1|0.0e+00|LOW QUALITY PROTEIN: uncharacterized protein LOC111046596 [Nilaparvata lugens]
evm.TU.Contig38.67	8	8.19	13.73	24.8	23.91	25.74	1.33579	3.97e-287	1.1e-287	XP_022202085.1|1.5e-175|uncharacterized protein LOC111058822 [Nilaparvata lugens]
evm.TU.Contig685.7	2.96	2.82	3.42	7.97	7.53	8.18	1.33589	3.79e-23	6.05e-23	XP_022194382.1|2.4e-202|uncharacterized protein LOC111052074 isoform X2 [Nilaparvata lugens]
evm.TU.Contig1233.1	5.72	4.8	4.68	10.76	12.92	16.19	1.3364	2.06e-29	2.94e-29	XP_022206809.1|2.0e-165|ras-GEF domain-containing family member 1B-like isoform X3 [Nilaparvata lugens]
evm.TU.Contig13.356	3.57	2	5.02	10.68	7.6	8.09	1.33648	5.51e-22	8.98e-22	XP_022196246.1|5.1e-150|leukocyte receptor cluster member 1 homolog [Nilaparvata lugens]
evm.TU.Contig283.23	6.9	3.96	8.11	14.67	17.24	20.17	1.33648	5.69e-14	1.11e-13	XP_022200801.1|3.2e-46|dymeclin [Nilaparvata lugens]
evm.TU.Contig407.13	12.79	21.89	12.74	40.52	40.45	42.31	1.33673	5.06e-188	2.06e-188	XP_022190023.1|0.0e+00|UDP-glucose:glycoprotein glucosyltransferase-like, partial [Nilaparvata lugens]
evm.TU.Contig2006.1	11.72	14.23	13.13	33.71	32.2	33.19	1.33687	0	0	XP_022189242.1|0.0e+00|E3 SUMO-protein ligase RanBP2-like isoform X1 [Nilaparvata lugens]
evm.TU.Contig224.193	6.18	7	9.42	17.89	19.66	19.55	1.33699	2.36e-111	1.48e-111	XP_022199488.1|5.9e-208|TBC1 domain family member 14-like [Nilaparvata lugens]
evm.TU.Contig110.15	434.12	518.3	390.86	1348.11	1233.11	932.71	1.33706	0	0	XP_017786311.1|5.9e-216|PREDICTED: LOW QUALITY PROTEIN: actin, muscle-like [Nicrophorus vespilloides]
evm.TU.Contig737.9	9.96	8.73	14.35	28.79	26.42	27.58	1.33753	1.43e-216	5.2e-217	XP_021926253.1|0.0e+00|membrane-associated protein Hem [Zootermopsis nevadensis]
evm.TU.Contig0.149	5.78	5.13	9	42.67	39.25	44.31	1.33843	6e-303	1.59e-303	XP_014280416.1|6.1e-140|PREDICTED: myocyte-specific enhancer factor 2 [Halyomorpha halys]
evm.TU.Contig137.88	5.59	5.79	9.84	21.55	18.66	18.46	1.33871	6.44e-228	2.23e-228	XP_022193829.1|0.0e+00|sister chromatid cohesion protein PDS5 homolog B [Nilaparvata lugens]
evm.TU.Contig204.9	7.24	7.1	11.23	27.7	26.69	28.5	1.33907	1.07e-185	4.4e-186	XP_022189220.1|3.6e-257|protein pellino isoform X1 [Nilaparvata lugens]
evm.TU.Contig21.38_evm.TU.Contig21.48	40.08	28.1	32.19	95.09	92.52	89.64	1.33955	0	0	XP_022185889.1|1.7e-70|uncharacterized protein LOC111044929 [Nilaparvata lugens]
evm.TU.Contig649.68	31.88	31.97	32.6	92.75	88.8	93.64	1.33959	0	0	XP_022203459.1|2.3e-280|ensconsin-like, partial [Nilaparvata lugens]
evm.TU.Contig555.35	3.79	4.55	8.21	12.78	13.68	14.86	1.33977	1.03e-85	7.8e-86	XP_022190555.1|0.0e+00|serine/threonine-protein kinase Tao [Nilaparvata lugens]
evm.TU.Contig765.2	12.19	13.68	10.97	37.19	32.28	30.24	1.33988	4.47e-163	2.05e-163	XP_022190157.1|0.0e+00|kelch-like protein 26 [Nilaparvata lugens]
evm.TU.Contig48.56_evm.TU.Contig48.57	2.64	2.71	3.16	6.28	7.31	7.97	1.33995	1.26e-74	1.03e-74	XP_022199158.1|0.0e+00|UHRF1-binding protein 1-like [Nilaparvata lugens]
evm.TU.Contig35736.4	6.69	10.81	8.22	26.51	26.8	18.67	1.33998	2.27e-53	2.34e-53	XP_022202100.1|7.0e-218|LOW QUALITY PROTEIN: rho guanine nucleotide exchange factor 10-like [Nilaparvata lugens]
evm.TU.Contig113.40	104.67	70.46	137.74	215.01	291.49	287.65	1.34015	0	0	XP_022206850.1|1.5e-180|glucosylceramidase-like [Nilaparvata lugens]
evm.TU.Contig250.35	9.9	8.93	13.8	26.72	28.26	27.94	1.34023	6.97e-109	4.45e-109	XP_022187227.1|0.0e+00|frizzled-2 [Nilaparvata lugens]
evm.TU.Contig17.90	3.83	4.34	4.43	12.11	9.04	11.09	1.34119	5.64e-55	5.7e-55	XP_022199293.1|0.0e+00|protein suppressor of forked [Nilaparvata lugens]
evm.TU.Contig1533.2	4.42	3.81	5.58	14.64	9.47	12.67	1.3416	1.14e-15	2.14e-15	XP_022188695.1|6.4e-42|LOW QUALITY PROTEIN: exportin-1-like [Nilaparvata lugens]
evm.TU.Contig123.118	2.85	2.76	4.38	8.82	8.58	8.26	1.34168	1.07e-50	1.14e-50	XP_022185152.1|0.0e+00|SRSF protein kinase 3-like isoform X1 [Nilaparvata lugens]
evm.TU.Contig78.195	10.12	7.96	14	27.63	26.91	26.37	1.34169	4.07e-145	2.07e-145	XP_022198574.1|0.0e+00|ATP-dependent RNA helicase SUV3 homolog, mitochondrial [Nilaparvata lugens]
BGI_novel_G001044	8.2	4.77	13.07	19.26	28.1	25.38	1.34207	1.94e-15	3.67e-15
evm.TU.Contig0.160	2.41	3	4.3	7.34	8.63	8.83	1.34213	2.5e-28	3.63e-28	XP_022193482.1|2.0e-179|angiogenic factor with G patch and FHA domains 1 isoform X1 [Nilaparvata lugens]
evm.TU.Contig31241.1	6.89	6.72	13.95	25.08	26.93	22.75	1.3422	3.34e-20	5.66e-20	XP_015450281.1|2.1e-23|PREDICTED: zinc finger protein 510 isoform X2 [Pteropus alecto]
evm.TU.Contig739.36	15.02	6.85	19.13	38.24	35	36.61	1.34235	1.47e-250	4.7e-251	XP_022185087.1|8.8e-102|ankyrin repeat and zinc finger domain-containing protein 1-like [Nilaparvata lugens]
evm.TU.Contig17.175	17.08	15.76	21.06	43.48	45.15	49.5	1.34246	5.6e-167	2.52e-167	XP_022183813.1|9.8e-281|protein spinster [Nilaparvata lugens]
evm.TU.Contig50.87	3.43	2.01	3.98	8.09	7.5	8.16	1.34251	1.85e-53	1.9e-53	XP_022187272.1|3.6e-262|ribosomal protein S6 kinase delta-1-like [Nilaparvata lugens]
evm.TU.Contig649.51	11.25	9.47	19.68	29.12	37.86	38.99	1.34259	1.52e-45	1.71e-45	XP_022195103.1|6.4e-122|ras-related protein Rab-39B isoform X1 [Nilaparvata lugens]
evm.TU.Contig673.9	2.25	2.72	3.25	6.84	7.95	6.27	1.34264	1.06e-29	1.51e-29	XP_002422873.1|2.3e-28|glycerophosphoryl diester phosphodiesterase, putative [Pediculus humanus corporis]
evm.TU.Contig109.71	6.64	7.04	12.2	19.02	20.32	20.85	1.34317	1.77e-249	5.69e-250	XP_022187880.1|0.0e+00|uncharacterized protein LOC111046606 [Nilaparvata lugens]
evm.TU.Contig255.36	3.32	3.09	5.61	8.75	10.69	11.59	1.34401	9.04e-33	1.22e-32	XP_022184947.1|7.5e-200|hexosaminidase D-like [Nilaparvata lugens]
evm.TU.Contig479.10	4.45	7.87	5.39	16.83	14.6	14.08	1.34478	1.79e-196	7.01e-197	XP_022188527.1|0.0e+00|zinc finger MYM-type protein 3-like isoform X2 [Nilaparvata lugens]
evm.TU.Contig21.73	11.98	16.84	28.14	33.8	36.91	43.35	1.34531	0	0	XP_018915173.1|5.5e-253|PREDICTED: serine/threonine-protein phosphatase 2A 56 kDa regulatory subunit gamma isoform-like isoform X2 [Bemisia tabaci]
evm.TU.Contig562.11	5.77	12.41	14.91	30.83	28.61	28.94	1.34554	2.19e-183	9.11e-184	XP_022186680.1|0.0e+00|serine/threonine-protein kinase polo [Nilaparvata lugens]
evm.TU.Contig290.12	3.2	2.56	3.8	8.33	7.47	7.05	1.34637	6.15e-42	7.3e-42	XP_022201009.1|1.6e-271|uncharacterized protein LOC111057849 [Nilaparvata lugens]
evm.TU.Contig1093.2	4.38	4.76	6.57	18.44	16.58	11.36	1.34679	4.13e-08	9.6e-08	XP_022198284.1|4.3e-08|spatacsin [Nilaparvata lugens]
evm.TU.Contig14.62	3.12	2.43	5.6	8.32	9.76	10.17	1.34721	2.39e-32	3.26e-32	XP_022184091.1|1.6e-234|DNA polymerase lambda-like [Nilaparvata lugens]
evm.TU.Contig1005.3	28.46	21.95	30.05	64.3	79.52	65.51	1.34793	4.5e-174	1.95e-174	XP_022206974.1|2.2e-72|venom acid phosphatase Acph-1-like [Nilaparvata lugens]
evm.TU.Contig489.27	11.52	7.09	14.49	28.27	29.57	30.05	1.34819	6.85e-180	2.89e-180	XP_022189002.1|7.6e-289|sorting nexin lst-4-like [Nilaparvata lugens]
evm.TU.Contig8.194	1.2	1.46	2.18	4.26	3.92	4.35	1.34855	1.32e-30	1.84e-30	XP_022190527.1|0.0e+00|kinesin-like protein KIF23 [Nilaparvata lugens]
evm.TU.Contig358.14	8.62	9.31	13.56	25.95	26.49	27.1	1.34888	6.8e-280	1.94e-280	OTN63808.1|8.6e-29|Uncharacterized protein PKNOH_S140251400 [Plasmodium knowlesi]
evm.TU.Contig356.10	30.98	31.33	29.19	72.26	96.64	84.22	1.34893	0	0	XP_022200613.1|9.1e-146|uncharacterized protein LOC111057491 [Nilaparvata lugens]
evm.TU.Contig84.103	7.71	7.67	11.49	27.61	29.55	28.97	1.34933	0	0	XP_021925141.1|0.0e+00|serine/threonine-protein phosphatase 6 regulatory ankyrin repeat subunit A-like [Zootermopsis nevadensis]
evm.TU.Contig277.8	16.14	9.66	13.34	46.3	45.04	52.48	1.34963	1.16e-218	4.18e-219	XP_012234174.1|1.6e-74|PREDICTED: myc box-dependent-interacting protein 1 isoform X3 [Linepithema humile]
evm.TU.Contig623.26	4.69	6.88	11.52	18.24	22.27	18.24	1.34968	7.98e-64	7.29e-64	XP_022203133.1|5.3e-270|sorting nexin-17 [Nilaparvata lugens]
evm.TU.Contig152.12	2.95	3.52	4.49	10.62	8.94	8.58	1.34968	3.42e-60	3.25e-60	XP_022190123.1|0.0e+00|ESF1 homolog [Nilaparvata lugens]
evm.TU.Contig31.81	2.37	3.3	6.11	8.71	9.68	9.76	1.35075	1.9e-270	5.64e-271	XP_022204911.1|0.0e+00|vacuolar protein sorting-associated protein 13 [Nilaparvata lugens]
evm.TU.Contig20.202	2.65	1.61	3.86	7.34	7.08	7.74	1.35114	1.18e-74	9.7e-75	XP_022189752.1|0.0e+00|uncharacterized protein LOC111048200 isoform X1 [Nilaparvata lugens]
evm.TU.Contig109.82	8.57	13.57	15.06	32.96	37.93	36.97	1.35148	0	0	XP_022187871.1|0.0e+00|cell division cycle protein 27 homolog [Nilaparvata lugens]
evm.TU.Contig480.49_evm.TU.Contig480.50	2.29	2.07	3.33	6.51	6.3	6.8	1.35167	1.29e-104	8.49e-105	XP_015598922.1|2.6e-234|PREDICTED: lysine-specific demethylase lid isoform X1 [Cephus cinctus]
evm.TU.Contig14.3	13.44	13.73	19.58	38.5	39.93	40.82	1.35204	0	0	XP_022207737.1|0.0e+00|myosin-VIIa isoform X1 [Nilaparvata lugens]
evm.TU.Contig21801.1	2.93	4.07	4.42	9.51	10.42	10.14	1.3521	2.16e-20	3.65e-20	XP_022187060.1|1.8e-74|bromodomain and WD repeat-containing DDB_G0285837-like [Nilaparvata lugens]
evm.TU.Contig80.78	6.1	6.95	13.19	18.52	25.18	25.86	1.35212	1.64e-28	2.38e-28	XP_022193967.1|1.8e-121|desumoylating isopeptidase 2 [Nilaparvata lugens]
evm.TU.Contig30.107	2.64	2.74	4.62	8.7	7.57	9.15	1.35229	6.5e-155	3.11e-155	XP_022187101.1|0.0e+00|protein sickie-like [Nilaparvata lugens]
evm.TU.Contig772.5	12.21	14.54	14.49	34.09	36.04	36.57	1.35301	1.84e-181	7.69e-182	XP_021913879.1|0.0e+00|ATP-binding cassette sub-family (ABC transporter)F member 3 isoform X1 [Zootermopsis nevadensis]
evm.TU.Contig143.62	25.15	24.29	28.57	73.48	69.14	69.47	1.35426	0	0	XP_022189061.1|0.0e+00|RNA-binding protein 25-like [Nilaparvata lugens]
evm.TU.Contig569.7	11.72	14.99	18.67	32.69	33.37	33.95	1.35456	1.1e-239	3.62e-240	XP_022186727.1|1.1e-213|ubiquitin carboxyl-terminal hydrolase 10 [Nilaparvata lugens]
evm.TU.Contig480.18	4.91	2.89	5.91	9.43	10.23	12.74	1.35511	4.2e-81	3.28e-81	XP_022186699.1|0.0e+00|sn1-specific diacylglycerol lipase alpha isoform X2 [Nilaparvata lugens]
evm.TU.Contig224.65	66.1	57.96	76.86	178.83	181.12	187.25	1.35557	0	0	XP_022203866.1|9.5e-229|solute carrier organic anion transporter family member 2A1-like, partial [Nilaparvata lugens]
evm.TU.Contig649.23	3.82	7.19	5.59	19.19	16.79	15.17	1.35621	1.16e-131	6.45e-132	XP_022198709.1|0.0e+00|uncharacterized protein LOC111055743 [Nilaparvata lugens]
evm.TU.Contig778.1_evm.TU.Contig778.2	3.69	3.45	4.26	10.15	9.62	10.58	1.35621	2.98e-189	1.2e-189	XP_022203788.1|6.4e-300|uncharacterized protein LOC111060432, partial [Nilaparvata lugens]
evm.TU.Contig736.9	29.11	24.78	41.67	79.67	83.7	88.06	1.35637	1.27e-149	6.3e-150	XP_022200193.1|3.5e-155|carboxy-terminal domain RNA polymerase II polypeptide A small phosphatase 1 [Nilaparvata lugens]
evm.TU.Contig166.24	7.23	9.79	8.33	21.02	22.36	22.75	1.35716	4.12e-104	2.71e-104	XP_022186505.1|4.7e-309|CCR4-NOT transcription complex subunit 10 [Nilaparvata lugens]
evm.TU.Contig46.27	2.86	2.8	4.67	8.21	9.63	8.5	1.35819	8.38e-47	9.29e-47	XP_022200336.1|0.0e+00|anaphase-promoting complex subunit 2 isoform X1 [Nilaparvata lugens]
evm.TU.Contig307.50	2.7	3.46	3.56	8.82	8.58	7.62	1.35819	8.32e-150	4.12e-150	XP_022193183.1|0.0e+00|cadherin-87A [Nilaparvata lugens]
evm.TU.Contig510.14	4.91	8.55	7.05	21.81	14.54	17.53	1.35847	1.96e-85	1.48e-85	XP_022191590.1|0.0e+00|CD109 antigen-like [Nilaparvata lugens]
evm.TU.Contig30.133	17.15	14.72	19.99	42.86	48.66	47.1	1.35915	5.58e-68	4.89e-68	XP_022193894.1|6.6e-128|protein sarah [Nilaparvata lugens]
evm.TU.Contig353.31	8.31	7.21	8.71	19.58	20.95	22.94	1.3593	1.88e-62	1.74e-62	XP_021922392.1|2.5e-61|zinc finger protein 37-like isoform X1 [Zootermopsis nevadensis]
evm.TU.Contig414.28	8.96	10.08	12.91	31.63	30.43	32.62	1.3597	0	0	XP_021924576.1|0.0e+00|epidermal growth factor receptor isoform X3 [Zootermopsis nevadensis]
evm.TU.Contig222.51	6.75	7.26	10.83	21.11	21.4	22.95	1.36014	3.01e-39	3.71e-39	XP_022197424.1|1.1e-118|chromodomain-helicase-DNA-binding protein 1 [Nilaparvata lugens]
evm.TU.Contig503.3	31.42	24.08	40.14	78.78	89.61	81.88	1.36087	1.11e-112	6.93e-113	XP_022199823.1|1.1e-93|LOW QUALITY PROTEIN: N(4)-(Beta-N-acetylglucosaminyl)-L-asparaginase-like [Nilaparvata lugens]
evm.TU.Contig13.273	38.37	42.38	41.86	174.03	149.79	158.61	1.36092	4.96e-278	1.43e-278	XP_022184113.1|3.8e-81|diphosphoinositol polyphosphate phosphohydrolase 1 isoform X2 [Nilaparvata lugens]
evm.TU.Contig5259.1	5.71	3.06	5.3	14.11	14.4	10.58	1.36174	2.72e-12	5.53e-12	XP_008195262.1|1.3e-13|PREDICTED: methyltransferase-like protein 4 [Tribolium castaneum]
evm.TU.Contig13.410_evm.TU.Contig13.409	2.45	2.36	4.4	7.8	8.16	8.22	1.36195	4.93e-35	6.46e-35	XP_018898884.1|4.9e-49|PREDICTED: uncharacterized protein LOC109031681 [Bemisia tabaci]
evm.TU.Contig98.54	39.87	51.5	50.36	135.65	140.55	132.98	1.36227	0	0	XP_022189771.1|0.0e+00|protein purity of essence [Nilaparvata lugens]
evm.TU.Contig32.37	9.01	16.31	14.15	31.85	36.12	35.01	1.36246	1.51e-169	6.71e-170	XP_022186237.1|8.6e-128|histone acetyltransferase KAT6A-like [Nilaparvata lugens]
evm.TU.Contig386.4	96.99	104.97	91.17	273.45	267.4	257.5	1.3626	0	0	XP_022197791.1|3.1e-151|heterogeneous nuclear ribonucleoprotein 27C [Nilaparvata lugens]
evm.TU.Contig229.26	3.41	3.21	4.07	8.12	8.3	9.73	1.36314	2.8e-241	9.19e-242	XP_018906470.1|0.0e+00|PREDICTED: multiple epidermal growth factor-like domains protein 8 [Bemisia tabaci]
evm.TU.Contig967.6	2.47	3.68	3.91	9.39	8.76	7.79	1.36375	1.52e-61	1.42e-61	XP_022184759.1|0.0e+00|tetratricopeptide repeat protein 21B-like [Nilaparvata lugens]
evm.TU.Contig26.107	2.11	2.53	4.17	7.39	7.72	7.64	1.3638	2.4e-25	3.69e-25	XP_022189676.1|8.0e-199|LOW QUALITY PROTEIN: RNA-binding protein 40-like [Nilaparvata lugens]
evm.TU.Contig350.61	7.84	8.04	7.78	29.03	22.61	23.61	1.36433	4.41e-240	1.45e-240	XP_022191099.1|0.0e+00|rho GTPase-activating protein 20-like [Nilaparvata lugens]
evm.TU.Contig66.52	2.72	2.73	6.25	11.25	9.78	8.34	1.36557	3.04e-71	2.57e-71	XP_018911925.1|5.1e-204|PREDICTED: glycine receptor subunit alpha-4 isoform X2 [Bemisia tabaci]
evm.TU.Contig32.104	5.83	7.47	10.02	21.73	20.5	18.67	1.36576	2.78e-54	2.83e-54	XP_022192433.1|1.6e-219|GDP-fucose protein O-fucosyltransferase 1 [Nilaparvata lugens]
evm.TU.Contig649.27	6.21	4.83	7.06	15.02	16.19	16.26	1.36622	4.74e-202	1.81e-202	XP_022187948.1|0.0e+00|LOW QUALITY PROTEIN: formin-J-like [Nilaparvata lugens]
evm.TU.Contig66.84	5.11	4.63	9.05	17.04	16.65	17.81	1.36691	2.9e-230	9.92e-231	XP_021930363.1|0.0e+00|F-BAR domain only protein 2 isoform X13 [Zootermopsis nevadensis]
evm.TU.Contig72.3	1.97	3.19	4.69	8.4	9.24	7.6	1.36692	3.6e-30	5.06e-30	XP_021922949.1|4.0e-219|ankyrin repeat domain-containing protein 13C isoform X1 [Zootermopsis nevadensis]
evm.TU.Contig224.133_evm.TU.Contig224.134	11.38	17.07	13.96	36.54	36.59	37.63	1.36709	1.15e-283	3.24e-284	ASK06164.1|0.0e+00|adaptor protein-3 subunit [Nilaparvata lugens]
evm.TU.Contig45.69	45.35	42.26	65.55	143.11	122.44	131.84	1.36876	0	0	XP_022198630.1|6.4e-165|glutaminyl-peptide cyclotransferase-like isoform X1 [Nilaparvata lugens]
evm.TU.Contig480.3	11.56	13.99	14.4	34.68	32.3	36.33	1.36903	0	0	XP_022194275.1|0.0e+00|E3 ubiquitin-protein ligase HUWE1-like isoform X1 [Nilaparvata lugens]
evm.TU.Contig399.4	6.1	4.99	5.55	18.55	13.88	11.66	1.36904	4.39e-134	2.38e-134	XP_022193305.1|0.0e+00|uncharacterized protein LOC111051178 isoform X1 [Nilaparvata lugens]
evm.TU.Contig18.281	11.35	8.7	19.8	21.93	28.43	32.85	1.36938	0	0	XP_022190832.1|6.4e-274|equilibrative nucleoside transporter 2 isoform X1 [Nilaparvata lugens]
evm.TU.Contig80.75	3.85	4.04	5.73	12.25	10.58	12.12	1.37	2.99e-116	1.81e-116	XP_022196874.1|0.0e+00|tectonin beta-propeller repeat-containing protein 2-like [Nilaparvata lugens]
evm.TU.Contig109.69	47.91	33.48	74.29	157.13	145.14	138.61	1.37044	0	0	XP_022187879.1|2.5e-250|putative ATP-dependent RNA helicase me31b [Nilaparvata lugens]
evm.TU.Contig192.12	13.12	10.33	20.32	40.04	41.67	47.05	1.37083	0	0	XP_022200422.1|3.6e-287|serine/threonine-protein kinase 26 isoform X3 [Nilaparvata lugens]
evm.TU.Contig8.23	7	10.12	8.46	23.8	21.95	22.32	1.37084	1.26e-62	1.16e-62	XP_022201461.1|1.5e-209|nucleoporin SEH1 isoform X1 [Nilaparvata lugens]
evm.TU.Contig49.22	14.26	13.51	17.33	41.76	36.75	46.44	1.37105	1.28e-40	1.55e-40	XP_022206471.1|1.5e-57|coiled-coil domain-containing protein 43 [Nilaparvata lugens]
evm.TU.Contig951.1	22.04	28.07	27.3	61	67.48	73.96	1.37141	0	0	XP_022201033.1|0.0e+00|sortilin-related receptor-like [Nilaparvata lugens]
evm.TU.Contig30.78	6.96	9.48	10.44	24.5	27.28	28.1	1.37153	2e-216	7.26e-217	XP_022197086.1|0.0e+00|LOW QUALITY PROTEIN: BTB/POZ domain-containing protein 7 [Nilaparvata lugens]
evm.TU.Contig13.384	16.98	17.69	17.09	44.29	46.48	45.19	1.37176	6.76e-236	2.27e-236	XP_022197415.1|0.0e+00|LOW QUALITY PROTEIN: vacuolar protein sorting-associated protein 51 homolog [Nilaparvata lugens]
BGI_novel_G001062	15.35	9.02	13.83	31.43	41.34	32.29	1.37181	2.83e-39	3.49e-39
evm.TU.Contig32.79	1.71	1.92	3.95	6.37	6.72	5.96	1.37278	4.22e-64	3.83e-64	XP_022195794.1|0.0e+00|sorting nexin-13-like [Nilaparvata lugens]
evm.TU.Contig2113.2	4.08	9.91	5.2	22.65	17.31	11.39	1.37364	3.02e-60	2.86e-60	XP_014285933.1|5.5e-262|PREDICTED: uncharacterized protein LOC106686865 [Halyomorpha halys]
evm.TU.Contig647.2	6.22	6.92	8.93	20.16	18.89	20.1	1.37383	3.18e-129	1.79e-129	XP_022194378.1|0.0e+00|protein zer-1 homolog [Nilaparvata lugens]
evm.TU.Contig1319.1	3.21	3.31	2.21	8.46	7.7	8.32	1.37402	2.35e-10	5.08e-10	XP_022190379.1|4.4e-55|zinc finger protein 271-like [Nilaparvata lugens]
evm.TU.Contig157.11	3.36	2.42	5.57	8.51	10.39	10.19	1.37502	6.62e-57	6.52e-57	XP_022205174.1|0.0e+00|oxysterol-binding protein 1 [Nilaparvata lugens]
evm.TU.Contig192.35	6.17	7.53	9.95	20.43	19.11	19.78	1.37578	0	0	XP_021927332.1|0.0e+00|serine/threonine-protein kinase Genghis Khan isoform X5 [Zootermopsis nevadensis]
evm.TU.Contig47.48	6.17	5.95	10.16	65.37	27.52	36.25	1.37595	6.73e-136	3.61e-136	XP_022203562.1|1.3e-221|neurogenic locus protein delta-like [Nilaparvata lugens]
evm.TU.Contig123.66	2.17	6.1	8.04	13.99	13.98	14.25	1.37634	2.36e-57	2.31e-57	XP_022199153.1|2.4e-189|inner centromere protein A-like [Nilaparvata lugens]
evm.TU.Contig64.144	2.82	1.84	3.56	19.96	12.66	18.98	1.377	1.41e-57	1.38e-57	XP_022189361.1|2.3e-94|achaete-scute homolog 1a-like [Nilaparvata lugens]
evm.TU.Contig691.19	14.39	9.25	23.11	45.17	56.38	48.68	1.37706	3.24e-15	6.15e-15	XP_022203780.1|7.4e-34|band 7 protein AGAP004871-like isoform X2 [Nilaparvata lugens]
evm.TU.Contig165.1	4.07	3.62	5.63	13.72	13.33	13.35	1.37778	1.05e-196	4.11e-197	XP_022186615.1|0.0e+00|uncharacterized protein LOC111045491 [Nilaparvata lugens]
evm.TU.Contig168.117	5.06	6.24	6.65	17.14	16.83	19.79	1.37781	9.53e-110	6.04e-110	XP_021919880.1|7.5e-257|BTB/POZ domain-containing protein 6-B isoform X2 [Zootermopsis nevadensis]
evm.TU.Contig58.158	13.26	14.84	28.66	56.88	60.62	68.35	1.37784	0	0	XP_022185130.1|2.5e-151|transcriptional activator protein Pur-beta isoform X4 [Nilaparvata lugens]
evm.TU.Contig238.24	2.96	2.65	5.55	9.1	10.27	9.47	1.37793	1.36e-37	1.71e-37	XP_022193286.1|5.9e-294|xylulose kinase-like [Nilaparvata lugens]
evm.TU.Contig194.23	1.34	3.49	2.13	4.31	6.25	7.33	1.37803	4.07e-14	7.95e-14	XP_022184491.1|2.4e-58|uncharacterized protein LOC111043756 [Nilaparvata lugens]
evm.TU.Contig170.50	22.01	19.5	26.85	62.31	53.91	64.15	1.37847	0	0	XP_022192947.1|0.0e+00|septin-7 [Nilaparvata lugens]
evm.TU.Contig7194.1	19.01	9.98	18.34	39.8	59.1	44.57	1.37896	9.86e-22	1.61e-21	XP_022189063.1|4.1e-42|uncharacterized protein LOC111047583 isoform X1 [Nilaparvata lugens]
evm.TU.Contig175.66	36.03	30.38	29.15	92.43	83.29	87.95	1.37941	2.27e-114	1.39e-114	XP_022185694.1|2.2e-122|autophagy-related protein 101 [Nilaparvata lugens]
evm.TU.Contig78.118	28.66	30.5	31.75	81.34	83.09	77.81	1.37982	1.21e-227	4.2e-228	XP_018916169.1|2.7e-121|PREDICTED: splicing factor 1-like [Bemisia tabaci]
evm.TU.Contig30.52	3.76	2.02	4.29	9.04	11.73	10.08	1.37987	1.27e-122	7.44e-123	AQA29189.1|7.7e-198|E74A [Nilaparvata lugens]
evm.TU.Contig46.82	2.63	3.27	4.36	8.04	8.57	7.42	1.37992	9.31e-45	1.06e-44	XP_022197483.1|5.0e-273|uncharacterized protein LOC111054714 isoform X1 [Nilaparvata lugens]
evm.TU.Contig165.23	6.29	5.58	6.2	20.06	13.53	12.64	1.38035	0	0	XP_020711862.1|0.0e+00|obscurin isoform X7 [Athalia rosae]
evm.TU.Contig33891.1	52.05	37.07	65.53	141.51	169.82	169.74	1.38081	2.56e-57	2.51e-57	XP_022206872.1|7.4e-22|uncharacterized protein LOC111063490 [Nilaparvata lugens]
evm.TU.Contig98.9	5.94	6.15	10.57	21.7	21.68	23.93	1.38081	0	0	XP_022194196.1|0.0e+00|uncharacterized protein KIAA1109-like [Nilaparvata lugens]
evm.TU.Contig84.59	1.52	1.47	3.88	6.58	5.18	5.52	1.3819	6.93e-37	8.84e-37	XP_022184050.1|1.6e-191|enolase-phosphatase E1 [Nilaparvata lugens]
evm.TU.Contig202.46	28.33	22.91	32.34	68.25	78.87	75.94	1.38231	5.4e-171	2.38e-171	XP_022188532.1|1.3e-198|selenide, water dikinase-like [Nilaparvata lugens]
evm.TU.Contig100.104	4.14	3.16	6.48	11.76	11.51	12.34	1.38295	3.29e-170	1.46e-170	XP_022194554.1|2.1e-139|disks large 1 tumor suppressor protein [Nilaparvata lugens]
evm.TU.Contig118.4	8.38	4.88	14.43	21.25	23.56	25.55	1.38404	0	0	XP_022185819.1|1.2e-126|guanine nucleotide-binding protein G(q) subunit alpha isoform X2 [Nilaparvata lugens]
evm.TU.Contig377.42	2.93	3.16	4.28	10.49	9.34	8.21	1.38533	4.26e-94	3.02e-94	XP_022194492.1|0.0e+00|proline-rich protein 36 isoform X2 [Nilaparvata lugens]
evm.TU.Contig109.62	6.74	7.29	10.33	19.07	23.61	22.01	1.38538	1.75e-56	1.74e-56	XP_013137890.1|2.4e-164|PREDICTED: flap endonuclease 1 [Papilio polytes]
evm.TU.Contig192.85	5.81	7.46	6.96	24.37	19.97	20.44	1.38548	9.68e-49	1.05e-48	XP_022192077.1|8.1e-73|transcription factor Sox-21-B-like, partial [Nilaparvata lugens]
evm.TU.Contig485.10	3.4	4.38	5.68	15.06	14.09	13.04	1.38651	1.24e-53	1.27e-53	XP_022192988.1|9.3e-122|uncharacterized protein LOC111050916 isoform X2 [Nilaparvata lugens]
evm.TU.Contig109.124	14.97	12.47	15.75	62.79	57	70.39	1.38672	0	0	XP_022185086.1|2.2e-200|ubiquitin carboxyl-terminal hydrolase 36 [Nilaparvata lugens]
evm.TU.Contig50.106	29.43	34.82	37.45	105.34	83.18	95.13	1.38703	3.09e-99	2.11e-99	XP_022199371.1|7.6e-100|BCL2/adenovirus E1B 19 kDa protein-interacting protein 3 [Nilaparvata lugens]
evm.TU.Contig32.117	3.44	2.61	3.62	7.65	8.51	9.42	1.38896	1.4e-40	1.7e-40	XP_014257419.1|1.3e-10|PREDICTED: uncharacterized protein LOC106671107 [Cimex lectularius]
evm.TU.Contig1229.2	25.12	23.66	29.46	68.76	71.94	67.11	1.3899	2.85e-252	9.04e-253	XP_008553877.1|1.4e-132|PREDICTED: striatin-3 isoform X1 [Microplitis demolitor]
evm.TU.Contig489.31	2.98	1.41	4.54	7.71	7.55	7.47	1.39006	2.26e-194	8.98e-195
BGI_novel_G000796	1.37	1.26	2.78	4.98	4.26	4.62	1.39009	2.09e-51	2.2e-51
evm.TU.Contig18.84	12.11	9.18	12.2	33.98	29.33	31.63	1.39042	1.85e-166	8.37e-167	XP_022192596.1|8.0e-182|pre-mRNA-splicing regulator female-lethal(2)D isoform X1 [Nilaparvata lugens]
evm.TU.Contig974.16	46.47	47.58	46.55	112.32	142.21	124.45	1.3911	0	0	XP_022203549.1|1.4e-226|mannose-1-phosphate guanyltransferase alpha-A [Nilaparvata lugens]
evm.TU.Contig20.191	4.08	3.88	7.02	10.28	11.64	11.7	1.39136	3.33e-129	1.87e-129	XP_022191828.1|0.0e+00|G-protein-signaling modulator 2 [Nilaparvata lugens]
evm.TU.Contig66.79	6.9	5.98	10.48	25.19	24.45	28.19	1.39178	5.61e-301	1.5e-301	XP_022196884.1|9.7e-215|GAS2-like protein pickled eggs [Nilaparvata lugens]
evm.TU.Contig353.52	9.93	10.01	18.68	33.05	37.46	33.28	1.39249	3.24e-273	9.46e-274	XP_022196267.1|6.5e-41|protein held out wings [Nilaparvata lugens]
evm.TU.Contig792.2_evm.TU.Contig792.3	10.03	14.81	18.02	36.22	37.38	38.5	1.3932	0	0	XP_014253390.1|0.0e+00|PREDICTED: E3 ubiquitin-protein ligase Su(dx) isoform X2 [Cimex lectularius]
evm.TU.Contig17.197	2.43	4	4.38	10.43	7.84	11.36	1.39334	3.86e-45	4.37e-45	XP_022206366.1|6.4e-240|protein abrupt-like [Nilaparvata lugens]
evm.TU.Contig41.58	2.7	2.99	3.66	8.71	7.92	7.93	1.39409	1.07e-65	9.57e-66	XP_022193794.1|0.0e+00|uncharacterized protein LOC111051568 [Nilaparvata lugens]
evm.TU.Contig125.4	7.89	5.91	7.49	17.14	18.91	20.92	1.39557	3.99e-71	3.39e-71	XP_022194273.1|9.1e-292|mediator of RNA polymerase II transcription subunit 12-like, partial [Nilaparvata lugens]
evm.TU.Contig112.15	20.45	21.79	36.64	67.63	75.09	67.5	1.39572	1.88e-160	8.75e-161	XP_022195271.1|2.9e-177|nuclear migration protein nudC [Nilaparvata lugens]
evm.TU.Contig1671.2	3.5	4.47	7.71	9.88	11.43	13.56	1.39576	7.47e-119	4.47e-119	XP_022193382.1|2.3e-225|uncharacterized protein LOC111051232 [Nilaparvata lugens]
BGI_novel_G000922	1.41	1.25	2.63	5.12	4.6	3.96	1.39582	1.62e-30	2.27e-30
evm.TU.Contig0.120	4.58	3.96	6.98	12.92	14.43	13.38	1.39676	1.66e-65	1.49e-65	XP_022206821.1|7.2e-262|nucleolar protein 8-like [Nilaparvata lugens]
evm.TU.Contig455.3_evm.TU.Contig455.4	2.23	2.81	3.35	7.18	7.07	7.49	1.39706	2.03e-186	8.32e-187	XP_022193906.1|0.0e+00|pecanex-like protein 1 [Nilaparvata lugens]
evm.TU.Contig85.37	3.44	3.88	6.62	12.44	12.67	11.26	1.39815	1.51e-78	1.2e-78	XP_022184661.1|0.0e+00|RNA-binding protein 28 [Nilaparvata lugens]
evm.TU.Contig589.7	11.52	10.14	12.31	33.43	32.58	30.82	1.39887	9.72e-258	3.03e-258	XP_022203488.1|0.0e+00|calpain-7-like [Nilaparvata lugens]
evm.TU.Contig32.135	36.54	30.16	39.14	69.52	74.06	74.01	1.39891	0	0	XP_022187634.1|3.1e-107|TIP41-like protein [Nilaparvata lugens]
evm.TU.Contig721.5	4.42	4.16	10.9	14	17	20.32	1.40019	3.47e-42	4.09e-42	XP_022188172.1|4.8e-204|cAMP-dependent protein kinase catalytic subunit [Nilaparvata lugens]
evm.TU.Contig36.21	2.29	2.48	2.66	7.78	5.87	7.65	1.40044	3.47e-80	2.72e-80	XP_022186645.1|0.0e+00|LOW QUALITY PROTEIN: pleckstrin homology domain-containing family G member 3 [Nilaparvata lugens]
evm.TU.Contig18.266	3.9	3.55	6.39	11.18	10.5	11.3	1.40048	5.48e-157	2.6e-157	XP_014289065.1|1.9e-278|PREDICTED: uncharacterized protein LOC106688882 isoform X1 [Halyomorpha halys]
evm.TU.Contig291.15	2.81	2.5	3.63	8.88	7.28	7.23	1.40059	2.31e-46	2.58e-46	AHZ08393.1|0.0e+00|DNA cytosine-5--methyltransferase 1 [Nilaparvata lugens]
evm.TU.Contig752.5	1.25	1.17	3.59	4.18	4.39	6.6	1.40069	4.24e-30	5.98e-30	XP_022201675.1|4.6e-203|transcription factor E2F3-like [Nilaparvata lugens]
evm.TU.Contig356.4	3.12	2.79	4.29	8.89	10	9.77	1.40088	1.62e-116	9.81e-117	XP_022191400.1|1.3e-160|pleckstrin homology domain-containing family G member 4B-like, partial [Nilaparvata lugens]
BGI_novel_G000733	10.64	8.77	15.67	21.93	34.37	44.32	1.40099	5.94e-27	8.86e-27
evm.TU.Contig26.22	2.17	2.31	3.47	7.21	7.57	7.5	1.40136	8.17e-58	7.96e-58	XP_022190029.1|6.3e-158|uncharacterized protein LOC111048449 [Nilaparvata lugens]
evm.TU.Contig457.26	15.15	9.97	16.71	48.34	25.45	38.95	1.40152	1.15e-81	8.94e-82	XP_022193665.1|1.3e-99|uncharacterized protein LOC111051452 [Nilaparvata lugens]
evm.TU.Contig3049.1	29.84	33.82	37.38	78.35	85.23	101.61	1.40205	0	0	AIO05331.1|7.8e-217|ATP-binding cassette sub-family (ABC transporter)A member 2 [Laodelphax striatella]
evm.TU.Contig8653.1	8.18	8.92	11.23	26.36	25.57	23.9	1.40237	1.59e-85	1.2e-85	XP_022207978.1|6.8e-254|BRCA1-associated protein [Nilaparvata lugens]
evm.TU.Contig58.174_evm.TU.Contig58.175	13.97	12.88	15.59	34.5	39.83	38.91	1.40253	1.67e-204	6.33e-205	AIN44106.1|0.0e+00|ATP-binding cassette sub-family (ABC transporter)D member 2-like protein [Laodelphax striatella]
evm.TU.Contig808.4	3.91	3.11	4.09	9.9	10.44	9.44	1.40289	1.03e-39	1.26e-39	XP_022200901.1|1.2e-241|histone H4 transcription factor-like [Nilaparvata lugens]
evm.TU.Contig1429.1	14.58	10.01	10.94	35.32	37.78	40.97	1.40303	1.04e-102	6.93e-103	XP_022197669.1|4.0e-176|steroid hormone receptor ERR2-like isoform X1 [Nilaparvata lugens]
evm.TU.Contig13.101	16.81	22.12	21.3	56.51	54.8	54.98	1.40364	5.63e-93	4.02e-93	XP_022207958.1|7.6e-114|uncharacterized protein LOC111064516 [Nilaparvata lugens]
evm.TU.Contig166.35	3.77	4.54	6.72	13.12	14.19	12.48	1.40419	1.67e-59	1.6e-59	XP_022187254.1|2.6e-242|la-related protein 7-like isoform X1 [Nilaparvata lugens]
evm.TU.Contig71.66	5.62	4.44	8.7	15.89	16.37	15.31	1.40496	9.34e-115	5.72e-115	XP_022187323.1|0.0e+00|protein phosphatase 1 regulatory subunit 21 [Nilaparvata lugens]
evm.TU.Contig1925.1	2.69	6.1	4.57	10.35	9.57	10.18	1.40509	9.58e-103	6.4e-103	XP_022192941.1|2.7e-276|serine/threonine-protein phosphatase 4 regulatory subunit 4-like [Nilaparvata lugens]
evm.TU.Contig113.20	2.6	2.26	4.47	7.46	9.04	8.12	1.40555	4.28e-88	3.17e-88	XP_022190654.1|0.0e+00|uncharacterized protein LOC111048979 isoform X1 [Nilaparvata lugens]
evm.TU.Contig25.146	5.69	5.29	7.86	17.02	16.23	16.59	1.40738	1.86e-114	1.14e-114	XP_021921502.1|0.0e+00|pyruvate dehydrogenase phosphatase regulatory subunit, mitochondrial isoform X1 [Zootermopsis nevadensis]
evm.TU.Contig420.19	2.04	1.79	4.65	6.02	5.57	6.27	1.40744	3.6e-148	1.8e-148	XP_022199609.1|1.4e-307|uncharacterized protein LOC111056542 [Nilaparvata lugens]
evm.TU.Contig554.7	7.88	6.12	11.42	21.34	22.19	23.61	1.40773	5.56e-116	3.38e-116	XP_022204834.1|0.0e+00|protein Hook homolog 3-like [Nilaparvata lugens]
evm.TU.Contig852.2	2.64	1.79	3.36	5.74	7.92	7.82	1.4079	8.5e-16	1.59e-15	XP_022202140.1|1.1e-83|uncharacterized protein LOC111058866 [Nilaparvata lugens]
evm.TU.Contig115.117	15.82	16.48	19.09	51.52	51.91	52.46	1.40838	6.9e-201	2.66e-201	XP_022185286.1|4.2e-224|splicing regulatory glutamine/lysine-rich protein 1 isoform X2 [Nilaparvata lugens]
evm.TU.Contig216.3	4.61	4.53	6.4	11.95	14.05	15.72	1.40873	3.89e-163	1.78e-163	XP_022195044.1|0.0e+00|RNA-binding protein 26 [Nilaparvata lugens]
evm.TU.Contig225.5_evm.TU.Contig225.7	138.75	151.82	145.51	387.43	397.08	416.63	1.40874	0	0	XP_015120612.1|1.7e-185|PREDICTED: ubiquilin-1 [Diachasma alloeum]
evm.TU.Contig224.76	10.66	10.74	11.82	31.11	29.55	31.44	1.40889	2.39e-129	1.34e-129	XP_022197730.1|6.8e-165|uncharacterized protein LOC111054910 [Nilaparvata lugens]
evm.TU.Contig250.17	4.8	3.48	5.97	11.82	13.03	13.03	1.40897	3.22e-66	2.86e-66	XP_022191989.1|0.0e+00|LIM domain-containing protein jub-like [Nilaparvata lugens]
evm.TU.Contig627.1	25.23	23.07	24.55	77.84	68.39	74.09	1.40897	8.33e-42	9.91e-42	XP_022193754.1|5.9e-53|N(4)-(Beta-N-acetylglucosaminyl)-L-asparaginase-like [Nilaparvata lugens]
evm.TU.Contig605.4	111.62	93.09	128.55	304.75	295.99	293.23	1.40958	0	0	XP_022207880.1|0.0e+00|protein piccolo-like [Nilaparvata lugens]
evm.TU.Contig479.12	8.46	13.68	12.27	30.23	25.57	26.72	1.41067	8.26e-198	3.22e-198	XP_018900699.1|0.0e+00|PREDICTED: DNA replication licensing factor Mcm2 [Bemisia tabaci]
evm.TU.Contig8.41	2.83	2.77	4.55	8.61	8.88	9.35	1.41093	1.84e-55	1.84e-55	XP_022185529.1|0.0e+00|protein KRI1 homolog [Nilaparvata lugens]
evm.TU.Contig348.54	4.09	2.46	4.33	9.6	11.42	10.1	1.41146	3.57e-55	3.6e-55	XP_022207832.1|1.4e-234|epsilon-sarcoglycan isoform X1 [Nilaparvata lugens]
evm.TU.Contig798.8	1.87	2.25	3.02	7.31	6.36	7.39	1.41206	2.16e-111	1.35e-111	XP_022201061.1|0.0e+00|E3 ubiquitin-protein ligase HERC2-like [Nilaparvata lugens]
evm.TU.Contig200.12	9.16	8.79	9.73	20.09	20.68	17.8	1.41231	1.41e-125	8.13e-126	XP_022197821.1|4.9e-206|uncharacterized protein LOC111054989, partial [Nilaparvata lugens]
evm.TU.Contig1058.1	82.77	44.54	100.63	252.51	191.84	159.2	1.4126	0	0	XP_022188102.1|3.3e-207|protein Malvolio-like isoform X2 [Nilaparvata lugens]
evm.TU.Contig350.42	33.02	32.31	48.87	103.31	97.87	103.37	1.41284	0	0	XP_022190641.1|1.4e-93|protein tyrosine phosphatase type IVA 1 [Nilaparvata lugens]
evm.TU.Contig565.1	5.2	6.32	5.24	13.15	15.15	12.51	1.41412	7.51e-104	4.97e-104	XP_022189034.1|0.0e+00|GTPase-activating protein CdGAPr-like isoform X3 [Nilaparvata lugens]
evm.TU.Contig123.135	3.61	2.53	4.34	7.93	8.26	8.49	1.41438	1.28e-89	9.42e-90	XP_022195212.1|4.3e-304|histone-arginine methyltransferase CARMER isoform X1 [Nilaparvata lugens]
evm.TU.Contig102.13	5.93	2.76	5.73	10.95	18.09	11.6	1.41484	5.4e-17	9.82e-17	XP_022184238.1|9.6e-98|anaphase-promoting complex subunit 10 [Nilaparvata lugens]
evm.TU.Contig175.16	1.76	1.84	3.67	5.84	6.63	8.13	1.41572	1.42e-116	8.58e-117	XP_022203470.1|0.0e+00|protein BCL9 homolog [Nilaparvata lugens]
evm.TU.Contig353.5	60.28	52.31	71.14	177.02	172.72	189.86	1.41574	0	0	XP_022185516.1|1.5e-259|facilitated trehalose transporter Tret1-like isoform X2 [Nilaparvata lugens]
evm.TU.Contig123.122	2.1	1.86	3.21	6.29	5.69	6.03	1.41634	4.82e-168	2.16e-168	XP_022207895.1|0.0e+00|rho GTPase-activating protein 190 isoform X1 [Nilaparvata lugens]
evm.TU.Contig2006.2	8.46	9.62	8.97	24.6	24.21	24.81	1.4168	8.51e-103	5.68e-103	XP_022189240.1|2.7e-233|RANBP2-like and GRIP domain-containing protein 5/6, partial [Nilaparvata lugens]
evm.TU.Contig627.4	1.67	2.66	4.88	8.49	12.15	6.28	1.41738	1.87e-07	4.45e-07	XP_022193748.1|1.3e-16|rho GTPase-activating protein 8-like, partial [Nilaparvata lugens]
evm.TU.Contig157.48	4.14	3.28	7.67	14.34	13.98	15.1	1.41788	3.19e-60	3.03e-60	XP_022201136.1|1.7e-202|signal peptide peptidase-like 3 isoform X1 [Nilaparvata lugens]
evm.TU.Contig490.6	3.9	3.09	3.51	10.49	9.25	8.59	1.41844	1.56e-63	1.43e-63	XP_022193068.1|4.6e-44|uncharacterized protein LOC111050987 [Nilaparvata lugens]
evm.TU.Contig893.8	18.43	17.07	30.63	93.19	90.66	82.34	1.41845	4.93e-189	2e-189	XP_022196015.1|2.9e-81|uncharacterized protein LOC111053433 [Nilaparvata lugens]
evm.TU.Contig143.84	2.3	2.85	2.81	7.87	8.79	7.76	1.41872	7.41e-130	4.15e-130	XP_022196278.1|0.0e+00|neuralized-like protein 4 [Nilaparvata lugens]
evm.TU.Contig61.19	0.52	3.7	4.96	9.54	7.05	8.48	1.41894	1.06e-25	1.63e-25	XP_022200213.1|0.0e+00|major facilitator superfamily domain-containing protein 6-like [Nilaparvata lugens]
evm.TU.Contig46.102	4.18	5.27	6.12	16.99	16.02	17.53	1.41919	2.07e-241	6.79e-242	XP_022195180.1|0.0e+00|nuclear pore complex protein Nup153-like [Nilaparvata lugens]
evm.TU.Contig8.78	27.56	21.2	37.67	75.18	74.05	79.71	1.42	0	0	ADE34167.2|0.0e+00|lipophorin receptor [Nilaparvata lugens]
evm.TU.Contig307.84	2.68	2.88	6.2	11.04	8.93	11.03	1.42031	3.03e-47	3.35e-47	XP_022197666.1|2.1e-130|uncharacterized protein LOC111054859 [Nilaparvata lugens]
evm.TU.Contig285.16	3.74	3.19	4.13	9.84	9.75	10.23	1.42067	1.07e-55	1.07e-55	XP_022185270.1|0.0e+00|E3 ubiquitin-protein ligase UHRF1-like [Nilaparvata lugens]
evm.TU.Contig25.61	3.4	3.72	10.96	12.67	18.49	16.15	1.4208	8.97e-69	7.81e-69	XP_022201585.1|9.1e-260|cold shock domain-containing protein E1 [Nilaparvata lugens]
evm.TU.Contig21.29	9.63	10.5	13.21	39.49	44.92	54.5	1.42087	5.45e-195	2.15e-195	XP_022197345.1|1.8e-57|doublesex- and mab-3-related transcription factor 1-like, partial [Nilaparvata lugens]
evm.TU.Contig794.12	8.42	7.06	9	22.2	21.05	22.02	1.42151	2.82e-171	1.24e-171	XP_022192231.1|0.0e+00|uncharacterized protein LOC111050245 [Nilaparvata lugens]
evm.TU.Contig691.2	16.1	13.12	20.75	41.52	48.81	56.53	1.42163	1.13e-36	1.45e-36	XP_022193850.1|1.5e-60|protein C19orf12 homolog [Nilaparvata lugens]
evm.TU.Contig568.1	20.88	27.51	36.09	79.28	70.16	78.88	1.42181	5.14e-305	1.36e-305	XP_022190304.1|3.0e-43|vascular cell adhesion protein 1-like, partial [Nilaparvata lugens]
evm.TU.Contig3269.2	2.77	2.06	4.03	8.18	6.73	8.6	1.42193	1.29e-51	1.35e-51	XP_022188686.1|2.3e-79|putative uncharacterized protein DDB_G0277255 isoform X1 [Nilaparvata lugens]
evm.TU.Contig113.8	4.15	6.56	6.99	15.45	16.63	15.99	1.42202	1.53e-62	1.42e-62	XP_022191931.1|1.9e-225|regulator of chromosome condensation [Nilaparvata lugens]
evm.TU.Contig58.156	11.21	13.12	13.18	37.25	39.52	38.43	1.42214	1.12e-273	3.27e-274	XP_022185136.1|0.0e+00|transcriptional repressor CTCFL-like [Nilaparvata lugens]
evm.TU.Contig140.6	3.49	4.7	5.47	12.53	11.52	12.43	1.42215	0	0	XP_022191299.1|0.0e+00|vacuolar protein sorting-associated protein 13D-like, partial [Nilaparvata lugens]
evm.TU.Contig241.15	3.19	3.92	3.53	9.99	10.02	9.81	1.42272	1.21e-112	7.5e-113	XP_022207614.1|0.0e+00|eIF-2-alpha kinase GCN2 [Nilaparvata lugens]
evm.TU.Contig45.149	9.58	6.91	9.83	21.38	22.92	24.42	1.42277	4.4e-140	2.31e-140	XP_022185796.1|2.5e-292|diacylglycerol kinase epsilon-like [Nilaparvata lugens]
evm.TU.Contig20.204	4.8	4.54	7.66	23.68	21.91	23.94	1.42284	3.11e-198	1.21e-198	XP_018908211.1|7.7e-190|PREDICTED: zinc finger protein 436-like [Bemisia tabaci]
evm.TU.Contig731.12	5.27	4.52	6.35	13.96	13.98	15.55	1.42307	2.52e-77	2.03e-77	XP_022203364.1|0.0e+00|raf homolog serine/threonine-protein kinase phl-like [Nilaparvata lugens]
evm.TU.Contig498.32	2.52	3.96	4.22	11.83	9.85	8.74	1.42333	1.51e-44	1.72e-44	XP_022192878.1|3.9e-147|glycerophosphodiester phosphodiesterase domain-containing protein 1-like [Nilaparvata lugens]
evm.TU.Contig79.7	26.33	27.09	29.94	78.15	83.08	74.63	1.42425	0	0	XP_022207826.1|0.0e+00|pleckstrin homology-like domain family B member 1 [Nilaparvata lugens]
evm.TU.Contig456.8	5.35	7.77	7.74	19.32	19	19.34	1.42468	1.63e-45	1.84e-45	XP_016915784.1|8.6e-94|PREDICTED: inhibitor of growth protein 1 [Apis cerana]
evm.TU.Contig2267.3	5.69	5.64	10.4	21.85	20.64	18.7	1.42475	6.88e-29	9.91e-29	XP_022196312.1|6.6e-56|uncharacterized protein LOC111053702 isoform X1 [Nilaparvata lugens]
evm.TU.Contig192.89	3.46	6.91	6.2	14.9	14.33	12.21	1.42556	8.51e-73	7.09e-73	XP_022198467.1|5.8e-168|G2/mitotic-specific cyclin-B3-like [Nilaparvata lugens]
evm.TU.Contig42.137	9.37	9.75	9.3	27.28	26.01	24.73	1.42606	1.26e-260	3.88e-261	XP_022203857.1|0.0e+00|1-phosphatidylinositol 4,5-bisphosphate phosphodiesterase-like [Nilaparvata lugens]
evm.TU.Contig136.15	6.98	7.61	11.69	23.21	25.61	26.81	1.42636	3.25e-305	8.59e-306	XP_022197597.1|0.0e+00|serine/threonine-protein kinase mig-15-like [Nilaparvata lugens]
evm.TU.Contig109.81	75.95	69.54	84.61	206.92	227.23	201.78	1.42667	0	0	XP_022187887.1|8.3e-129|LOW QUALITY PROTEIN: tubulin-specific chaperone C [Nilaparvata lugens]
evm.TU.Contig175.72	4.59	3.64	6.3	13.91	13.33	15.1	1.42692	1.01e-111	6.31e-112	XP_022206291.1|1.3e-308|activin receptor type-1-like isoform X2 [Nilaparvata lugens]
evm.TU.Contig18.211	1.36	1.4	4.23	5.53	5.59	6.96	1.4284	2.21e-101	1.49e-101	XP_022195650.1|0.0e+00|uncharacterized protein LOC111053115 [Nilaparvata lugens]
evm.TU.Contig202.6	7.55	4.78	16.84	23.83	26.79	27.32	1.42917	1.93e-66	1.71e-66	XP_022204639.1|1.8e-201|MAP kinase-activated protein kinase 2 [Nilaparvata lugens]
evm.TU.Contig32.11	2.95	3.4	2.97	8.08	8.94	9.57	1.4298	7.56e-34	1e-33	XP_022191303.1|2.5e-161|protein abrupt-like [Nilaparvata lugens]
evm.TU.Contig0.474	17.83	15.66	23.23	54.98	58.37	56.9	1.42994	1.62e-207	6.12e-208	XP_022192862.1|3.2e-231|SHC-transforming protein 1-like [Nilaparvata lugens]
evm.TU.Contig58.105	1.91	2.4	3.61	6.52	7.29	7.71	1.43034	5.46e-104	3.61e-104	XP_022195370.1|0.0e+00|serine/arginine repetitive matrix protein 1-like [Nilaparvata lugens]
evm.TU.Contig482.40	1.55	2.32	4.29	6.07	7.03	9.33	1.43107	5.79e-15	1.1e-14	XP_022196501.1|2.8e-119|uncharacterized protein LOC111053876 [Nilaparvata lugens]
evm.TU.Contig20.209	7.72	8.5	13.15	42.26	32.49	36.76	1.4311	1.24e-171	5.43e-172	XP_022199683.1|8.0e-180|uncharacterized protein LOC111056606 [Nilaparvata lugens]
evm.TU.Contig195.5	8.65	5.85	8.29	23.37	20.7	19.92	1.4317	1.38e-36	1.77e-36	XP_014275620.1|9.7e-90|PREDICTED: protein fem-1 homolog CG6966 isoform X1 [Halyomorpha halys]
evm.TU.Contig168.94	1.6	2.38	5.6	9.2	8.7	10.77	1.43184	1.5e-65	1.34e-65	XP_022203674.1|4.5e-59|uncharacterized protein LOC111060321 [Nilaparvata lugens]
evm.TU.Contig514.5	5.65	6.75	10.72	20.57	21.18	20.38	1.43253	4.99e-104	3.29e-104	XP_022207853.1|1.9e-233|alpha-taxilin-like isoform X4 [Nilaparvata lugens]
evm.TU.Contig489.4	4.22	3.39	6.45	12.79	12.97	11.73	1.43268	7.6e-110	4.81e-110	XP_022193683.1|0.0e+00|membrane-associated protein Hem-like [Nilaparvata lugens]
evm.TU.Contig104.28	7.03	4.97	9.91	18.94	20.79	20.13	1.43304	3e-51	3.16e-51	XP_022201904.1|1.8e-161|geranylgeranyl transferase type-1 subunit beta-like [Nilaparvata lugens]
evm.TU.Contig70.37	3.16	2.64	4.08	7.24	7.21	9.37	1.43403	4.51e-138	2.39e-138	XP_022197416.1|3.6e-105|uncharacterized protein LOC111054659, partial [Nilaparvata lugens]
evm.TU.Contig1638.1	2.11	3.72	5.33	8.54	11.56	11.22	1.43403	4.74e-16	8.8e-16	XP_022199477.1|7.3e-102|dystrophin-like [Nilaparvata lugens]
evm.TU.Contig290.20	20.3	19.67	32.06	66.89	57.36	68.86	1.43438	0	0	XP_022200808.1|2.3e-290|stromelysin-2-like [Nilaparvata lugens]
evm.TU.Contig70.82	5.92	5.86	6.37	21.15	14.16	15.33	1.4358	5.16e-64	4.7e-64	XP_022198478.1|1.2e-175|uncharacterized protein LOC111055568 [Nilaparvata lugens]
BGI_novel_G000530	2.37	1.55	2.73	5.87	5.78	6.2	1.4368	1.65e-74	1.36e-74
evm.TU.Contig19687.1	8.58	9.69	11.21	28.36	29.8	24.12	1.43727	1.79e-58	1.73e-58	XP_022189242.1|4.3e-124|E3 SUMO-protein ligase RanBP2-like isoform X1 [Nilaparvata lugens]
evm.TU.Contig688.6	5.1	6.39	5.51	17.54	19.75	19.43	1.43785	3.75e-68	3.28e-68	XP_022184911.1|8.4e-108|coiled-coil domain-containing protein 93-like [Nilaparvata lugens]
evm.TU.Contig31.97	3.71	6.34	5.59	19.88	26.59	22.64	1.43797	4.02e-62	3.73e-62	XP_022193229.1|7.6e-104|uncharacterized protein LOC111051104 [Nilaparvata lugens]
evm.TU.Contig92.134	19.57	20.17	17.85	56.24	54.86	57.06	1.43892	1.83e-286	5.08e-287	XP_022199876.1|0.0e+00|protein fem-1 homolog CG6966 [Nilaparvata lugens]
evm.TU.Contig45.76	2.45	3.16	4.2	16.18	11.02	9.97	1.43946	3.19e-53	3.29e-53	XP_022185102.1|3.0e-163|carbonic anhydrase 2-like [Nilaparvata lugens]
evm.TU.Contig123.106	70.39	77.43	82.91	217.75	193.92	206.91	1.43947	0	0	XP_022189825.1|0.0e+00|basement membrane-specific heparan sulfate proteoglycan core protein [Nilaparvata lugens]
evm.TU.Contig192.15	6.58	4.73	12.59	16.75	25.68	24.76	1.44	2.95e-29	4.22e-29
evm.TU.Contig47.6	21.63	19.85	23.9	55.91	56.98	63.42	1.44078	0	0	XP_022199056.1|0.0e+00|protein transport protein Sec24A isoform X1 [Nilaparvata lugens]
evm.TU.Contig667.6	11.86	17.34	17.79	38.96	34.1	56.99	1.44159	3.05e-148	1.52e-148	XP_022205868.1|2.7e-247|facilitated trehalose transporter Tret1-like [Nilaparvata lugens]
evm.TU.Contig38.45	4.56	4.53	4.58	13.9	12.13	13.23	1.44179	1.08e-67	9.47e-68	XP_022200451.1|0.0e+00|nose resistant to fluoxetine protein 6-like [Nilaparvata lugens]
evm.TU.Contig565.2_evm.TU.Contig565.3	3.87	3.1	3.54	9.08	8.95	9.83	1.44246	1.37e-114	8.41e-115	XP_022192354.1|0.0e+00|signal-induced proliferation-associated 1-like protein 1 [Nilaparvata lugens]
evm.TU.Contig175.107	5.04	4.31	9.26	15.6	15.77	18.18	1.44255	1.45e-199	5.58e-200	XP_021940792.1|0.0e+00|ubiquitin carboxyl-terminal hydrolase 32 isoform X3 [Zootermopsis nevadensis]
BGI_novel_G000431	3.64	2.84	6.16	13.84	12.59	8.94	1.44275	2.12e-18	3.75e-18
evm.TU.Contig966.4	11.36	11.8	10.68	29.81	32.86	31.18	1.44327	5.12e-264	1.56e-264	XP_022186685.1|2.6e-126|general transcription factor 3C polypeptide 3 [Nilaparvata lugens]
evm.TU.Contig308.22	5.81	6.49	8.12	18.52	20.69	19.04	1.44437	6.29e-249	2.03e-249	XP_022195994.1|0.0e+00|putative DNA helicase Ino80 [Nilaparvata lugens]
evm.TU.Contig348.72_evm.TU.Contig348.75	5.55	4.54	5.99	13.34	11.45	15.58	1.44506	5.67e-258	1.76e-258	XP_022184758.1|0.0e+00|protein outspread [Nilaparvata lugens]
evm.TU.Contig316.12	23.02	27.77	24.14	69.2	75.07	76.32	1.44515	0	0	XP_022192944.1|6.9e-197|TOM1-like protein 2 [Nilaparvata lugens]
evm.TU.Contig157.92	9.13	8.08	11	26.82	23.78	26.34	1.44604	3.79e-176	1.63e-176	XP_022202425.1|0.0e+00|protein FAM214A [Nilaparvata lugens]
evm.TU.Contig265.16	5.15	3.77	9.45	16.21	17.59	17.36	1.44623	7.16e-160	3.34e-160	XP_022191127.1|0.0e+00|bifunctional heparan sulfate N-deacetylase/N-sulfotransferase-like [Nilaparvata lugens]
evm.TU.Contig253.52	10.2	9.77	14.48	31.65	36.09	37.08	1.44682	7.36e-235	2.47e-235	XP_022189052.1|0.0e+00|GTP-binding protein 1 isoform X1 [Nilaparvata lugens]
evm.TU.Contig86.63	3.94	4.57	5.74	24.13	22.22	27.5	1.44739	3.65e-133	2.01e-133	XP_022185703.1|7.2e-202|MKL/myocardin-like protein 2 [Nilaparvata lugens]
evm.TU.Contig2680.1	3.24	3.84	3.52	11.07	8.29	11.08	1.44837	3.13e-17	5.66e-17	XP_022185726.1|1.5e-108|adenomatous polyposis coli homolog [Nilaparvata lugens]
evm.TU.Contig808.5	5.57	7.53	7.72	15.72	19.95	22.43	1.44849	8.43e-64	7.7e-64	XP_018915712.1|2.5e-141|PREDICTED: bumetanide-sensitive sodium-(potassium)-chloride cotransporter [Bemisia tabaci]
evm.TU.Contig738.2	4.06	3.82	5.23	12.6	11.39	12.45	1.44931	4.97e-36	6.41e-36	XP_022189400.1|2.0e-190|cardioacceleratory peptide receptor-like [Nilaparvata lugens]
evm.TU.Contig692.2	9.62	8.53	9.03	30.78	26.63	25.21	1.44949	1.12e-127	6.38e-128	XP_014239304.1|9.1e-211|PREDICTED: uncharacterized protein LOC106660839 isoform X3 [Cimex lectularius]
evm.TU.Contig157.39	5.64	2.62	6.76	13.11	13.95	12.73	1.44952	1.08e-110	6.83e-111	XP_022189308.1|0.0e+00|protein ECT2-like [Nilaparvata lugens]
evm.TU.Contig395.8	14.29	16.34	15.94	44.08	43.15	41.18	1.45063	0	0	XP_022192774.1|0.0e+00|tankyrase [Nilaparvata lugens]
evm.TU.Contig874.3	2.55	4.12	4.19	9.63	10.44	9.56	1.45104	1.97e-56	1.95e-56	XP_022184524.1|2.1e-242|eukaryotic translation initiation factor 2-alpha kinase 1-like [Nilaparvata lugens]
evm.TU.Contig161.6_evm.TU.Contig161.7	8.55	18.2	6.15	22.07	21.09	18.54	1.45164	2.58e-255	8.11e-256	XP_011304993.1|1.0e-189|PREDICTED: lethal(3)malignant brain tumor-like protein 3 isoform X2 [Fopius arisanus]
evm.TU.Contig224.79	17.05	10.29	19.94	38.96	39.03	45.16	1.45255	4.5e-266	1.36e-266	XP_022197732.1|1.9e-228|bone morphogenetic protein receptor type-1A [Nilaparvata lugens]
evm.TU.Contig489.5	8.47	5.27	14.22	26.06	30.72	31.01	1.45311	5.83e-262	1.79e-262	XP_022205112.1|0.0e+00|tyrosine-protein kinase transmembrane receptor Ror2 [Nilaparvata lugens]
evm.TU.Contig47.9	7.86	9.49	7.71	25.68	23.86	23.53	1.45352	5.28e-93	3.77e-93	APA33960.1|3.6e-171|seminal fluid protein, partial [Nilaparvata lugens]
evm.TU.Contig113.84	2.7	2.81	5.78	10.19	10.42	10.72	1.45421	4.39e-139	2.31e-139	XP_022195013.1|0.0e+00|rho-associated protein kinase 1 isoform X3 [Nilaparvata lugens]
evm.TU.Contig431.13	2.96	1.94	3.57	8.95	7.37	7.05	1.45614	8.23e-39	1.02e-38	XP_022186746.1|2.5e-146|LOW QUALITY PROTEIN: zinc finger protein Xfin-like [Nilaparvata lugens]
evm.TU.Contig287.7	4.19	3.65	4.41	14.14	15.46	13.31	1.45678	3.73e-57	3.66e-57	XP_022197812.1|1.5e-188|peroxisomal targeting signal 2 receptor [Nilaparvata lugens]
evm.TU.Contig480.8	6.83	1.92	9.13	18.96	15.26	16.9	1.45695	6.82e-21	1.14e-20	XP_022201250.1|4.3e-103|ubiquitin-conjugating enzyme E2 H [Nilaparvata lugens]
evm.TU.Contig14.60	20.32	19.01	27.51	70.84	80.43	80.8	1.45834	0	0	XP_022185413.1|4.6e-119|N-acylneuraminate-9-phosphatase [Nilaparvata lugens]
evm.TU.Contig40.18_evm.TU.Contig40.19	58.42	59.02	72.92	179.39	174.1	167.2	1.45835	0	0	XP_022190398.1|8.4e-261|UDP-glucuronosyltransferase 2A3-like isoform X1 [Nilaparvata lugens]
evm.TU.Contig446.10	39.57	35.68	35.03	101.03	118.58	114.26	1.45875	0	0	XP_022185246.1|3.3e-188|WD repeat-containing protein 55 homolog [Nilaparvata lugens]
evm.TU.Contig1477.2	3.43	3.72	7.91	14.46	14.5	13.25	1.45902	3.07e-58	2.98e-58	XP_022186507.1|2.2e-169|anaphase-promoting complex subunit 7 [Nilaparvata lugens]
evm.TU.Contig172.96	39	41.09	41.44	104.1	108.82	93.78	1.45938	0	0	XP_022200961.1|3.2e-203|cysteine and histidine-rich protein 1 homolog [Nilaparvata lugens]
evm.TU.Contig720.24	12.05	11.45	9.83	31.37	29.14	33.2	1.45997	8.96e-153	4.36e-153	XP_022202228.1|0.0e+00|diphthine--ammonia ligase [Nilaparvata lugens]
evm.TU.Contig385.16	3.92	4.1	5.01	11.42	12.17	12.92	1.46016	3.59e-40	4.37e-40	XP_021941768.1|1.3e-121|ankyrin repeat and MYND domain-containing protein 2 [Zootermopsis nevadensis]
evm.TU.Contig1257.7	2.84	3.1	6.19	11.47	12.79	10.51	1.46076	4.68e-49	5.06e-49	XP_022192457.1|9.2e-199|spermatogenesis-defective protein 39 homolog [Nilaparvata lugens]
evm.TU.Contig973.16	3.06	2.86	4.25	8.79	9.93	9.21	1.46162	9.64e-73	8.04e-73	XP_018898984.1|1.9e-133|PREDICTED: zinc finger protein with KRAB and SCAN domains 7-like isoform X1 [Bemisia tabaci]
evm.TU.Contig400.7	9.49	9.65	13.05	39.71	30.06	37.95	1.46253	1.41e-122	8.26e-123	XP_022202230.1|0.0e+00|negative elongation factor B [Nilaparvata lugens]
evm.TU.Contig3.11	16.73	22.61	29.5	67.79	58.95	71.86	1.46254	0	0	XP_022185009.1|1.4e-259|beta-1,4-mannosyltransferase egh [Nilaparvata lugens]
evm.TU.Contig50.117	5.91	6.11	7.77	23.99	24.79	22.24	1.46303	1.6e-161	7.43e-162	XP_022190414.1|1.0e-246|PWWP domain-containing protein 2A-like [Nilaparvata lugens]
evm.TU.Contig20.197	2.62	2.99	4.74	9.49	9.78	9.2	1.46334	5.26e-45	5.97e-45	XP_022186854.1|0.0e+00|GATOR complex protein NPRL3 [Nilaparvata lugens]
evm.TU.Contig1257.2	39	35.16	55.42	107.79	117.97	133.63	1.46364	0	0	XP_014275528.1|3.1e-263|PREDICTED: EH domain-containing protein 1 isoform X2 [Halyomorpha halys]
evm.TU.Contig479.23	7.35	7.97	13.67	23.95	21.64	28.01	1.46379	0	0	XP_014260566.1|0.0e+00|PREDICTED: protein crumbs isoform X2 [Cimex lectularius]
evm.TU.Contig253.81	5.22	6.31	7.39	17.18	18.24	17.3	1.46394	1.78e-82	1.38e-82	XP_022198382.1|0.0e+00|actin-binding protein IPP [Nilaparvata lugens]
evm.TU.Contig20.149	8.77	7.61	10.35	23.91	31.25	29.57	1.46443	4.48e-180	1.89e-180	XP_022189042.1|5.1e-145|uncharacterized protein LOC111047567 isoform X4 [Nilaparvata lugens]
evm.TU.Contig25.55	5.11	3.73	7.86	15.48	14.76	15.24	1.46454	2.31e-123	1.35e-123	XP_022199230.1|0.0e+00|serine/threonine-protein kinase PRP4 homolog [Nilaparvata lugens]
evm.TU.Contig68.51	7.8	8.86	12.96	29.74	31.42	28.38	1.4648	5.42e-111	3.41e-111	XP_022184392.1|6.4e-168|corepressor interacting with RBPJ 1 [Nilaparvata lugens]
evm.TU.Contig98.73	2.2	3.1	3.38	8.66	7.38	9.77	1.46518	8.45e-55	8.56e-55	XP_022193148.1|0.0e+00|cyclic AMP-dependent transcription factor ATF-6 alpha isoform X2 [Nilaparvata lugens]
evm.TU.Contig241.19	1.13	1.71	3.35	5.57	5.75	5.62	1.4659	5.34e-21	8.89e-21	XP_022199458.1|7.1e-161|clavesin-2-like [Nilaparvata lugens]
evm.TU.Contig79.166	4.37	4.55	8.86	20.89	20.44	23.99	1.4669	1.69e-193	6.76e-194	XP_021935901.1|3.3e-193|cytoplasmic protein NCK1 isoform X2 [Zootermopsis nevadensis]
evm.TU.Contig101.13	8.76	7.49	9.87	24.09	23.99	27.89	1.4669	1.32e-186	5.42e-187	XP_022186070.1|0.0e+00|ataxin-2-like protein [Nilaparvata lugens]
evm.TU.Contig419.2	3.83	2.65	3.97	16.02	14.28	14.03	1.46744	6.49e-133	3.58e-133	XP_022186522.1|0.0e+00|LOW QUALITY PROTEIN: transcriptional activator Myb [Nilaparvata lugens]
evm.TU.Contig92.100	9.56	10.95	11.72	31.18	27.89	27.62	1.46747	7.52e-197	2.94e-197	XP_022195466.1|2.1e-245|serine/arginine repetitive matrix protein 2-like isoform X1 [Nilaparvata lugens]
evm.TU.Contig371.10	1.57	2.16	4.85	8.31	8.24	8.21	1.46765	7.12e-104	4.71e-104	XP_014249376.1|0.0e+00|PREDICTED: homeodomain-interacting protein kinase 2 isoform X2 [Cimex lectularius]
evm.TU.Contig236.22	3.98	3.1	4.04	10.7	9.33	10.91	1.46844	1.42e-59	1.36e-59	XP_022192145.1|2.3e-156|uncharacterized protein LOC111050181 isoform X1 [Nilaparvata lugens]
evm.TU.Contig26.136	248.98	192.44	363.62	688.29	789.85	754.88	1.46879	0	0	ANJ04677.1|2.1e-277|protein disulfide-isomerase [Nilaparvata lugens]
evm.TU.Contig201.22	4.96	4.62	7.69	16.44	16.86	16.04	1.46887	1.38e-28	2e-28	XP_006859838.1|5.6e-10|PREDICTED: LOW QUALITY PROTEIN: trinucleotide repeat-containing gene 18 protein [Chrysochloris asiatica]
BGI_novel_G000138	4.34	2.87	4.99	11.47	10.48	11.57	1.46923	4.67e-114	2.88e-114
evm.TU.Contig224.75	23.06	21.73	27.36	69.22	64.84	71.29	1.46933	2.9e-157	1.37e-157	XP_022203957.1|4.2e-154|probable isoaspartyl peptidase/L-asparaginase GA20639 [Nilaparvata lugens]
evm.TU.Contig48.52	16.25	15.03	21.38	47.26	48.97	49.95	1.46943	5.4e-283	1.53e-283	XP_022199494.1|0.0e+00|uncharacterized protein LOC111056438 [Nilaparvata lugens]
evm.TU.Contig31.119	7.29	10.91	12.83	28.72	27.51	29.48	1.46968	1.13e-283	3.18e-284	XP_022188579.1|0.0e+00|structural maintenance of chromosomes protein 1A [Nilaparvata lugens]
evm.TU.Contig854.5_evm.TU.Contig854.7	3.6	3.39	6.17	11.62	11.5	12.35	1.46983	4.17e-217	1.51e-217	KYB27001.1|0.0e+00|Unconventional myosin-XVIIIa-like Protein [Tribolium castaneum]
evm.TU.Contig165.62	9.02	10.94	9.56	38.63	40.66	39.96	1.47052	1.05e-271	3.07e-272	XP_022195198.1|7.3e-286|E3 SUMO-protein ligase PIAS2 isoform X1 [Nilaparvata lugens]
evm.TU.Contig13.57	42.8	51.15	50.46	124.9	114.05	110.34	1.47082	0	0	XP_021929512.1|0.0e+00|E3 ubiquitin-protein ligase HECTD1 isoform X8 [Zootermopsis nevadensis]
evm.TU.Contig45.92	7.71	6.78	10.85	39.18	38.02	38.38	1.47087	0	0	XP_022185717.1|2.9e-256|gastrula zinc finger protein XlCGF57.1-like isoform X1 [Nilaparvata lugens]
evm.TU.Contig1505.1	10.52	13.19	12.63	31.03	31.82	41.62	1.47171	2.71e-78	2.17e-78	AIO05331.1|1.1e-85|ATP-binding cassette sub-family (ABC transporter)A member 2 [Laodelphax striatella]
evm.TU.Contig25.113	1.58	1.24	4.18	6.38	6.88	9.92	1.47193	8.72e-28	1.28e-27	XP_022188779.1|1.0e-141|decorin, partial [Nilaparvata lugens]
evm.TU.Contig141.36	2.53	3.53	5.37	9.49	10.38	11.45	1.47227	8e-131	4.46e-131	XP_022185001.1|0.0e+00|liprin-alpha-1 [Nilaparvata lugens]
evm.TU.Contig64.133	4.8	3.62	6.54	12.41	14.54	14.77	1.47368	1.39e-56	1.38e-56	XP_022194291.1|6.8e-239|uncharacterized protein LOC111052000 [Nilaparvata lugens]
evm.TU.Contig100.175	11.38	11.22	13.61	30.92	30.44	31.62	1.47474	3.56e-164	1.62e-164	XP_022186965.1|1.2e-215|longitudinals lacking protein, isoforms H/M/V-like isoform X1 [Nilaparvata lugens]
evm.TU.Contig21.95_evm.TU.Contig21.96	22.29	19.12	21.59	68.5	69.49	50.5	1.47529	1.92e-237	6.41e-238	XP_022197886.1|0.0e+00|uncharacterized protein CG45076-like isoform X10 [Nilaparvata lugens]
evm.TU.Contig170.12	6.19	9.04	8.31	21.63	27.9	20.19	1.47552	2.1e-30	2.95e-30	XP_022202658.1|3.2e-96|mediator of RNA polymerase II transcription subunit 31 [Nilaparvata lugens]
evm.TU.Contig831.5	6.66	7.62	7.47	20.29	19.5	21.71	1.4759	6.29e-126	3.62e-126	XP_014275617.1|0.0e+00|PREDICTED: protein groucho-like isoform X8 [Halyomorpha halys]
evm.TU.Contig13.261	2.22	2.03	3.22	7.21	7.45	7.83	1.47602	7.37e-90	5.39e-90	XP_022190591.1|0.0e+00|LOW QUALITY PROTEIN: protein expanded [Nilaparvata lugens]
evm.TU.Contig219.78	20.72	17.95	26.22	84.22	96.38	100.07	1.47805	0	0	XP_022197561.1|0.0e+00|uncharacterized protein LOC111054770 [Nilaparvata lugens]
evm.TU.Contig720.5	7.52	6.91	10.23	23.38	25.29	23.82	1.48151	5.5e-50	5.88e-50	XP_022193880.1|9.2e-123|prickle-like protein 3 isoform X2 [Nilaparvata lugens]
evm.TU.Contig13.322	7.99	9.04	17.26	29.98	31.13	32.29	1.48198	8.55e-252	2.72e-252	XP_022192546.1|0.0e+00|putative sodium-coupled neutral amino acid transporter 10 [Nilaparvata lugens]
evm.TU.Contig328.7	3.54	2.94	4.91	10.62	10.86	10.12	1.48268	2.17e-84	1.65e-84	XP_022190203.1|0.0e+00|WD repeat-containing protein 6-like [Nilaparvata lugens]
evm.TU.Contig109.33	13.27	12.72	9.63	55.19	31.43	38.17	1.48331	3.42e-143	1.76e-143	XP_022201189.1|3.0e-212|phospholipase A1-like [Nilaparvata lugens]
evm.TU.Contig307.68	9.26	5.02	16.18	28.96	28.09	28.75	1.4839	2.45e-60	2.32e-60	XP_022203669.1|1.4e-161|protein SET-like [Nilaparvata lugens]
evm.TU.Contig98.42	2.92	3.63	4.32	8.87	11.04	10.06	1.48429	2.18e-41	2.61e-41	XP_022184567.1|1.4e-131|uncharacterized protein LOC111043821 [Nilaparvata lugens]
evm.TU.Contig1952.6	4.12	4.97	5.31	14.36	13.81	13.31	1.4855	2.1e-250	6.71e-251	XP_022207858.1|0.0e+00|E3 ubiquitin-protein ligase RBBP6 [Nilaparvata lugens]
evm.TU.Contig307.21	7.07	3.83	8.41	19.63	17.62	17.44	1.48563	2.54e-50	2.7e-50	XP_022199083.1|2.3e-193|uncharacterized protein LOC111056067 isoform X1 [Nilaparvata lugens]
evm.TU.Contig172.24	2.83	2.68	3.57	8.39	8.7	8.21	1.48596	7.98e-114	4.93e-114	XP_022187837.1|0.0e+00|mitogen-activated protein kinase kinase kinase 15 isoform X1 [Nilaparvata lugens]
evm.TU.Contig13.408	34.29	33.83	43.11	141.83	132.56	143.84	1.48631	0	0	XP_022168545.1|6.2e-138|probable E3 ubiquitin-protein ligase RNF144A isoform X3 [Myzus persicae]
evm.TU.Contig256.8	4.92	6.1	7.6	17.07	18.21	17.82	1.48696	1.08e-169	4.8e-170	XP_022186287.1|0.0e+00|KAT8 regulatory NSL complex subunit 1 [Nilaparvata lugens]
evm.TU.Contig118.23	9.91	13.27	13.44	34.41	33.63	33.74	1.48769	2.26e-184	9.38e-185	XP_022206033.1|2.6e-192|phospholipase D3 [Nilaparvata lugens]
evm.TU.Contig417.12	3.86	4.12	6.44	13.32	13.99	14.1	1.48909	5.04e-85	3.81e-85	XP_022194469.1|9.2e-260|NCK-interacting protein with SH3 domain [Nilaparvata lugens]
evm.TU.Contig45.47	5.59	4.56	5.44	16.77	14.82	14.12	1.4899	2.36e-249	7.57e-250	XP_022184032.1|0.0e+00|TATA-binding protein-associated factor 172 [Nilaparvata lugens]
evm.TU.Contig487.4	3.68	2.88	6.69	12.63	12.79	12.73	1.49048	5.15e-54	5.25e-54	XP_022206873.1|6.4e-121|uncharacterized protein LOC111063487 [Nilaparvata lugens]
evm.TU.Contig66.61	5.95	6.42	7.77	19.94	20.55	17.04	1.4906	7.04e-65	6.35e-65	XP_022197363.1|1.2e-217|LOW QUALITY PROTEIN: beta-1,4-glucuronyltransferase 1-like [Nilaparvata lugens]
evm.TU.Contig1472.4	13.27	13.82	17.96	45.94	42.8	48.56	1.49131	0	0	XP_022198006.1|0.0e+00|cysteine--tRNA ligase, cytoplasmic-like [Nilaparvata lugens]
evm.TU.Contig1444.4	2.03	2.67	4.86	10.66	7.96	8.37	1.49134	2.39e-94	1.68e-94	XP_022195082.1|0.0e+00|condensin-2 complex subunit D3-like [Nilaparvata lugens]
evm.TU.Contig165.4_evm.TU.Contig165.3	35.3	27.52	48.41	103.97	117.89	106.55	1.4935	0	0	XP_022186552.1|0.0e+00|LOW QUALITY PROTEIN: multiple PDZ domain protein [Nilaparvata lugens]
evm.TU.Contig4344.1	5.04	4.82	4.92	12.43	16.04	15.38	1.49393	7.11e-242	2.33e-242	KDR22913.1|6.6e-84|Polycomb protein SCMH1 [Zootermopsis nevadensis]
evm.TU.Contig200.10	10.08	8.22	13.06	28.35	35.82	33.35	1.49398	5.36e-79	4.26e-79	XP_014283686.1|8.5e-148|PREDICTED: serine/threonine-protein kinase PAK 3 [Halyomorpha halys]
evm.TU.Contig108.18	42.54	40.88	49.36	120.62	124.36	138.97	1.49404	0	0	XP_022197761.1|4.1e-179|homeobox protein vnd-like isoform X1 [Nilaparvata lugens]
evm.TU.Contig666.5	4.23	4.13	6.25	14.82	15.88	14.5	1.49482	2.77e-75	2.27e-75	XP_022192550.1|2.2e-189|transcription factor cwo-like [Nilaparvata lugens]
evm.TU.Contig253.87_evm.TU.Contig253.88	5.08	5.76	7.29	18.29	17.43	17.68	1.49503	0	0	XP_022183818.1|0.0e+00|helicase SRCAP-like isoform X2 [Nilaparvata lugens]
evm.TU.Contig0.107	2.09	1.27	3.74	6.5	6.27	5.68	1.49561	1.04e-43	1.2e-43	XP_022197366.1|4.4e-101|uncharacterized protein LOC111054622, partial [Nilaparvata lugens]
evm.TU.Contig559.1	4.17	3.56	5.24	13.56	11.91	11.44	1.49598	2.46e-236	8.22e-237	XP_022202889.1|2.8e-300|patronin-like [Nilaparvata lugens]
evm.TU.Contig17.15	81.23	102.06	88.44	355.62	322.41	327.88	1.49668	0	0	XP_022204977.1|0.0e+00|armadillo segment polarity protein isoform X2 [Nilaparvata lugens]
evm.TU.Contig15.29	12.36	13.78	17.65	48.98	53.65	53.57	1.49712	6.91e-297	1.87e-297	XP_022184499.1|1.3e-288|GTP-binding protein 2 [Nilaparvata lugens]
evm.TU.Contig85.36	5.69	4.45	8.16	16.6	17.39	17.33	1.49722	1.54e-120	9.11e-121	XP_022184666.1|0.0e+00|vacuolar protein sorting-associated protein 53 homolog [Nilaparvata lugens]
evm.TU.Contig202.5	3.38	2.77	8.24	12.99	13.21	12.9	1.49752	2.1e-137	1.12e-137	XP_022204621.1|5.0e-280|dual specificity protein phosphatase CDC14B-like isoform X1 [Nilaparvata lugens]
evm.TU.Contig64.51	21.67	26.94	21.9	75.11	67.98	57.63	1.49799	0	0	XP_022190760.1|0.0e+00|collagen alpha-2(IV) chain-like isoform X2 [Nilaparvata lugens]
evm.TU.Contig203.9	7.05	7.19	10.18	24.33	27.28	24.82	1.49818	1.56e-95	1.09e-95	XP_022201547.1|1.9e-178|cyclin-dependent kinase 6-like [Nilaparvata lugens]
evm.TU.Contig123.110	5.06	4.34	6.06	15.89	15.21	18.04	1.49846	7.83e-137	4.18e-137	BAN21345.1|3.1e-116|ubiquitin specific protease 2 [Riptortus pedestris]
evm.TU.Contig1189.5	12.06	10.94	12.13	35.29	30.71	35.16	1.49888	7.17e-129	4.04e-129	XP_022198051.1|5.0e-284|lipoma-preferred partner homolog [Nilaparvata lugens]
evm.TU.Contig589.5	3.53	3.91	5.86	14.44	17.21	18.24	1.49936	3.93e-194	1.56e-194	XP_022193391.1|0.0e+00|vinculin [Nilaparvata lugens]
evm.TU.Contig272.10	5.18	3.59	5.69	14.71	13.5	13.12	1.49956	1.95e-53	2e-53	XP_022190297.1|6.1e-242|protein downstream neighbor of son homolog [Nilaparvata lugens]
evm.TU.Contig78.103	9.32	8.61	12.24	27.42	29.86	28.24	1.49984	2e-221	7.1e-222	XP_022188569.1|0.0e+00|LOW QUALITY PROTEIN: protein O-GlcNAcase [Nilaparvata lugens]
evm.TU.Contig1.18	2.47	2.01	3.8	7.98	7.26	8.51	1.50014	9.42e-21	1.58e-20	XP_022192609.1|3.3e-183|ketosamine-3-kinase-like [Nilaparvata lugens]
evm.TU.Contig143.58	9.47	12.08	17.1	35.41	34.79	39.03	1.50026	0	0	XP_022195149.1|0.0e+00|golgin subfamily B member 1-like [Nilaparvata lugens]
evm.TU.Contig32.54	2.72	2.89	4.26	9.87	9.37	8.77	1.50084	2.83e-44	3.24e-44	XP_022189374.1|2.6e-167|uncharacterized protein LOC111047830 [Nilaparvata lugens]
evm.TU.Contig1285.10	0.74	4.12	1.68	8.3	7.15	6.52	1.5014	3.19e-05	8.39e-05	XP_022202376.1|6.5e-32|magnesium transporter NIPA2 [Nilaparvata lugens]
evm.TU.Contig61.1	5.95	5.56	6.08	16.37	16.83	17.11	1.50166	6.7e-303	1.79e-303	XP_022185164.1|0.0e+00|focal adhesion kinase 1 isoform X1 [Nilaparvata lugens]
evm.TU.Contig112.85	12.85	16.08	15.1	46.87	50.12	56.12	1.50177	0	0	XP_022184655.1|0.0e+00|zinc finger FYVE domain-containing protein 1-like, partial [Nilaparvata lugens]
evm.TU.Contig31.174	30.73	22.51	50.31	96.88	92.38	101.04	1.50189	0	0	XP_022189065.1|0.0e+00|uncharacterized protein LOC111047583 isoform X2 [Nilaparvata lugens]
evm.TU.Contig31.43	14.82	17.57	19.6	46.32	48.73	58.44	1.50212	0	0	XP_022200005.1|0.0e+00|protein draper [Nilaparvata lugens]
evm.TU.Contig167.18	4.16	3.1	8.18	12.97	14.76	16.74	1.50254	3.65e-28	5.32e-28	XP_022207360.1|4.8e-129|growth hormone-regulated TBC protein 1-like [Nilaparvata lugens]
evm.TU.Contig3.24	7.07	7.17	10.38	23.14	23.49	25.6	1.5026	0	0	XP_022195410.1|0.0e+00|vascular endothelial growth factor receptor 1-like [Nilaparvata lugens]
evm.TU.Contig13.30_evm.TU.Contig13.31	59.77	72.81	60.48	186.86	185.83	183.2	1.50388	0	0	XP_021919741.1|0.0e+00|E3 ubiquitin-protein ligase MARCH6 [Zootermopsis nevadensis]
evm.TU.Contig41.1	14.3	12.02	21.27	42.58	42.91	51.75	1.50411	3.88e-112	2.42e-112	XP_022201498.1|1.1e-69|uncharacterized protein LOC111058297 [Nilaparvata lugens]
evm.TU.Contig794.9	3.08	2.51	4.18	10.39	11.69	10	1.50426	6.97e-73	5.8e-73	XP_022193002.1|1.8e-169|protein lunapark [Nilaparvata lugens]
evm.TU.Contig50.68	3.27	4.18	3.66	11.74	10.56	11.34	1.50471	2.73e-62	2.53e-62	XP_022207933.1|2.9e-270|spastin-like [Nilaparvata lugens]
evm.TU.Contig374.30	4.45	4.06	6.23	14.73	14.73	17.61	1.50539	2.09e-202	7.98e-203	XP_022185720.1|0.0e+00|B-cell lymphoma/leukemia 11A [Nilaparvata lugens]
evm.TU.Contig482.17_evm.TU.Contig482.18	42.5	36.65	49.8	114.68	100.45	99.76	1.50667	0	0	XP_022186174.1|0.0e+00|microtubule-actin cross-linking factor 1 isoform X3 [Nilaparvata lugens]
evm.TU.Contig139.13	16.43	15.69	16.08	55.89	50.59	43.58	1.50704	0	0	XP_022185593.1|3.9e-266|poly(U)-binding-splicing factor half pint [Nilaparvata lugens]
evm.TU.Contig519.3	44.81	43.6	40.01	137.63	121.84	129.05	1.50752	9.64e-179	4.1e-179	XP_022198759.1|1.6e-93|uncharacterized protein LOC111055784 [Nilaparvata lugens]
evm.TU.Contig798.4	17.61	27.71	23.77	66.07	68.54	65.48	1.50805	0	0	XP_022196545.1|0.0e+00|E3 ubiquitin-protein ligase TRIP12-like [Nilaparvata lugens]
evm.TU.Contig18.109	1.63	3.17	4.29	9.51	9.48	9.01	1.50859	1.13e-218	4.05e-219	XP_022196106.1|0.0e+00|insulin receptor substrate 2 isoform X4 [Nilaparvata lugens]
evm.TU.Contig15.41	1.6	3.14	6.4	9.07	8.17	8.53	1.50867	5.36e-92	3.86e-92	XP_022196163.1|0.0e+00|coiled-coil domain-containing protein 186 isoform X1 [Nilaparvata lugens]
evm.TU.Contig316.16	4.24	3.45	5.36	9.76	11.32	12.52	1.5087	3.19e-61	2.99e-61	XP_022201660.1|0.0e+00|mediator of RNA polymerase II transcription subunit 17 [Nilaparvata lugens]
evm.TU.Contig17484.1	11.87	9.24	19.23	47.24	26.72	38.85	1.5093	0	0	XP_022187106.1|0.0e+00|nardilysin-like [Nilaparvata lugens]
evm.TU.Contig18.191	46.64	39.94	47.52	129.42	114.25	134.96	1.50939	0	0	XP_021926166.1|2.1e-187|putative fatty acyl-CoA reductase CG5065 [Zootermopsis nevadensis]
evm.TU.Contig66.33	5.14	3.9	10.21	15.94	19.6	18.78	1.50943	2.67e-69	2.32e-69	XP_022198417.1|3.1e-270|uncharacterized protein LOC111055507 [Nilaparvata lugens]
evm.TU.Contig66.4	3.13	2.5	6.28	10.48	9.44	10.86	1.51013	4.37e-134	2.37e-134	XP_022185894.1|0.0e+00|regulator of nonsense transcripts 2-like [Nilaparvata lugens]
evm.TU.Contig323.16	7.65	6.93	9.04	26.42	28.35	23.19	1.51026	1.11e-116	6.71e-117	XP_022191892.1|4.1e-62|protein yippee-like 5 [Nilaparvata lugens]
evm.TU.Contig760.3	2.16	2.46	3.46	8.15	6.72	6.79	1.51032	2.66e-79	2.1e-79	XP_022198138.1|3.9e-237|neurogenic protein mastermind-like [Nilaparvata lugens]
evm.TU.Contig2969.5	3.14	7.22	7.44	14.91	16.72	14.81	1.51053	2.52e-113	1.56e-113	XP_022184779.1|5.2e-199|probable ubiquitin carboxyl-terminal hydrolase FAF-X [Nilaparvata lugens]
evm.TU.Contig2104.1	5.09	2.64	9.93	20.48	11.38	18.79	1.51264	4.07e-34	5.4e-34	XP_022198959.1|8.2e-87|SPARC-related modular calcium-binding protein 1-like, partial [Nilaparvata lugens]
evm.TU.Contig30.134	4.87	4.05	5.2	13.06	13.54	13.4	1.5136	1.15e-82	8.89e-83	XP_022193893.1|0.0e+00|LOW QUALITY PROTEIN: PAX3- and PAX7-binding protein 1-like [Nilaparvata lugens]
evm.TU.Contig604.11	6.23	5.94	10.3	22.2	20.93	22.47	1.51394	1.33e-194	5.27e-195	XP_008546248.2|5.5e-118|PREDICTED: transcriptional regulator ATRX [Microplitis demolitor]
evm.TU.Contig494.16	2.88	1.91	3.39	6.8	8.48	8.5	1.5141	2.44e-35	3.19e-35	XP_021926531.1|3.5e-54|modifier of mdg4-like isoform X2 [Zootermopsis nevadensis]
evm.TU.Contig320.8	11.02	9.97	18.39	37.11	34.84	38.83	1.51467	0	0	XP_018900688.1|2.2e-247|PREDICTED: formin-binding protein 1-like isoform X1 [Bemisia tabaci]
evm.TU.Contig519.22	9.86	8.27	16.58	29.28	33.41	35.94	1.51483	3.23e-166	1.46e-166	XP_022182581.1|1.3e-135|uncharacterized protein LOC111042319 [Myzus persicae]
evm.TU.Contig395.3	5.36	4.55	6.8	16.99	15.61	15.25	1.51498	1.02e-89	7.44e-90	XP_022185432.1|0.0e+00|E3 ubiquitin-protein ligase RFWD2-like [Nilaparvata lugens]
evm.TU.Contig112.24	3.1	3.65	6.18	12.56	11.82	12.02	1.51518	2.23e-141	1.16e-141	XP_022189386.1|0.0e+00|DNA repair protein RAD50 [Nilaparvata lugens]
evm.TU.Contig58.173	4.26	4.49	9.72	16.78	16.72	17.92	1.51542	0	0	XP_022192011.1|0.0e+00|nuclear receptor coactivator 6-like, partial [Nilaparvata lugens]
evm.TU.Contig86.22	2.72	4.33	4.17	13.44	13.26	13.16	1.51545	1.99e-151	9.73e-152	XP_022200518.1|0.0e+00|polycomb protein Sfmbt-like [Nilaparvata lugens]
evm.TU.Contig21.55	85.28	102.59	82.07	312.64	342.46	316.18	1.51552	0	0	XP_022192901.1|8.0e-214|protein phosphatase 1A isoform X1 [Nilaparvata lugens]
evm.TU.Contig31.148	35.84	22.12	53.77	93.35	96.47	102.86	1.51662	2.29e-232	7.73e-233	XP_022207028.1|9.5e-85|LDLR chaperone boca isoform X2 [Nilaparvata lugens]
evm.TU.Contig30.66	4.25	4.98	7.62	15.26	16.11	16.57	1.51673	3.14e-110	1.98e-110	XP_022194597.1|0.0e+00|lon protease homolog 2, peroxisomal-like isoform X1 [Nilaparvata lugens]
evm.TU.Contig36.39	1.26	1.27	3.9	4.87	5.57	4.77	1.51731	1.78e-165	8.07e-166	XP_022189328.1|0.0e+00|lysine-specific demethylase lid [Nilaparvata lugens]
evm.TU.Contig47.7	12.8	14.18	14.31	37.81	45.33	38.97	1.51744	3.91e-104	2.57e-104	XP_022199059.1|5.0e-150|LOW QUALITY PROTEIN: nuclear transcription factor Y subunit gamma-like [Nilaparvata lugens]
evm.TU.Contig25.189	6.62	6.09	6.73	29.01	21.84	22.48	1.5176	2.47e-135	1.33e-135	XP_022200441.1|2.8e-216|serine/threonine-protein kinase NIM1-like isoform X1 [Nilaparvata lugens]
evm.TU.Contig1868.1	9.73	8.96	14.29	30.53	32.72	32.01	1.51786	9.52e-111	6e-111	XP_022202085.1|8.5e-73|uncharacterized protein LOC111058822 [Nilaparvata lugens]
evm.TU.Contig250.46	10.72	9.92	16.84	34.11	38.1	36.25	1.51848	3.63e-228	1.26e-228	XP_022205416.1|8.0e-285|golgin subfamily A member 2-like [Nilaparvata lugens]
evm.TU.Contig382.22	7.97	10.78	11.97	29.75	29.87	31.22	1.51872	0	0	KDR22877.1|0.0e+00|ATP-dependent helicase brm [Zootermopsis nevadensis]
evm.TU.Contig45.41	54.22	51.42	61.35	190.16	184.43	196.19	1.51874	0	0	AGI96987.1|1.0e-192|tropomodulin [Nilaparvata lugens]
evm.TU.Contig498.41_evm.TU.Contig498.42	5.92	5.82	6.36	18.23	16.57	16.4	1.51929	2.19e-67	1.93e-67	XP_021926858.1|9.4e-128|kinase suppressor of Ras 2 isoform X1 [Zootermopsis nevadensis]
evm.TU.Contig101.29	2.01	2.57	2.93	8.03	7.54	7.97	1.51939	1.75e-81	1.36e-81	XP_022192589.1|6.0e-305|microprocessor complex subunit DGCR8-like [Nilaparvata lugens]
evm.TU.Contig135.9	5.11	4.7	3.92	12.94	13.45	13.72	1.51981	8.21e-101	5.56e-101	XP_022200544.1|0.0e+00|ras GTPase-activating protein 1, partial [Nilaparvata lugens]
evm.TU.Contig116.41	13.65	10.97	25.87	44.61	48.11	51.81	1.52046	1.44e-157	6.78e-158	XP_012267840.1|1.1e-210|septin-2 [Athalia rosae]
evm.TU.Contig215.3	10.55	13.38	13.64	38.57	32.51	37.95	1.52109	3.76e-199	1.46e-199	XP_022192183.1|0.0e+00|DNA replication licensing factor Mcm7 [Nilaparvata lugens]
evm.TU.Contig490.10	7.83	7.32	11.97	20.56	20.62	22.39	1.52123	0	0	XP_022198224.1|2.4e-257|protein GDAP2 homolog isoform X1 [Nilaparvata lugens]
evm.TU.Contig20.44	8.16	6.01	13.48	24.03	26.91	25.75	1.52265	5.21e-232	1.77e-232	XP_022192802.1|0.0e+00|DNA repair endonuclease XPF [Nilaparvata lugens]
evm.TU.Contig66.39	1.99	2.12	4.27	7.4	8.41	7.84	1.52386	2.16e-73	1.8e-73	XP_022192133.1|0.0e+00|round spermatid basic protein 1-like protein [Nilaparvata lugens]
evm.TU.Contig37309.1	22.32	30.22	35.58	96.49	75.93	81.79	1.52389	0	0	XP_022185557.1|8.5e-277|uncharacterized transmembrane protein DDB_G0289901-like [Nilaparvata lugens]
evm.TU.Contig253.78	2.36	2.45	3.91	9.01	7.1	8.94	1.52425	3.71e-94	2.63e-94	XP_022206598.1|0.0e+00|exportin-6-B [Nilaparvata lugens]
evm.TU.Contig197.1	29.89	28	28.83	83.79	83.7	83.83	1.52454	0	0	XP_623732.1|0.0e+00|PREDICTED: splicing factor 3B subunit 1 isoform X1 [Apis mellifera]
evm.TU.Contig345.30	2.92	3.25	3.17	9.13	8.94	9.31	1.52474	1.48e-44	1.69e-44	XP_022194360.1|8.0e-130|LOW QUALITY PROTEIN: transcriptional adapter 2B-like [Nilaparvata lugens]
evm.TU.Contig480.5	8.49	5.1	9.11	19.47	18.42	19.43	1.52499	6.47e-150	3.2e-150	XP_022207395.1|1.1e-120|rab11 family-interacting protein 1 [Nilaparvata lugens]
evm.TU.Contig21.103	2.01	3.37	4.11	9.7	9.43	10.75	1.52506	2.1e-114	1.29e-114	XP_022200073.1|1.5e-115|synaptosomal-associated protein 25 isoform X1 [Nilaparvata lugens]
evm.TU.Contig192.21	5.08	5.09	11.84	20.52	20.81	21.67	1.52608	6.78e-226	2.36e-226	XP_022197673.1|0.0e+00|dynamin-like 120 kDa protein, mitochondrial isoform X1 [Nilaparvata lugens]
evm.TU.Contig236.32	88.11	85.62	112.78	277.85	294.25	318.57	1.5264	0	0	XP_022206715.1|2.9e-70|uncharacterized protein LOC111063346, partial [Nilaparvata lugens]
evm.TU.Contig113.77	12.3	10.46	15.06	44.49	44.33	47.26	1.52672	0	0	XP_022197798.1|0.0e+00|liprin-beta-1-like [Nilaparvata lugens]
evm.TU.Contig143.25	10.83	9.78	16.83	31.28	33.25	41.93	1.52673	0	0	XP_022195152.1|0.0e+00|LOW QUALITY PROTEIN: adenylate cyclase type 9-like [Nilaparvata lugens]
evm.TU.Contig157.8	2.99	1.36	2.89	4.69	5.98	5.29	1.52716	2.64e-84	2.01e-84
evm.TU.Contig555.18	6.62	7.11	9.45	23.8	22.98	20.58	1.52859	1.87e-212	6.91e-213	XP_022189134.1|0.0e+00|autophagy-related protein 9A-like isoform X3 [Nilaparvata lugens]
evm.TU.Contig316.2	5.12	5.53	5.4	14.82	16.53	15.79	1.52864	1.54e-79	1.22e-79	XP_022189689.1|1.2e-170|kelch-like protein 17 [Nilaparvata lugens]
evm.TU.Contig84.91	88.62	85.57	92.55	249.88	278.65	268.37	1.52865	0	0	XP_022196033.1|2.0e-169|mitochondrial 2-oxoglutarate/malate carrier protein [Nilaparvata lugens]
evm.TU.Contig413.22	2.88	3.29	3.28	9.88	10.38	8.7	1.52952	2.23e-77	1.8e-77	XP_022187750.1|7.9e-227|zinc finger protein 852-like [Nilaparvata lugens]
evm.TU.Contig0.248	2.91	2.68	4.8	10.46	9.46	9.72	1.53151	5.02e-105	3.29e-105	XP_022192018.1|8.6e-264|uncharacterized protein LOC111050080 [Nilaparvata lugens]
evm.TU.Contig253.42	3.91	2.34	5.53	10.97	12.39	10.05	1.53247	3.86e-67	3.41e-67	XP_022190680.1|3.2e-286|probable tRNA (uracil-O(2)-)-methyltransferase [Nilaparvata lugens]
evm.TU.Contig1742.2	6.14	4.74	5.51	15.58	16.12	17.92	1.5325	4e-20	6.8e-20	XP_022200386.1|4.1e-22|cyclin-dependent kinase 12 [Nilaparvata lugens]
evm.TU.Contig79.5	29.91	20.59	37.15	57.23	60.9	60.76	1.53298	0	0	KDR23851.1|4.8e-107|hypothetical protein L798_11042, partial [Zootermopsis nevadensis]
evm.TU.Contig36.134	8.6	10.39	19.07	39.63	32.76	36.41	1.53426	3.84e-219	1.38e-219	XP_021937491.1|5.7e-276|RNA polymerase-associated protein RTF1 homolog isoform X2 [Zootermopsis nevadensis]
BGI_novel_G000872	5.95	2.47	5.67	13.7	12.76	14.65	1.53453	9.8e-57	9.68e-57
evm.TU.Contig167.14_evm.TU.Contig167.15	38.1	52.02	41.63	133.07	125.86	123.46	1.53497	0	0	XP_014254274.1|0.0e+00|PREDICTED: E3 ubiquitin-protein ligase hyd isoform X1 [Cimex lectularius]
evm.TU.Contig8.229	3.74	3.94	4.13	11.73	11.97	12.53	1.53509	3.73e-19	6.48e-19	XP_014468105.1|6.7e-52|PREDICTED: ankyrin repeat domain-containing protein 49-like isoform X1 [Dinoponera quadriceps]
evm.TU.Contig967.3	2.39	1.73	2.75	6.26	9.81	7.52	1.53552	2.19e-15	4.13e-15	XP_022184770.1|1.5e-88|uncharacterized protein LOC111044029 [Nilaparvata lugens]
evm.TU.Contig0.71	10.51	7.48	13.6	31.28	28.59	30.22	1.5356	0	0
evm.TU.Contig21.185	6.24	5.02	5.64	16.34	16.47	17.33	1.53596	4.43e-62	4.11e-62	XP_022190874.1|1.0e-259|protein salvador homolog 1-like [Nilaparvata lugens]
evm.TU.Contig562.10	1.6	2.01	4.59	6.91	8.32	8.12	1.53766	3.47e-52	3.62e-52	XP_014597765.1|1.1e-34|PREDICTED: serine-rich adhesin for platelets [Polistes canadensis]
evm.TU.Contig85.1	5.3	5.88	6.57	15.77	16.23	16.22	1.53776	3.87e-249	1.24e-249	XP_022185984.1|0.0e+00|uncharacterized protein LOC111044999 [Nilaparvata lugens]
evm.TU.Contig2.28	5.93	5.7	9.24	20.31	20.8	19.66	1.53875	3.97e-166	1.8e-166	XP_022188375.1|0.0e+00|peptidyl-prolyl cis-trans isomerase-like 4 [Nilaparvata lugens]
evm.TU.Contig390.6_evm.TU.Contig390.7	28.58	28.94	32.28	88.93	82.26	83	1.54313	0	0	XP_022192277.1|0.0e+00|uncharacterized protein LOC111050289 [Nilaparvata lugens]
evm.TU.Contig1404.7	1.24	0.2	3.44	4.28	3.72	6	1.54342	4.44e-11	9.34e-11
evm.TU.Contig17.176	6.87	7.42	8.67	22.03	23.2	23.95	1.54352	3.01e-52	3.14e-52	XP_022183830.1|2.5e-158|F-actin-capping protein subunit alpha-like [Nilaparvata lugens]
evm.TU.Contig1.39	3.96	4.21	6.43	11.61	16.26	16.21	1.54371	2.95e-27	4.38e-27	XP_022200171.1|2.7e-121|sesquipedalian-1 [Nilaparvata lugens]
evm.TU.Contig65.19	1.86	2.02	2.33	10.7	11.99	9.47	1.54537	1.5e-127	8.52e-128	XP_022206063.1|1.2e-274|beta-1,4-glucuronyltransferase 1 [Nilaparvata lugens]
evm.TU.Contig372.47	14.83	20.1	28.76	88.63	78.75	80.98	1.5456	5.1e-189	2.07e-189	XP_022202403.1|1.9e-115|leucine-rich repeat-containing protein 40 isoform X1 [Nilaparvata lugens]
evm.TU.Contig30.106	6.57	6.56	12.08	20.9	29.07	26.34	1.54572	1.58e-40	1.91e-40	XP_022187105.1|9.6e-118|ras-related protein Rab-9A [Nilaparvata lugens]
evm.TU.Contig25.53	5.56	4.73	9.4	17.72	18.53	21.52	1.54573	6.97e-298	1.88e-298	XP_022192476.1|0.0e+00|roquin-1 isoform X1 [Nilaparvata lugens]
evm.TU.Contig497.22	22.23	30.74	39.4	87.87	83.27	100.08	1.5462	0	0	XP_022200919.1|7.3e-287|RAC serine/threonine-protein kinase [Nilaparvata lugens]
evm.TU.Contig123.121	4.06	4.77	8.76	17.36	18.01	14.86	1.54656	1.31e-107	8.43e-108	XP_022207893.1|2.9e-228|mesoderm induction early response protein 1 isoform X1 [Nilaparvata lugens]
evm.TU.Contig18.92	3.4	4.58	6.55	14.68	16.39	15.44	1.54683	5.66e-222	2.01e-222	XP_022190097.1|0.0e+00|LOW QUALITY PROTEIN: histone demethylase UTY-like [Nilaparvata lugens]
evm.TU.Contig18.242	3.05	3.43	4.64	11.56	9.9	10.6	1.54686	4.28e-227	1.49e-227	XP_022203747.1|4.2e-291|death-inducer obliterator 1-like, partial [Nilaparvata lugens]
evm.TU.Contig21.173	31.94	36.49	36.91	112.14	103.21	109.16	1.54693	0	0	XP_022197039.1|0.0e+00|baculoviral IAP repeat-containing protein 6-like [Nilaparvata lugens]
evm.TU.Contig25715.1	20.78	14.08	18.55	57.71	68.69	53.94	1.54742	1.15e-34	1.52e-34	XP_022184658.1|2.3e-35|AN1-type zinc finger protein 6 [Nilaparvata lugens]
evm.TU.Contig674.8	4.67	4.59	5.35	14.89	14.32	15.7	1.54771	1.14e-135	6.12e-136	XP_017968173.1|2.8e-52|PREDICTED: AF4/FMR2 family member 4 [Drosophila navojoa]
evm.TU.Contig70.119	1.12	2.03	3.72	6.12	6.73	6.1	1.54822	7.06e-79	5.61e-79	XP_022187813.1|0.0e+00|zinc finger MYND domain-containing protein 11-like isoform X1 [Nilaparvata lugens]
evm.TU.Contig32.85	2.24	2.27	3.33	7.6	8.33	6.81	1.54869	2.3e-125	1.33e-125	XP_022196034.1|0.0e+00|uncharacterized protein LOC111053444 [Nilaparvata lugens]
evm.TU.Contig256.18	2.8	2.9	5.49	11.62	9.79	10.61	1.5492	1.4e-209	5.25e-210	XP_022191736.1|0.0e+00|uncharacterized protein LOC111049866 [Nilaparvata lugens]
evm.TU.Contig137.104	1.98	1.61	2.84	5.94	5.93	6.68	1.54953	5.27e-63	4.85e-63	XP_022186202.1|0.0e+00|LOW QUALITY PROTEIN: small G protein signaling modulator 1-like [Nilaparvata lugens]
evm.TU.Contig3014.1	5.69	5.51	8.64	18.34	19.31	20.58	1.55045	3.79e-97	2.62e-97	XP_022199347.1|0.0e+00|leishmanolysin-like peptidase [Nilaparvata lugens]
evm.TU.Contig479.15	5.17	3.8	5.9	13.55	14.56	15.51	1.55101	1.15e-109	7.27e-110	XP_022205345.1|1.2e-275|uncharacterized protein LOC111061958 [Nilaparvata lugens]
evm.TU.Contig613.2_evm.TU.Contig613.3	12.66	16.93	22.63	37.58	38.49	40.92	1.5518	0	0	XP_022207644.1|0.0e+00|protein dopey-1 [Nilaparvata lugens]
evm.TU.Contig20.186	6.03	4.59	7.4	16.79	16.64	20.71	1.55182	2.95e-44	3.38e-44	XP_022199116.1|2.5e-103|uncharacterized protein LOC111056101 [Nilaparvata lugens]
evm.TU.Contig48.27	8.21	7.67	8.57	26.53	26.34	26.8	1.55224	2.88e-156	1.37e-156	XP_021924481.1|0.0e+00|tyrosine-protein kinase Btk29A isoform X2 [Zootermopsis nevadensis]
evm.TU.Contig238.20	4.7	3.35	5.6	14.46	15.71	14.94	1.55293	8.94e-170	3.97e-170	XP_022199775.1|0.0e+00|axin-like [Nilaparvata lugens]
evm.TU.Contig13.178	9.75	11.61	14.57	34.82	35.95	34.76	1.55302	7.05e-268	2.11e-268	XP_022207556.1|4.2e-257|uncharacterized protein LOC111064175 [Nilaparvata lugens]
evm.TU.Contig78.147	17.6	15.4	20.36	51.48	53.01	52.95	1.55364	0	0	XP_014283278.1|0.0e+00|PREDICTED: ADAM 17-like protease isoform X1 [Halyomorpha halys]
evm.TU.Contig112.83	25.57	31.46	27.52	107.53	119.68	115	1.55441	0	0	XP_022192861.1|6.8e-95|mRNA decay activator protein ZFP36L1 [Nilaparvata lugens]
evm.TU.Contig123.78	3.84	3.92	5.31	15.33	11.65	11.58	1.55463	1.32e-216	4.79e-217	XP_022203828.1|0.0e+00|gem-associated protein 5-like, partial [Nilaparvata lugens]
evm.TU.Contig317.4	4.43	4.7	7.95	19.16	15.68	15.29	1.5551	1.82e-70	1.55e-70	XP_022191114.1|2.0e-240|prenylcysteine oxidase-like [Nilaparvata lugens]
evm.TU.Contig25.145	4.73	8.67	4.58	21.98	19.25	18.01	1.556	5.09e-18	9.08e-18	APA33905.1|7.1e-66|seminal fluid protein [Nilaparvata lugens]
evm.TU.Contig61.29	5.06	4.44	5.95	13.95	16.4	15.47	1.55609	2.99e-82	2.32e-82	XP_021920247.1|0.0e+00|neuroendocrine convertase 2 isoform X2 [Zootermopsis nevadensis]
evm.TU.Contig0.123	9.42	7.58	15.03	33.32	31.5	30.2	1.55692	5.12e-91	3.71e-91	XP_022199621.1|1.2e-114|TIMELESS-interacting protein [Nilaparvata lugens]
evm.TU.Contig167.54	8.01	8.6	6.87	29.33	26.75	28.84	1.55749	8.93e-207	3.38e-207	XP_022189249.1|8.0e-275|uncharacterized protein LOC111047730 [Nilaparvata lugens]
evm.TU.Contig223.70	16.71	16.16	27.96	59.29	67.81	64.96	1.55759	0	0	XP_018909347.1|1.3e-251|PREDICTED: probable peroxisomal acyl-coenzyme A oxidase 1 [Bemisia tabaci]
evm.TU.Contig1069.2	9.21	11.11	15.38	33.58	33.72	34.7	1.55774	1.74e-147	8.71e-148	XP_022190762.1|1.1e-185|beta-glucuronidase-like [Nilaparvata lugens]
evm.TU.Contig98.32	1.97	2.81	2.97	10.7	9.12	10.45	1.5584	5.41e-294	1.48e-294	XP_022193618.1|0.0e+00|E3 ubiquitin-protein ligase HERC2-like [Nilaparvata lugens]
evm.TU.Contig202.37	3.98	2.66	4.79	8.54	9.02	10.37	1.55849	1.06e-101	7.15e-102	XP_022200620.1|8.2e-154|methionine aminopeptidase 1D, mitochondrial-like isoform X2 [Nilaparvata lugens]
evm.TU.Contig50.65	8.43	8.87	21.38	35.1	39.45	38.61	1.55898	1.26e-125	7.25e-126	XP_022205275.1|2.8e-235|nucleolysin TIAR [Nilaparvata lugens]
evm.TU.Contig20.119	11	11.41	16.37	35.52	35.02	37.93	1.55925	0	0	XP_022201030.1|0.0e+00|ubiquitin carboxyl-terminal hydrolase 47-like [Nilaparvata lugens]
evm.TU.Contig0.151	3.98	3.76	3.8	13.3	17.23	13.11	1.56019	1.03e-119	6.11e-120	XP_022189176.1|9.1e-135|follistatin-A, partial [Nilaparvata lugens]
evm.TU.Contig92.58	27.99	17.86	35.37	121.08	126.93	132.77	1.56023	0	0	XP_022193153.1|2.3e-188|mitoferrin-1-like [Nilaparvata lugens]
evm.TU.Contig42.113	7.2	5.5	10.21	21.22	23.55	23.12	1.5608	9.46e-89	6.98e-89	XP_022199436.1|1.1e-238|sphingomyelin synthase-related 1-like [Nilaparvata lugens]
evm.TU.Contig266.46	1.98	2.18	2.84	6.83	6.73	6.68	1.56184	3.45e-163	1.58e-163	XP_022193172.1|0.0e+00|bromodomain and WD repeat-containing protein 3 [Nilaparvata lugens]
evm.TU.Contig192.90	6.57	5.12	8.65	18.82	23.13	18.22	1.56207	8.67e-109	5.54e-109	XP_022189651.1|0.0e+00|uncharacterized protein LOC111048108 isoform X1 [Nilaparvata lugens]
evm.TU.Contig1875.1	3.84	3.98	6.02	12.88	15.38	14.69	1.56228	2.77e-21	4.57e-21	XP_022194587.1|5.3e-91|UDP-sugar transporter UST74c-like [Nilaparvata lugens]
evm.TU.Contig905.6	19.13	25.2	25.61	69.75	79.46	82.46	1.5625	0	0	XP_022192747.1|4.9e-252|YTH domain-containing family protein 3 [Nilaparvata lugens]
evm.TU.Contig15948.1	4.98	4.66	5.52	13.83	17.62	14.72	1.56267	4.39e-41	5.28e-41	XP_022184202.1|1.0e-131|slit homolog 1 protein-like [Nilaparvata lugens]
evm.TU.Contig80.52	2.37	3.09	5.63	10.72	11.46	11.32	1.56506	4.62e-136	2.48e-136	XP_022187409.1|0.0e+00|EH domain-binding protein 1-like, partial [Nilaparvata lugens]
evm.TU.Contig104.8	4.87	4.95	6.55	15.05	16.03	15.85	1.56632	1.44e-285	4.02e-286	XP_022194212.1|4.3e-292|death-associated protein kinase 1-like [Nilaparvata lugens]
[truncated: 879 more rows]
[truncated: 1 more columns]
