# Supplementary material for: Comparative analysis of diet-associated responses in two rice planthopper species
Source: BMC Genomics. 2020 Aug 17;21:565. doi: 10.1186/s12864-020-06976-2 (PMC7437935; doi:10.1186/s12864-020-06976-2)
Supplement: Supplementary file 7 — Additional file 7: Table S2. Differentially expressed genes when rice-colonized BPH (rBPH) were transferred to wheat plants. [file 12864_2020_6976_MOESM7_ESM.xlsx]

## Sheet: Table S2
Table S2. Differentially expressed genes when rice-colonized BPH (rBPH) transferred to wheat.
Gene ID	rBPH-1	rBPH-2	rBPH-3	tBPH-1	tBPH-2	tBPH-3	log2(tBPH/rBPH)	Qvalue(tBPH/rBPH)	Pvalue(tBPH/rBPH)	Nr annotation
NLU025719.1	833.52	821.16	679.09	4.76	3.34	7.68	-7.07263	0	0	XP_628559.1|1.3e-20|cryptopsoridial mucin, large thr stretch, signal peptide sequence [Cryptosporidium parvum Iowa II]
NLU017071.1	39.65	30.69	30.14	0	0.79	0.05	-6.87514	1.07002e-134	3.50649e-135	uncharacterized protein LOC111047174 [Nilaparvata lugens]
NLU017073.1	39.65	30.69	30.14	0	0.79	0.05	-6.87514	1.07002e-134	3.50649e-135	uncharacterized protein LOC111047174 [Nilaparvata lugens]
NLU017866.1	252.57	165.8	184.76	2.74	4.59	2.11	-5.98384	0	0	XP_022188956.1|1.5e-129|uncharacterized protein LOC111047502 [Nilaparvata lugens]
BGI_novel_G002710	832.49	880.7	582.1	19.12	9.23	9.77	-5.83926	0	0
NLU025718.1	86.97	97.78	64.98	2.22	1.12	1.41	-5.70964	0	0	PAA72582.1|2.9e-272|hypothetical protein BOX15_Mlig006395g1 [Macrostomum lignano]
NLU025720.2	959.22	992.05	747.86	31.88	17.96	14.74	-5.35629	0	0	XP_014959793.1|2.6e-27|PREDICTED: anthrax toxin receptor-like [Ovis aries]
BGI_novel_G002709	1051.37	1049.73	719.17	38.29	21.82	23.11	-5.05671	0	0
NLU028552.1	18.16	41.06	11.12	0.38	1.39	0.55	-4.89706	2.80366e-288	5.10467e-289	XP_007195773.1|1.1e-11|PREDICTED: mucin-2-like [Balaenoptera acutorostrata scammoni]
NLU010468.1	35.33	91.25	22.91	1.6	3.45	0	-4.85877	0	0	XP_021929871.1|1.1e-54|uncharacterized protein LOC110834731 [Zootermopsis nevadensis]
NLU015924.1	13.89	31.52	8.35	0.48	1.13	0.35	-4.84475	0	0	XP_022196311.1|1.2e-164|uncharacterized protein LOC111053698 [Nilaparvata lugens]
BGI_novel_G001718	27.76	23.47	24.92	1.19	0.95	0.53	-4.828	0	0
NLU003618.1	69.31	123.1	34.98	2.77	7.04	0.3	-4.467	0	0	XP_022196226.1|6.7e-136|uncharacterized protein LOC111053614 [Nilaparvata lugens]
NLU005747.1	98.52	78.42	81.27	3	7.93	0.85	-4.46149	0	0	XP_022197506.1|1.3e-246|probable nuclear hormone receptor HR3 isoform X1 [Nilaparvata lugens]
NLU002935.1	9.75	12.18	9.44	0.32	1.03	0.09	-4.44761	0	0	XP_022195728.1|0.0e+00|mucin-5AC-like [Nilaparvata lugens]
NLU003886.1	41.66	78.33	17.66	2.46	4.21	0	-4.34241	0	0	natural resistance-associated macrophage protein 2 homolog isoform X2
NLU002102.1	3331.17	3181.8	3880.35	183	191.78	160.9	-4.25108	0	0	XP_022195242.1|9.5e-126|peptide methionine sulfoxide reductase isoform X5 [Nilaparvata lugens]
NLU012694.1	35.03	28.28	28.73	6.74	5.27	8.81	-4.17801	0	0	XP_022201108.1|1.8e-126|noggin-2-like [Nilaparvata lugens]
NLU023698.1	13.01	18.84	8.12	0.51	1.23	0.48	-4.12991	0	0	mucin-17 isoform X1 [Cimex lectularius]
NLU018058.1	28.42	54.31	31.25	1.33	2.23	3.03	-4.09434	0	0	XP_022203357.1|1.9e-133|elongation of very long chain fatty acids protein 4-like isoform X3 [Nilaparvata lugens]
NLU022403.2	163.34	288.99	129.15	8.58	19.28	8.42	-4.08369	0	0	XP_022204853.1|5.7e-194|uncharacterized protein LOC111061473 isoform X1 [Nilaparvata lugens]
NLU013658.1	17.99	16.36	16.18	1.16	1.11	1.05	-4.02414	0	0	XP_022201482.1|5.1e-240|facilitated trehalose transporter Tret1-like [Nilaparvata lugens]
NLU015804.1	28.05	55.62	22.13	1.87	3.14	1.26	-3.99409	0	0	XP_022188003.1|8.5e-197|sulfotransferase 1C4 [Nilaparvata lugens]
NLU003619.1	165.12	333.87	108.08	11.65	21.66	5.05	-3.95202	0	0	XP_022196222.1|4.8e-106|uncharacterized protein LOC111053610, partial [Nilaparvata lugens]
NLU005408.1	25.7	30.46	13.3	0.69	3.57	0.17	-3.93523	1.02773e-80	4.74841e-81	XP_022207142.1|6.6e-68|uncharacterized protein LOC111063771, partial [Nilaparvata lugens]
NLU027722.1	33.74	57.21	36.2	3.52	2.53	2.32	-3.93229	0	0	KOG00633.1|8.7e-24|hypothetical protein OCBIM_22039974mg, partial [Octopus bimaculoides]
NLU028860.1	8.63	18.94	6.11	0.84	0.71	0.6	-3.93067	2.17926e-77	1.03093e-77	XP_022194501.1|7.6e-120|uncharacterized protein LOC111052176 [Nilaparvata lugens]
BGI_novel_G002960	21.23	41.73	14.3	1.46	2.33	1.23	-3.91715	2.40226e-200	5.88503e-201
NLU018543.1	8.6	17.72	5.24	0.08	1.13	0.88	-3.9051	1.39158e-155	4.0883e-156	XP_022195119.1|3.4e-228|putative uncharacterized protein DDB_G0268364 [Nilaparvata lugens]
NLU002192.1	85.07	174.69	58.8	9.53	7.83	5.34	-3.86246	0	0	XP_022195386.1|3.7e-157|uncharacterized protein LOC111052884 [Nilaparvata lugens]
NLU013954.1	20.66	32.62	14.86	1.54	2.73	0.35	-3.85643	0	0	XP_015522937.1|2.8e-82|PREDICTED: serine proteinase stubble [Neodiprion lecontei]
BGI_novel_G001230	13.07	22.05	12.89	0.8	1.84	0.68	-3.82989	4.96151e-143	1.55265e-143
NLU007788.1	19.07	23.67	19.68	1.16	2.86	0.61	-3.82227	0	0	XP_022198709.1|0.0e+00|uncharacterized protein LOC111055743 [Nilaparvata lugens]
NLU011274.1	12.29	10.69	6.67	0.91	1	0.23	-3.78418	9.08116e-92	3.87207e-92	XP_022186347.1|8.7e-156|uncharacterized protein LOC111045284 [Nilaparvata lugens]
NLU021847.1	13.95	28.58	10.3	1.53	1.61	0.64	-3.77673	3.6711e-197	9.09104e-198	XP_022190562.1|1.7e-43|uncharacterized protein LOC111048889 [Nilaparvata lugens]
NLU014893.1	65.47	164.45	58.72	2.03	8.2	10.56	-3.76537	0	0	XP_022201246.1|0.0e+00|nascent polypeptide-associated complex subunit alpha, muscle-specific form-like [Nilaparvata lugens]
NLU020640.1	19.75	44.07	19.38	0.59	1.51	3.89	-3.75655	5.3881e-164	1.51918e-164	XP_022204232.1|5.5e-117|uncharacterized protein LOC111060857 [Nilaparvata lugens]
NLU004849.1	16.09	20.7	14.11	0.95	2.12	0.71	-3.72891	0	0	XP_018897738.1|5.7e-212|PREDICTED: uncharacterized protein LOC109030946 [Bemisia tabaci]
NLU011381.1	16.47	24.65	12.6	1.3	2.5	0.41	-3.65574	5.35015e-207	1.28221e-207	XP_022186392.1|9.3e-163|chymotrypsinogen A-like [Nilaparvata lugens]
NLU002341.1	13.98	31.76	11.41	0.86	2.15	1.52	-3.64279	0	0	XP_022195362.1|0.0e+00|serine proteinase stubble, partial [Nilaparvata lugens]
NLU003536.1	58.4	174.12	80.4	1.84	6.85	16.04	-3.63137	0	0	XP_022184195.1|1.5e-174|uncharacterized protein LOC111043524 [Nilaparvata lugens]
NLU026660.3	16.55	18.79	12.39	0.77	2.51	1.29	-3.62969	0	0	XP_022189528.1|4.2e-111|synaptogyrin [Nilaparvata lugens]
NLU021688.1	8.54	16.67	6.9	0.43	1.91	0.3	-3.58978	0	0	XP_022190526.1|0.0e+00|LOW QUALITY PROTEIN: mucin-6-like [Nilaparvata lugens]
NLU005406.1	20.15	20.42	18.25	0.85	3.26	1.54	-3.52138	0	0	XP_022202500.1|7.3e-128|putative phospholipase B-like 2 [Nilaparvata lugens]
NLU001880.1	12.73	19.8	12.66	1.01	1.92	0.95	-3.51971	2.03818e-126	7.00171e-127	AID60338.1|7.4e-152|trypsin-4 [Nilaparvata lugens]
NLU003615.1	10.05	19.36	8.02	0.76	1.44	1.05	-3.50275	9.6324e-156	2.82476e-156	XP_018904050.1|1.5e-60|PREDICTED: uncharacterized protein LOC109035039 isoform X1 [Bemisia tabaci]
NLU004430.1	9.71	12.57	9.07	0.69	1.94	0.34	-3.48831	0	0	XP_005179760.1|2.9e-283|PREDICTED: leucine-rich repeat and fibronectin type-III domain-containing protein 3 isoform X1 [Musca domestica]
NLU014485.1	20.52	24.86	12.87	2.05	2.6	0.51	-3.48091	6.88087e-196	1.7122e-196	XP_022187508.1|1.5e-180|LOW QUALITY PROTEIN: uncharacterized protein LOC111046295 [Nilaparvata lugens]
NLU012790.1	62.34	46.26	60.32	3.7	7.92	4.83	-3.46921	0	0	XP_018905551.1|0.0e+00|PREDICTED: ribonucleoside-diphosphate reductase large subunit isoform X1 [Bemisia tabaci]
BGI_novel_G000543	24.85	33.99	22.42	2.55	3.5	1.28	-3.45976	0	0
NLU001881.1	9.88	16.67	13.27	0.55	2.08	0.95	-3.45476	1.00627e-172	2.74485e-173	XP_022183841.1|2.1e-162|serine proteinase stubble [Nilaparvata lugens]
BGI_novel_G000641	19.81	34.66	12.87	1.96	3	1.21	-3.43449	0	0
NLU003573.1	9.42	13.95	8.36	0.71	1.63	0.6	-3.41843	4.24949e-157	1.23602e-157	XP_022196155.1|1.6e-279|venom serine carboxypeptidase-like [Nilaparvata lugens]
NLU021487.2	14.84	13.23	10.56	0.97	1.4	1.22	-3.40048	0	0	XP_022204464.1|0.0e+00|hornerin-like, partial [Nilaparvata lugens]
NLU024632.1	9.12	17.93	7.12	0.6	2.07	0.92	-3.36862	0	0	KFD49146.1|4.3e-32|hypothetical protein M513_09970 [Trichuris suis]
NLU016847.1	12.43	26.79	9.58	0.85	2.98	0.72	-3.34836	0	0	mucin-17 isoform X1
NLU010000.1	9.62	14.51	5.54	0.33	1.92	0.67	-3.33998	2.76519e-131	9.23076e-132	XP_022185908.1|1.7e-272|agrin [Nilaparvata lugens]
BGI_novel_G002744	10.28	18.48	7.99	0.86	1.77	0.87	-3.33794	9.9317e-39	6.94516e-39
NLU024713.1	18.13	23.37	14.35	1.47	3.07	0.86	-3.33704	0	0	XP_022206041.1|0.0e+00|uncharacterized protein LOC111062654 [Nilaparvata lugens]
NLU026323.1	16.22	36.22	13.44	2.01	1.17	3.27	-3.33458	0	0	XP_022192879.1|2.6e-55|ejaculatory bulb-specific protein 3-like [Nilaparvata lugens]
NLU026116.1	41.07	95.71	28.94	3.53	2.37	10.11	-3.3245	8.46947e-290	1.53078e-290	XP_022192810.1|1.4e-101|mediator of RNA polymerase II transcription subunit 15-like [Nilaparvata lugens]
NLU012920.1	14.58	15.65	15.39	0.96	2.94	1.02	-3.30558	0	0	XP_022193641.1|1.1e-180|fasciclin-1 [Nilaparvata lugens]
NLU023646.1	86.51	159.79	79.28	10.36	14.11	7.95	-3.30534	0	0	XP_022203562.1|2.6e-251|neurogenic locus protein delta-like [Nilaparvata lugens]
NLU003535.1	47.45	110.05	61.73	2.01	11.84	8.4	-3.28474	0	0	nucleoprotein TPR-like
NLU021086.1	14.4	18.28	11.28	1.31	2.34	0.91	-3.26687	0	0	XP_022188398.1|0.0e+00|sushi, von Willebrand factor type A, EGF and pentraxin domain-containing protein 1-like, partial [Nilaparvata lugens]
NLU026011.1	37.5	34.68	36.15	2.98	5.42	2.9	-3.25364	0	0	XP_022192706.1|3.2e-264|facilitated trehalose transporter Tret1-2 homolog isoform X1 [Nilaparvata lugens]
NLU026010.1	14.74	14.48	15.43	1.05	2.3	1.33	-3.24827	0	0	XP_022192711.1|2.8e-195|facilitated trehalose transporter Tret1-2 homolog [Nilaparvata lugens]
NLU024630.1	9.93	7.67	11.93	0.89	1.13	1.76	-3.2321	2.69779e-140	8.5788e-141	BAO01076.1|2.7e-196|neuropeptide GPCR A26 [Nilaparvata lugens]
NLU001988.1	9.58	13.12	12.55	0.92	2.07	0.85	-3.19505	0	0	XP_014472612.1|2.1e-179|PREDICTED: collagen alpha-1(XVIII) chain-like isoform X3 [Dinoponera quadriceps]
NLU010389.1	18.88	16.34	17.21	1.05	3.27	1.5	-3.15927	0	0	XP_022200165.1|0.0e+00|glypican-6 [Nilaparvata lugens]
NLU027222.1	11.86	25.84	4.91	1.06	1.21	2.39	-3.13832	3.32429e-61	1.81666e-61	XP_022203906.1|3.6e-37|serine proteinase stubble [Nilaparvata lugens]
NLU017010.1	118.7	110.71	100.15	13.42	15.63	9.36	-3.12916	0	0	XP_022188447.1|6.5e-284|oxidative stress-induced growth inhibitor 2-like [Nilaparvata lugens]
NLU008433.1	35.01	71.45	24.96	2.72	7.68	4.32	-3.10594	0	0	XP_022193017.1|0.0e+00|myb-like protein AA [Nilaparvata lugens]
BGI_novel_G000152	16.35	28.94	14.27	1.18	4.32	1.29	-3.10515	3.09259e-118	1.11175e-118
NLU026369.1	46.95	113.98	60.96	2.3	5.77	18.23	-3.09327	0	0	XP_022192828.1|0.0e+00|uncharacterized protein LOC111050778 isoform X1 [Nilaparvata lugens]
NLU017853.1	7.41	17.27	5.62	0.31	1.9	1.32	-3.08912	0	0	XP_022198170.1|0.0e+00|LOW QUALITY PROTEIN: uncharacterized protein LOC111055304 [Nilaparvata lugens]
NLU003419.2	247.8	526.16	202.21	37.79	52.54	23.33	-3.08646	0	0	XP_022189549.1|1.1e-223|uncharacterized protein LOC111048013 isoform X2 [Nilaparvata lugens]
NLU002506.1	17.86	29.19	12.1	1.97	5.47	0.91	-3.08541	0	0	AGK40932.1|6.7e-259|serpin-8 [Nilaparvata lugens]
NLU027312.1	7.56	16.31	7.46	1.78	0.39	1.37	-3.06364	1.35922e-26	1.12674e-26	XP_022192619.1|1.4e-53|uncharacterized protein LOC111050582 [Nilaparvata lugens]
NLU028132.1	97.06	75.27	82.88	8.56	15.8	6.17	-3.05997	0	0	XP_022194054.1|0.0e+00|putative uncharacterized protein DDB_G0286901 isoform X2 [Nilaparvata lugens]
NLU006163.1	9.37	21.03	9.23	0.58	1.44	2.44	-3.03473	4.92402e-293	8.84081e-294	XP_013766604.1|4.1e-13|PREDICTED: GATA zinc finger domain-containing protein 14-like [Pundamilia nyererei]
NLU021596.1	8.02	12.35	7.13	0.9	2.09	0.39	-3.0097	6.53425e-246	1.35221e-246	XP_022190473.1|2.8e-126|uncharacterized protein LOC111048801 isoform X1 [Nilaparvata lugens]
NLU003904.1	54.51	125.07	40.81	11.39	5.03	10.65	-2.99519	0	0	XP_022184269.1|2.9e-212|trypsin-like [Nilaparvata lugens]
NLU023403.1	9.57	8.84	9.53	0.56	1.83	1.13	-2.98842	0	0	XP_022191234.1|0.0e+00|uncharacterized protein LOC111049464 isoform X1 [Nilaparvata lugens]
NLU003887.1	303.1	672.03	249.94	17.51	48.35	85.29	-2.98483	0	0	XP_022184272.1|3.4e-83|uncharacterized protein LOC111043594 [Nilaparvata lugens]
NLU018769.1	10.81	28.44	14.01	0.43	1.18	4.67	-2.97809	5.90754e-212	1.39065e-212	CRG96990.1|2.4e-28|CCR4-NOT transcription complex subunit 4, putative [Plasmodium gallinaceum]
NLU017317.1	19.6	36.93	7.26	0.78	2.66	5.15	-2.97664	0	0	XP_022188696.1|5.2e-134|sulfotransferase 1C4-like [Nilaparvata lugens]
NLU011070.1	30.74	49.18	30.82	2.91	4.89	6.23	-2.9714	0	0	XP_022186280.1|0.0e+00|uncharacterized protein LOC111045231 [Nilaparvata lugens]
NLU017288.1	95.8	151.09	40.68	9.64	17.89	8.15	-2.95236	5.59956e-204	1.35613e-204	XP_022203097.1|2.8e-48|uncharacterized protein LOC111059782 [Nilaparvata lugens]
NLU023654.1	14.54	21.4	7.17	1.36	2.96	0.81	-2.93399	0	0	XP_969031.2|9.0e-199|PREDICTED: uncharacterized protein LOC657480 [Tribolium castaneum]
NLU023472.1	19.27	15.04	20.82	1.41	2.9	2.68	-2.91727	0	0	XP_022194771.1|2.3e-190|tethering factor for nuclear proteasome STS1 [Nilaparvata lugens]
NLU023990.1	11.09	8.11	7.72	0	3.54	0	-2.91674	4.91014e-32	3.76732e-32	XP_022204244.1|1.0e-75|uncharacterized protein LOC111060864 [Nilaparvata lugens]
NLU020937.1	57	109.23	42.49	9.25	9.85	9.3	-2.91581	0	0	XP_022184561.1|2.8e-144|acidic repeat-containing protein-like isoform X2 [Nilaparvata lugens]
NLU007686.1	15.21	28.33	12.42	1.07	3.8	2.55	-2.90605	0	0	AJO25042.1|0.0e+00|chitinase, partial [Nilaparvata lugens]
NLU014451.1	12.8	11.5	13.51	0.7	3.27	1.06	-2.89904	9.82637e-87	4.3584e-87	BAQ02374.1|7.0e-28|sugar transporter [Nilaparvata lugens]
NLU009896.1	15.39	25.24	13.37	1.76	3.84	1.96	-2.89892	0	0	XP_022199853.1|0.0e+00|uncharacterized protein LOC111056767 isoform X1 [Nilaparvata lugens]
NLU006246.2	12.6	24.76	10.12	1.97	2.33	2.25	-2.87646	5.85725e-232	1.27287e-232	XP_022197848.1|1.5e-166|glycine-rich cell wall structural protein-like, partial [Nilaparvata lugens]
NLU009897.1	7.62	15.61	6.66	0.54	2.37	1.04	-2.86677	0	0	XP_022199855.1|0.0e+00|uncharacterized protein LOC111056768 [Nilaparvata lugens]
NLU012996.2	14.85	41.94	14.71	3.25	2.13	4.22	-2.86573	4.23055e-250	8.65912e-251	XP_022186974.1|3.4e-129|trypsin-like [Nilaparvata lugens]
NLU028521.1	12.64	14.13	12.91	1.81	2.63	1.4	-2.86393	4.71862e-136	1.52685e-136	XP_022187417.1|1.4e-144|uncharacterized protein LOC111046225 [Nilaparvata lugens]
NLU025051.1	26.15	23.09	27.31	2.55	5.23	2.69	-2.86279	0	0	XP_022192162.1|0.0e+00|organic cation transporter protein-like isoform X1 [Nilaparvata lugens]
NLU001830.1	17.46	11.56	9.07	2.26	1.94	0.91	-2.8485	8.88664e-31	6.93768e-31
NLU014460.1	123.16	99.54	135.74	12.37	25.23	12.01	-2.84496	0	0	XP_022201901.1|1.9e-258|solute carrier family 2, facilitated glucose transporter member 10-like [Nilaparvata lugens]
NLU015480.1	8.09	15.71	4.22	1.35	1.38	1.27	-2.84062	5.72678e-147	1.75405e-147	XP_022187843.1|0.0e+00|putative protein MSS51 homolog, mitochondrial [Nilaparvata lugens]
NLU005313.2	95.65	76.8	118.14	9.23	27.04	4.53	-2.8312	0	0	XP_022197236.1|0.0e+00|ABC transporter G family member 9 isoform X2 [Nilaparvata lugens]
NLU019329.1	9.58	10.07	9.97	0.81	2.59	0.76	-2.8284	0	0	XP_022189584.1|3.3e-72|kelch-like protein 17 [Nilaparvata lugens]
BGI_novel_G001511	75.5	82.35	102.23	8.36	18.71	9.65	-2.81598	0	0
BGI_novel_G001350	10.96	12.13	8.92	1.13	1.98	1.38	-2.80372	5.0834e-44	3.32086e-44
NLU025584.1	18.68	24.64	22.25	1.68	6.19	1.49	-2.79745	0	0	XP_022192542.1|2.1e-177|LOW QUALITY PROTEIN: SEC14 domain and spectrin repeat-containing protein 1 [Nilaparvata lugens]
NLU006421.2	38.95	36.56	31.87	4.68	6.59	4	-2.79229	0	0	XP_022190470.1|0.0e+00|monocarboxylate transporter 2 isoform X1 [Nilaparvata lugens]
NLU008825.1	7.79	10.89	7.57	0.68	2.39	0.71	-2.79138	0	0	KDR09970.1|5.1e-185|Guanylate cyclase 32E, partial [Zootermopsis nevadensis]
NLU012233.1	15.3	10.04	14.02	0.65	2.34	3.01	-2.78699	0	0	XP_022186680.1|0.0e+00|serine/threonine-protein kinase polo [Nilaparvata lugens]
BGI_novel_G001759	382.87	391.05	440.25	46.07	84.46	45.72	-2.77721	0	0
NLU018458.1	8.98	18.64	9.34	0.42	2.09	4.04	-2.76565	0	0	XP_014242839.1|1.9e-63|PREDICTED: uncharacterized protein LOC106662907 [Cimex lectularius]
NLU027794.1	73.55	116.79	48.83	8.96	24.15	5.77	-2.75551	0	0	XP_022193833.1|1.3e-116|uncharacterized protein LOC111051600 [Nilaparvata lugens]
NLU007257.1	17.74	13.06	21.39	2.68	4.17	0.79	-2.75405	1.2076e-111	4.50178e-112	XP_022189525.1|6.0e-127|uncharacterized protein LOC111047991 [Nilaparvata lugens]
NLU027642.1	10.6	16.49	9.08	1.47	2.59	1.22	-2.75111	0	0	XP_022207839.1|1.4e-198|carboxypeptidase D-like [Nilaparvata lugens]
NLU004194.1	25.94	51.72	11.57	3.49	3.3	6.35	-2.74826	0	0	XP_022196565.1|1.1e-135|elongation of very long chain fatty acids protein 4-like isoform X1 [Nilaparvata lugens]
NLU019028.1	24.65	23.07	17.07	3.48	3.91	2.29	-2.74286	1.03899e-208	2.47207e-209	XP_022184472.1|1.5e-89|lipid storage droplets surface-binding protein 1-like [Nilaparvata lugens]
NLU007997.1	125.49	258.58	103.19	14.52	30.43	26.59	-2.73484	0	0	XP_022198823.1|2.7e-109|uncharacterized protein LOC111055834 [Nilaparvata lugens]
NLU005802.1	306.22	353.35	127.14	32.45	37.08	44.3	-2.72871	0	0	XP_022197503.1|2.0e-251|proton-coupled amino acid transporter-like protein CG1139 [Nilaparvata lugens]
NLU002491.1	89.84	91.59	88.72	11.57	19.29	9.77	-2.72519	0	0	XP_022183980.1|3.0e-210|sodium/iodide cotransporter isoform X2 [Nilaparvata lugens]
NLU011067.1	12.49	9.87	13.08	1.92	2.24	1.57	-2.72028	1.4426e-247	2.97959e-248	XP_022186275.1|5.2e-218|uncharacterized protein LOC111045227 [Nilaparvata lugens]
NLU014296.1	44.13	40.39	46.25	4.61	10.23	4.72	-2.71622	5.17436e-190	1.31784e-190	XP_022201808.1|2.4e-101|facilitated trehalose transporter Tret1-like [Nilaparvata lugens]
NLU025547.1	28.64	53.99	24.26	3.34	8.69	4.41	-2.71228	0	0	XP_022187812.1|0.0e+00|neprilysin-11-like isoform X3 [Nilaparvata lugens]
NLU007272.3	21.8	17.85	19.42	1.48	3.4	4.23	-2.69896	0	0	XP_022198467.1|3.6e-223|G2/mitotic-specific cyclin-B3-like [Nilaparvata lugens]
NLU005613.1	229.51	242.64	253.97	37.29	38.4	31.26	-2.68838	0	0	XP_022184762.1|3.2e-250|solute carrier family 52, riboflavin transporter, member 3-A [Nilaparvata lugens]
NLU005828.1	35.33	38.73	31	5.31	6.43	4.32	-2.68633	0	0	XP_022197636.1|2.8e-154|retinol dehydrogenase 13-like [Nilaparvata lugens]
NLU022430.1	67.31	75.27	53.69	6.25	15.1	9.04	-2.68429	0	0	XP_022190762.1|0.0e+00|beta-glucuronidase-like [Nilaparvata lugens]
NLU006101.1	15.11	9.73	13.16	1.64	2.33	1.97	-2.67361	7.97252e-113	2.95191e-113	XP_014279121.1|1.3e-90|PREDICTED: bone morphogenetic protein receptor type-1B isoform X2 [Halyomorpha halys]
NLU011144.1	23.21	20.19	29.7	3.64	7.75	0.27	-2.6664	6.71933e-281	1.26182e-281	XP_022200401.1|7.2e-225|uncharacterized protein LOC111057282 [Nilaparvata lugens]
NLU009118.1	9.98	20.99	7.95	1.72	2.15	2.25	-2.65623	0	0	XP_022199447.1|7.3e-216|uncharacterized protein LOC111056392 [Nilaparvata lugens]
NLU020410.1	587.88	390.13	552.37	62.22	116	59.78	-2.65468	0	0	XP_022207409.1|5.7e-205|S-adenosylmethionine decarboxylase proenzyme isoform X2 [Nilaparvata lugens]
NLU014748.1	9.08	10.76	9.09	0.61	2.58	1.28	-2.64171	0	0	XP_022194528.1|0.0e+00|uncharacterized protein LOC111052168, partial [Nilaparvata lugens]
NLU015274.1	9.52	7.82	8.88	0.88	1.74	1.54	-2.64107	8.05592e-61	4.4324e-61	XP_022187757.1|4.7e-157|uncharacterized protein LOC111046503 [Nilaparvata lugens]
BGI_novel_G001591	183.17	456.09	137.78	13.58	28.01	81.43	-2.64078	0	0
NLU015920.1	1542.32	3571.42	1196.18	159.01	249.3	584.84	-2.63904	0	0	XP_022196258.1|2.8e-154|uncharacterized protein LOC111053645 [Nilaparvata lugens]
BGI_novel_G000784	30.5	31.16	34.04	2.25	8.4	4.52	-2.63652	5.36097e-162	1.53435e-162
NLU009389.1	13.52	12.98	11.14	1.57	2.53	1.96	-2.63348	1.45316e-283	2.70377e-284	OHT03579.1|4.7e-16|hypothetical protein TRFO_29010 [Tritrichomonas foetus]
NLU015190.1	58.72	65.23	42.53	9.29	11.98	5.56	-2.61783	0	0	AGO81737.1|6.0e-36|odorant-bindingn protein 4 [Nilaparvata lugens]
NLU014696.1	30.61	24.65	21.07	3.01	6.67	2.76	-2.60376	3.23881e-126	1.11305e-126	XP_022201936.1|1.6e-120|lipoma HMGIC fusion partner-like 2 protein [Nilaparvata lugens]
BGI_novel_G002649	12.44	6.24	10.67	1.13	2.24	1.48	-2.59797	1.2448e-104	4.85236e-105
BGI_novel_G000132	19.76	15.7	16.73	2.89	3.14	2.61	-2.59601	0	0
BGI_novel_G001634	29.7	36.68	23.37	4.07	4.48	6.24	-2.59243	0	0
NLU004874.1	15.7	9.49	15.43	0.65	3.94	1.85	-2.59119	2.23913e-19	2.12239e-19	BAQ02374.1|1.3e-37|sugar transporter [Nilaparvata lugens]
NLU015469.1	367.87	372.82	392.88	47.46	85.05	54.83	-2.58986	0	0	XP_022187833.1|0.0e+00|uncharacterized protein LOC111046564 isoform X1 [Nilaparvata lugens]
NLU011985.1	13.09	8.8	11.24	1.26	2.17	2.03	-2.58959	3.00424e-71	1.48034e-71	XP_022186588.1|2.3e-153|phospholysine phosphohistidine inorganic pyrophosphate phosphatase-like isoform X1 [Nilaparvata lugens]
NLU003873.1	25.52	49.67	16.94	4.14	4.75	6.18	-2.5891	3.91517e-251	7.95633e-252	XP_022196376.1|1.4e-211|uncharacterized protein LOC111053758 [Nilaparvata lugens]
BGI_novel_G002410	11.07	6.66	10.33	1.46	2.52	0.76	-2.5564	1.15398e-54	6.74984e-55
BGI_novel_G002260	10.88	11.96	11.13	1.83	3.14	0.76	-2.54929	7.5841e-66	3.93879e-66
NLU028920.1	18.8	27.21	13.49	1.69	5.9	2.57	-2.54548	0	0	XP_022194648.1|0.0e+00|uncharacterized protein LOC111052315 isoform X1 [Nilaparvata lugens]
NLU028778.1	10.26	9.46	11.26	0.76	2.58	2.44	-2.53128	2.37895e-101	9.50756e-102	XP_022207983.1|3.9e-153|chromatin assembly factor 1 subunit B isoform X1 [Nilaparvata lugens]
BGI_novel_G000712	21.66	36.75	13.33	2.25	5.48	4.62	-2.53117	0	0
NLU024970.1	22.48	20.54	24.8	2.24	7.18	2.21	-2.52931	3.56558e-149	1.08167e-149	XP_008470740.1|5.1e-50|PREDICTED: HEAT repeat-containing protein 5B-like [Diaphorina citri]
NLU018553.1	11.64	21.18	8.2	1.64	1.88	2.65	-2.52596	7.57504e-154	2.24359e-154	XP_022189253.1|7.6e-102|low choriolytic enzyme [Nilaparvata lugens]
NLU027099.2	13	10.06	12	1.02	2.69	2.44	-2.51521	0	0	XP_022193390.1|0.0e+00|kinesin-like protein KIF11-B [Nilaparvata lugens]
NLU016406.3	21.18	23.82	12.84	2.57	2.57	4.9	-2.51361	2.19835e-150	6.62514e-151	XP_022187660.1|1.5e-106|vegetative cell wall protein gp1-like [Nilaparvata lugens]
NLU009456.1	124.84	90.42	114.67	14.01	30.7	12.63	-2.51069	0	0	XP_022199802.1|1.1e-163|phosphoglucomutase-like [Nilaparvata lugens]
NLU024979.2	10.49	8.72	8.54	1.13	3.02	0.69	-2.49809	2.90399e-34	2.15588e-34	XP_022192119.1|7.6e-94|kelch-like protein 17 [Nilaparvata lugens]
NLU009669.1	1183.12	1030.41	795.66	366.47	93.25	63.19	-2.49622	0	0	XP_002139347.1|3.3e-33|hypothetical protein [Cryptosporidium muris RN66]
NLU013868.1	18.62	17.61	17.04	2.82	3.69	2.9	-2.49029	4.61693e-158	1.33982e-158	XP_022187283.1|1.0e-223|uncharacterized protein LOC111046104 [Nilaparvata lugens]
NLU020279.1	11.53	8.94	11.5	1.04	2.02	2.63	-2.48791	3.53605e-146	1.08964e-146	XP_022189945.1|4.1e-172|aurora kinase C-like [Nilaparvata lugens]
NLU012326.1	72.53	53.22	58.6	9.3	15.51	8.01	-2.48454	0	0	XP_022200915.1|2.7e-190|aminoacylase-1-like isoform X3 [Nilaparvata lugens]
BGI_novel_G002789	10.84	13.98	10.35	2.76	2.94	0.28	-2.48225	2.69358e-18	2.61332e-18
NLU027311.1	57.43	55.88	45.95	6.4	14.41	7.61	-2.48193	0	0	XP_022192618.1|4.6e-184|putative inorganic phosphate cotransporter [Nilaparvata lugens]
NLU002953.1	18.66	29.96	18.49	3.1	4.66	4.09	-2.48193	8.96458e-197	2.22355e-197	XP_022206874.1|1.4e-223|uncharacterized protein LOC111063491 [Nilaparvata lugens]
NLU027387.1	17.93	20.3	19.93	2.06	6.47	1.83	-2.47864	1.32721e-237	2.8348e-238	XP_022193635.1|1.1e-305|transforming growth factor-beta-induced protein ig-h3-like [Nilaparvata lugens]
NLU027127.2	24.83	24.16	20.82	3.11	6.99	2.61	-2.45789	0	0	XP_022207712.1|4.0e-84|mitochondrial uncoupling protein 4 [Nilaparvata lugens]
NLU015653.1	8.76	12.02	7.44	1.18	2.16	1.77	-2.45678	9.0847e-223	2.0407e-223	XP_022202463.1|1.1e-136|nose resistant to fluoxetine protein 6-like [Nilaparvata lugens]
NLU003671.1	35.1	78.51	31.48	9.77	11.37	4.25	-2.43842	8.98643e-80	4.17708e-80	XP_022196260.1|3.0e-47|max-binding protein MNT-like [Nilaparvata lugens]
NLU028693.1	74.03	73.35	69.93	9.59	22.61	8.91	-2.43006	0	0	XP_022202398.1|6.4e-265|facilitated trehalose transporter Tret1-like isoform X1 [Nilaparvata lugens]
NLU004017.1	79.58	70.1	72.03	11.78	18.53	10.92	-2.4202	0	0	XP_022196423.1|0.0e+00|Krueppel-like factor 10 isoform X2 [Nilaparvata lugens]
NLU019313.1	15.17	16.99	18.36	4.12	3.21	2.23	-2.41881	5.69953e-226	1.26512e-226	XP_022203813.1|6.3e-172|extracellular tyrosine-protein kinase PKDCC-like [Nilaparvata lugens]
NLU009084.1	81.31	81.05	78.29	10.63	23.12	9.13	-2.41388	0	0	XP_022200914.1|5.2e-49|aminoacylase-1-like isoform X2 [Nilaparvata lugens]
NLU027186.1	47.82	44.08	49.37	6.02	15.13	6.92	-2.40904	0	0	XP_022193426.1|0.0e+00|cap-specific mRNA (nucleoside-2'-O-)-methyltransferase 2 isoform X2 [Nilaparvata lugens]
NLU028994.1	8.45	11.01	9.63	1.12	2.09	2.09	-2.40692	0	0	XP_022207994.1|0.0e+00|aminopeptidase N-like [Nilaparvata lugens]
NLU020502.2	130.91	129.94	133.97	18.77	42.6	16.53	-2.40496	0	0	XP_022190082.1|1.3e-168|uncharacterized protein LOC111048495 isoform X1 [Nilaparvata lugens]
NLU010663.1	12.39	11.1	11.36	0.82	4.06	1.15	-2.40067	3.99684e-237	8.55818e-238	XP_022200842.1|0.0e+00|uncharacterized protein LOC111057695 [Nilaparvata lugens]
BGI_novel_G000147	21.59	18.26	25.04	2.48	5.53	4.25	-2.39808	1.14008e-266	2.22132e-267
BGI_novel_G002699	9.76	7.72	9.62	1.59	1.75	1.73	-2.38558	1.37268e-29	1.09007e-29
NLU017051.1	6.84	15.87	8.8	1.21	2.97	1.86	-2.38238	7.82366e-239	1.65858e-239	XP_022188571.1|0.0e+00|uncharacterized protein LOC111047191 [Nilaparvata lugens]
NLU023040.1	121.46	132.29	94.28	26.33	15.45	23.14	-2.38146	0	0	XP_022190984.1|3.8e-58|uncharacterized protein LOC111049259 [Nilaparvata lugens]
NLU005367.1	78.81	60.25	81.84	10.29	12.91	18.25	-2.37983	1.36139e-218	3.1106e-219	XP_022197307.1|5.6e-88|uncharacterized protein LOC111054564 [Nilaparvata lugens]
BGI_novel_G001737	10.69	10.96	10.93	1.29	3.81	1.16	-2.37603	5.56153e-302	9.72654e-303
BGI_novel_G001240	12.55	8.96	11.14	1.59	2.9	1.74	-2.37576	1.56704e-59	8.7428e-60
NLU028843.1	35.21	29.7	40.42	6.48	10.2	7.37	-2.37528	0	0	XP_022194447.1|8.6e-113|histone chaperone asf1 [Nilaparvata lugens]
NLU003673.1	125.51	192.29	157.46	41.56	21.74	43.93	-2.36841	0	0	XP_022196261.1|0.0e+00|uncharacterized protein LOC111053652 [Nilaparvata lugens]
NLU005280.1	13.94	11.5	12.65	1.36	3.99	2.05	-2.36314	3.89822e-117	1.41381e-117	XP_022195582.1|7.9e-233|uncharacterized protein LOC111053064 [Nilaparvata lugens]
NLU021073.1	357.42	361.71	334.73	69.33	64.67	69.84	-2.35956	0	0	XP_022188376.1|0.0e+00|facilitated trehalose transporter Tret1-2 homolog isoform X1 [Nilaparvata lugens]
NLU008420.1	26.66	22.61	35.61	2.8	6.97	6.81	-2.35092	0	0	XP_022199094.1|0.0e+00|uncharacterized protein LOC111056079 [Nilaparvata lugens]
NLU010082.1	12.48	22.71	11.53	3	4.24	1.65	-2.34796	1.81262e-67	9.25955e-68	XP_022199935.1|1.3e-20|uncharacterized protein LOC111056832, partial [Nilaparvata lugens]
NLU015779.1	14.23	15.16	15.68	2.63	4.03	2.13	-2.34341	1.85253e-127	6.33441e-128	XP_022202500.1|1.1e-239|putative phospholipase B-like 2 [Nilaparvata lugens]
NLU004162.1	14.71	10.91	14.99	1.89	3.47	2.62	-2.34237	3.08427e-149	9.34426e-150	XP_022184362.1|2.6e-299|DNA primase large subunit [Nilaparvata lugens]
BGI_novel_G002901	20.84	22.11	23.8	3.19	7.15	2.8	-2.33826	0	0
NLU003806.1	55.16	69.11	51.72	7.65	17.79	8.45	-2.33633	0	0	XP_018312649.1|0.0e+00|PREDICTED: filamin-A isoform X6 [Trachymyrmex zeteki]
NLU003477.1	553.61	659.18	599.43	88.4	166.53	103.31	-2.32444	0	0	XP_022196080.1|1.4e-239|isocitrate dehydrogenase [NADP] cytoplasmic [Nilaparvata lugens]
NLU011228.1	357.12	351.89	362.25	77.54	82.83	63.48	-2.3238	0	0	XP_022200611.1|7.4e-68|protein extra-macrochaetae [Nilaparvata lugens]
NLU006041.1	22.03	16.7	23.22	3.15	4.78	4.72	-2.31337	0	0	XP_022187850.1|0.0e+00|LOW QUALITY PROTEIN: DNA replication licensing factor Mcm6-like [Nilaparvata lugens]
NLU009948.1	23.33	24.19	22.27	3.37	7.26	3.43	-2.31006	9.64333e-285	1.78271e-285	XP_011498898.1|4.5e-119|PREDICTED: heterogeneous nuclear ribonucleoprotein A1, A2/B1 homolog [Ceratosolen solmsi marchali]
NLU016483.1	1141.82	1265.05	1021.81	179.69	370.74	136.81	-2.30904	0	0	XP_022186900.1|2.6e-197|protein Malvolio-like [Nilaparvata lugens]
NLU017600.1	23.34	19.97	19.8	2.37	6.75	3.07	-2.30754	0	0	XP_022188794.1|0.0e+00|enolase-phosphatase E1-like [Nilaparvata lugens]
NLU016886.1	12.71	9.06	16.25	0.15	3.57	3.8	-2.3043	4.40391e-125	1.5199e-125	XP_022188413.1|1.8e-223|tetratricopeptide repeat protein 31-like, partial [Nilaparvata lugens]
NLU021182.1	15.83	18.58	12.98	1.83	5.27	2.47	-2.30422	0	0	XP_022190309.1|0.0e+00|mucin-12-like [Nilaparvata lugens]
NLU004595.1	43.1	42.41	39.31	7.04	9.96	8.38	-2.29566	0	0	XP_022196756.1|0.0e+00|LOW QUALITY PROTEIN: anion exchange protein 2-like [Nilaparvata lugens]
NLU010619.1	9.97	7.51	8.38	0.9	2.51	1.88	-2.29272	1.83888e-219	4.18693e-220	XP_022186181.1|0.0e+00|nuclear pore membrane glycoprotein 210-like [Nilaparvata lugens]
NLU005000.1	84.75	136.38	74.93	20.87	22.76	19.73	-2.28835	0	0	XP_022196944.1|3.8e-171|protein obstructor-E-like isoform X1
NLU027793.1	803.16	1305.65	689.24	253.18	188.38	123.77	-2.28537	0	0	XP_022193833.1|7.6e-97|uncharacterized protein LOC111051600 [Nilaparvata lugens]
NLU008725.1	32.21	30.75	35.75	5.41	11.56	5.21	-2.28123	5.57932e-287	1.02251e-287	XP_022199279.1|2.7e-58|NAD(P) transhydrogenase, mitochondrial-like [Nilaparvata lugens]
NLU011940.1	43.44	44.83	45.1	7.39	14.02	8.42	-2.28056	0	0	XP_022200762.1|4.3e-189|E3 ubiquitin-protein ligase MYLIP [Nilaparvata lugens]
NLU015425.1	13.63	9.9	12.09	1.4	2.61	3.14	-2.27958	1.15569e-209	2.74204e-210	XP_022202392.1|8.0e-280|lamin-B receptor-like [Nilaparvata lugens]
BGI_novel_G002385	56.82	41.44	34.74	6.21	15.09	5.6	-2.27956	1.46158e-107	5.59827e-108
BGI_novel_G000047	57.78	52.79	51.86	9.49	14.54	9.38	-2.27938	0	0
NLU013508.1	31.31	47.31	21.39	8.44	6.99	4.72	-2.27666	0	0	XP_022207759.1|4.0e-127|uncharacterized protein LOC111064349 [Nilaparvata lugens]
NLU008999.1	78.55	78.78	71.05	13.79	19.64	13.38	-2.27266	0	0	XP_022185544.1|1.4e-63|cell adhesion molecule 1-like [Nilaparvata lugens]
NLU008592.1	8.12	9.93	7.74	1.18	2.95	1.39	-2.27212	0	0	XP_022198018.1|2.0e-50|uncharacterized protein LOC111055158 [Nilaparvata lugens]
NLU024680.1	11.46	17.66	7.48	1.62	2.95	2.66	-2.26627	1.06902e-237	2.28049e-238	XP_022191945.1|0.0e+00|venom dipeptidyl peptidase 4-like isoform X2 [Nilaparvata lugens]
NLU027801.1	16.5	16.07	17.02	1.44	6.39	2.21	-2.26519	2.5134e-283	4.67981e-284	XP_022188737.1|0.0e+00|uncharacterized protein LOC111047319 [Nilaparvata lugens]
NLU013111.1	26.39	17.58	23.75	4.23	5.68	4.94	-2.25932	0	0	XP_022192183.1|0.0e+00|DNA replication licensing factor Mcm7 [Nilaparvata lugens]
BGI_novel_G002195	64.62	55.18	70.08	11.35	16.3	11.95	-2.25793	0	0
NLU009488.1	643.36	499.89	574.69	90.29	175.75	86.83	-2.25731	0	0	XP_022185776.1|1.7e-90|farnesyl pyrophosphate synthase-like [Nilaparvata lugens]
NLU002176.1	33.32	33.64	35.6	5.61	10.53	5.28	-2.25436	0	0	XP_022183952.1|0.0e+00|glutamyl aminopeptidase-like [Nilaparvata lugens]
NLU018881.1	34.9	49.81	27.88	5.59	10.34	7.45	-2.24959	1.02327e-238	2.172e-239	XP_022188155.1|8.1e-182|inactive hydroxysteroid dehydrogenase-like protein 1 [Nilaparvata lugens]
NLU025527.4	4.9	7.53	13.68	0.96	4.47	0	-2.24731	2.38241e-120	8.40605e-121	XP_022192892.1|0.0e+00|uncharacterized protein LOC111050837 [Nilaparvata lugens]
NLU006234.1	167.01	250.74	139.76	33.12	56.09	26.81	-2.24405	0	0
NLU022832.1	15.65	11.2	14.99	1.83	6.77	1.59	-2.24233	5.67648e-179	1.5099e-179	XP_022190895.1|0.0e+00|uncharacterized protein LOC111049185 [Nilaparvata lugens]
NLU027788.3	350.53	247.38	284.61	60.76	92.98	32.52	-2.23878	0	0	XP_017863667.1|2.0e-134|PREDICTED: mucin-2 [Drosophila arizonae]
NLU012975.1	532.08	403	462.88	70.11	151.45	73.05	-2.23051	0	0	XP_022201234.1|3.8e-114|farnesyl pyrophosphate synthase-like [Nilaparvata lugens]
BGI_novel_G001176	25.75	22.98	27.76	5.24	7.18	3.87	-2.22663	0	0
NLU013721.1	9.61	10.1	9.19	1.65	2.94	1.58	-2.22118	3.88524e-141	1.22721e-141	XP_022201531.1|1.0e-37|secreted frizzled-related protein 5-like isoform X1 [Nilaparvata lugens]
NLU007484.1	17.74	13.16	14.77	3.17	3.17	3.4	-2.22002	4.94093e-101	1.97663e-101	XP_022198627.1|5.4e-119|LOW QUALITY PROTEIN: formin-like protein CG32138 [Nilaparvata lugens]
NLU003800.1	11.89	10.27	10.56	1.78	3.4	1.81	-2.21682	2.17405e-74	1.04842e-74	XP_022184223.1|2.8e-201|uncharacterized protein LOC111043549 [Nilaparvata lugens]
NLU002608.1	14.86	13.95	14.01	1.52	6.22	1.64	-2.21575	0	0	XP_022195580.1|0.0e+00|uncharacterized protein LOC111053063 isoform X1 [Nilaparvata lugens]
NLU001329.1	34.83	36.92	37.47	7	10.02	6.19	-2.21402	0	0	XP_022194703.1|0.0e+00|NAD(P) transhydrogenase, mitochondrial-like, partial [Nilaparvata lugens]
NLU008604.1	8.07	11.55	6.58	1.46	2.43	1.76	-2.21073	3.72822e-57	2.12814e-57	KDR14581.1|3.3e-34|hypothetical protein L798_11311, partial [Zootermopsis nevadensis]
NLU008297.1	55.97	52.03	60.54	7.52	21.08	8.3	-2.20958	0	0	XP_022199015.1|0.0e+00|putative helicase mov-10-B.1, partial [Nilaparvata lugens]
NLU009616.1	10.71	11.35	12.62	1.2	4.62	1.65	-2.20943	1.8557e-230	4.04999e-231	XP_022185794.1|0.0e+00|isoleucine--tRNA ligase, mitochondrial [Nilaparvata lugens]
NLU019244.1	56.29	36.69	83.31	8.38	18	11.51	-2.2065	0	0	XP_022188733.1|1.2e-160|BTB/POZ domain-containing protein 6-like [Nilaparvata lugens]
NLU004856.2	49.06	45.79	48.14	9.32	16.49	8.71	-2.20561	0	0	XP_022196963.1|3.8e-170|putative phosphatidate phosphatase isoform X1 [Nilaparvata lugens]
NLU019242.1	164.5	134.57	183.06	27.07	49.44	27.04	-2.20384	0	0	XP_022188755.1|9.9e-163|BTB/POZ domain-containing protein 6-like isoform X3 [Nilaparvata lugens]
NLU004622.1	78.64	84.03	82.76	12.19	27.19	13.35	-2.19915	0	0	XP_022196847.1|0.0e+00|uncharacterized protein LOC111054179, partial [Nilaparvata lugens]
NLU005964.1	11.15	8.48	11.47	1.16	3.75	1.9	-2.19615	1.6266e-238	3.45913e-239	XP_022197649.1|0.0e+00|DNA polymerase delta catalytic subunit isoform X1 [Nilaparvata lugens]
BGI_novel_G001312	57.95	51.9	42.99	9.19	19.64	4.42	-2.19409	0	0
NLU013915.2	23.05	18.77	19.18	3.57	7.51	3.39	-2.19363	0	0	XP_022194197.1|0.0e+00|LOW QUALITY PROTEIN: tight junction protein ZO-2 [Nilaparvata lugens]
NLU008166.1	18.47	23.29	13.29	3.86	4.2	2.37	-2.19286	3.52313e-202	8.58405e-203	XP_022195102.1|2.6e-253|differentially expressed in FDCP 8 homolog [Nilaparvata lugens]
NLU025245.1	14.06	13.52	8.27	1.83	3.43	2.62	-2.17899	0	0	XP_022192268.1|0.0e+00|protein sidekick isoform X2 [Nilaparvata lugens]
NLU004653.1	8.32	9.13	6.6	2.15	3.9	1.96	-2.1787	3.69215e-179	9.8159e-180	XP_022195325.1|1.6e-111|methyltransferase-like protein 9 isoform X1 [Nilaparvata lugens]
BGI_novel_G001384	31.55	26.69	33.11	4.65	10.42	5.07	-2.17533	0	0
NLU005320.1	11.59	7.85	11.42	1.01	3.55	1.4	-2.17412	6.23282e-204	1.51033e-204	XP_022197254.1|0.0e+00|uncharacterized protein LOC111054519 isoform X1 [Nilaparvata lugens]
BGI_novel_G002375	9.54	14.18	12.25	1.47	3.57	2.85	-2.17001	7.11897e-85	3.20395e-85
NLU028927.1	37.34	38.5	29.22	5.17	11.96	6.2	-2.16441	0	0	XP_022194517.1|3.1e-292|putative fatty acyl-CoA reductase CG8306 isoform X1 [Nilaparvata lugens]
NLU002092.1	11.35	11.87	12.34	2.35	4.86	0.66	-2.16106	1.57465e-86	7.00515e-87	XP_022203656.1|2.0e-102|uncharacterized protein LOC111060306 [Nilaparvata lugens]
NLU023786.1	11.35	11.87	12.34	2.35	4.86	0.66	-2.16106	1.57465e-86	7.00515e-87	XP_022203656.1|2.0e-102|uncharacterized protein LOC111060306 [Nilaparvata lugens]
NLU001674.1	28.62	21.56	24.92	3.28	8.46	4.89	-2.16052	1.34187e-104	5.23431e-105	XP_022194971.1|1.4e-127|uncharacterized protein LOC111052559 [Nilaparvata lugens]
BGI_novel_G000542	31.48	60.37	24.69	3.54	10.33	11.99	-2.15875	0	0
NLU010506.1	10.85	8.69	11.54	0.92	3.31	2.69	-2.15855	3.20593e-255	6.45959e-256	XP_022200145.1|0.0e+00|WD repeat and HMG-box DNA-binding protein 1 [Nilaparvata lugens]
BGI_novel_G002625	41.27	23.13	30.24	6.58	9.76	4.58	-2.15178	8.35521e-78	3.93701e-78
BGI_novel_G002719	30.08	30.9	29.62	5.15	9.73	5.06	-2.15129	5.49855e-84	2.48929e-84
NLU018545.1	33.35	33.53	26.93	4.96	9.12	6.91	-2.14709	2.35042e-229	5.15472e-230	XP_022203588.1|7.1e-131|solute carrier family 12 member 2-like [Nilaparvata lugens]
NLU003572.1	585.81	702.94	521.47	112.96	180.59	114.5	-2.14527	0	0	XP_022196152.1|0.0e+00|venom serine carboxypeptidase-like [Nilaparvata lugens]
NLU022748.1	10.93	7.95	9.9	0.92	2.64	2.77	-2.14302	7.22657e-19	6.9161e-19	XP_022205064.1|1.2e-55|inhibitor of growth protein 1-like [Nilaparvata lugens]
NLU020869.3	42.75	41.06	41.32	9.1	21.05	12.35	-2.13944	0	0	XP_022204911.1|0.0e+00|vacuolar protein sorting-associated protein 13 [Nilaparvata lugens]
NLU024312.1	62.21	63.57	52.14	11.47	20.37	8.39	-2.13896	0	0	XP_022191701.1|0.0e+00|long-chain fatty acid transport protein 4 [Nilaparvata lugens]
NLU019892.1	23.74	24.89	21.46	3.91	8.46	2.76	-2.13719	2.1089e-25	1.78073e-25	XP_017302055.1|3.6e-11|PREDICTED: cytochrome P450 4c3-like [Diaphorina citri]
NLU018928.1	11.93	26.07	12.22	4.88	5.39	2.6	-2.13682	1.06702e-57	6.06663e-58	XP_022189473.1|3.3e-88|lysozyme C-1-like [Nilaparvata lugens]
NLU012377.1	10.47	10.77	10.59	1.56	4.79	1.41	-2.13519	1.38869e-245	2.87747e-246	XP_022200943.1|0.0e+00|uncharacterized protein LOC111057780 [Nilaparvata lugens]
NLU011984.1	16.39	14.77	17.71	2.06	4.68	2.65	-2.13116	5.31988e-193	1.33792e-193	XP_022207939.1|1.5e-30|LOW QUALITY PROTEIN: uncharacterized protein LOC111064505 [Nilaparvata lugens]
NLU006393.1	7.85	11.28	10.14	2.06	3.13	1.38	-2.13019	3.10308e-56	1.78781e-56	XP_022184888.1|3.7e-62|peptide transporter family 1-like [Nilaparvata lugens]
NLU021870.1	14.15	13.81	17.18	1.78	5.25	3.14	-2.12872	1.08125e-219	2.45756e-220	XP_022204663.1|0.0e+00|polyribonucleotide nucleotidyltransferase 1, mitochondrial [Nilaparvata lugens]
NLU019243.1	66.82	56.27	47.04	11.61	14.43	12.54	-2.12855	0	0	XP_022188754.1|7.2e-169|uncharacterized protein LOC111047331 isoform X2 [Nilaparvata lugens]
NLU017016.1	15.11	13.68	12.41	2.78	5.09	3.95	-2.1285	0	0	XP_022188451.1|8.4e-240|uncharacterized protein LOC111047095 [Nilaparvata lugens]
NLU015424.1	16.23	11.34	11.95	0.89	3.53	4.51	-2.12195	1.40173e-35	1.02235e-35	XP_022202392.1|3.5e-61|lamin-B receptor-like [Nilaparvata lugens]
NLU028566.1	12.46	9.01	9.48	2.09	3.1	1.56	-2.12086	1.116e-289	2.01855e-290	XP_022207963.1|5.9e-118|uncharacterized protein LOC111064522 [Nilaparvata lugens]
NLU010772.1	106.48	102.02	105.91	26.15	23.18	22.24	-2.11816	0	0	XP_022194044.1|3.2e-189|potassium channel subfamily K member 1-like [Nilaparvata lugens]
NLU013197.2	21.5	20.29	20.08	2.95	7.76	3.7	-2.11654	0	0	XP_022201376.1|1.6e-174|putative polypeptide N-acetylgalactosaminyltransferase 9 [Nilaparvata lugens]
NLU028997.1	10.12	27.45	29.1	5.71	5.3	5	-2.11598	8.17656e-189	2.09225e-189	XP_022207996.1|4.3e-158|uncharacterized protein LOC111064556 [Nilaparvata lugens]
NLU002233.1	34.81	44.57	23.25	6.9	7.58	7.19	-2.11025	0	0	XP_022195346.1|4.7e-311|centrosomal protein of 162 kDa isoform X1 [Nilaparvata lugens]
BGI_novel_G000408	6.2	14.95	6.19	1.11	4.66	0.46	-2.10812	9.19064e-49	5.74611e-49
NLU024170.1	77	68.06	51.18	13.36	22.12	9.75	-2.10747	0	0	XP_022203957.1|3.4e-180|probable isoaspartyl peptidase/L-asparaginase GA20639 [Nilaparvata lugens]
NLU020089.1	20.13	25.03	18.69	3.63	7.19	3.75	-2.10665	6.86723e-84	3.11166e-84	XP_018908817.1|2.9e-61|PREDICTED: uncharacterized protein LOC109038256 [Bemisia tabaci]
BGI_novel_G000020	22.52	29.39	18.42	3.68	6.3	6.04	-2.10452	2.58055e-78	1.21322e-78
NLU008141.1	17.77	17.64	17.63	2.4	7.16	2.73	-2.10352	1.20912e-189	3.08268e-190	XP_022198967.1|2.7e-154|laminin subunit beta-1-like [Nilaparvata lugens]
NLU022791.1	9.38	11.08	9.58	1.87	2.83	2.9	-2.10167	0	0	XP_022189733.1|1.0e-46|uncharacterized protein LOC111048176 [Nilaparvata lugens]
NLU025937.2	31.28	34.87	31.97	4.24	13.26	5.29	-2.09733	0	0	XP_022192686.1|0.0e+00|laminin subunit beta-1-like isoform X1 [Nilaparvata lugens]
BGI_novel_G002305	10.19	9.62	9.28	1.27	3.33	2.17	-2.09697	1.09353e-107	4.18418e-108
BGI_novel_G000877	15.4	13.35	17.68	2.65	5.21	3.01	-2.09205	0	0
NLU017870.1	102.05	81.23	82.28	17.09	26.26	17.43	-2.09103	6.52813e-188	1.67739e-188	XP_022207534.1|1.3e-69|high mobility group protein I-like [Nilaparvata lugens]
BGI_novel_G000708	27.15	29.44	33.13	5.02	11.55	4.34	-2.08789	2.77825e-221	6.28142e-222
NLU023451.1	8.51	10.07	6.48	1.13	3.28	1.47	-2.08632	2.4235e-44	1.5787e-44	XP_022207775.1|4.8e-29|peroxisomal membrane protein 11C [Nilaparvata lugens]
BGI_novel_G001292	8.76	9.4	10.41	2.08	2.82	1.74	-2.08356	1.20031e-51	7.27942e-52
BGI_novel_G002849	6.56	9.67	12.96	2.58	3.35	0.74	-2.07678	5.49711e-22	4.93634e-22
NLU022458.1	38.69	33.98	37.38	6.44	11.85	7.84	-2.07531	9.88579e-272	1.8959e-272	XP_022190779.1|2.1e-120|putative sodium-dependent multivitamin transporter [Nilaparvata lugens]
NLU001450.2	18.09	28.66	13.49	3.57	6.53	4.13	-2.07334	0	0	XP_022188525.1|0.0e+00|scavenger receptor class B member 1 isoform X1 [Nilaparvata lugens]
NLU002111.1	16.24	12.1	14.48	1.59	7	1.63	-2.07327	0	0	XP_022195580.1|0.0e+00|uncharacterized protein LOC111053063 isoform X1 [Nilaparvata lugens]
NLU021947.1	10.9	5.92	8.18	1.47	3.31	1.16	-2.07079	1.8106e-79	8.43773e-80	XP_022204712.1|2.8e-78|histone-lysine N-methyltransferase eggless-like [Nilaparvata lugens]
NLU013397.3	58.69	49.92	58.53	8.93	19.54	11.31	-2.06969	0	0	XP_002600094.1|2.3e-17|hypothetical protein BRAFLDRAFT_79648 [Branchiostoma floridae]
NLU012357.2	667.16	667.59	539	148.07	164.81	125.49	-2.06722	0	0	XP_022186703.1|1.1e-98|sialin-like [Nilaparvata lugens]
NLU003257.2	77.34	72.72	69.59	23.4	18.32	15.26	-2.06669	0	0	XP_022193469.1|3.4e-184|potassium channel subfamily K member 6-like [Nilaparvata lugens]
BGI_novel_G001879	148.14	157.76	185.23	23.3	72.01	21.67	-2.06601	0	0
NLU024690.1	10.49	17.29	5.69	1.91	3.07	2.91	-2.06353	1.12831e-247	2.32895e-248	XP_022191968.1|6.7e-41|uncharacterized protein LOC111050041 [Nilaparvata lugens]
NLU010579.1	66.2	55.78	71.77	16.67	20.61	25.83	-2.05852	0	0	XP_022200160.1|1.2e-254|facilitated trehalose transporter Tret1-like [Nilaparvata lugens]
BGI_novel_G001050	10.16	9.35	8.38	2.48	2.64	1.52	-2.058	1.23947e-61	6.74048e-62
NLU007206.2	10.98	13.1	10.94	3	3.46	1.85	-2.05743	3.76679e-89	1.63566e-89	XP_022202500.1|1.6e-113|putative phospholipase B-like 2 [Nilaparvata lugens]
BGI_novel_G001005	20.74	23.22	20.5	3.94	6.84	4.68	-2.05636	0	0
NLU001684.1	14.04	13.69	12.61	2.33	5.45	2.01	-2.05326	1.89569e-190	4.81042e-191	XP_022194969.1|1.2e-137|diuretic hormone receptor-like [Nilaparvata lugens]
BGI_novel_G000744	22.28	19.58	26.34	4.15	8.72	3.53	-2.05182	0	0
NLU015697.2	9.42	9.23	9.54	1.6	3.4	2.04	-2.0509	2.05059e-162	5.84439e-163	XP_022187954.1|4.4e-216|uncharacterized protein LOC111046665 [Nilaparvata lugens]
BGI_novel_G000819	14.54	10.09	7.84	1.2	4.42	2.22	-2.05078	1.19297e-76	5.68005e-77
NLU003222.1	13.71	21.39	11.89	3.39	3.86	4.01	-2.04853	2.1192e-233	4.59688e-234	XP_022195898.1|1.5e-301|UDP-glucuronosyltransferase 2B30-like [Nilaparvata lugens]
NLU025553.2	63.46	68.37	65.05	13.89	21.69	14.1	-2.04844	0	0	XP_022187819.1|8.0e-191|serine/threonine-protein kinase OSR1 isoform X2 [Nilaparvata lugens]
NLU022085.1	18.4	12.02	14.29	2.37	4.6	5.31	-2.04726	2.18699e-195	5.45364e-196	XP_022190663.1|3.5e-241|polypeptide N-acetylgalactosaminyltransferase 5 [Nilaparvata lugens]
NLU017864.1	14.57	16.06	13.61	2.72	5.49	2.5	-2.03808	0	0	XP_022188954.1|0.0e+00|solute carrier organic anion transporter family member 3A1-like [Nilaparvata lugens]
NLU018376.1	17.47	10.79	10.99	2.83	3.84	2.92	-2.03746	6.78847e-301	1.19265e-301	XP_022189201.1|0.0e+00|phosphatidylinositol 3-kinase regulatory subunit alpha isoform X1 [Nilaparvata lugens]
NLU005980.1	26.88	15.45	19.1	4.35	7.1	3.32	-2.03642	2.15121e-61	1.17388e-61	XP_022193237.1|8.9e-59|N-chimaerin-like [Nilaparvata lugens]
NLU022587.1	61.12	53.94	56.67	9.76	23.09	11.89	-2.03478	0	0	XP_022187390.1|0.0e+00|enolase-phosphatase E1-like isoform X1 [Nilaparvata lugens]
NLU026653.1	43.11	56.31	41.03	7.8	17.71	8.63	-2.03438	0	0	XP_022193081.1|0.0e+00|multidrug resistance-associated protein 5-like isoform X8 [Nilaparvata lugens]
NLU003038.1	36.67	37.58	33.58	6.18	14.18	5.63	-2.03354	7.62545e-147	2.33864e-147	XP_018908817.1|6.7e-72|PREDICTED: uncharacterized protein LOC109038256 [Bemisia tabaci]
NLU017469.1	10.78	7.97	8.46	1.23	2.88	2.54	-2.02929	2.77985e-80	1.28806e-80	XP_022187523.1|4.8e-279|battenin isoform X2 [Nilaparvata lugens]
NLU012038.1	59.08	66.2	48.81	13.12	16.71	13.51	-2.02856	0	0	XP_018912092.1|8.9e-197|PREDICTED: carnitine O-palmitoyltransferase 1, liver isoform isoform X3 [Bemisia tabaci]
NLU024706.1	250.22	190.98	155.67	41.07	73.37	41.21	-2.02747	0	0	XP_022205868.1|3.4e-264|facilitated trehalose transporter Tret1-like [Nilaparvata lugens]
NLU024641.1	27.65	31.74	43.22	6.35	11.54	6.65	-2.02604	3.35585e-224	7.50701e-225	XP_022192082.1|3.2e-228|peroxisome biogenesis factor 1 [Nilaparvata lugens]
BGI_novel_G001637	15.89	7.6	9.8	0.97	4.79	2.35	-2.02573	3.07907e-29	2.45948e-29
NLU022829.1	12.16	13.37	11.07	1.38	5.11	1.88	-2.02452	2.33536e-163	6.61254e-164	XP_022190895.1|1.0e-278|uncharacterized protein LOC111049185 [Nilaparvata lugens]
NLU007054.1	87.51	56.36	79.09	15.3	26.58	11.17	-2.02353	0	0	XP_022184997.1|0.0e+00|multidrug resistance protein 1-like [Nilaparvata lugens]
NLU004190.1	20.12	21.95	11.54	3.54	5.56	3.92	-2.02232	8.17199e-69	4.11695e-69	XP_022196532.1|9.9e-126|protein sidekick-like [Nilaparvata lugens]
NLU003807.1	52.42	69.12	58.52	11.32	24.6	13.26	-2.02139	0	0	XP_022184217.1|1.8e-306|putative fatty acyl-CoA reductase CG5065 [Nilaparvata lugens]
NLU006196.1	98.04	76.92	88.32	19.41	35.33	11.24	-2.02096	0	0	XP_022197918.1|0.0e+00|nuclear hormone receptor E75 isoform X2 [Nilaparvata lugens]
BGI_novel_G002197	26.66	25.11	29.85	5.44	8.2	6.33	-2.01989	1.00573e-215	2.3314e-216
BGI_novel_G002491	31.28	21.95	27.24	6.06	9.85	3.52	-2.00858	1.14564e-45	7.37452e-46
NLU001167.1	17.43	17.41	17.29	4.02	6.65	2.73	-2.00552	9.30149e-226	2.06713e-226	XP_022186483.1|6.4e-248|uncharacterized protein LOC111045392 [Nilaparvata lugens]
NLU008868.1	14193.5	14506.4	15151.6	3091.83	4971.69	2787.82	-2.00387	0	0	XP_022185699.1|1.2e-175|trypsinI-P1-like [Nilaparvata lugens]
NLU013041.3	48.36	42.96	47.57	8.67	18.01	8.03	-2.00276	0	0	XP_022206224.1|1.6e-273|serine/threonine-protein phosphatase 2B catalytic subunit 3-like isoform X7 [Nilaparvata lugens]
BGI_novel_G001886	24.3	23.08	20.99	4.34	9.56	2.44	-2.00166	1.94187e-26	1.61413e-26
NLU011795.1	127.88	140.59	192.85	44.93	47.42	23.33	-1.99939	0	0	XP_022200679.1|2.9e-226|uncharacterized protein LOC111057554 isoform X1 [Nilaparvata lugens]
NLU023413.1	51.38	46.9	52.35	10.84	19.01	8.92	-1.99851	0	0	XP_022207551.1|1.1e-183|regucalcin-like [Nilaparvata lugens]
BGI_novel_G002384	15.34	12.8	11.59	2.56	4.35	2.8	-1.99537	5.15943e-27	4.24473e-27
BGI_novel_G001903	9.87	11.6	10.89	1.86	4.39	1.84	-1.99373	0	0
NLU026698.1	31.14	45.16	30.53	6.27	11.77	8.93	-1.99246	0	0	XP_022193106.1|0.0e+00|trehalase-like isoform X2 [Nilaparvata lugens]
NLU025676.1	21.32	16.73	21.66	2.15	3.44	9.31	-1.99214	1.5993e-111	5.97051e-112	XP_022192565.1|1.7e-171|cyclin-dependent kinase 1-like isoform X1 [Nilaparvata lugens]
NLU021074.1	72.93	87.36	69.38	18.49	25.06	16.08	-1.98891	0	0	XP_022188380.1|2.4e-248|LOW QUALITY PROTEIN: facilitated trehalose transporter Tret1-like [Nilaparvata lugens]
NLU006700.1	11.1	8.61	11.79	2.01	5.04	1.66	-1.98293	5.21995e-254	1.05315e-254	XP_022184901.1|0.0e+00|kinetochore-associated protein 1-like [Nilaparvata lugens]
NLU018325.1	119.81	107.1	117.29	22.25	44.22	24.89	-1.9827	0	0	XP_022189135.1|3.3e-155|neurofilament heavy polypeptide-like [Nilaparvata lugens]
BGI_novel_G002117	25.89	26.22	26.75	4.45	10.57	4.88	-1.9822	0	0
NLU003280.1	11.32	11.83	11.72	1.91	4.72	2.07	-1.98199	4.98845e-182	1.30831e-182	XP_022195986.1|2.4e-305|transmembrane protein 209 [Nilaparvata lugens]
NLU009546.1	8.49	8.35	8.33	1.52	3.13	1.71	-1.98171	8.6853e-195	2.16814e-195	XP_022194629.1|2.0e-283|methyltransferase-like protein 13 [Nilaparvata lugens]
NLU016541.1	31.02	35.46	33.83	5.99	12.01	7.22	-1.98113	9.90665e-304	1.72994e-304	XP_022202885.1|3.2e-297|GPI transamidase component PIG-S [Nilaparvata lugens]
NLU027573.1	11.39	9.9	10.53	1.8	4.6	3.03	-1.97933	0	0	XP_022187107.1|0.0e+00|arginine/serine-rich protein PNISR-like isoform X1 [Nilaparvata lugens]
NLU010484.1	15.3	10.75	14.07	2.13	2.93	6.79	-1.97866	5.7002e-183	1.48892e-183	XP_022200121.1|2.0e-269|S-phase kinase-associated protein 2-like isoform X2 [Nilaparvata lugens]
NLU006772.1	30.93	30.59	28.86	4.83	12.29	5.81	-1.97847	0	0	XP_022190045.1|5.8e-130|nucleolar protein 58, partial [Nilaparvata lugens]
BGI_novel_G001262	8.26	7.05	8.76	0	3.1	2.83	-1.97637	1.03933e-13	1.12282e-13
NLU016279.1	17.99	14.28	16.84	2.82	4.07	5.34	-1.97405	8.96165e-177	2.40637e-177	XP_022197160.1|7.8e-209|flagellar attachment zone protein 1-like isoform X1 [Nilaparvata lugens]
NLU026753.1	37.93	46.46	34.08	7.17	14.3	8.2	-1.97187	2.05799e-129	6.93566e-130	XP_022207661.1|1.1e-110|uncharacterized protein LOC111064265 [Nilaparvata lugens]
NLU027789.1	99.98	53.47	89.62	20.15	33.05	8.82	-1.969	0	0	XP_004997391.1|1.2e-123|hypothetical protein PTSG_11726 [Salpingoeca rosetta]
NLU004461.1	14.18	15.05	12.67	2.59	5.45	2.59	-1.9669	1.63045e-85	7.2946e-86	XP_017782446.1|6.3e-42|PREDICTED: uncharacterized protein LOC108566865 [Nicrophorus vespilloides]
NLU002860.2	13.92	13.46	13.02	2	5.64	2.76	-1.96536	0	0	XP_022190151.1|0.0e+00|structural maintenance of chromosomes protein 3 [Nilaparvata lugens]
NLU016235.1	23.93	24.22	17.09	2.1	4.98	9.5	-1.9614	4.72907e-88	2.07112e-88	XP_022202714.1|5.7e-151|protein obstructor-E [Nilaparvata lugens]
NLU008334.3	22.32	23.09	20.24	5.83	10.57	6.39	-1.9613	0	0	XP_022189220.1|3.0e-212|protein pellino isoform X1 [Nilaparvata lugens]
BGI_novel_G002243	10.79	10.85	9.28	2.21	3.99	1.75	-1.95769	2.79685e-257	5.59442e-258
BGI_novel_G002023	8.59	11.06	7.17	1.16	3.32	2.14	-1.95341	3.59777e-12	4.0461e-12
NLU011021.1	12.1	9.96	11.92	1.76	4.56	2.43	-1.95262	7.5273e-154	2.22845e-154	XP_022186189.1|8.5e-139|uncharacterized protein LOC111045173 [Nilaparvata lugens]
BGI_novel_G001304	19.87	21.33	17.32	2.87	7.94	4.08	-1.95129	1.6563e-61	9.02049e-62
NLU010805.1	79.48	77.03	74.76	20.19	28.29	16.77	-1.94967	0	0	XP_022191710.1|4.1e-202|ankyrin repeat domain-containing protein SOWAHC [Nilaparvata lugens]
NLU016518.1	10.03	8.84	9.83	1.67	4.34	1.43	-1.94756	0	0	XP_022188266.1|9.7e-271|pumilio homolog 2, partial [Nilaparvata lugens]
NLU018186.1	74.79	80.57	72.01	18.2	17.21	21.89	-1.94564	0	0	XP_022189104.1|0.0e+00|DNA mismatch repair protein Mlh3-like isoform X1 [Nilaparvata lugens]
NLU023252.1	72.76	62.2	71.63	15.16	23.74	12.73	-1.94494	7.89517e-94	3.32753e-94	XP_022207551.1|8.1e-51|regucalcin-like [Nilaparvata lugens]
NLU021694.1	27.48	30.34	29.71	5.17	10.58	6.89	-1.94372	0	0	XP_022190533.1|0.0e+00|putative RNA-binding protein 15 [Nilaparvata lugens]
NLU004997.1	41.05	64.95	34.52	12.82	11.99	11.14	-1.94302	5.90333e-251	1.20202e-251	XP_022196944.1|3.8e-171|protein obstructor-E-like isoform X1
NLU014333.1	29.07	31	30.97	6.43	11.29	5.78	-1.94212	2.6391e-242	5.53159e-243	XP_022199628.1|7.0e-275|N-acetylgalactosamine kinase-like [Nilaparvata lugens]
NLU003276.1	31.34	33.64	32.11	5.81	14.51	4.89	-1.9407	0	0	XP_022195983.1|0.0e+00|uncharacterized protein LOC111053403 [Nilaparvata lugens]
NLU022770.1	8.38	9.07	8.77	1.21	3.42	2.14	-1.94011	7.01569e-48	4.41989e-48	XP_022205040.1|5.0e-131|tyrosine--tRNA ligase, mitochondrial-like, partial [Nilaparvata lugens]
NLU021373.1	39.14	62.65	29.17	9.4	10.78	13.61	-1.93991	0	0	XP_022190400.1|3.0e-303|UDP-glucuronosyltransferase 2B30-like isoform X2 [Nilaparvata lugens]
NLU018391.1	12.37	13.16	11.09	1.6	5.47	2.29	-1.93753	3.30049e-28	2.66443e-28	XP_022188451.1|6.7e-54|uncharacterized protein LOC111047095 [Nilaparvata lugens]
NLU007740.1	23.43	26.53	23.22	3.79	8.48	6.73	-1.93569	9.29027e-201	2.27221e-201	XP_022191754.1|4.2e-291|protein RCC2 homolog [Nilaparvata lugens]
NLU002521.1	78.58	77.7	80.05	21.24	24	15.9	-1.93567	0	0	BAI83421.1|4.9e-33|sugar transporter 7 [Nilaparvata lugens]
NLU024208.1	179.68	172.17	139.59	44.13	46.25	40.11	-1.93512	0	0	XP_022184228.1|7.4e-169|uncharacterized protein LOC111043555 isoform X2
NLU027007.4	10.19	8.25	9.2	2.07	4.3	1.79	-1.93075	1.22307e-297	2.16017e-298	XP_022207696.1|2.3e-279|putative uncharacterized protein DDB_G0271606, partial [Nilaparvata lugens]
NLU001464.1	13.22	13.93	12.28	2.06	5.7	2.59	-1.9273	0	0	XP_022188517.1|0.0e+00|inositol 1,4,5-trisphosphate receptor [Nilaparvata lugens]
NLU022131.1	152.45	140.35	148.63	42.95	47.64	31.89	-1.92616	0	0	XP_022204762.1|3.8e-219|L-2-hydroxyglutarate dehydrogenase, mitochondrial-like [Nilaparvata lugens]
BGI_novel_G001973	124.73	105.93	132.69	36.07	37.28	19.05	-1.92599	2.04173e-198	5.03166e-199
BGI_novel_G001332	12.14	7.46	10.3	2.48	3.25	2.12	-1.9254	4.70492e-67	2.41471e-67
BGI_novel_G002297	26	22.87	23.27	3.48	9.61	5.73	-1.92509	6.53724e-102	2.60219e-102
NLU003039.1	36.52	33.77	33.02	6.66	13.83	7.17	-1.92479	0	0	XP_021934891.1|4.0e-294|E3 ubiquitin-protein ligase Nedd-4 isoform X1 [Zootermopsis nevadensis]
NLU016086.1	11.39	11.1	10.31	3.95	3.12	1.65	-1.92478	2.55883e-170	7.05472e-171	XP_022188119.1|0.0e+00|xaa-Pro aminopeptidase 1-like [Nilaparvata lugens]
NLU010596.1	81.75	80.98	83.26	17.86	25.84	20.57	-1.92462	0	0	XP_022200183.1|8.3e-243|BTB/POZ domain-containing protein 3-like [Nilaparvata lugens]
NLU009545.3	10.83	9.78	11.21	1.96	4.46	2.18	-1.92282	1.08574e-280	2.04036e-281	XP_022189736.1|0.0e+00|electroneutral sodium bicarbonate exchanger 1 isoform X7 [Nilaparvata lugens]
BGI_novel_G001208	12.4	12.05	12.06	2.02	5.75	1.86	-1.92102	0	0
NLU014834.2	18.28	16.04	18.08	4.06	6.34	3.77	-1.91844	1.3902e-106	5.35259e-107	XP_022187535.1|1.8e-178|uncharacterized protein LOC111046320 [Nilaparvata lugens]
NLU027711.1	34.08	39.92	35.19	9.23	10.67	8.79	-1.91321	1.64139e-266	3.20026e-267	XP_022193905.1|7.1e-269|tryptase-like [Nilaparvata lugens]
NLU003139.1	13.89	12.84	9.49	1.68	5.49	2.29	-1.91258	1.65199e-217	3.79874e-218	XP_022191402.1|1.8e-304|LOW QUALITY PROTEIN: puratrophin-1-like [Nilaparvata lugens]
NLU027699.3	26.92	22.41	26.3	4.62	11.08	4.44	-1.91097	0	0	XP_022193827.1|4.2e-308|ubiquitin carboxyl-terminal hydrolase 20-like isoform X3 [Nilaparvata lugens]
NLU006781.1	10.65	10.3	10.84	2.11	3.78	2.56	-1.91093	3.12544e-106	1.20544e-106	XP_022198150.1|1.3e-303|integrator complex subunit 11 [Nilaparvata lugens]
NLU024849.1	9.4	8.13	8.46	1.45	4.05	1.36	-1.91024	7.31683e-86	3.2677e-86	XP_022205704.1|1.9e-277|serine/arginine-rich splicing factor 4-like, partial [Nilaparvata lugens]
NLU023647.3	22.68	27.22	20.44	5.49	8.22	5.02	-1.90976	0	0	XP_022203367.1|0.0e+00|LOW QUALITY PROTEIN: carnitine O-palmitoyltransferase 1, liver isoform-like [Nilaparvata lugens]
NLU026197.1	52.83	40.57	52.71	10.25	17.03	11.77	-1.90835	0	0	XP_022207534.1|1.3e-69|high mobility group protein I-like [Nilaparvata lugens]
NLU009161.1	10.65	9.18	12.56	2.54	2.38	4.8	-1.90793	2.10772e-79	9.83074e-80	XP_022199450.1|1.1e-104|uncharacterized protein LOC111056396 [Nilaparvata lugens]
BGI_novel_G001768	18.6	19.4	21.71	3	9.98	2.84	-1.90552	2.41894e-130	8.10708e-131
NLU027549.2	8.22	9.38	9.91	2.03	2.98	2.37	-1.90472	2.39754e-134	7.87271e-135	XP_022193770.1|5.0e-106|beta-1,4-galactosyltransferase 7 [Nilaparvata lugens]
NLU006665.1	66.83	63.1	73.77	15.31	22.49	16.44	-1.90356	0	0	XP_022198357.1|5.4e-263|uncharacterized protein LOC111055454 [Nilaparvata lugens]
NLU012908.1	9.42	6.5	11.07	2.3	1.89	2.97	-1.90347	1.27734e-64	6.73407e-65	XP_022202619.1|9.7e-239|sister chromatid cohesion protein DCC1-like [Nilaparvata lugens]
NLU008958.1	10.29	8.95	10.54	1.91	3.78	2.63	-1.90344	1.7642e-208	4.19991e-209	XP_012348136.1|3.2e-309|PREDICTED: dynamin-1-like protein [Apis florea]
NLU004608.1	15.96	18.16	15.46	2.99	6.49	3.69	-1.90094	1.99591e-112	7.41395e-113	XP_022195086.1|4.3e-236|probable malonyl-CoA-acyl carrier protein transacylase, mitochondrial [Nilaparvata lugens]
BGI_novel_G001955	10.09	9.55	10.46	0.86	6.13	1.09	-1.89583	2.28338e-112	8.48787e-113
NLU025562.1	35.06	32.03	35.84	6.13	13.62	7.15	-1.89372	0	0	XP_022192509.1|0.0e+00|ranBP-type and C3HC4-type zinc finger-containing protein 1-like isoform X2 [Nilaparvata lugens]
NLU001852.1	13.45	11.82	11.24	2.91	4.17	2.73	-1.8927	2.33824e-179	6.2133e-180	XP_022195065.1|9.7e-97|prostatic acid phosphatase-like [Nilaparvata lugens]
NLU021510.1	49.57	43.91	57.17	12.32	16.26	11.4	-1.89185	0	0	XP_022201747.1|2.2e-96|BTB/POZ domain-containing protein 2-like isoform X1 [Nilaparvata lugens]
NLU019804.1	157.91	136.02	138.73	45.42	37.97	31.61	-1.88949	0	0	XP_022188777.1|4.6e-55|solute carrier family 23 member 1-like [Nilaparvata lugens]
NLU013461.1	23.01	24.82	24.97	5.66	8.17	5.63	-1.88923	5.97515e-165	1.67993e-165	XP_022202173.1|8.2e-227|ATPase family AAA domain-containing protein 3A homolog [Nilaparvata lugens]
NLU006359.1	99.48	95.55	97.87	22.62	36.72	19.36	-1.88666	0	0	XP_022197819.1|4.6e-277|vesicular glutamate transporter 1-like [Nilaparvata lugens]
NLU027320.1	27.19	23.18	23.15	4.44	11.42	6.18	-1.88385	0	0	XP_022193656.1|3.1e-259|restin homolog isoform X1 [Nilaparvata lugens]
NLU015986.1	9.84	8.6	11.18	1.56	4.09	2.23	-1.88235	2.57182e-95	1.07127e-95	XP_022202574.1|1.2e-155|U2 small nuclear ribonucleoprotein A'-like [Nilaparvata lugens]
NLU023204.1	14.58	10.77	13.1	2.14	3.68	4.38	-1.87897	2.8321e-156	8.27518e-157	XP_022189664.1|1.7e-246|double-strand break repair protein MRE11 [Nilaparvata lugens]
NLU019684.1	15.06	8.98	14.05	1.92	2.48	7.14	-1.87668	1.07611e-133	3.54218e-134	XP_022189775.1|1.7e-162|lymphokine-activated killer T-cell-originated protein kinase isoform X1 [Nilaparvata lugens]
BGI_novel_G000652	18.55	7	14.2	0.8	7.33	2.25	-1.87526	1.08606e-10	1.27254e-10
BGI_novel_G002607	16.52	18.18	15.48	3.5	6.27	3.86	-1.87491	1.41718e-286	2.60101e-287
NLU027165.1	24.8	22.93	20.64	4.98	11.81	6.95	-1.87399	0	0	XP_022193449.1|7.4e-163|zinc transporter 7 [Nilaparvata lugens]
NLU022105.1	30.75	32.31	31.76	8.49	12.45	9.36	-1.87329	0	0	XP_022188043.1|2.4e-191|tRNA wybutosine-synthesizing protein 5-like [Nilaparvata lugens]
BGI_novel_G000544	18.85	37.45	17.99	5.5	7.27	7.31	-1.87119	0	0
NLU017525.2	19.75	17.03	15.84	5.34	6.3	7.9	-1.87001	0	0	XP_022188781.1|0.0e+00|monocarboxylate transporter 12-like [Nilaparvata lugens]
NLU028351.2	14.35	14.15	12.38	1.68	6.55	2.95	-1.86985	2.83029e-191	7.15193e-192	XP_022194137.1|0.0e+00|peptidyl-prolyl cis-trans isomerase G [Nilaparvata lugens]
NLU006082.1	19.49	18.71	17.54	3.88	6.83	4.53	-1.86829	0	0	XP_022184776.1|2.0e-56|ran-specific GTPase-activating protein-like [Nilaparvata lugens]
NLU025122.1	15.38	20.94	15.96	2.19	8.49	3.22	-1.86638	7.1725e-30	5.67674e-30	XP_016664851.1|1.7e-26|PREDICTED: uncharacterized protein K02A2.6-like [Acyrthosiphon pisum]
NLU023015.1	20.66	20.2	18.7	4.11	8.73	4.13	-1.86322	0	0	XP_022191065.1|0.0e+00|LOW QUALITY PROTEIN: uncharacterized protein LOC111049331 [Nilaparvata lugens]
NLU021728.1	8.34	9.22	10.25	1.03	3.2	3.36	-1.86156	4.05783e-64	2.15276e-64	XP_022190579.1|2.4e-242|BTB/POZ domain-containing protein 6-A-like [Nilaparvata lugens]
NLU016389.1	17.27	17.71	15.06	3.59	5.53	4.55	-1.85989	2.06221e-99	8.34589e-100	XP_022202780.1|5.3e-217|leucine-rich repeat transmembrane neuronal protein 2-like [Nilaparvata lugens]
NLU003064.2	31.94	30.56	21.65	3.54	3.39	14.92	-1.85985	2.94133e-85	1.31947e-85	XP_022195872.1|5.8e-54|prisilkin-39-like [Nilaparvata lugens]
NLU010180.1	22.68	18.9	23.45	3.34	9.54	5.08	-1.85693	0	0	XP_022191205.1|0.0e+00|structural maintenance of chromosomes protein 2 [Nilaparvata lugens]
NLU007826.1	22.93	20.01	26.2	4.38	9.06	5.62	-1.85399	3.42568e-272	6.56521e-273	XP_022185270.1|0.0e+00|E3 ubiquitin-protein ligase UHRF1-like [Nilaparvata lugens]
NLU006912.1	38.14	33.64	36.56	5.55	15.11	9.21	-1.85296	2.68353e-280	5.05726e-281	XP_022195804.1|9.4e-291|protein RCC2 homolog [Nilaparvata lugens]
NLU023387.1	20.11	21.28	21.3	4.43	8.33	4.49	-1.85233	2.26191e-186	5.85104e-187	XP_022206977.1|1.0e-155|heterogeneous nuclear ribonucleoprotein A1, A2/B1 homolog isoform X1 [Nilaparvata lugens]
NLU017243.1	9.49	10.74	9.12	1.8	4.3	2	-1.85216	1.22691e-152	3.66e-153	XP_022203101.1|1.2e-256|exosome complex exonuclease RRP44-like [Nilaparvata lugens]
BGI_novel_G000078	7.89	8.58	9.39	1.56	3.64	1.88	-1.84638	2.1053e-31	1.63182e-31
BGI_novel_G002244	12.89	11.53	8.73	2.26	4.39	2.55	-1.84494	4.19368e-76	2.00397e-76
NLU009795.1	15.54	12.84	16.32	1.94	7.2	3.31	-1.84491	0	0	XP_022207766.1|0.0e+00|chromatin assembly factor 1 subunit A-A-like [Nilaparvata lugens]
NLU023453.1	14.08	13.29	14.22	2.69	5.07	3.4	-1.8447	2.73516e-268	5.29641e-269	XP_022194630.1|0.0e+00|glucose 1,6-bisphosphate synthase [Nilaparvata lugens]
NLU027095.1	9.17	9.95	9.05	1.93	4.1	1.86	-1.8444	1.38371e-197	3.42109e-198	XP_018908258.1|0.0e+00|PREDICTED: mediator of RNA polymerase II transcription subunit 23 [Bemisia tabaci]
NLU001904.1	17.78	14.75	14.26	3.78	5.97	3.29	-1.83995	0	0	XP_022195152.1|0.0e+00|LOW QUALITY PROTEIN: adenylate cyclase type 9-like [Nilaparvata lugens]
BGI_novel_G002296	20.25	17.49	18.88	3.32	7.69	4.67	-1.83935	1.61608e-82	7.39368e-83
BGI_novel_G002924	9.5	9.64	10.79	2.2	4.38	1.66	-1.83748	2.39086e-33	1.79814e-33
NLU010241.1	141.35	117.79	119.49	40.18	35.1	30.13	-1.83741	0	0	XP_022200014.1|8.3e-222|solute carrier family 23 member 2, partial [Nilaparvata lugens]
NLU003414.1	18.36	16.54	18.24	3.17	8.13	3.32	-1.83649	0	0	XP_022189542.1|3.9e-304|fasciclin-2 [Nilaparvata lugens]
BGI_novel_G000386	62.75	47.61	53.01	5.51	32.17	7.58	-1.83627	1.42493e-143	4.4421e-144
NLU019798.1	13.12	14.08	16.18	3.31	3.97	8.91	-1.83561	1.45638e-101	5.80692e-102	XP_022188626.1|0.0e+00|probable aldehyde oxidase 2 [Nilaparvata lugens]
BGI_novel_G000937	12.79	8.4	7.79	1.54	4.72	1.57	-1.83362	1.47076e-10	1.72896e-10
NLU013859.1	52.48	59.75	60.88	13.32	24.01	10.64	-1.83341	3.71882e-287	6.80058e-288	XP_022187286.1|1.3e-117|microsomal triglyceride transfer protein-like [Nilaparvata lugens]
BGI_novel_G002725	10.94	12.5	11.23	2.42	4.66	2.46	-1.83319	1.5262e-32	1.16449e-32
NLU004157.1	51.72	64.09	55.14	11.3	24.86	11.94	-1.83295	0	0	XP_022184353.1|0.0e+00|engulfment and cell motility protein 1-like [Nilaparvata lugens]
NLU007037.1	18.51	21.05	20.53	4.34	7.5	4.84	-1.83203	1.94227e-104	7.58928e-105	XP_022196005.1|2.8e-201|G-protein coupled receptor 143-like [Nilaparvata lugens]
NLU023662.1	18.3	16.92	17.4	4.26	6.17	4.25	-1.83116	1.7827e-119	6.34222e-120	XP_022203496.1|1.1e-261|histone deacetylase 3-like [Nilaparvata lugens]
NLU025583.1	19.14	16.92	18.13	3.28	9.12	3.78	-1.82838	0	0	XP_022192541.1|0.0e+00|titin-like [Nilaparvata lugens]
NLU004004.1	9.92	8.89	8.88	1.67	3.96	2.17	-1.82707	3.69202e-154	1.09155e-154	XP_022196434.1|0.0e+00|integrator complex subunit 8 [Nilaparvata lugens]
BGI_novel_G000377	8.72	7.15	8.44	1.37	4.18	1.31	-1.82648	8.01437e-180	2.12749e-180
NLU006928.1	176.9	172.14	163.22	34.55	62.65	61.98	-1.82312	0	0	XP_022195940.1|2.2e-182|serine-arginine protein 55 isoform X3 [Nilaparvata lugens]
NLU025121.1	20.3	19.7	20.13	5.05	8.58	4.33	-1.82288	0	0	XP_022192403.1|3.3e-213|carboxypeptidase D [Nilaparvata lugens]
NLU011720.2	12.34	12.33	11.45	2.97	5.38	2.18	-1.82252	2.47516e-211	5.83975e-212	XP_022186549.1|1.1e-251|uncharacterized protein LOC111045439 [Nilaparvata lugens]
BGI_novel_G001742	494.54	461.04	486	139.53	140.13	125.66	-1.82248	0	0
NLU028668.1	18.41	18.2	19.52	3.27	8.96	3.73	-1.82175	0	0	XP_022202217.1|1.9e-224|peripheral plasma membrane protein CASK isoform X2 [Nilaparvata lugens]
BGI_novel_G003110	11.2	10.83	12.12	1.74	5.62	2.29	-1.82129	1.36074e-223	3.05121e-224
NLU025286.2	41.57	64.69	29.5	11.84	12.8	13.21	-1.82086	5.90991e-210	1.40143e-210	XP_022192297.1|1.0e-181|poly(U)-specific endoribonuclease homolog isoform X2 [Nilaparvata lugens]
NLU001801.1	26.75	24.97	23.74	5.17	10.32	5.89	-1.82077	0	0	XP_022195074.1|0.0e+00|uncharacterized protein LOC111052641 [Nilaparvata lugens]
NLU005397.1	10.03	7.4	9.81	0.83	5.76	1.03	-1.82065	2.72129e-161	7.81748e-162	XP_022197345.1|3.3e-35|doublesex- and mab-3-related transcription factor 1-like, partial [Nilaparvata lugens]
NLU015778.1	39.87	32.73	35.63	8.43	16.9	11.82	-1.8204	0	0	XP_022202499.1|6.8e-30|CUGBP Elav-like family member 1, partial [Nilaparvata lugens]
NLU027003.1	8.55	6.49	8.71	1.42	2.5	2.52	-1.82015	5.5714e-95	2.32517e-95	XP_021933988.1|2.5e-71|origin recognition complex subunit 3-like [Zootermopsis nevadensis]
NLU028469.1	15.62	34.6	12.63	2.85	8.12	5.37	-1.81893	0	0	XP_022194362.1|2.4e-281|fatty acyl-CoA reductase 1 [Nilaparvata lugens]
BGI_novel_G000459	14.07	15.54	16.05	2.25	8.61	1.91	-1.81795	5.87369e-51	3.58873e-51
NLU019231.1	15.71	16.35	13.95	4.16	4.65	4.13	-1.81768	4.29961e-104	1.68747e-104	XP_022195578.1|4.8e-254|7-dehydrocholesterol reductase-like [Nilaparvata lugens]
NLU025035.1	202.98	185.05	182.95	54.82	62.1	46.27	-1.81601	0	0	XP_022192174.1|1.5e-268|facilitated trehalose transporter Tret1-2 homolog [Nilaparvata lugens]
NLU011953.1	38.14	42.47	38.44	8.95	15.18	10.14	-1.81295	0	0	XP_022197609.1|1.0e-292|GPI transamidase component PIG-T [Nilaparvata lugens]
NLU009515.1	40.74	34.4	34.16	6.11	19.34	7.6	-1.81234	3.25373e-280	6.13615e-281	XP_022199663.1|1.2e-28|cGMP-dependent 3',5'-cyclic phosphodiesterase-like [Nilaparvata lugens]
NLU011011.1	10.44	12.82	10.17	2.47	4.26	2.72	-1.81149	0	0	XP_022200332.1|1.7e-218|acetyl-coenzyme A synthetase [Nilaparvata lugens]
NLU013491.1	35.75	36.41	36.37	5.98	18.88	6.59	-1.81073	0	0	XP_022207737.1|0.0e+00|myosin-VIIa isoform X1 [Nilaparvata lugens]
BGI_novel_G001560	7.06	10.41	10.51	1.29	4.64	1.88	-1.80835	2.05353e-24	1.75801e-24
NLU005754.1	52.08	60.83	52.87	9.74	25.27	12.11	-1.80581	0	0	KDR19213.1|5.3e-165|Protein ERGIC-53 [Zootermopsis nevadensis]
NLU015053.1	18.46	15.26	14.79	3.45	6.84	3.98	-1.80334	0	0	XP_022202159.1|0.0e+00|E3 ubiquitin-protein ligase UBR2 [Nilaparvata lugens]
NLU013969.1	66.93	69.1	56.34	17.34	23.91	13.39	-1.80304	0	0	XP_022187266.1|5.1e-207|pyruvate dehydrogenase (acetyl-transferring) kinase, mitochondrial [Nilaparvata lugens]
NLU025411.1	15.82	15.46	14.83	2.97	7.43	3.44	-1.80232	3.71892e-81	1.71379e-81	XP_022192467.1|3.9e-118|uncharacterized protein LOC111050451, partial [Nilaparvata lugens]
NLU026875.2	12.31	14.61	6.8	2.35	4.01	4.75	-1.80132	5.14676e-129	1.74342e-129	XP_022207631.1|6.7e-193|diphosphomevalonate decarboxylase isoform X2 [Nilaparvata lugens]
NLU001983.3	69.56	70.95	71.51	17.75	24.2	19.23	-1.80078	0	0	XP_018908253.1|0.0e+00|PREDICTED: ATP-dependent RNA helicase A-like protein isoform X1 [Bemisia tabaci]
BGI_novel_G001076	157.3	171.62	153.26	33.03	68.56	36.03	-1.80035	0	0
BGI_novel_G001241	9.72	6.9	9.37	1.41	4.7	1.34	-1.79992	7.20648e-68	3.666e-68
NLU015283.1	32.51	36.92	24.47	8.78	9.65	9.89	-1.7999	0	0	XP_022202209.1|3.1e-292|LOW QUALITY PROTEIN: pantothenate kinase 4-like [Nilaparvata lugens]
NLU028741.1	9.69	9.52	10.25	1.97	4.17	2.46	-1.79984	1.60079e-64	8.4478e-65	XP_022188867.1|6.9e-207|tyrosine--tRNA ligase, mitochondrial-like [Nilaparvata lugens]
NLU010222.1	18.66	16.06	16.29	3.28	7.36	4.24	-1.79973	0	0	XP_017878445.1|3.1e-171|PREDICTED: neurobeachin isoform X5 [Ceratina calcarata]
NLU003306.1	26.09	26.27	25.63	6.27	9.36	6.57	-1.79939	9.25056e-144	2.88133e-144	XP_022195970.1|2.3e-209|uncharacterized protein LOC111053395 isoform X1 [Nilaparvata lugens]
NLU018730.1	26.16	14.56	22.64	6.17	6.7	5.16	-1.79917	1.69717e-74	8.18224e-75	XP_022189450.1|1.2e-36|uncharacterized MFS-type transporter C09D4.1-like [Nilaparvata lugens]
NLU027812.1	27.73	16.68	20.04	5.56	8.57	4.45	-1.79901	9.46829e-198	2.33841e-198	XP_022192968.1|1.3e-254|probable cation-transporting ATPase 13A3 [Nilaparvata lugens]
NLU026019.1	8.14	10.37	6.73	1.86	3.77	1.74	-1.79245	2.46283e-290	4.44808e-291	XP_022192723.1|0.0e+00|uncharacterized protein LOC111050683 [Nilaparvata lugens]
NLU012425.1	14.98	12.51	15.38	2.5	6.14	3.75	-1.79224	0	0	XP_022186735.1|0.0e+00|probable helicase senataxin [Nilaparvata lugens]
NLU010319.1	21.79	23.32	21.81	5.62	7.56	6.07	-1.79207	0	0	XP_022186067.1|2.3e-155|dolichyl-diphosphooligosaccharide--protein glycosyltransferase subunit 1-like [Nilaparvata lugens]
BGI_novel_G000345	8.35	7.44	8.23	2.04	2.76	2.12	-1.79182	1.11399e-171	3.05497e-172
BGI_novel_G000996	173.75	154.74	89.83	28.54	54.8	37.66	-1.79035	0	0
NLU022124.1	279.93	212.5	297.46	86.71	88.04	53.47	-1.79023	0	0	XP_022190647.1|2.8e-285|5-phosphohydroxy-L-lysine phospho-lyase-like [Nilaparvata lugens]
NLU023035.1	80.46	80.11	72.71	16.2	32.78	18.14	-1.78973	0	0	XP_022205134.1|2.0e-299|connectin-like [Nilaparvata lugens]
NLU026758.1	43.56	41.87	47.45	7.34	21.46	9.43	-1.78919	0	0	XP_022207665.1|5.8e-243|membrane-associated guanylate kinase, WW and PDZ domain-containing protein 2 [Nilaparvata lugens]
NLU009085.1	11.51	10.76	10.35	2.01	5.13	2.26	-1.78912	1.83166e-75	8.78921e-76	XP_022199417.1|9.1e-248|coiled-coil domain-containing protein 63-like [Nilaparvata lugens]
NLU002548.1	26.9	26.17	23.26	5.73	10.76	5.92	-1.78871	0	0	XP_022195709.1|8.1e-231|cerebellar degeneration-related protein 2 [Nilaparvata lugens]
NLU007101.1	41.11	37.53	36.69	8.97	16.95	6.29	-1.78824	0	0	XP_022197973.1|4.1e-26|uncharacterized protein LOC111055109 [Nilaparvata lugens]
NLU019751.1	12.99	11.97	11.69	3.03	5.17	2.6	-1.78798	6.93425e-283	1.29388e-283	XP_022185219.1|5.3e-260|tRNA pseudouridine synthase A, mitochondrial isoform X1 [Nilaparvata lugens]
NLU019533.1	17.1	7.61	11.59	3.58	5.28	1.67	-1.78615	2.46441e-66	1.27366e-66	XP_022199614.1|4.2e-203|farnesol dehydrogenase-like [Nilaparvata lugens]
NLU020919.1	27.5	26.6	31.92	6.8	11.1	6.41	-1.78584	3.58479e-52	2.16307e-52	XP_022206976.1|2.5e-49|erlin-1-like [Nilaparvata lugens]
NLU025781.1	14.12	17.66	9	2.75	4.56	4.42	-1.78509	1.01978e-81	4.68455e-82	OXU26219.1|6.1e-131|hypothetical protein TSAR_004405 [Trichomalopsis sarcophagae]
BGI_novel_G001816	20.27	25.27	22.12	5.03	9.9	4.3	-1.78454	4.85824e-60	2.69693e-60
BGI_novel_G000614	9.81	8.83	11.38	2.21	4.03	2.45	-1.78362	5.62914e-163	1.60137e-163
NLU012389.1	20.3	17.78	18.43	3.71	8.59	4.15	-1.78331	0	0	XP_022192714.1|4.0e-295|putative ATP-dependent RNA helicase TDRD9 [Nilaparvata lugens]
NLU006848.1	23.16	23	23.14	4.54	9.7	6.27	-1.78264	1.41999e-258	2.82901e-259	XP_022184988.1|1.3e-166|phosphatidate cytidylyltransferase, mitochondrial [Nilaparvata lugens]
NLU022392.1	1722.59	1814.88	1290.39	805.61	315.58	260.1	-1.77916	0	0	XP_021955619.1|2.7e-42|LOW QUALITY PROTEIN: mucin-2-like [Folsomia candida]
BGI_novel_G000979	46.88	43.48	44.87	8.76	20.48	9.68	-1.77886	1.04667e-153	3.10424e-154
NLU013913.1	35.3	35.1	41.82	7.98	17.14	7.56	-1.77855	0	0	XP_022194158.1|2.8e-45|CDC42 small effector protein homolog [Nilaparvata lugens]
NLU016880.1	45.64	39.79	39.12	9.98	17.23	8.78	-1.77824	2.59612e-177	6.95379e-178	XP_022202959.1|8.8e-109|sialin-like [Nilaparvata lugens]
NLU020481.2	26.17	16.4	20.4	5.14	8.4	4.85	-1.77816	2.8071e-252	5.69333e-253	XP_022204184.1|2.5e-301|LOW QUALITY PROTEIN: probable cation-transporting ATPase W08D2.5, partial [Nilaparvata lugens]
NLU019152.1	113.52	96.52	123.38	24.91	49.64	21.95	-1.77781	0	0	XP_022189516.1|3.6e-221|transcription factor SOX-11-like [Nilaparvata lugens]
BGI_novel_G001145	12.11	8.67	9.1	1.79	4.74	2.13	-1.77448	2.10933e-35	1.54349e-35
NLU008350.1	132.73	142.88	127.79	33	50.68	32.28	-1.77441	0	0	XP_022198997.1|4.8e-133|sodium/potassium-transporting ATPase subunit beta-2-like [Nilaparvata lugens]
BGI_novel_G001877	134.79	165.44	160.66	23.84	71.72	38.89	-1.77305	0	0
BGI_novel_G001026	9.72	13.82	15.74	2.11	6.22	3.09	-1.77274	0	0
NLU003147.1	29.68	33.56	31.27	7.16	13.71	6.71	-1.77233	0	0	XP_022195997.1|4.4e-64|probable cytochrome P450 305a1 isoform X2 [Nilaparvata lugens]
NLU020225.1	12.77	10.56	11.41	2.43	4.36	3.13	-1.77213	5.622e-173	1.53129e-173	XP_022207592.1|1.4e-207|uncharacterized protein LOC111064207 [Nilaparvata lugens]
BGI_novel_G001811	11.55	10.66	10.3	1.94	5.98	1.59	-1.77025	4.09835e-102	1.62974e-102
BGI_novel_G001844	110.2	104.04	122.9	19.1	54.72	25.18	-1.76754	0	0
NLU012191.1	8.55	7.65	8.3	1.54	4.19	1.46	-1.76728	1.86615e-142	5.85977e-143	XP_021926253.1|0.0e+00|membrane-associated protein Hem [Zootermopsis nevadensis]
NLU005908.1	9.51	6.8	6.45	1.88	3.14	2.91	-1.76725	8.37303e-119	2.98996e-119	XP_022197603.1|0.0e+00|probable RNA helicase armi isoform X2 [Nilaparvata lugens]
NLU008764.1	42.18	25.97	34.41	7.08	9.43	13.07	-1.7672	2.31244e-72	1.129e-72	XP_022197113.1|9.2e-86|deoxyuridine 5'-triphosphate nucleotidohydrolase [Nilaparvata lugens]
NLU002737.1	43.6	34.27	35.98	8.74	18.1	9.41	-1.76681	0	0	AGH30326.1|0.0e+00|argonaute-1 [Nilaparvata lugens]
NLU023593.1	12.76	13.47	11.81	2.37	6.48	3.32	-1.76628	7.13775e-225	1.59386e-225	XP_022191292.1|2.0e-304|transcription factor ETV6-like isoform X2 [Nilaparvata lugens]
BGI_novel_G000301	10.29	7.21	9.4	1.8	3.53	2.38	-1.76533	1.15461e-15	1.1867e-15
NLU028142.1	17.74	11.47	12.78	4.46	4.47	2.96	-1.76299	2.08907e-75	1.00272e-75	XP_022194164.1|2.0e-132|NECAP-like protein CG9132 [Nilaparvata lugens]
NLU012811.2	14.42	13.3	12.11	2.92	6.16	2.58	-1.76287	3.27759e-72	1.60196e-72	XP_022201136.1|4.8e-207|signal peptide peptidase-like 3 isoform X1 [Nilaparvata lugens]
NLU015060.1	28.95	28.53	27.59	7.61	8.31	8.72	-1.76264	7.1637e-208	1.70922e-208	XP_022187725.1|6.6e-202|galactokinase-like [Nilaparvata lugens]
BGI_novel_G002355	9.82	9.82	9.06	1.62	5.56	1.22	-1.76121	2.7149e-47	1.7205e-47
BGI_novel_G000400	13.16	12.79	13.03	2.97	5.38	2.86	-1.76065	5.62274e-25	4.77546e-25
NLU027231.1	15.96	18.04	13.33	2.81	7.27	3.88	-1.75931	0	0	XP_022193486.1|0.0e+00|uncharacterized protein LOC111051305 isoform X2 [Nilaparvata lugens]
NLU022730.1	17.82	17.43	15.42	3.29	8.46	3.2	-1.75659	1.2026e-161	3.44831e-162	XP_022190810.1|0.0e+00|frizzled-5 [Nilaparvata lugens]
BGI_novel_G000515	7.24	10.43	8.15	1.54	4.16	1.78	-1.75575	1.48698e-21	1.34854e-21
BGI_novel_G002289	14.07	10.97	13.61	2.77	3.11	5.54	-1.75546	1.62456e-132	5.38637e-133
BGI_novel_G002782	23.46	19.71	20.28	3.66	11.23	3.54	-1.75455	3.03009e-40	2.07539e-40
NLU014976.1	27.1	24.09	25.29	5.31	10.11	7.27	-1.75267	0	0	XP_022187635.1|0.0e+00|nuclear pore complex protein Nup133 [Nilaparvata lugens]
NLU007771.1	10.06	10.92	11.43	2.12	5.88	2.87	-1.75046	1.70615e-117	6.17426e-118	XP_022194267.1|2.4e-95|uncharacterized protein LOC111051982 [Nilaparvata lugens]
NLU007550.1	15.44	14.96	14.99	3.4	5.87	3.98	-1.75041	2.64968e-249	5.43748e-250	XP_022198557.1|3.3e-288|uncharacterized protein PF11_0207-like isoform X5 [Nilaparvata lugens]
NLU015248.1	16.03	21.21	8.61	2.44	9.66	1.48	-1.75005	1.04149e-141	3.27723e-142	XP_022196766.1|0.0e+00|chromatin modification-related protein eaf-1-like [Nilaparvata lugens]
NLU018579.1	185.68	198.15	182.74	49.2	75.51	42.82	-1.74818	0	0	XP_022189329.1|2.9e-291|venom serine carboxypeptidase-like [Nilaparvata lugens]
NLU013717.2	190.01	166.1	177.09	49.61	97.72	44.52	-1.7475	0	0	XP_022201526.1|1.9e-155|tax1-binding protein 1 homolog [Nilaparvata lugens]
NLU017765.1	16.96	10.99	12.73	3.67	5.95	2.7	-1.7467	1.00365e-193	2.51612e-194	XP_022188295.1|1.4e-251|RING finger and SPRY domain-containing protein 1-like [Nilaparvata lugens]
NLU019332.1	21.73	24.27	19.18	5.16	10.27	3.87	-1.74643	4.6062e-166	1.28954e-166	XP_022203789.1|1.2e-299|connectin-like [Nilaparvata lugens]
NLU026778.1	19.01	19.33	21.56	3.69	9.06	5.04	-1.74566	7.60658e-234	1.64797e-234	XP_022193047.1|0.0e+00|beta-amyloid-like protein [Nilaparvata lugens]
NLU001354.1	9.41	17.47	10.79	2.7	5.19	3.2	-1.74562	3.32205e-247	6.86587e-248	XP_022194723.1|4.0e-87|G-protein coupled receptor Mth2-like isoform X1 [Nilaparvata lugens]
BGI_novel_G001878	167.26	217.85	244.83	34.33	105.86	46.78	-1.74544	0	0
NLU015164.1	14.76	11.08	15.99	3.79	6.33	3.12	-1.74541	0	0	XP_022187705.1|0.0e+00|nuclear hormone receptor FTZ-F1 beta [Nilaparvata lugens]
BGI_novel_G000449	18.21	16.88	17.15	3.58	8.28	3.7	-1.74524	0	0
NLU027108.1	6.29	11.53	10.22	1.48	4.62	1.78	-1.74416	3.0409e-09	3.73529e-09	KMQ91018.1|2.1e-14|reverse transcriptase [Lasius niger]
NLU005308.1	45.2	43.3	43.06	8.04	21.05	9.59	-1.7432	3.54998e-115	1.29695e-115	XP_022197237.1|6.2e-100|uncharacterized protein LOC111054505, partial [Nilaparvata lugens]
NLU010671.1	11.04	9.63	10.46	2.44	4.54	2.53	-1.74291	0	0	XP_022186128.1|3.8e-127|zinc finger Ran-binding domain-containing protein 2-like [Nilaparvata lugens]
NLU023906.1	11.35	11.58	11.36	2.15	5.5	2.56	-1.74232	6.93501e-120	2.45893e-120	XP_022191460.1|0.0e+00|uncharacterized protein LOC111049640 isoform X1 [Nilaparvata lugens]
NLU015038.1	25.42	25.43	27.75	5.58	11.9	5.54	-1.74147	1.78362e-60	9.8515e-61	XP_022202128.1|1.2e-91|ecotropic viral integration site 5 ortholog-like [Nilaparvata lugens]
BGI_novel_G001720	10.29	6.71	6.61	1.51	3.65	1.9	-1.74096	5.71381e-50	3.526e-50
NLU010255.1	8.56	12.97	7.86	1.93	3.68	3.64	-1.73873	6.91658e-141	2.18839e-141	XP_022199978.1|2.5e-197|serine proteaseinhibitor 88Ea-like [Nilaparvata lugens]
NLU021850.1	38.77	60.46	90.98	12.24	13.81	28.97	-1.73863	1.45958e-129	4.91119e-130	XP_016159770.1|8.0e-13|PREDICTED: formin-like protein 20, partial [Ficedula albicollis]
NLU008559.1	35.27	24.64	30.4	7	13.38	6.76	-1.73485	0	0	XP_022199193.1|3.4e-255|uncharacterized protein LOC111056169 [Nilaparvata lugens]
NLU007481.1	169.08	216.59	177.38	45.85	82.57	51.75	-1.73456	0	0	XP_022198632.1|2.8e-151|glutaminyl-peptide cyclotransferase-like isoform X2 [Nilaparvata lugens]
NLU013297.1	21	18.23	16.42	4.02	7.34	4.25	-1.73388	1.60625e-97	6.57322e-98	XP_022204840.1|5.7e-70|ubiquitin carboxyl-terminal hydrolase 5 [Nilaparvata lugens]
NLU022542.1	189.79	204.11	213.92	51.04	77.54	53.85	-1.73062	0	0	XP_022190802.1|7.5e-293|leucine-rich repeat-containing protein 15-like [Nilaparvata lugens]
NLU026963.1	13.7	22.85	13.56	3.85	7.63	3.48	-1.73046	0	0	XP_022193305.1|0.0e+00|uncharacterized protein LOC111051178 isoform X1 [Nilaparvata lugens]
NLU003942.1	11.06	7.15	7.69	1.98	6.73	1.97	-1.73021	2.57192e-137	8.27432e-138	XP_022199906.1|6.9e-92|LOW QUALITY PROTEIN: uncharacterized protein LOC111056807 [Nilaparvata lugens]
NLU018863.1	30.99	27.69	27.66	6.99	10.09	8.69	-1.72959	1.88987e-116	6.86924e-117	XP_022203669.1|1.2e-168|protein SET-like [Nilaparvata lugens]
NLU020219.1	23.13	15.95	20.02	5.53	8.63	4.65	-1.72942	0	0	XP_022207596.1|0.0e+00|probable cation-transporting ATPase W08D2.5 [Nilaparvata lugens]
NLU022192.1	24.09	17.37	16.23	4.64	8.65	3.96	-1.72647	2.23279e-54	1.30926e-54	XP_022204775.1|4.2e-107|coiled-coil domain-containing protein 47-like [Nilaparvata lugens]
NLU026744.1	11.4	8.23	9.32	2.28	4.5	2.12	-1.7244	0	0	XP_022193183.1|0.0e+00|cadherin-87A [Nilaparvata lugens]
NLU002498.1	61.27	73.34	70.45	13.38	32.35	17.81	-1.72411	0	0	XP_022183983.1|1.3e-273|uncharacterized protein LOC111043365 [Nilaparvata lugens]
NLU024937.5	10.27	9.17	8.3	2.13	4.02	2.16	-1.72352	4.52609e-157	1.31767e-157	XP_022192145.1|8.0e-218|uncharacterized protein LOC111050181 isoform X1 [Nilaparvata lugens]
BGI_novel_G002446	9.02	7.75	7.46	1.93	3.58	1.83	-1.72216	3.63403e-139	1.1614e-139
NLU005699.1	238.55	293.01	294.85	57.03	111.83	77.19	-1.7209	0	0	XP_022190387.1|4.4e-126|GILT-like protein 1 [Nilaparvata lugens]
NLU004274.1	11.05	7.11	7.77	2.34	3.99	1.52	-1.72066	2.1655e-58	1.22257e-58	XP_022187161.1|9.0e-245|LOW QUALITY PROTEIN: chromodomain-helicase-DNA-binding protein 6-like [Nilaparvata lugens]
NLU009614.1	9.48	9.19	7.96	2.84	2.67	2.52	-1.71931	9.59597e-63	5.15722e-63	XP_014479758.1|1.2e-78|PREDICTED: protein asunder homolog isoform X2 [Dinoponera quadriceps]
NLU022350.1	46.15	40.05	40.79	12.09	19.08	12.18	-1.71839	0	0	XP_022202534.1|2.8e-102|histone deacetylase complex subunit SAP30 homolog [Nilaparvata lugens]
NLU012376.1	10.95	10.93	7	2.87	3.81	2	-1.71749	7.96031e-69	4.00819e-69	XP_022200942.1|4.3e-125|7-dehydrocholesterol reductase-like [Nilaparvata lugens]
NLU015189.1	20.72	18.43	17.99	4.51	8.24	4.55	-1.71748	7.1299e-136	2.31183e-136	XP_022187718.1|4.4e-288|U3 small nucleolar RNA-associated protein 6 homolog, partial [Nilaparvata lugens]
NLU010334.1	10.22	11.22	11.4	3.42	3.77	2.81	-1.71688	6.55853e-108	2.50512e-108	XP_022195006.1|9.5e-108|RNA polymerase II subunit 5-mediating protein homolog [Nilaparvata lugens]
NLU017130.1	16.3	14.29	15.03	3.07	7.4	3.42	-1.71682	4.57844e-289	8.29949e-290	XP_018912376.1|7.3e-254|PREDICTED: structural maintenance of chromosomes protein 1A [Bemisia tabaci]
NLU004776.1	42.67	32.83	34.46	9.55	9.87	12.72	-1.71523	1.56511e-41	1.05617e-41	XP_022196878.1|4.8e-48|high mobility group protein I-like [Nilaparvata lugens]
NLU014082.1	14.54	14.25	13.61	3.84	6.53	4.16	-1.71395	1.62105e-211	3.82246e-212	XP_022201743.1|0.0e+00|ATP-dependent helicase brm-like, partial [Nilaparvata lugens]
BGI_novel_G001887	20.66	18.34	14.29	4.07	4.99	6.63	-1.71316	6.19466e-24	5.351e-24
NLU023994.1	158.8	187.81	172.53	39.28	78.62	39.51	-1.7112	0	0	XP_022204270.1|1.6e-41|12 kDa FK506-binding protein-like [Nilaparvata lugens]
BGI_novel_G002987	41.61	52.17	58.09	9.04	25.63	11.22	-1.71065	3.61466e-284	6.70626e-285
NLU019581.1	24.37	25.38	22.59	4.47	13.01	5.18	-1.71052	0	0	XP_022189759.1|0.0e+00|serine/arginine repetitive matrix protein 2-like [Nilaparvata lugens]
NLU006081.1	26.71	17.45	24.12	5.83	9.2	5.71	-1.70748	1.19915e-86	5.3219e-87	ETN59239.1|9.6e-99|hypothetical protein AND_009146 [Anopheles darlingi]
NLU026974.1	89.27	76.22	90.94	20.86	38.81	18.99	-1.70657	0	0	XP_022191815.1|4.7e-171|insulin-like growth factor 2 mRNA-binding protein 1 [Nilaparvata lugens]
NLU026186.1	8.43	7.57	7.2	1.28	3.88	1.95	-1.70614	1.32571e-123	4.60357e-124	XP_022192822.1|2.3e-299|LOW QUALITY PROTEIN: phosphoinositide 3-kinase regulatory subunit 4-like [Nilaparvata lugens]
NLU028700.1	42.23	33.91	38.31	7.2	16.31	11.11	-1.70512	0	0	XP_022194389.1|4.4e-209|synaptic functional regulator FMR1 isoform X2 [Nilaparvata lugens]
NLU014188.3	118.87	143.37	121.09	33.36	49.85	37.75	-1.70427	0	0	XP_022187315.1|9.8e-270|uncharacterized protein LOC111046130 [Nilaparvata lugens]
NLU026712.1	13.61	13.4	14.21	3.02	6.51	3.08	-1.70413	5.7912e-166	1.62205e-166	XP_022193291.1|0.0e+00|ATP-binding cassette sub-family B member 7, mitochondrial-like [Nilaparvata lugens]
NLU013608.1	10.27	9.22	8.59	1.47	4.84	2.28	-1.70372	6.74111e-155	1.98763e-155	XP_022198679.1|7.1e-281|zinc finger protein 774-like, partial [Nilaparvata lugens]
NLU003491.1	15.32	16.94	16.76	2.82	8.04	4.06	-1.70366	5.88399e-140	1.87264e-140	XP_022192363.1|7.7e-202|uncharacterized protein C18orf8-like [Nilaparvata lugens]
NLU001586.1	12.05	9.66	8.48	1.94	5.2	1.98	-1.70255	2.50221e-135	8.16652e-136	XP_022194887.1|5.7e-177|E3 ubiquitin-protein ligase SIAH1B-like [Nilaparvata lugens]
NLU016156.1	24.09	22.23	21.39	3.93	11.27	5.58	-1.70107	4.48211e-207	1.07358e-207	XP_022188169.1|0.0e+00|dnaJ homolog subfamily C member 2 [Nilaparvata lugens]
NLU014622.1	287.62	319.62	263.96	86.85	136.6	41.49	-1.69982	0	0	XP_022187547.1|6.6e-173|probable cytochrome P450 6a20 [Nilaparvata lugens]
NLU015252.2	32.57	51.08	31.44	8.76	12.29	11.65	-1.69812	1.3255e-179	3.52044e-180	XP_022202224.1|7.7e-78|LOW QUALITY PROTEIN: ankyrin repeat domain-containing protein 1-like [Nilaparvata lugens]
NLU016599.1	16.74	14.58	14.07	3.98	5.76	4.78	-1.69797	3.09846e-143	9.67981e-144	XP_022185508.1|5.3e-193|enoyl-[acyl-carrier-protein] reductase, mitochondrial-like [Nilaparvata lugens]
BGI_novel_G002316	18.53	16.23	20.34	2.96	9.09	4.94	-1.69795	0	0
BGI_novel_G001345	14.7	23.56	11.03	3.82	4.67	6.38	-1.69734	4.85928e-46	3.11822e-46
NLU028926.1	22.65	20.73	21.36	3.85	11.33	4.77	-1.69679	2.41343e-257	4.82107e-258	XP_022194516.1|4.8e-120|uncharacterized protein LOC111052190 [Nilaparvata lugens]
NLU028833.1	15.38	26.72	11.94	5.76	6.04	4.69	-1.69547	1.22312e-78	5.73251e-79	XP_022191023.1|3.0e-70|regucalcin-like isoform X1 [Nilaparvata lugens]
NLU005479.1	10.01	11.3	10.71	1.89	5.34	2.56	-1.69388	1.57159e-136	5.06653e-137	XP_022197399.1|0.0e+00|coiled-coil domain-containing protein 22 [Nilaparvata lugens]
BGI_novel_G001880	9.61	9.52	7.25	1.66	4.71	1.65	-1.69326	4.22966e-20	3.94444e-20
NLU024944.1	151.28	176.48	180.55	43.31	71.82	41.01	-1.6931	0	0	XP_022190387.1|5.0e-116|GILT-like protein 1 [Nilaparvata lugens]
NLU021659.1	25.22	27.27	25.06	4.55	12.21	6.29	-1.69129	0	0	XP_022190518.1|0.0e+00|uncharacterized protein LOC111048844 [Nilaparvata lugens]
NLU006395.1	14.63	11.87	13.22	2.89	4.53	5.41	-1.69118	1.00418e-89	4.33375e-90	XP_022184889.1|1.6e-119|uncharacterized protein LOC111044128 [Nilaparvata lugens]
BGI_novel_G001840	48.88	46.95	50	8.21	25.84	10.59	-1.69025	3.78515e-155	1.11455e-155
NLU002152.1	22.12	17.89	19.87	5.03	8.86	5.19	-1.69014	2.56277e-249	5.25572e-250	XP_021921783.1|2.3e-163|ecotropic viral integration site 5 ortholog isoform X2 [Zootermopsis nevadensis]
NLU024672.3	11.27	10.1	10.9	2.09	4.58	3.21	-1.68843	3.80718e-167	1.06078e-167	XP_022191931.1|1.4e-111|regulator of chromosome condensation [Nilaparvata lugens]
NLU021028.1	21.68	22.18	19.58	5.32	7.85	6.27	-1.68835	1.12542e-79	5.23718e-80	XP_022204342.1|7.8e-157|N-acetylglucosamine-6-phosphate deacetylase
NLU004381.1	24.26	27.4	24.67	5.53	10.58	7.57	-1.68623	1.65913e-226	3.67614e-227	XP_022207028.1|1.1e-89|LDLR chaperone boca isoform X2 [Nilaparvata lugens]
NLU025820.1	8.5	12.23	9.13	2.43	2.92	3.82	-1.68525	4.44629e-58	2.51851e-58	XP_022192623.1|3.3e-236|uncharacterized protein LOC111050586 [Nilaparvata lugens]
NLU010269.1	10.67	11.17	12.13	2.12	4.96	3.36	-1.68517	4.74546e-235	1.02306e-235	XP_022202745.1|0.0e+00|putative ATP-dependent RNA helicase DHX30 [Nilaparvata lugens]
NLU001578.1	26.39	19.54	23.17	8.52	7.12	8.98	-1.68399	5.86923e-98	2.39405e-98	XP_022194844.1|6.6e-74|baculoviral IAP repeat-containing protein 5.2-B [Nilaparvata lugens]
NLU025154.1	9.04	7.32	8.46	1.73	3.7	2.3	-1.68394	1.11217e-79	5.17405e-80	XP_022198590.1|1.9e-99|uncharacterized protein LOC111055652 [Nilaparvata lugens]
NLU008591.1	12.47	13.16	11.22	4	5.31	3.84	-1.68209	2.41509e-168	6.70338e-169	XP_022184096.1|7.5e-197|uncharacterized protein LOC111043448 [Nilaparvata lugens]
NLU003623.1	10.78	8.29	9.11	1.27	5.69	1.81	-1.68085	5.64298e-39	3.93559e-39
BGI_novel_G000785	16.05	16.5	13.9	2.29	8.47	3.74	-1.67919	1.98023e-208	4.71683e-209
BGI_novel_G002837	12.64	10.2	7.36	1.67	4.98	2.61	-1.67896	1.37253e-18	1.32269e-18
BGI_novel_G000612	15.95	21.86	29.59	4.37	10.82	5.57	-1.67871	9.64799e-125	3.3413e-125
BGI_novel_G001930	20.82	19.46	18.13	6.16	7.99	3.92	-1.67744	1.21763e-78	5.70515e-79
BGI_novel_G001063	11.25	8.68	8.69	2.82	4.34	1.79	-1.67629	5.27106e-135	1.72383e-135
NLU006240.1	11.28	10.6	7.73	2.04	3.97	3.18	-1.6743	1.63698e-36	1.17913e-36	XP_021924933.1|1.8e-118|glycoprotein 3-alpha-L-fucosyltransferase A [Zootermopsis nevadensis]
NLU017392.1	19.77	19.25	21.15	3.89	10.44	4.54	-1.67262	0	0	XP_022207497.1|0.0e+00|cullin-4A-like [Nilaparvata lugens]
NLU009314.1	47.21	47.41	51.26	15.61	24.7	13.6	-1.67176	0	0	XP_022199593.1|1.5e-82|glucose-6-phosphate exchanger SLC37A2-like isoform X3 [Nilaparvata lugens]
NLU007273.1	9.37	9.72	9.99	1.85	5	2.19	-1.6713	8.66741e-92	3.69335e-92	XP_022198465.1|3.7e-240|peroxisome biogenesis factor 1-like [Nilaparvata lugens]
NLU013621.4	43.61	52.34	40.4	12.5	19.44	10.7	-1.66749	0	0	XP_022187186.1|0.0e+00|uncharacterized protein LOC111046010 [Nilaparvata lugens]
NLU006156.1	12.92	9.1	13.78	2.93	5.21	2.96	-1.66694	1.056e-30	8.25247e-31	XP_022188489.1|1.6e-168|F-actin-methionine sulfoxide oxidase Mical [Nilaparvata lugens]
NLU005101.1	74.42	76.82	76.14	15.64	36.65	16.52	-1.66679	0	0	XP_022197133.1|6.9e-242|procollagen-lysine,2-oxoglutarate 5-dioxygenase 3 [Nilaparvata lugens]
NLU010008.1	12.88	12.45	13.34	3.5	6	2.66	-1.66664	3.21919e-284	5.96825e-285	XP_022199902.1|0.0e+00|LOW QUALITY PROTEIN: inositol hexakisphosphate and diphosphoinositol-pentakisphosphate kinase-like [Nilaparvata lugens]
NLU019034.1	15.97	13.99	13.06	3.56	6.16	3.82	-1.6651	1.57463e-124	5.45956e-125	XP_022184479.1|0.0e+00|uncharacterized protein KIAA2013 homolog [Nilaparvata lugens]
NLU015510.1	115.34	130.23	149.14	31	53.86	29.8	-1.66501	0	0	XP_022202403.1|1.2e-117|leucine-rich repeat-containing protein 40 isoform X1 [Nilaparvata lugens]
NLU025070.1	21.2	20.76	18.92	4.89	8.31	6.12	-1.66345	0	0	XP_022192160.1|2.9e-309|polyadenylate-binding protein-interacting protein 1-like isoform X2 [Nilaparvata lugens]
BGI_novel_G002668	20.77	19.92	18.14	5.04	7.89	5.51	-1.6606	1.39718e-86	6.21195e-87
BGI_novel_G002817	15.63	11.23	9.32	2.05	7.46	1.75	-1.66028	1.20371e-19	1.13279e-19
NLU010425.1	24.13	23.62	20.9	5.08	11.39	5.35	-1.65867	0	0	XP_022200097.1|0.0e+00|autophagy-related protein 2 homolog B-like [Nilaparvata lugens]
NLU021703.1	26.89	26.99	24.35	4.94	13.53	5.92	-1.65759	2.45652e-62	1.32578e-62	CDU19986.1|5.4e-08|eukaryotic initiation factor 4a, putative [Plasmodium yoelii]
NLU024836.1	12.77	12.56	14.03	2.57	7.34	2.56	-1.65624	0	0	XP_022192016.1|7.1e-43|prolow-density lipoprotein receptor-related protein 1-like [Nilaparvata lugens]
NLU015340.1	13.46	18.34	13.66	4.41	5.82	4.03	-1.65602	2.48622e-89	1.07761e-89	XP_022187781.1|8.2e-230|uncharacterized protein LOC111046522 [Nilaparvata lugens]
NLU023380.1	19.17	16.98	15.74	3.94	8.86	5.1	-1.65588	0	0	XP_022191197.1|0.0e+00|monocarboxylate transporter 14-like [Nilaparvata lugens]
NLU028332.1	9.74	11.16	11.12	2.4	5	2.7	-1.65346	0	0	XP_022187258.1|1.9e-118|uncharacterized protein LOC111046076 [Nilaparvata lugens]
NLU006662.1	8.91	7.65	7.45	1.51	4.4	1.74	-1.6534	1.79355e-191	4.52977e-192	XP_022198350.1|9.2e-67|DNA polymerase eta [Nilaparvata lugens]
NLU023498.1	59.09	53.94	53.54	13.42	25.55	13.85	-1.65335	0	0	XP_022191161.1|0.0e+00|lipase maturation factor 2-like [Nilaparvata lugens]
NLU023863.1	27.23	30.62	27.23	5.79	13.6	7.49	-1.65281	3.59351e-197	8.89414e-198	XP_022184569.1|4.6e-288|signal recognition particle 54 kDa protein [Nilaparvata lugens]
NLU024059.1	50.99	48.13	48.19	15.04	16.33	14.83	-1.6526	8.79776e-162	2.52149e-162	XP_022191616.1|7.2e-141|3-hydroxyacyl-CoA dehydrogenase type-2 [Nilaparvata lugens]
BGI_novel_G002812	50.68	49.78	52.87	10.66	25.8	10.84	-1.6524	1.33032e-69	6.62947e-70
NLU015699.1	25.15	31.66	16.25	4.54	6.06	6.73	-1.65181	2.4691e-285	4.55463e-286	XP_022187957.1|0.0e+00|high affinity cAMP-specific and IBMX-insensitive 3',5'-cyclic phosphodiesterase 8A isoform X1 [Nilaparvata lugens]
BGI_novel_G000909	8.05	11.21	9.78	1.85	3.54	3.72	-1.65171	2.86187e-43	1.88672e-43
NLU007346.2	8.18	8.12	8.42	1.89	3.78	2.82	-1.65104	4.06898e-250	8.32301e-251	XP_022193364.1|1.6e-54|nuclear receptor coactivator 5-like, partial [Nilaparvata lugens]
NLU017464.2	9.32	8.08	7.98	2.03	4.66	2.48	-1.65005	1.13498e-188	2.90726e-189	XP_022203172.1|6.5e-259|leucine-rich repeat extensin-like protein 5 isoform X1 [Nilaparvata lugens]
NLU003468.1	44.66	37.57	37.34	11.63	18.72	12.1	-1.6498	0	0	XP_022196100.1|2.4e-166|tRNA (uracil(54)-C(5))-methyltransferase homolog, partial [Nilaparvata lugens]
NLU011802.1	32.56	39.63	31.87	8.6	15.31	9.78	-1.64894	0	0	XP_022186508.1|8.0e-147|LOW QUALITY PROTEIN: very-long-chain enoyl-CoA reductase [Nilaparvata lugens]
NLU002709.1	15.5	15.56	10.48	4.17	5.6	4.7	-1.64858	2.25667e-190	5.73245e-191	XP_022195665.1|6.3e-148|sarcoplasmic calcium-binding protein [Nilaparvata lugens]
NLU014758.1	10.16	7.24	7.56	1.28	4.3	2.69	-1.64827	2.45289e-66	1.26738e-66	XP_022202904.1|2.7e-239|serine/threonine-protein kinase PRP4 homolog, partial [Nilaparvata lugens]
NLU026880.1	72.29	73.12	53.19	22.47	26.36	14.15	-1.64814	0	0	XP_022207632.1|6.1e-304|UDP-glucuronosyltransferase 1-7C-like [Nilaparvata lugens]
NLU028817.1	13.72	12.12	12.95	3.27	5.08	3.9	-1.64764	2.68351e-52	1.6171e-52	XP_022194402.1|2.4e-85|high affinity copper uptake protein 1-like [Nilaparvata lugens]
NLU002750.1	10.37	8.99	9.37	1.42	6.12	1.64	-1.64635	2.35638e-128	8.02276e-129
NLU015793.3	11.93	10.36	9.3	2.19	5.01	2.92	-1.6451	8.73474e-96	3.62097e-96	XP_022187995.1|1.8e-157|autophagy-related protein 2 homolog B-like [Nilaparvata lugens]
BGI_novel_G001468	21.8	21.01	21.85	5.91	10	4.65	-1.64495	5.1848e-172	1.41911e-172
NLU018366.2	21.12	18.59	21.28	4.69	9.72	5.37	-1.64334	3.19859e-203	7.76353e-204	XP_022203477.1|6.1e-46|phosphatidylinositol 4,5-bisphosphate 3-kinase catalytic subunit delta isoform-like, partial [Nilaparvata lugens]
NLU025982.1	26.61	25.65	27.61	6.84	11.83	6.82	-1.6411	5.44448e-268	1.055e-268	XP_022187615.1|4.6e-129|LOW QUALITY PROTEIN: gamma-butyrobetaine dioxygenase-like [Nilaparvata lugens]
BGI_novel_G000607	7.05	10.42	5.96	1.77	4.25	1.42	-1.64084	1.63525e-63	8.72536e-64
NLU026219.1	60.16	59.31	52.76	14.65	28.4	17.85	-1.64078	0	0	XP_970226.1|2.2e-218|PREDICTED: mannosyl-oligosaccharide 1,2-alpha-mannosidase IA isoform X1 [Tribolium castaneum]
NLU006519.1	59.98	61.71	62.54	15.36	28.86	20.3	-1.63813	0	0	XP_022198009.1|1.0e-166|actin-related protein 2/3 complex subunit 2 [Nilaparvata lugens]
NLU002768.1	11.12	10.21	11.94	2.9	4.92	2.8	-1.6377	5.87365e-67	3.01923e-67	XP_012783309.1|7.3e-83|PREDICTED: DNA mismatch repair protein Mlh1 [Ochotona princeps]
NLU022372.1	10.15	6.59	7.52	2.32	3.72	1.9	-1.63749	6.80645e-106	2.63422e-106	XP_022190187.1|1.4e-189|peptidyl-prolyl cis-trans isomerase D-like isoform X1 [Nilaparvata lugens]
BGI_novel_G000758	9.24	8.56	8.39	2.37	4.37	1.66	-1.63447	1.42909e-67	7.2946e-68
NLU002065.1	15.03	17.11	18.05	2.85	6.62	6.01	-1.63429	2.90463e-19	2.75937e-19	XP_022206782.1|3.5e-54|enoyl-[acyl-carrier-protein] reductase, mitochondrial-like, partial [Nilaparvata lugens]
NLU024338.1	7.79	8.24	9.7	2.24	3.39	2.52	-1.63309	6.48813e-26	5.43278e-26	XP_022194875.1|5.2e-82|CD2 antigen cytoplasmic tail-binding protein 2 homolog [Nilaparvata lugens]
NLU024896.1	11.08	9.75	9.74	2.14	4.19	3.64	-1.63178	3.41556e-81	1.57309e-81	KRY16942.1|9.4e-06|Cleavage and polyadenylation specificity factor subunit 1 [Trichinella patagoniensis]
NLU007679.1	12.38	15.38	11.22	3.14	5.76	3.63	-1.6311	0	0	XP_022193589.1|0.0e+00|uncharacterized protein LOC111051386 [Nilaparvata lugens]
BGI_novel_G000953	11.94	9.96	11.12	2.18	6.44	2.03	-1.63097	2.75116e-108	1.04755e-108
NLU015540.1	13.63	13.8	14.39	2.8	7.14	3.54	-1.63046	0	0	XP_022187862.1|2.3e-70|ubiquitin-conjugating enzyme E2 G1 [Nilaparvata lugens]
BGI_novel_G002774	10.01	11.12	5.84	2.17	5	1.16	-1.62991	2.21776e-08	2.82595e-08
NLU019733.1	9.21	7.42	9.06	1.41	4.51	2.35	-1.6299	1.80674e-52	1.08707e-52	XP_022189924.1|9.7e-258|pseudouridylate synthase 7 homolog [Nilaparvata lugens]
NLU005058.1	17	17.05	17.54	3.23	9.07	4.33	-1.62928	8.70171e-202	2.12479e-202	XP_022184666.1|0.0e+00|vacuolar protein sorting-associated protein 53 homolog [Nilaparvata lugens]
NLU004768.2	10.13	9	10.13	2.25	4.79	2.83	-1.62791	3.09468e-114	1.13678e-114	XP_022196795.1|1.7e-291|disks large-associated protein 4-like [Nilaparvata lugens]
NLU026149.1	34.84	29.23	38.46	8.26	13.23	9.36	-1.6264	0	0	XP_022192767.1|0.0e+00|uncharacterized protein LOC111050726 [Nilaparvata lugens]
NLU017310.1	21.78	22.52	18.85	4.93	10.55	4.69	-1.62593	6.547e-256	1.31566e-256	XP_022188694.1|4.7e-169|LOW QUALITY PROTEIN: uncharacterized protein LOC111047278 [Nilaparvata lugens]
NLU012539.3	8.07	7.93	8.83	2.29	3.27	2.51	-1.62443	3.25191e-138	1.04317e-138	XP_022186775.1|2.7e-86|furin-like protease 1, isoforms 1/1-X/2 [Nilaparvata lugens]
BGI_novel_G002514	12.98	10.56	11.44	3.67	4.91	2.74	-1.62437	3.09134e-123	1.07594e-123
BGI_novel_G001163	37.44	33.14	29.75	5.57	22.05	4.86	-1.62377	2.55437e-204	6.17613e-205
NLU006159.1	28.73	26.16	28.01	6.39	13.25	7.81	-1.62316	0	0	XP_022197717.1|4.6e-311|major facilitator superfamily domain-containing protein 6 [Nilaparvata lugens]
NLU025228.1	12.03	13.76	13.19	3.3	6.19	3.12	-1.61965	1.25621e-115	4.57605e-116	XP_022192369.1|0.0e+00|protein ecdysoneless [Nilaparvata lugens]
NLU015934.1	9.65	6.95	10.48	2.04	3.36	3.34	-1.61929	3.56761e-33	2.69266e-33	XP_022196293.1|4.6e-157|nucleoporin NDC1 [Nilaparvata lugens]
NLU014694.1	12.28	9.56	10.26	1.93	4.78	3.79	-1.61926	6.98349e-131	2.3368e-131	XP_022202000.1|9.8e-192|uncharacterized protein LOC111058743 [Nilaparvata lugens]
BGI_novel_G002104	32.09	34.41	35.27	7.42	17.94	7.65	-1.61867	0	0
BGI_novel_G002109	4575.11	4836.36	5016.95	1444.62	1639.06	1563.75	-1.61866	0	0
BGI_novel_G001432	8.54	7.38	7.5	1.92	3.17	2.41	-1.61793	2.53656e-18	2.45862e-18
NLU007828.1	13.91	18.21	20.92	3.88	9.12	3.78	-1.61691	3.56526e-30	2.80848e-30	XP_022198031.1|1.2e-63|uncharacterized protein LOC111055173 [Nilaparvata lugens]
BGI_novel_G001928	10.85	12.5	12.65	2.73	5.94	2.92	-1.61577	1.6498e-46	1.05452e-46
BGI_novel_G001931	10.85	12.5	12.65	2.73	5.94	2.92	-1.61577	1.6498e-46	1.05452e-46
NLU015655.1	62.18	47.62	54.84	13.94	23.86	14.73	-1.61415	0	0	XP_022202465.1|6.4e-116|regucalcin-like, partial [Nilaparvata lugens]
NLU012132.2	9.01	8.24	8.96	1.81	4.88	1.87	-1.61363	3.45415e-257	6.91378e-258	XP_022186639.1|0.0e+00|nucleoporin NUP188 homolog [Nilaparvata lugens]
NLU012457.1	43.08	45.9	42.68	12.68	14.39	15.53	-1.61326	2.09294e-222	4.70693e-223	XP_022200960.1|4.5e-149|3-hydroxyisobutyryl-CoA hydrolase, mitochondrial-like [Nilaparvata lugens]
BGI_novel_G001091	10.67	10.09	11.41	2.67	5.57	2.23	-1.61127	5.93957e-74	2.87143e-74
NLU006693.1	8.28	8.3	8.97	2.34	3.75	2.22	-1.61086	5.44617e-67	2.79877e-67	XP_022184911.1|0.0e+00|coiled-coil domain-containing protein 93-like [Nilaparvata lugens]
NLU003089.1	26.25	22.4	22.45	3.53	8.77	12.43	-1.61076	3.11006e-235	6.6966e-236	XP_022105971.1|2.2e-54|collagen alpha-1(II) chain-like isoform X4 [Acanthaster planci]
NLU029090.1	16.66	18.73	17.44	4.05	8.14	5	-1.61053	4.79745e-132	1.59446e-132	XP_022190518.1|0.0e+00|uncharacterized protein LOC111048844 [Nilaparvata lugens]
NLU011165.1	8.81	9.55	8.21	3.09	3.91	1.57	-1.61021	6.14479e-76	2.94204e-76	XP_022203619.1|2.4e-148|atrial natriuretic peptide receptor 3-like, partial [Nilaparvata lugens]
NLU002164.1	47.27	42.16	45.69	9.89	15.83	18.08	-1.60921	3.5655e-156	1.04296e-156	XP_022195312.1|2.0e-152|uncharacterized protein LOC111052821 [Nilaparvata lugens]
NLU005607.1	41.29	35.91	39.75	9.99	16.93	11.41	-1.60903	0	0	XP_022197475.1|5.6e-132|RNA-binding protein squid-like isoform X1 [Nilaparvata lugens]
NLU029045.1	62.19	60.04	60.34	10.46	32.98	15.63	-1.60837	0	0	XP_022194641.1|0.0e+00|ATP-dependent RNA helicase DHX36-like isoform X1 [Nilaparvata lugens]
NLU007208.1	8.62	12.58	7.56	1.54	7.05	0.81	-1.60807	8.09679e-96	3.35543e-96	XP_022198391.1|2.9e-151|hemicentin-1-like [Nilaparvata lugens]
NLU028293.1	54.16	52.15	54.96	13.18	26.92	12.86	-1.60762	0	0	XP_022194240.1|5.2e-128|protein singed [Nilaparvata lugens]
BGI_novel_G002430	11.92	13	8.01	1.44	7.89	1.33	-1.60715	1.1836e-22	1.04822e-22
NLU019553.1	12.35	13.96	9.03	2.58	6.17	2.93	-1.60655	3.9642e-188	1.01807e-188	XP_022189679.1|1.4e-261|BTB/POZ domain-containing protein 3-like isoform X1 [Nilaparvata lugens]
NLU002513.1	9.71	10.42	9.81	2.12	5.48	2.22	-1.60607	1.48202e-196	3.67793e-197	XP_022195515.1|1.3e-221|phosphoinositide 3-kinase regulatory subunit 4-like, partial [Nilaparvata lugens]
NLU002882.1	161.63	159.34	156.43	37.53	66.39	53.86	-1.60416	0	0	XP_022184052.1|0.0e+00|heterogeneous nuclear ribonucleoprotein Q isoform X2 [Nilaparvata lugens]
NLU006080.1	8.46	5.61	9.85	1.32	4.8	1.73	-1.6029	1.32097e-49	8.18156e-50	XP_022199906.1|5.1e-153|LOW QUALITY PROTEIN: uncharacterized protein LOC111056807 [Nilaparvata lugens]
NLU005557.1	11.19	14.59	9.17	2.88	5.62	2.93	-1.60287	6.8722e-87	3.04262e-87	XP_022197464.1|0.0e+00|uncharacterized protein LOC111054698 [Nilaparvata lugens]
NLU027653.1	8.33	9.97	8.7	2.38	3.48	2.9	-1.60192	7.33409e-31	5.71976e-31	XP_018497093.1|1.2e-58|PREDICTED: uncharacterized protein LOC108864993 [Galendromus occidentalis]
NLU009329.2	28.99	33.04	23.03	7.13	13.1	6.85	-1.59907	4.23014e-296	7.51622e-297	XP_022185737.1|5.2e-154|uncharacterized protein LOC111044820 [Nilaparvata lugens]
NLU005309.1	32.33	36.08	36.26	6.79	19.52	8.14	-1.59874	0	0	XP_022197234.1|0.0e+00|ATP-dependent RNA helicase DHX36-like [Nilaparvata lugens]
BGI_novel_G001871	14.25	11.78	12.24	2.78	7.31	2.59	-1.59758	0	0
BGI_novel_G002738	91.01	96.2	69.88	15.9	50.63	17.16	-1.59642	9.54578e-184	2.48578e-184
NLU024910.1	10.17	7.94	8.12	2.25	4.24	2.19	-1.5961	6.04198e-111	2.26523e-111	XP_022192020.1|0.0e+00|kalirin-like [Nilaparvata lugens]
NLU007241.1	13.91	11.59	12	3.35	5.73	3.32	-1.59531	4.70745e-129	1.59335e-129	XP_022198441.1|0.0e+00|uncharacterized protein LOC111055535 [Nilaparvata lugens]
NLU019577.1	11.09	10.78	10.78	1.97	6.77	2.06	-1.5951	2.15565e-236	4.62434e-237	XP_022189753.1|0.0e+00|uncharacterized protein LOC111048200 isoform X2 [Nilaparvata lugens]
NLU011064.1	10.9	10.8	11.45	2.89	5.33	2.73	-1.59486	7.51357e-230	1.6458e-230	XP_022186269.1|1.4e-172|glucose-6-phosphatase [Nilaparvata lugens]
NLU013300.1	12.05	10.26	10.68	2.49	5.7	2.65	-1.5948	2.39826e-42	1.60149e-42	XP_022201323.1|6.9e-135|zinc finger CCCH domain-containing protein 18-like [Nilaparvata lugens]
NLU009819.1	15.4	15.79	15.96	2.5	10.39	2.71	-1.59387	3.69059e-304	6.43973e-305	XP_022188820.1|2.9e-28|uncharacterized protein LOC111047384 isoform X2 [Nilaparvata lugens]
NLU026330.1	56.22	55.58	56.26	15.29	25.66	14.5	-1.59361	0	0	XP_968070.1|5.7e-129|PREDICTED: glutathione synthetase isoform X2 [Tribolium castaneum]
NLU022827.1	12.6	10.3	11.38	4.04	4.1	3.14	-1.59355	6.39905e-70	3.18292e-70	XP_022190897.1|9.3e-280|7-dehydrocholesterol reductase-like [Nilaparvata lugens]
NLU005871.1	17.47	14.98	18.67	3.48	8.94	3.99	-1.59314	0	0	XP_022184839.1|0.0e+00|retinoblastoma-like protein 1 [Nilaparvata lugens]
NLU016783.1	15.62	14.92	16.7	3.95	7.96	3.56	-1.58991	3.33934e-297	5.90234e-298	XP_022202988.1|7.6e-270|rho guanine nucleotide exchange factor 25-like [Nilaparvata lugens]
NLU003449.1	14.92	10.63	14.88	3.66	6.26	3.04	-1.58801	3.5539e-15	3.70089e-15	XP_022194749.1|7.6e-25|kinesin-like protein KIF18A [Nilaparvata lugens]
NLU018741.1	88.72	86.95	109.73	30.26	41.41	26.31	-1.58786	0	0	XP_022189448.1|2.2e-193|uncharacterized protein LOC111047903 [Nilaparvata lugens]
BGI_novel_G000702	11.03	12.15	10.13	2.01	6.33	2.71	-1.58739	5.36865e-96	2.222e-96
NLU024190.1	15.28	15.01	16.78	4.32	4.64	6.53	-1.58662	5.77409e-63	3.09937e-63	XP_022187966.1|2.8e-44|cyclin-dependent kinases regulatory subunit-like [Nilaparvata lugens]
NLU017079.1	11.39	12.16	9.75	2.55	5.13	3.36	-1.58662	3.04571e-90	1.30999e-90	XP_022188535.1|0.0e+00|obscurin-like [Nilaparvata lugens]
NLU028657.2	12.25	8.43	11.94	2.5	4.17	3.2	-1.58478	5.68608e-61	3.11716e-61	XP_022188861.1|0.0e+00|ankyrin repeat domain-containing protein 27-like [Nilaparvata lugens]
NLU018980.1	409.9	502.88	386.78	93.94	224.26	106.58	-1.58432	0	0	XP_022189511.1|0.0e+00|LOW QUALITY PROTEIN: protein mesh [Nilaparvata lugens]
NLU008827.4	133	146.76	149.07	42.4	62.84	35.75	-1.5841	0	0	XP_022199341.1|6.2e-235|4-coumarate--CoA ligase 1-like isoform X4 [Nilaparvata lugens]
NLU001265.1	14.6	12.63	12.69	3.97	6.58	3.6	-1.58311	5.56547e-281	1.04366e-281	XP_022194554.1|6.3e-268|disks large 1 tumor suppressor protein [Nilaparvata lugens]
BGI_novel_G000214	8.03	8.8	7.74	1.26	5.01	1.76	-1.58284	7.49401e-16	7.6684e-16
NLU025792.1	8.67	8.13	9.07	1.43	5.39	1.79	-1.58274	5.23302e-95	2.18187e-95	XP_022192589.1|0.0e+00|microprocessor complex subunit DGCR8-like [Nilaparvata lugens]
NLU024994.1	16.03	20.18	13.59	5.07	6.64	4.68	-1.58253	3.26478e-59	1.82799e-59	XP_022189383.1|5.8e-91|nicalin-like [Nilaparvata lugens]
BGI_novel_G000956	31.47	32.18	30.34	6.98	15.7	8.68	-1.58111	0	0
NLU028976.1	14.91	14.15	10.85	2.83	6.15	3.26	-1.58096	6.09717e-73	2.96546e-73	XP_022194577.1|2.7e-203|striatin-interacting protein 1-like [Nilaparvata lugens]
NLU001865.1	11.24	14.36	12.17	2.91	6.64	2.97	-1.58081	1.31663e-68	6.65404e-69	XP_022195060.1|3.5e-171|RNA polymerase II-associated factor 1 homolog [Nilaparvata lugens]
NLU011476.1	9.67	9.16	7.71	1.92	4.05	2.91	-1.57908	5.25716e-46	3.37564e-46	XP_022200614.1|1.7e-209|zinc finger Y-chromosomal protein-like [Nilaparvata lugens]
NLU012614.1	18.08	18.13	17.51	4.61	9.46	4.21	-1.57792	4.59481e-275	8.75083e-276	XP_022186804.1|0.0e+00|uncharacterized protein DDB_G0271670-like isoform X1 [Nilaparvata lugens]
NLU016690.1	9.71	8.92	8.45	1.86	5.47	1.76	-1.57769	1.92471e-296	3.4122e-297	XP_018325948.1|1.2e-67|PREDICTED: zinc finger protein OZF-like [Agrilus planipennis]
NLU014200.1	21.39	19.03	20.63	7.28	7.85	4.77	-1.57759	9.20637e-28	7.48482e-28	XP_015364362.1|1.2e-14|PREDICTED: spectrin beta chain, non-erythrocytic 1 isoform X1 [Diuraphis noxia]
NLU016945.1	18.07	14.73	16.96	3.54	9.26	3.95	-1.57573	0	0	XP_022188489.1|0.0e+00|F-actin-methionine sulfoxide oxidase Mical [Nilaparvata lugens]
NLU009436.1	11.05	9.56	11.09	1.7	5.45	3.68	-1.57563	3.30825e-67	1.69306e-67	XP_022197760.1|1.9e-19|exportin-2 [Nilaparvata lugens]
BGI_novel_G001653	14.1	12.39	10.15	2.14	8.14	2.06	-1.57532	0	0
NLU012610.1	10.53	6.19	6.26	2.87	3.05	1.76	-1.57522	3.83728e-30	3.0248e-30	XP_022201044.1|6.5e-173|prolyl 4-hydroxylase subunit alpha-1-like [Nilaparvata lugens]
NLU005966.1	12.56	10.88	10.21	2.49	5.61	3.18	-1.57498	1.5162e-103	5.97686e-104	XP_022197647.1|0.0e+00|cytoplasmic FMR1-interacting protein-like [Nilaparvata lugens]
NLU007056.1	10.18	8.8	9.25	2.45	4.56	2.48	-1.57425	0	0	XP_022185007.1|3.5e-253|apoptosis inhibitor 5 isoform X1 [Nilaparvata lugens]
NLU024380.1	8.68	7.42	8.01	1.65	4	2.37	-1.57402	2.08463e-27	1.70451e-27	XP_022190610.1|5.9e-61|zinc transporter ZIP11-like [Nilaparvata lugens]
NLU013595.1	43.87	41.96	39.42	9.62	22.12	10.53	-1.5737	0	0	XP_022201412.1|0.0e+00|DNA ligase 1-like [Nilaparvata lugens]
BGI_novel_G000443	10.8	14.26	13.83	3.15	5.82	3.83	-1.57237	2.61604e-32	2.0016e-32
BGI_novel_G002858	13.29	11.26	13.47	2.6	7.73	2.44	-1.57147	2.68514e-130	9.0028e-131
NLU018795.1	11.37	12.55	13.68	2.79	6.99	2.8	-1.57119	1.42722e-110	5.36795e-111	XP_022189438.1|2.5e-250|neutral alpha-glucosidase AB-like [Nilaparvata lugens]
NLU025607.3	42.45	51.92	40.63	8.71	26.98	8.29	-1.56998	0	0	XP_022192526.1|2.3e-177|protoporphyrinogen oxidase-like [Nilaparvata lugens]
BGI_novel_G000713	13.31	10.03	12.96	3.79	5.88	2.21	-1.56952	1.04139e-16	1.04678e-16
NLU008275.1	36.77	32.42	28.2	7.05	14.71	11.42	-1.56932	0	0	XP_022198973.1|0.0e+00|uncharacterized protein LOC111055974 isoform X1 [Nilaparvata lugens]
NLU023991.1	19.01	15.13	19.37	4.06	9.23	4.7	-1.5693	2.7172e-162	7.7535e-163	XP_022195371.1|0.0e+00|structural maintenance of chromosomes protein 4-like [Nilaparvata lugens]
NLU018185.1	33.69	32.65	29.19	8.45	16.2	9.21	-1.56904	2.12056e-269	4.09502e-270	XP_022189103.1|7.1e-178|atrial natriuretic peptide receptor 2-like [Nilaparvata lugens]
NLU014782.1	47.39	44.03	51.62	14.9	19.31	14.41	-1.56904	0	0	XP_022191145.1|0.0e+00|gamma-glutamyltranspeptidase 1-like isoform X1 [Nilaparvata lugens]
NLU003045.1	9.59	7.33	7.66	3.02	3.91	1.27	-1.56903	4.29392e-26	3.58635e-26	XP_022207763.1|5.2e-128|chondroitin sulfate synthase 1-like [Nilaparvata lugens]
NLU018598.1	292.54	307.98	254.47	86.75	96.84	100.77	-1.56858	0	0	XP_022203572.1|1.1e-150|uncharacterized protein LOC111060230 [Nilaparvata lugens]
NLU013480.1	9.19	8.96	11.24	2.44	4.61	2.77	-1.56825	1.23822e-51	7.51098e-52	XP_022195750.1|1.3e-109|DNA mismatch repair protein Mlh1 [Nilaparvata lugens]
BGI_novel_G001310	19.6	22.37	19.04	5.28	10.31	4.86	-1.56677	2.21211e-141	6.97258e-142
NLU014444.1	19.33	18.22	17.8	4.37	9.68	4.64	-1.56608	0	0	XP_022187469.1|0.0e+00|probable helicase with zinc finger domain [Nilaparvata lugens]
NLU011032.1	10.68	10.57	9.73	2.51	5.49	2.47	-1.56454	0	0	XP_022186203.1|5.1e-121|dnaJ homolog subfamily C member 25 homolog [Nilaparvata lugens]
NLU017575.2	64.35	70.3	76.68	22.87	31.56	17.84	-1.56402	0	0	XP_022199340.1|2.2e-145|4-coumarate--CoA ligase 1-like isoform X3 [Nilaparvata lugens]
BGI_novel_G000918	20.1	23.23	17.71	6.87	8.43	5.26	-1.56285	1.60189e-284	2.96345e-285
NLU006239.1	7.75	9.08	7.57	1.97	3.48	2.83	-1.56252	5.36008e-48	3.37329e-48	XP_022197770.1|5.9e-216|probable C-mannosyltransferase DPY19L1, partial [Nilaparvata lugens]
BGI_novel_G000576	14.71	12.7	9.64	2.32	7.65	2.61	-1.56097	2.51221e-138	8.05214e-139
NLU022887.1	142.95	157.15	146.4	45.06	58.63	38.6	-1.56078	0	0	XP_022190945.1|1.5e-35|protein bunched, class 2/F/G isoform-like
NLU008997.1	157	165.77	176.89	36.66	95.57	36.76	-1.55906	0	0	XP_022199421.1|7.2e-46|O-acyltransferase like protein-like [Nilaparvata lugens]
NLU019665.2	46.41	42.1	44.73	11.07	21.86	12.3	-1.55846	0	0	XP_015373986.1|0.0e+00|PREDICTED: DNA topoisomerase 2 [Diuraphis noxia]
BGI_novel_G000786	8.58	8.03	11.43	2.18	5.57	1.76	-1.55679	1.39903e-206	3.35848e-207
NLU019679.1	20.14	20.17	17.05	5.09	9.07	5.24	-1.55572	2.8389e-180	7.51726e-181	XP_022189770.1|0.0e+00|atrial natriuretic peptide receptor 1-like [Nilaparvata lugens]
NLU018955.1	10.77	10.22	10.73	2.78	5.28	2.64	-1.5555	2.14949e-50	1.32102e-50	XP_022203185.1|2.1e-49|bifunctional heparan sulfate N-deacetylase/N-sulfotransferase-like, partial [Nilaparvata lugens]
BGI_novel_G002735	22.01	22.68	20.46	5.98	10.01	6.09	-1.55495	2.6918e-215	6.24706e-216
NLU012410.1	14.84	15.99	16.41	3.59	8.5	3.95	-1.55367	8.38455e-266	1.63698e-266	XP_022192894.1|3.1e-30|alpha- and gamma-adaptin-binding protein p34-like [Nilaparvata lugens]
NLU001815.1	51.33	56.4	52.12	14.32	29.31	14.6	-1.5536	0	0	XP_022194958.1|8.4e-191|luciferin 4-monooxygenase [Nilaparvata lugens]
NLU008742.1	10.12	17.5	9.41	2.68	7.02	2.69	-1.55322	6.68952e-37	4.79359e-37	XP_022201259.1|1.2e-79|uncharacterized protein LOC111058067 [Nilaparvata lugens]
NLU018603.1	19.26	19.77	21.76	6.28	13.55	6.86	-1.55233	0	0	XP_022193436.1|9.0e-59|serine/threonine-protein kinase 10 [Nilaparvata lugens]
NLU020072.1	8.74	8.28	9.3	2.14	4.7	1.96	-1.55227	4.76332e-20	4.44782e-20	XP_022189900.1|2.1e-105|TM2 domain-containing protein CG10795 [Nilaparvata lugens]
NLU000062.1	15.97	13.79	9.07	3.61	4.93	4.63	-1.55126	4.78238e-52	2.88824e-52	XP_022203754.1|4.6e-169|alpha-(1,6)-fucosyltransferase-like, partial [Nilaparvata lugens]
NLU003476.1	18.54	16.86	16.26	3.86	9.59	4.14	-1.55021	8.27844e-194	2.07208e-194	ANJ04666.1|2.0e-283|transformation/transcription domain-associated protein [Nilaparvata lugens]
NLU028874.1	17.91	18.3	15.37	4.6	7.59	5.35	-1.54989	1.32584e-131	4.41708e-132	XP_022202173.1|4.7e-61|ATPase family AAA domain-containing protein 3A homolog [Nilaparvata lugens]
NLU024163.1	18.51	30.3	13.22	8.78	9.75	7.45	-1.54857	2.51547e-90	1.08092e-90	XP_022203906.1|3.4e-90|serine proteinase stubble [Nilaparvata lugens]
NLU023126.2	23.34	21.97	23.3	7.42	6.92	9.32	-1.54813	1.03427e-239	2.1871e-240	XP_022191034.1|5.1e-73|ubiquitin-conjugating enzyme E2 C-like [Nilaparvata lugens]
NLU020068.1	174.22	186.04	162.36	58.72	74.17	43.88	-1.54641	0	0	XP_022189906.1|7.7e-177|lambda-crystallin [Nilaparvata lugens]
NLU026030.1	31.14	19.93	44.86	11.8	11.95	8.74	-1.54611	2.34745e-136	7.57713e-137	XP_022199906.1|1.9e-168|LOW QUALITY PROTEIN: uncharacterized protein LOC111056807 [Nilaparvata lugens]
NLU025702.1	20.64	15.61	14.85	3.29	8.95	5.28	-1.54611	1.19277e-140	3.78183e-141	XP_022192552.1|0.0e+00|probable multidrug resistance-associated protein lethal(2)03659 [Nilaparvata lugens]
BGI_novel_G000208	11.28	11.74	11.6	2.63	6.35	2.86	-1.54609	9.88867e-244	2.06216e-244
NLU009609.1	91.68	90.94	92.64	23.39	44.71	24.53	-1.54588	0	0	XP_022191021.1|0.0e+00|heterogeneous nuclear ribonucleoprotein U-like protein 1 [Nilaparvata lugens]
NLU017356.1	73.24	83.44	82.03	19.62	39.62	21.75	-1.54524	0	0	XP_022203118.1|2.2e-134|ER membrane protein complex subunit 1-like [Nilaparvata lugens]
NLU012842.2	8.8	8.29	7.49	2.24	4.66	1.41	-1.5452	2.60046e-24	2.23039e-24	XP_022189169.1|7.7e-52|uncharacterized protein LOC111047670 [Nilaparvata lugens]
NLU025617.1	8.13	8.47	9.6	3.04	3.46	2.39	-1.54468	3.10958e-50	1.91479e-50	XP_022192469.1|2.8e-151|anaphase-promoting complex subunit 5-like [Nilaparvata lugens]
NLU002446.1	32.64	30.62	33.76	6.32	17.95	8.2	-1.54352	0	0	XP_014244216.1|0.0e+00|PREDICTED: FACT complex subunit spt16 isoform X2 [Cimex lectularius]
NLU011451.1	48.69	47.67	41.84	16.24	20.55	9.96	-1.54246	3.99392e-128	1.36087e-128	XP_022200549.1|1.2e-137|cyclin-dependent kinase 17-like [Nilaparvata lugens]
NLU029028.1	27.7	40.79	23.44	8.71	10.1	13.92	-1.54084	0	0	XP_022192892.1|0.0e+00|uncharacterized protein LOC111050837 [Nilaparvata lugens]
BGI_novel_G001561	10.02	9.04	11.01	2.07	5.02	3.08	-1.53976	3.78215e-24	3.25498e-24
NLU012613.1	120.96	144.69	136.94	25.57	52.68	27.7	-1.53884	0	0	XP_022186792.1|1.6e-172|legumain-like [Nilaparvata lugens]
NLU025568.1	21.78	20.83	19.81	5.33	9.99	5.9	-1.53752	3.57819e-56	2.06249e-56	XP_022192516.1|1.7e-133|cytochrome c oxidase assembly factor 7 homolog [Nilaparvata lugens]
NLU016642.1	75	86.33	79.49	17.08	45.14	20.48	-1.53728	0	0	XP_022185613.1|0.0e+00|coatomer subunit alpha [Nilaparvata lugens]
NLU016288.1	13.43	13.93	13.93	2.94	7.71	3.57	-1.537	0	0	XP_022188218.1|1.2e-306|5'-3' exoribonuclease 1 [Nilaparvata lugens]
NLU026267.1	44.52	33.15	40.27	17.68	15.99	14.2	-1.53693	0	0	XP_022192861.1|6.6e-157|mRNA decay activator protein ZFP36L1 [Nilaparvata lugens]
BGI_novel_G002659	22.91	28.7	16.39	6.45	9.16	6.32	-1.53667	9.90042e-14	1.06904e-13
NLU026094.1	29.52	25.73	25.83	7.55	13.96	7.67	-1.53585	0	0	XP_022192758.1|9.8e-176|cytoplasmic protein NCK1-like [Nilaparvata lugens]
NLU011969.1	51.61	50.8	46.69	17.12	17.72	15.85	-1.53551	5.10026e-148	1.5547e-148	XP_022186568.1|2.1e-140|uncharacterized protein LOC111045454 [Nilaparvata lugens]
BGI_novel_G000505	11.32	12.09	10.11	1.86	7.42	1.98	-1.53544	2.24401e-15	2.32727e-15
NLU023887.1	25.7	25.56	24.67	4.9	13.63	7.61	-1.53527	2.89173e-241	6.08035e-242	XP_022205427.1|0.0e+00|cullin-4A-like [Nilaparvata lugens]
NLU009383.1	15.36	17.04	14.92	3.96	8.48	4.09	-1.53506	5.32095e-187	1.37145e-187	XP_022199642.1|5.7e-98|protein CASC3 [Nilaparvata lugens]
NLU008741.1	10.78	14.93	9.28	2.95	6.03	3.05	-1.53503	5.73982e-292	1.03361e-292	XP_022185521.1|0.0e+00|LOW QUALITY PROTEIN: low-density lipoprotein receptor-related protein 2-like [Nilaparvata lugens]
NLU009050.1	7.95	6.41	8.28	1.93	3.77	2.12	-1.53494	3.06814e-249	6.30028e-250	XP_022199431.1|1.4e-154|polypyrimidine tract-binding protein 1-like, partial [Nilaparvata lugens]
BGI_novel_G001601	52.19	41.57	61.8	11.04	28.67	13.82	-1.5342	0	0
NLU028579.1	13.54	20.02	14.12	5.07	6.76	3.52	-1.53402	2.06071e-252	4.17677e-253	XP_022194328.1|0.0e+00|CAP-Gly domain-containing linker protein 2 isoform X5 [Nilaparvata lugens]
BGI_novel_G000269	8.95	11.37	21.29	2.48	7.65	4.02	-1.53401	1.27014e-56	7.28903e-57
NLU017970.1	7.84	10.5	8.01	2.76	4.61	1.65	-1.53336	5.56859e-90	2.3988e-90	XP_022203324.1|0.0e+00|uncharacterized protein LOC111060002 [Nilaparvata lugens]
NLU022873.1	21.15	22.11	19.02	4.73	10.95	5.72	-1.53321	1.36825e-135	4.44921e-136	XP_022190928.1|2.0e-294|uncharacterized protein LOC111049215 [Nilaparvata lugens]
NLU004273.1	17.54	15.84	13.75	3.4	9.74	3.18	-1.5322	0	0	XP_022187161.1|0.0e+00|LOW QUALITY PROTEIN: chromodomain-helicase-DNA-binding protein 6-like [Nilaparvata lugens]
NLU026187.1	20.5	22.34	19.25	2.75	8.55	4.68	-1.53161	4.25529e-41	2.88741e-41	XP_022205997.1|1.0e-75|serine/arginine repetitive matrix protein 1-like, partial [Nilaparvata lugens]
NLU005154.2	12.92	12.43	12.8	2.83	6.33	3.98	-1.53138	1.9041e-88	8.29604e-89	XP_022187695.1|2.5e-162|methyltransferase-like protein 17, mitochondrial [Nilaparvata lugens]
BGI_novel_G000005	49.1	38.53	42.66	7.14	29.83	7.63	-1.5295	8.50344e-92	3.62235e-92
NLU000059.1	16.73	12.13	12.1	2.27	9.88	2.11	-1.52932	0	0	XP_022197772.1|0.0e+00|uncharacterized protein LOC111054948 [Nilaparvata lugens]
NLU003892.1	26.29	27.99	23.48	6.06	12.08	6.82	-1.52863	1.39018e-265	2.71601e-266
NLU018031.1	16.51	14.7	15.21	3.49	9.81	3.26	-1.52854	3.14966e-88	1.37606e-88	XP_003722448.1|1.9e-14|proteophosphoglycan ppg4 [Leishmania major strain Friedlin]
BGI_novel_G001506	22.09	25.59	23.6	4.88	15.34	4.42	-1.52773	0	0
NLU007204.1	18.75	16.39	15.37	4.43	8.21	4.84	-1.52745	0	0	XP_022198359.1|0.0e+00|neurexin-4 [Nilaparvata lugens]
NLU012127.1	12.49	12.55	12.48	3.5	6.09	3.47	-1.5274	5.24433e-267	1.0211e-267	XP_022186631.1|9.5e-176|transmembrane protein 62-like [Nilaparvata lugens]
NLU009878.1	99.25	89.17	92.53	23.83	51.22	25.48	-1.5262	0	0	XP_022185882.1|0.0e+00|flocculation protein FLO11-like isoform X1 [Nilaparvata lugens]
BGI_novel_G001374	86.58	74.28	77.16	23	32.35	24.87	-1.52601	3.05586e-100	1.22941e-100
BGI_novel_G002199	19.79	11.43	19.21	4.64	8.47	4.35	-1.52585	2.98629e-88	1.30429e-88
NLU014795.1	8.63	10.24	8.1	2.45	3.13	3.55	-1.52573	2.28783e-17	2.26987e-17	XP_022193768.1|9.5e-70|protein regulator of cytokinesis 1-like isoform X3 [Nilaparvata lugens]
NLU006181.1	63.77	60.26	61.34	16.83	25.14	22.12	-1.52543	0	0	XP_022197783.1|9.1e-148|SUMO-activating enzyme subunit 2 [Nilaparvata lugens]
NLU011063.1	21.11	17.06	19.8	5.26	9.79	6.01	-1.52517	0	0	XP_022186267.1|1.2e-301|uncharacterized protein LOC111045223 isoform X1 [Nilaparvata lugens]
BGI_novel_G000717	54.4	56.71	60.67	16.06	26.81	15.74	-1.52505	3.29359e-134	1.08238e-134
NLU013748.2	9.47	8.06	8.94	2.05	4.99	2.22	-1.52493	7.86284e-87	3.48436e-87	XP_022201549.1|1.1e-129|PI-PLC X domain-containing protein 2 [Nilaparvata lugens]
NLU019633.1	10.39	8.59	9.12	2.52	4.79	2.45	-1.52446	2.56326e-120	9.05439e-121	XP_022203929.1|0.0e+00|prolow-density lipoprotein receptor-related protein 1-like, partial [Nilaparvata lugens]
NLU017446.1	7.7	8.83	6.27	2.68	2.18	2.91	-1.52376	1.17191e-17	1.1543e-17	XP_022188724.1|1.0e-107|uncharacterized protein LOC111047309 [Nilaparvata lugens]
NLU028559.1	17.42	17.5	15.88	3.28	10.09	3.77	-1.52355	0	0	XP_022207971.1|0.0e+00|nucleoprotein TPR-like [Nilaparvata lugens]
NLU006368.1	9.35	9.2	9.46	2.59	4.48	2.64	-1.52199	3.52937e-81	1.62597e-81	XP_022197939.1|0.0e+00|uncharacterized protein LOC111055080 [Nilaparvata lugens]
BGI_novel_G001922	38.64	28.83	42.53	7.67	19.42	10.62	-1.52018	4.42377e-73	2.14804e-73
BGI_novel_G001279	9.26	7.92	8.21	1.42	5.42	2.01	-1.52011	5.62393e-74	2.71809e-74
BGI_novel_G002865	11.04	13.5	11.41	2.67	4.5	5.21	-1.51997	1.25554e-44	8.16039e-45
NLU003840.1	10.4	28.19	15.31	4.1	7.85	6.49	-1.51995	1.06848e-127	3.64779e-128	XP_022201804.1|7.0e-45|cytochrome P450 4C1-like [Nilaparvata lugens]
NLU028937.1	13.95	11.08	9.35	3.54	4.92	3.55	-1.5196	0	0	XP_022194561.1|0.0e+00|neurobeachin-like [Nilaparvata lugens]
NLU024673.1	110.42	109.35	112.73	30.13	64.78	23.7	-1.5187	0	0	XP_022191942.1|0.0e+00|arylsulfatase B-like [Nilaparvata lugens]
NLU009927.1	9.71	11.26	9.73	2.94	4.77	3.11	-1.51785	2.48542e-107	9.52648e-108	XP_022199823.1|2.0e-143|LOW QUALITY PROTEIN: N(4)-(Beta-N-acetylglucosaminyl)-L-asparaginase-like [Nilaparvata lugens]
NLU015415.1	14.3	17.43	15.25	5.31	5.85	5.14	-1.51684	1.0158e-163	2.86946e-164	XP_022202314.1|0.0e+00|glycosylphosphatidylinositol anchor attachment 1 protein-like [Nilaparvata lugens]
BGI_novel_G002437	16.51	21.58	13.56	3.11	9.82	5.05	-1.51557	7.99604e-142	2.51504e-142
NLU010182.1	13.69	9.94	10.02	2.61	5.96	4.34	-1.51549	0	0	XP_022191215.1|9.5e-132|tyrosine-protein kinase Src42A isoform X1 [Nilaparvata lugens]
BGI_novel_G000650	51.08	42.34	45.58	13.24	24.29	10.21	-1.51531	1.05637e-84	4.76269e-85
NLU023346.1	17.14	17.48	17.67	2.39	10.99	2.61	-1.51462	0	0	XP_022184166.1|1.8e-23|uncharacterized protein LOC111043502 isoform X4 [Nilaparvata lugens]
NLU010578.1	127.13	113.3	114.63	46.24	40	37.33	-1.51283	0	0	XP_022200158.1|3.3e-256|facilitated trehalose transporter Tret1-like [Nilaparvata lugens]
NLU015710.1	8.94	12.12	9.55	3.6	3.96	3.07	-1.51219	1.12971e-92	4.79138e-93	XP_022202451.1|0.0e+00|sushi, von Willebrand factor type A, EGF and pentraxin domain-containing protein 1-like, partial [Nilaparvata lugens]
NLU005603.3	59.33	50.35	54.55	18.55	25.06	16.2	-1.5118	0	0	XP_022197479.1|5.7e-163|transmembrane protein 165-like isoform X2 [Nilaparvata lugens]
NLU027374.2	15.56	13.41	14.52	3.61	7.09	3.82	-1.50737	5.82182e-283	1.08476e-283	XP_022204459.1|3.0e-256|prostatic acid phosphatase-like [Nilaparvata lugens]
NLU018611.1	18.93	17.35	17.09	4.5	8.07	6.18	-1.50683	4.4917e-192	1.13203e-192	XP_022189350.1|0.0e+00|uncharacterized protein LOC111047807 [Nilaparvata lugens]
NLU012611.1	19.32	17.85	15.47	5.33	9.47	6.24	-1.50507	1.1778e-248	2.4217e-249	XP_022200021.1|1.0e-175|uncharacterized protein LOC111056919 [Nilaparvata lugens]
NLU014924.1	20.55	22.25	21.36	6.96	8.63	7.23	-1.50477	6.06579e-140	1.9313e-140	XP_022202070.1|2.0e-136|transcription initiation factor TFIID subunit 9 isoform X1 [Nilaparvata lugens]
NLU017568.1	11.97	9.18	8.79	2.79	4.75	3.04	-1.5044	1.87133e-140	5.94076e-141	XP_022187722.1|0.0e+00|ubiquitin conjugation factor E4 A [Nilaparvata lugens]
NLU003462.1	36.66	38.89	37.52	10.94	16.31	11.36	-1.50416	1.80894e-49	1.12255e-49	XP_022196122.1|3.2e-68|longitudinals lacking protein-like [Nilaparvata lugens]
NLU008810.1	11.08	7.85	8.67	3.02	4.73	2.17	-1.50399	2.82844e-99	1.14582e-99	XP_022185669.1|8.2e-20|protein alan shepard [Nilaparvata lugens]
NLU011999.1	23.47	19.8	18.05	6.15	9.77	5.66	-1.50038	2.36714e-108	9.00699e-109	XP_022200783.1|3.3e-210|LOW QUALITY PROTEIN: spectrin beta chain-like, partial [Nilaparvata lugens]
BGI_novel_G001396	36.2	36.12	37.79	11.52	17.31	8.93	-1.5002	1.15412e-48	7.2249e-49
BGI_novel_G000943	12.59	11.6	10.95	2.05	7.47	2.88	-1.49947	3.82259e-78	1.79817e-78
NLU009428.1	23.29	18.95	27.61	6.74	11.92	8.65	-1.49877	0	0	XP_022198252.1|2.7e-177|choline/ethanolamine kinase-like [Nilaparvata lugens]
BGI_novel_G001799	18.66	22.24	20.72	4.98	11.76	4.96	-1.49708	4.76696e-168	1.32503e-168
NLU012683.1	12.71	18.13	8.59	4.52	4.29	4.83	-1.49689	2.68527e-131	8.96038e-132	XP_022195138.1|0.0e+00|uncharacterized protein LOC111052696 [Nilaparvata lugens]
NLU024176.1	134.37	123.23	137.5	48.35	59.96	42.77	-1.49649	0	0	XP_022204157.1|4.1e-59|phosphotriesterase-related protein-like [Nilaparvata lugens]
NLU011128.1	122.01	146.59	126.14	42.02	56.24	40.84	-1.49645	0	0	XP_022186326.1|0.0e+00|dolichyl-diphosphooligosaccharide--protein glycosyltransferase subunit STT3B [Nilaparvata lugens]
NLU024726.1	8.34	7.4	9.53	3.3	4.53	4.42	-1.49637	2.95986e-152	8.84923e-153	XP_022205941.1|1.7e-202|mini-chromosome maintenance complex-binding protein [Nilaparvata lugens]
NLU019554.1	45.24	51.06	45.76	12.09	27.29	13.15	-1.49633	0	0	XP_022189685.1|1.5e-155|zinc transporter ZIP9-A isoform X1 [Nilaparvata lugens]
NLU022928.1	20.24	23.52	19.79	4.65	11.31	6.37	-1.49598	1.81945e-93	7.68525e-94	XP_022198716.1|4.9e-84|golgin subfamily A member 7-like [Nilaparvata lugens]
NLU008287.1	8.37	7.31	8.74	1.87	3.09	2.37	-1.49363	6.70134e-54	3.95804e-54	XP_022199010.1|6.1e-190|metallophosphoesterase 1 isoform X1 [Nilaparvata lugens]
NLU016628.1	12.33	10	11.3	2.44	5.54	3.44	-1.49342	1.54957e-207	3.70543e-208	XP_022202845.1|0.0e+00|microtubule-associated protein futsch-like isoform X2 [Nilaparvata lugens]
NLU008257.1	12.02	9.56	11.04	3.46	3.22	4.85	-1.4932	7.04419e-61	3.86824e-61	XP_022185415.1|3.2e-272|serine/threonine-protein kinase VRK1-like [Nilaparvata lugens]
NLU019286.1	15.81	13.77	11.77	2.79	5.34	6.38	-1.49291	8.8253e-33	6.70434e-33	XP_022199482.1|5.6e-115|mitotic spindle assembly checkpoint protein MAD2A [Nilaparvata lugens]
BGI_novel_G003076	11.32	11.3	11.14	2.01	8.11	1.87	-1.49073	6.34277e-125	2.19073e-125
BGI_novel_G000392	22.03	16.44	20.09	4.41	12.38	3.73	-1.49049	3.46661e-35	2.5399e-35
NLU004318.1	10.42	8.16	10.16	3.43	3.63	3.1	-1.49013	8.96826e-48	5.65717e-48	XP_022207032.1|1.1e-239|BTB/POZ domain-containing protein 6-B-like [Nilaparvata lugens]
NLU023253.1	14.42	13.3	12.2	4.08	6.12	3.8	-1.49003	1.14029e-32	8.68067e-33	XP_022188719.1|1.0e-97|uncharacterized protein LOC111047305 isoform X2 [Nilaparvata lugens]
NLU002719.1	9.15	9.57	8.88	2.34	5.38	2.19	-1.48929	5.88578e-174	1.5961e-174	XP_022195627.1|6.2e-30|ubiquitin carboxyl-terminal hydrolase 32-like [Nilaparvata lugens]
BGI_novel_G000110	6.17	8.81	11.16	1.81	5.33	2.07	-1.48927	1.5367e-55	8.91482e-56
NLU010402.1	13.09	13.79	16.65	5.59	6.08	4.04	-1.48887	1.02382e-135	3.32647e-136	XP_022200064.1|1.0e-74|uncharacterized protein LOC111056962 [Nilaparvata lugens]
NLU006929.1	8.94	7.76	8.6	1.88	4.95	2.44	-1.48574	1.64397e-178	4.39031e-179	XP_022195994.1|0.0e+00|putative DNA helicase Ino80 [Nilaparvata lugens]
NLU004367.1	14.82	13.74	13.94	3.17	7.81	4.25	-1.48556	4.53359e-287	8.30261e-288	XP_022196627.1|0.0e+00|splicing factor 3B subunit 3 [Nilaparvata lugens]
NLU024271.1	75.84	72.74	71.01	20.27	39.51	18.73	-1.48432	0	0	XP_022191645.1|0.0e+00|probable phospholipid-transporting ATPase IA isoform X3 [Nilaparvata lugens]
NLU012857.1	12.97	14.36	13.06	2.17	7.7	4.62	-1.48385	1.41835e-128	4.81584e-129	XP_022186875.1|5.0e-192|UDP-glucose 6-dehydrogenase [Nilaparvata lugens]
NLU001331.1	14.66	13.44	14.98	3.74	7.51	4.05	-1.48003	6.40712e-54	3.78256e-54	XP_022194679.1|4.2e-186|GDP-L-fucose synthase [Nilaparvata lugens]
NLU002200.1	28.21	25.2	27.81	7.71	13.15	8.83	-1.47989	0	0	XP_022195368.1|2.9e-292|DNA damage-binding protein 1 [Nilaparvata lugens]
NLU014806.1	14.88	13.8	12.76	3.32	7.31	4.1	-1.47961	7.2677e-73	3.5367e-73	XP_020439019.1|2.1e-31|LOW QUALITY PROTEIN: uncharacterized protein DDB_G0287625-like [Corvus cornix cornix]
BGI_novel_G002665	8.01	7.64	7.2	1.05	5.66	1.49	-1.47951	5.69536e-92	2.42463e-92
NLU010668.1	8.15	11.56	10.13	2.6	5.23	2.79	-1.47878	5.22594e-177	1.40187e-177	XP_022186125.1|4.4e-234|chloride channel protein 2 [Nilaparvata lugens]
NLU020293.1	9.31	8.44	9.46	2.36	5.03	2.36	-1.47805	1.03869e-194	2.59429e-195
NLU027982.1	28.84	28.93	27.46	8.77	15.73	8.11	-1.47778	0	0	XP_022193949.1|1.6e-173|transmembrane protein 184B [Nilaparvata lugens]
NLU024856.1	7.97	9.19	8.09	2.68	4.69	2.8	-1.47688	5.60051e-184	1.45766e-184	XP_022191984.1|3.9e-113|cyclin-Y-like [Nilaparvata lugens]
NLU020754.1	13.81	10.56	11.51	2.64	6.27	4.93	-1.47604	0	0	XP_022190221.1|0.0e+00|uncharacterized protein LOC111048611 isoform X1 [Nilaparvata lugens]
BGI_novel_G002549	11.41	11.17	9.13	1.19	7.14	2.67	-1.47567	2.87918e-10	3.42139e-10
NLU001903.1	7.71	7.6	7.64	2.52	3.51	1.67	-1.47559	4.94743e-05	7.45434e-05
NLU003281.1	104.86	110.77	104.58	40.39	43.22	29.87	-1.47403	6.74225e-301	1.18363e-301	XP_022195987.1|3.4e-146|putative hydroxypyruvate isomerase [Nilaparvata lugens]
NLU019987.2	36.24	33.43	37.77	9.9	17.66	10.97	-1.47326	7.30335e-283	1.36373e-283	XP_022194814.1|0.0e+00|eukaryotic translation initiation factor 4 gamma 1-like isoform X1 [Nilaparvata lugens]
NLU022751.1	31.05	24.33	26.36	8.26	15.27	9.32	-1.47233	0	0	XP_022190847.1|9.2e-177|nascent polypeptide-associated complex subunit alpha, muscle-specific form-like [Nilaparvata lugens]
NLU010632.1	44.8	38.79	37.85	11.56	19.96	11.71	-1.47187	0	0	XP_022200193.1|2.1e-176|carboxy-terminal domain RNA polymerase II polypeptide A small phosphatase 1 [Nilaparvata lugens]
NLU006040.1	43.2	40.39	47.3	14.32	21.13	12.83	-1.47028	0	0	XP_022187839.1|1.3e-213|endoplasmic reticulum resident protein 44 [Nilaparvata lugens]
NLU007020.1	10.66	11.57	11.06	4.12	5.96	4.12	-1.46984	2.82216e-122	9.85257e-123	XP_022198318.1|5.6e-68|frataxin homolog, mitochondrial [Nilaparvata lugens]
NLU024991.1	12.2	10.18	8.22	2.62	5.49	2.77	-1.46981	1.25317e-18	1.2055e-18	XP_021931957.1|6.0e-72|serine/arginine-rich splicing factor 2 isoform X1 [Zootermopsis nevadensis]
NLU022129.1	130.55	117.61	125.61	45.28	50.38	38.7	-1.46957	0	0	XP_022204761.1|1.9e-93|phosphotriesterase-related protein-like [Nilaparvata lugens]
BGI_novel_G001210	50.99	32.55	31.96	5.55	30.73	5.65	-1.46911	1.62438e-270	3.12388e-271
NLU010196.1	16.3	15.23	14.64	4.32	7.78	4.41	-1.46907	0	0	XP_018541659.1|5.8e-124|PREDICTED: protein virilizer homolog [Lates calcarifer]
NLU027798.1	13.42	12.65	13.26	3.19	7.73	3.43	-1.46907	3.47908e-63	1.861e-63	XP_022193842.1|6.0e-66|protein arginine N-methyltransferase 9-like [Nilaparvata lugens]
NLU027871.1	23.83	18.69	20.55	6.57	10.63	6.06	-1.469	0	0	XP_022184722.1|9.7e-81|uncharacterized protein LOC111043981 [Nilaparvata lugens]
NLU028154.1	18.36	20.67	18.81	5.59	9.55	5.3	-1.4679	4.15489e-34	3.0906e-34	OXU27520.1|1.1e-56|hypothetical protein TSAR_013595 [Trichomalopsis sarcophagae]
BGI_novel_G000099	10	7.12	6.32	3	2.68	2.65	-1.46735	1.15342e-14	1.21662e-14
NLU016414.1	8.23	6.8	8.76	1.44	5.97	1.17	-1.46722	1.21035e-45	7.79265e-46	XP_022187658.1|1.0e-281|tyramine receptor 1 [Nilaparvata lugens]
NLU008893.1	20.88	21.2	21.62	5.85	12.63	5.71	-1.46608	0	0	XP_022199332.1|4.6e-231|transcription factor GATA-4-like [Nilaparvata lugens]
NLU009992.1	11.26	12.21	10.01	2.67	6.11	3.04	-1.46535	2.95399e-133	9.751e-134	XP_022185894.1|2.0e-183|regulator of nonsense transcripts 2-like [Nilaparvata lugens]
NLU014798.1	22.9	25.06	22.31	6.55	11.67	7.3	-1.46526	0	0	XP_022195674.1|3.2e-83|uncharacterized protein LOC111053133 [Nilaparvata lugens]
NLU019755.1	120.61	92.16	103.63	42.7	54.5	29.68	-1.46447	0	0	XP_022185222.1|2.2e-127|cytoplasmic aconitate hydratase-like [Nilaparvata lugens]
NLU001947.1	64.67	73.58	66.81	19.57	36.3	19.87	-1.46415	0	0	XP_022195128.1|2.0e-210|thioredoxin domain-containing protein 5 homolog [Nilaparvata lugens]
BGI_novel_G001874	374.74	492.55	451.11	82.97	303.31	88.96	-1.46406	0	0
NLU019663.4	21.38	16.82	22.75	5.51	6.2	10.07	-1.46361	7.55324e-201	1.84636e-201	XP_022189710.1|7.7e-144|uncharacterized protein LOC111048153 [Nilaparvata lugens]
NLU017360.1	14.7	10.7	12.49	3.82	5.07	4.54	-1.46346	9.49039e-177	2.54961e-177	XP_022203133.1|2.1e-269|sorting nexin-17 [Nilaparvata lugens]
NLU001859.1	8.42	9.23	8.78	1.97	5.11	2.45	-1.46271	8.81704e-62	4.78316e-62	XP_022195059.1|0.0e+00|nucleolar protein 9 [Nilaparvata lugens]
NLU012170.1	21.4	21.65	20.26	5.25	11.18	6.46	-1.46218	0	0	XP_022183960.1|3.4e-270|plasma membrane calcium-transporting ATPase 2 [Nilaparvata lugens]
NLU009550.1	7.68	9.81	8.3	1.84	4.72	2.71	-1.46172	2.00207e-40	1.36941e-40	XP_022196676.1|8.2e-240|O-glucosyltransferase rumi homolog [Nilaparvata lugens]
NLU018219.1	7.25	8.24	7.16	2.23	3.71	2.07	-1.46089	6.3729e-122	2.23165e-122	XP_022189083.1|0.0e+00|voltage-dependent T-type calcium channel subunit alpha-1G-like [Nilaparvata lugens]
NLU009947.1	17.62	16.16	17.97	3.24	10.04	5.47	-1.46072	2.07397e-138	6.64473e-139	XP_022206977.1|5.4e-104|heterogeneous nuclear ribonucleoprotein A1, A2/B1 homolog isoform X1 [Nilaparvata lugens]
NLU019701.1	22.53	21.47	22.92	6.97	10.77	7.35	-1.46057	5.63713e-234	1.22054e-234	XP_022188760.1|1.3e-274|nuclear pore complex protein Nup93-like [Nilaparvata lugens]
NLU023797.1	20.27	16.14	16.84	4.61	9.63	5.06	-1.46045	1.08749e-274	2.07402e-275	XP_022189715.1|0.0e+00|DNA topoisomerase 2-like [Nilaparvata lugens]
NLU026007.1	51.01	45.28	45.07	20.09	19.75	15.02	-1.46041	0	0	XP_022192705.1|3.6e-151|serine/threonine-protein phosphatase Pgam5, mitochondrial [Nilaparvata lugens]
NLU010210.3	14.52	13.1	14.67	3.11	8.79	3.49	-1.45951	4.31137e-292	7.75803e-293	KDR14733.1|0.0e+00|THO complex subunit 2 [Zootermopsis nevadensis]
NLU026318.1	28.89	23.78	22.47	9.94	13.16	8.39	-1.45826	0	0	XP_022192871.1|0.0e+00|aryl hydrocarbon receptor nuclear translocator homolog [Nilaparvata lugens]
NLU011519.1	15.59	14.54	14.64	3.07	9.05	3.97	-1.45805	0	0	XP_022200589.1|0.0e+00|nucleoprotein TPR-like [Nilaparvata lugens]
NLU028818.1	10.36	5.43	6.39	2.01	4.17	1.88	-1.45759	2.55879e-23	2.24263e-23	XP_022194402.1|2.4e-33|high affinity copper uptake protein 1-like [Nilaparvata lugens]
NLU026940.1	16.01	15.11	16.2	4.08	9.36	4.71	-1.45756	3.49664e-183	9.12871e-184	XP_022193219.1|0.0e+00|striatin-interacting protein 1 homolog [Nilaparvata lugens]
NLU008450.1	20.81	16.92	16.35	5.51	9.31	7.36	-1.45605	0	0	XP_022190012.1|0.0e+00|LOW QUALITY PROTEIN: clustered mitochondria protein homolog [Nilaparvata lugens]
NLU008264.1	22.19	22.69	22.91	8.35	12.62	10.08	-1.45568	0	0	XP_017657377.1|2.2e-13|PREDICTED: probable ATP-dependent RNA helicase DDX46 [Nannospalax galili]
BGI_novel_G001578	13.7	14.23	12.74	3.5	8.39	2.89	-1.45564	7.54473e-133	2.4945e-133
NLU019756.1	94.88	82.36	84.08	32.5	39.88	24.5	-1.45551	0	0	XP_022185222.1|9.6e-207|cytoplasmic aconitate hydratase-like [Nilaparvata lugens]
NLU019491.2	27.89	27.17	25.41	7.12	14.96	7.24	-1.45482	0	0	XP_022203188.1|0.0e+00|splicing factor, arginine/serine-rich 15-like [Nilaparvata lugens]
NLU007262.1	14.42	15.97	17.9	4.78	8.03	4.78	-1.45454	6.24267e-284	1.15986e-284	XP_022198452.1|0.0e+00|molybdenum cofactor biosynthesis protein 1-like [Nilaparvata lugens]
BGI_novel_G001897	8.99	15.04	14.27	3.58	6.82	3.24	-1.45395	5.87038e-28	4.75703e-28
NLU026724.1	14.32	12.12	13.97	4.75	5.79	4.01	-1.45369	2.53952e-278	4.8095e-279	XP_022193159.1|0.0e+00|nuclear pore complex protein Nup155-like [Nilaparvata lugens]
NLU019672.1	11.78	11.47	11.3	3.32	4.95	4.57	-1.45338	1.61649e-52	9.71524e-53	XP_022203939.1|2.4e-87|G kinase-anchoring protein 1-like [Nilaparvata lugens]
NLU025447.1	35.34	42.17	36.5	10.11	18.1	13.45	-1.45237	0	0	AOM63273.1|1.4e-62|EF-hand calcium-binding protein [Nilaparvata lugens]
NLU009523.2	46.51	50.28	47.91	12.51	28.63	13.19	-1.4523	0	0	XP_022199714.1|0.0e+00|mitochondrial proton/calcium exchanger protein isoform X3 [Nilaparvata lugens]
NLU026052.2	19.44	19.95	18.24	4.51	7.32	7.85	-1.45152	1.40994e-161	4.04659e-162	XP_022201022.1|2.3e-228|phosphatidylinositol glycan anchor biosynthesis class U protein [Nilaparvata lugens]
NLU012052.1	38.7	38.48	33.98	9.01	19.36	10.66	-1.45057	0	0	XP_022200808.1|2.0e-222|stromelysin-2-like [Nilaparvata lugens]
NLU005104.1	29.69	28.06	25.13	7.18	14.47	8.36	-1.45038	3.83361e-81	1.76716e-81	XP_022197133.1|1.3e-164|procollagen-lysine,2-oxoglutarate 5-dioxygenase 3 [Nilaparvata lugens]
NLU016320.2	32.32	29.74	38.64	7.22	19.54	10.29	-1.45026	5.31988e-200	1.30467e-200	XP_022188257.1|3.0e-157|condensin complex subunit 1-like isoform X1 [Nilaparvata lugens]
NLU012354.1	12.13	27.49	12.12	5.32	7.91	5.35	-1.44956	1.0481e-61	5.69e-62	XP_022186709.1|5.3e-197|acyl-CoA Delta(11) desaturase-like isoform X1 [Nilaparvata lugens]
NLU002799.1	54.75	55.65	57.07	17.02	28.64	14.88	-1.4492	0	0	XP_022184032.1|0.0e+00|TATA-binding protein-associated factor 172 [Nilaparvata lugens]
NLU001417.3	35.77	37.46	30.97	12.23	15.39	10.32	-1.44906	1.08891e-294	1.94495e-295	XP_022208007.1|5.0e-165|esterase E4-like isoform X1 [Nilaparvata lugens]
NLU010305.1	18.09	19.96	18.3	6.63	8.61	5.3	-1.44835	1.36958e-229	3.0018e-230	XP_022200025.1|0.0e+00|CUB and sushi domain-containing protein 1-like, partial [Nilaparvata lugens]
NLU021888.1	51.28	44.75	41.82	16.7	19.17	18.69	-1.4482	0	0	AGH30331.1|1.5e-266|loquacious [Nilaparvata lugens]
NLU002017.1	47.44	42.33	45.47	14.6	23.2	10.56	-1.44798	0	0	XP_022195177.1|7.3e-106|neurocalcin homolog [Nilaparvata lugens]
NLU025112.3	28.98	25.2	28.03	9.31	12.33	14.91	-1.44779	0	0	XP_022192194.1|1.1e-119|putative oxidoreductase GLYR1 homolog [Nilaparvata lugens]
NLU003463.1	10.11	9.42	9.65	2.31	5.65	2.87	-1.447	7.81159e-185	2.02691e-185	XP_022196124.1|7.5e-269|stromal membrane-associated protein 1 [Nilaparvata lugens]
NLU013209.1	34.67	30.64	38.18	9.62	20.48	10.21	-1.44581	0	0	XP_022187119.1|1.2e-275|serine hydroxymethyltransferase, mitochondrial-like [Nilaparvata lugens]
NLU012097.1	230.87	218.67	212.18	87.46	81.19	70.85	-1.44461	0	0	XP_022200817.1|4.7e-137|uncharacterized protein LOC111057673 [Nilaparvata lugens]
NLU009937.1	22.41	22.94	23.42	7.05	12.71	5.49	-1.4444	0	0	XP_022199872.1|1.0e-173|pyruvate dehydrogenase phosphatase regulatory subunit, mitochondrial, partial [Nilaparvata lugens]
NLU009394.2	77.94	71.88	72.49	22.27	48.69	17.91	-1.44428	0	0	XP_022185747.1|0.0e+00|MLX-interacting protein [Nilaparvata lugens]
NLU028326.1	14.4	20.71	14.16	5.37	6.59	7.27	-1.444	8.70838e-71	4.31074e-71	XP_022194183.1|3.4e-135|uncharacterized protein LOC111051904 isoform X1 [Nilaparvata lugens]
BGI_novel_G002232	54.28	58.9	48.26	17.77	25.16	15.34	-1.44398	2.66357e-113	9.83734e-114
NLU019200.3	16.41	14.26	13.87	5.08	8.02	4.37	-1.44382	7.01954e-199	1.72711e-199	XP_022204621.1|2.8e-243|dual specificity protein phosphatase CDC14B-like isoform X1 [Nilaparvata lugens]
NLU004176.1	14.36	12.88	14.49	3.55	6.37	6.47	-1.44311	9.45905e-220	2.14869e-220	XP_022193958.1|0.0e+00|microtubule-associated tumor suppressor 1 homolog A-like [Nilaparvata lugens]
NLU018390.1	23	24.18	23.25	6.23	12.68	6.83	-1.44245	1.05709e-221	2.38297e-222	XP_022203488.1|0.0e+00|calpain-7-like [Nilaparvata lugens]
NLU016339.1	19.48	17.58	20.58	4.85	6.88	10.04	-1.44186	1.17933e-109	4.46385e-110	XP_022202738.1|2.0e-166|rac guanine nucleotide exchange factor JJ-like [Nilaparvata lugens]
NLU008004.2	31.72	31.11	28.09	7.84	16.78	8.87	-1.44185	0	0	XP_022185334.1|1.4e-245|translocation protein SEC63 homolog [Nilaparvata lugens]
NLU002437.1	32.11	35.41	29.55	7.17	20.51	9.25	-1.44095	2.05924e-253	4.16557e-254	XP_022195469.1|3.0e-121|zinc finger CCCH domain-containing protein 13-like isoform X3 [Nilaparvata lugens]
NLU027000.1	146.44	135.87	147.56	46.21	52.98	50.83	-1.44046	0	0	XP_022207686.1|3.0e-68|homeobox protein SAX-1-like [Nilaparvata lugens]
NLU013217.1	13.28	17.22	11.57	3.89	6.88	4.64	-1.43999	2.39278e-212	5.61358e-213	XP_012285213.1|5.0e-108|PREDICTED: TOX high mobility group box family member 4-like isoform X3 [Orussus abietinus]
NLU013791.1	8.76	8.69	6.87	1.91	3.54	3.28	-1.43986	3.23393e-12	3.63219e-12
NLU021812.1	7.69	7.16	7.56	1.8	4.41	2.23	-1.43929	3.64367e-170	1.00602e-170	XP_022190555.1|0.0e+00|serine/threonine-protein kinase Tao [Nilaparvata lugens]
BGI_novel_G001045	9.37	6.43	7.97	3.3	2.9	2.17	-1.43905	2.53898e-07	3.38214e-07
NLU028962.2	12.86	15.39	12.16	2.93	7.69	4.48	-1.43862	3.18481e-177	8.53488e-178	XP_022189018.1|0.0e+00|calpain-A isoform X3 [Nilaparvata lugens]
NLU017154.1	8.85	9.85	12.13	3.17	4.56	3.57	-1.43728	1.77942e-83	8.08889e-84	XP_022188593.1|0.0e+00|protein O-mannosyl-transferase 2 [Nilaparvata lugens]
NLU022366.1	184.97	173.83	162.97	45.53	100.59	51.61	-1.43727	0	0	XP_022190176.1|6.5e-268|calnexin-like [Nilaparvata lugens]
NLU008087.1	83.07	79.53	79.42	19.41	47.51	23.72	-1.43701	0	0	XP_022185344.1|5.8e-194|la-related protein 4 [Nilaparvata lugens]
BGI_novel_G002359	20.15	18.3	20.25	3.78	13.32	4.49	-1.43679	5.78348e-103	2.28908e-103
NLU001802.3	15.33	14.15	16.37	3.43	8.17	3.96	-1.435	0	0	XP_022195079.1|0.0e+00|uncharacterized protein LOC111052645 [Nilaparvata lugens]
NLU002300.1	14.07	13.71	15.71	3.09	7.4	5.23	-1.43419	6.30171e-112	2.34585e-112	XP_022185847.1|0.0e+00|RNA polymerase II-associated protein 3 [Nilaparvata lugens]
NLU008635.1	208.91	216.26	208.56	61.92	115.68	61.35	-1.43405	0	0	XP_022199172.1|0.0e+00|calsyntenin-1 isoform X1 [Nilaparvata lugens]
NLU006172.1	75.39	81.11	78.34	20.7	46.48	19.52	-1.43402	0	0
NLU027064.1	17.11	16.86	14.68	4.72	8.73	4.4	-1.43352	1.10651e-77	5.22131e-78	OWR53929.1|2.1e-247|Cullin-5 [Danaus plexippus plexippus]
BGI_novel_G000237	13.78	18.5	14.82	3.8	9.28	4.18	-1.43293	2.01214e-66	1.03805e-66
BGI_novel_G000698	16.15	18.08	17.28	3.88	10.54	4.52	-1.43244	2.47912e-85	1.11146e-85
NLU028601.1	78.27	83.52	73.56	25.6	46.33	25.33	-1.43231	0	0	XP_022194304.1|1.8e-158|uncharacterized protein LOC111052014 isoform X1 [Nilaparvata lugens]
NLU013720.1	7.49	11.01	8.91	1.87	5.58	1.85	-1.43172	1.19869e-108	4.55626e-109	XP_022201495.1|7.5e-123|myotubularin-related protein 6-like [Nilaparvata lugens]
NLU026073.1	37.31	28.82	35.5	8.09	19.86	10.23	-1.43151	2.41679e-295	4.30386e-296	XP_014276802.1|5.0e-163|PREDICTED: FACT complex subunit Ssrp1 [Halyomorpha halys]
NLU016088.1	8.21	8.47	6.88	2.39	2.3	2.74	-1.43117	1.33639e-12	1.48533e-12	XP_022188106.1|3.0e-58|ubiquitin-conjugating enzyme E2 T-like [Nilaparvata lugens]
NLU006477.2	14.06	13.37	14.59	3.33	7.89	4.29	-1.43074	1.21388e-167	3.37735e-168	XP_011896280.1|2.7e-51|PREDICTED: mucin-19-like, partial [Cercocebus atys]
NLU022733.1	57.17	47.56	49.55	14.97	21.99	18.94	-1.42946	1.17487e-70	5.82197e-71	XP_022205038.1|1.1e-74|replication protein A 32 kDa subunit-A-like [Nilaparvata lugens]
NLU011043.2	48.61	40.11	47.3	11.29	24.97	15.49	-1.42881	0	0	XP_022200365.1|0.0e+00|uncharacterized protein LOC111057239 [Nilaparvata lugens]
NLU002108.1	22.71	22.55	24.68	5.92	11.02	8.33	-1.42869	4.52928e-271	8.6983e-272	XP_022195252.1|0.0e+00|uncharacterized protein LOC111052779 isoform X2 [Nilaparvata lugens]
NLU008119.1	10.74	7.27	8.6	1.64	6.59	1.52	-1.42832	5.97059e-14	6.41445e-14	XP_009301276.1|6.4e-17|zinc finger protein 501-like [Danio rerio]
NLU002497.1	294.78	357.89	317.07	82.81	186.35	89.71	-1.42798	0	0	XP_022183981.1|3.6e-219|uncharacterized protein LOC111043364 [Nilaparvata lugens]
NLU027471.1	11.91	11.43	11.67	2.67	7.32	3.01	-1.42735	3.41595e-149	1.03582e-149	XP_021926253.1|0.0e+00|membrane-associated protein Hem [Zootermopsis nevadensis]
BGI_novel_G002963	9.89	8.89	9.29	1.17	5.62	3.33	-1.42727	1.36091e-10	1.59801e-10
NLU013869.1	224.54	228.8	219.98	88.16	93.92	66.08	-1.42519	0	0	XP_022187299.1|5.5e-225|uncharacterized protein LOC111046112 [Nilaparvata lugens]
NLU017665.1	10.66	9.45	9	2.06	5.41	2.51	-1.42481	3.73792e-67	1.91494e-67	XP_022203259.1|1.3e-177|unconventional myosin-XVIIIa-like [Nilaparvata lugens]
NLU013078.2	49.63	47.94	46.16	12.72	21.09	14.37	-1.42425	0	0	XP_022201250.1|8.7e-104|ubiquitin-conjugating enzyme E2 H [Nilaparvata lugens]
NLU015565.1	23.47	33.72	47.87	10.69	19.99	8.94	-1.42425	0	0	XP_022196394.1|3.3e-240|neuronal acetylcholine receptor subunit alpha-5-like [Nilaparvata lugens]
BGI_novel_G000143	9.41	12.34	7.53	1.3	7.14	2.35	-1.42381	1.3056e-26	1.08143e-26
NLU020031.1	14.62	24.79	12.69	5.07	3.42	10.24	-1.42373	6.32958e-24	5.46923e-24	XP_022189877.1|1.2e-77|uncharacterized protein LOC111048311 [Nilaparvata lugens]
NLU019688.1	14.59	12.16	14.8	3.32	8.22	3.93	-1.42318	1.3248e-118	4.74665e-119	KYM97886.1|6.7e-130|FACT complex subunit Ssrp1 [Cyphomyrmex costatus]
NLU027736.1	9.92	11.82	11.38	2.46	4.88	2.4	-1.42304	2.26539e-250	4.62777e-251	XP_022193793.1|0.0e+00|DNA topoisomerase 3-beta-1, partial [Nilaparvata lugens]
NLU026574.1	18.1	13.25	18.82	4.22	7.42	6.96	-1.42268	2.51261e-69	1.25647e-69	XP_022184129.1|1.7e-202|replication factor C subunit 4 [Nilaparvata lugens]
NLU027635.1	7.22	8.13	7.37	1.85	5.01	2.23	-1.4226	3.3009e-65	1.72749e-65	XP_022193815.1|4.1e-77|uncharacterized protein LOC111051588 isoform X1 [Nilaparvata lugens]
NLU019004.2	44.42	48.18	44.04	15.08	17.45	18.06	-1.42234	1.39319e-238	2.96092e-239	XP_014220198.1|1.0e-134|PREDICTED: ferrochelatase, mitochondrial [Trichogramma pretiosum]
BGI_novel_G002173	10.44	8.09	7.71	1.63	7.13	1.04	-1.42187	4.28641e-61	2.34415e-61
NLU017028.1	14.16	10.95	12.25	3.43	6.8	4.07	-1.42133	3.69786e-63	1.97949e-63	XP_022199500.1|1.7e-166|zinc finger MYM-type protein 3-like [Nilaparvata lugens]
NLU020616.1	14.61	14.71	12.81	3.29	8.45	3.96	-1.42109	1.06448e-128	3.61148e-129	XP_013193561.1|5.7e-131|PREDICTED: RNA-directed DNA polymerase from mobile element jockey-like isoform X1 [Amyelois transitella]
BGI_novel_G001447	11.43	11.26	7.45	3.31	5.52	2.25	-1.4204	2.44486e-20	2.27057e-20
NLU004083.1	49.2	47.89	49.55	18.44	17.59	18.48	-1.41959	0	0	XP_022196515.1|0.0e+00|organic cation transporter protein isoform X1 [Nilaparvata lugens]
NLU014015.1	123.84	124.51	115.98	40.92	57.97	38.67	-1.41869	0	0	XP_022187244.1|1.2e-234|nose resistant to fluoxetine protein 6-like [Nilaparvata lugens]
NLU013415.1	35.14	34.84	35.33	6.81	22.38	13.47	-1.41806	0	0	XP_022205392.1|1.2e-143|serine/arginine repetitive matrix protein 1-like [Nilaparvata lugens]
NLU020246.1	46.14	41.56	40.43	15.11	20.73	14.88	-1.4178	0	0	XP_022189986.1|4.4e-247|RGM domain family member B-like isoform X1 [Nilaparvata lugens]
NLU018633.1	22	28.42	24.12	8.21	12	7.51	-1.41705	1.64576e-261	3.25693e-262	XP_022189383.1|5.3e-110|nicalin-like [Nilaparvata lugens]
NLU023287.1	22.09	19.91	16.92	5.09	12.01	4.81	-1.4167	7.25718e-65	3.81148e-65	XP_022191137.1|8.6e-173|BTB/POZ domain-containing adapter for CUL3-mediated RhoA degradation protein 3 [Nilaparvata lugens]
NLU003336.1	69.84	79.48	68.73	14.65	45.29	16.68	-1.41666	0	0	XP_022186300.1|0.0e+00|uncharacterized protein LOC111045140 isoform X20 [Nilaparvata lugens]
BGI_novel_G002186	16.3	14.55	15.9	3.51	9.16	4.8	-1.41663	3.90711e-109	1.48302e-109
NLU023620.1	7.52	8.14	7.13	2.24	4.59	2.15	-1.41639	4.34483e-103	1.71851e-103	XP_022191336.1|0.0e+00|UPF0505 protein C16orf62 homolog [Nilaparvata lugens]
NLU027302.1	38.54	35.14	31.95	4.94	30.21	4.42	-1.41597	5.77789e-230	1.26408e-230	XP_022197772.1|1.1e-237|uncharacterized protein LOC111054948 [Nilaparvata lugens]
NLU001564.1	77.65	63.9	63.95	25.54	31.62	19.3	-1.41549	4.63455e-205	1.11934e-205	XP_022194889.1|2.1e-72|peptidoglycan-recognition protein LF-like [Nilaparvata lugens]
NLU006360.1	12.09	13.61	14.33	5.04	6.48	3.84	-1.41546	7.94811e-225	1.77587e-225	XP_022197812.1|6.6e-169|peroxisomal targeting signal 2 receptor [Nilaparvata lugens]
NLU009658.1	68.38	70.05	70.23	16.51	42.51	19.09	-1.41473	0	0	XP_022199726.1|0.0e+00|probable ATP-dependent RNA helicase DDX60 [Nilaparvata lugens]
NLU007989.1	10.03	10.69	9.61	4.05	3.47	3.34	-1.41368	4.99986e-73	2.4291e-73	XP_022198779.1|0.0e+00|fatty-acid amide hydrolase 2-A-like isoform X4 [Nilaparvata lugens]
NLU001772.1	47.18	33.91	44.43	10.96	26.23	9.89	-1.4136	0	0	XP_022208054.1|0.0e+00|probable cation-transporting ATPase 13A3 [Nilaparvata lugens]
NLU002106.1	12.65	12.32	11.13	3.04	4.84	5.59	-1.41347	6.60871e-59	3.71173e-59	XP_022195247.1|3.1e-264|lethal(2)neighbour of tid protein [Nilaparvata lugens]
NLU001691.1	9.05	9.72	6.27	2.03	3	3.16	-1.41345	8.20706e-40	5.666e-40	XP_022194966.1|8.5e-132|deoxynucleoside triphosphate triphosphohydrolase SAMHD1 isoform X2 [Nilaparvata lugens]
NLU009525.1	24.46	24.57	22.39	13.79	16.87	13.07	-1.41345	0	0	XP_022199705.1|1.0e-141|surfeit locus protein 4 homolog [Nilaparvata lugens]
NLU018958.1	11.79	11.79	9.82	3.62	5.76	3.05	-1.41326	2.5681e-64	1.35867e-64	XP_003701656.1|2.6e-73|PREDICTED: pre-mRNA-splicing factor 38B-like isoform X3 [Megachile rotundata]
BGI_novel_G002376	10.09	12.25	8.33	1.64	6.25	3.51	-1.41279	3.37806e-33	2.54825e-33
NLU003985.1	11.41	9.53	11.37	3.03	5.02	4.05	-1.41276	1.63868e-87	7.21811e-88	XP_022196366.1|5.8e-268|sortilin-related receptor-like [Nilaparvata lugens]
NLU026050.1	269.51	232.57	241.34	92.49	87.34	124.49	-1.41265	0	0	XP_022201002.1|5.0e-96|chromodomain Y-like protein [Nilaparvata lugens]
NLU013845.1	21.69	18.07	21	4.82	12.38	5.56	-1.41247	4.56438e-132	1.5164e-132	XP_022202757.1|0.0e+00|transcriptional regulator ATRX homolog [Nilaparvata lugens]
NLU015091.1	10.37	12.11	10.79	3.62	5.33	3.45	-1.4123	3.99659e-75	1.91936e-75	XP_018572690.1|9.7e-160|PREDICTED: ATPase family AAA domain-containing protein 3 [Anoplophora glabripennis]
NLU021881.1	30.11	26.77	30.29	7.61	15.97	11.14	-1.41194	0	0	XP_014287623.1|0.0e+00|PREDICTED: integrin beta-PS isoform X1 [Halyomorpha halys]
NLU005468.1	51.19	54.31	54.14	16.1	29	14.54	-1.41172	0	0	XP_022184740.1|7.8e-129|LOW QUALITY PROTEIN: S-methyl-5'-thioadenosine phosphorylase-like [Nilaparvata lugens]
NLU022112.2	21.38	21.1	22.8	5.95	12.58	5.92	-1.4115	5.97332e-206	1.43791e-206	XP_022191127.1|0.0e+00|bifunctional heparan sulfate N-deacetylase/N-sulfotransferase-like [Nilaparvata lugens]
NLU009281.1	11.65	10.19	8.46	6.55	9.11	6.18	-1.41137	4.95475e-159	1.43192e-159	XP_022199595.1|1.9e-84|probable multidrug resistance-associated protein lethal(2)03659 [Nilaparvata lugens]
NLU021168.1	12.19	8.22	9.35	3.33	5.49	2.29	-1.41111	5.37582e-28	4.35412e-28	XP_022204386.1|5.0e-89|receptor-type guanylate cyclase gcy-28-like, partial [Nilaparvata lugens]
NLU016362.1	27.2	30.41	29.43	6.55	19.37	9.41	-1.41042	6.45651e-179	1.7191e-179	XP_022201359.1|6.1e-186|LOW QUALITY PROTEIN: tyrosine kinase receptor Cad96Ca-like [Nilaparvata lugens]
NLU005324.1	7.88	7.05	7.2	1.75	4.71	1.97	-1.40971	3.91225e-257	7.83591e-258	XP_022197268.1|0.0e+00|RNA-binding protein 5 [Nilaparvata lugens]
NLU011932.1	10.85	10.09	9.64	2.99	5.58	2.92	-1.4094	3.06594e-97	1.25956e-97	XP_022199230.1|0.0e+00|serine/threonine-protein kinase PRP4 homolog [Nilaparvata lugens]
NLU005937.1	12.39	10.93	11.16	3.19	6.52	3.65	-1.40936	6.43148e-150	1.94167e-150	XP_022197674.1|0.0e+00|dynamin-like 120 kDa protein, mitochondrial isoform X2 [Nilaparvata lugens]
NLU013710.1	14.6	14.49	14.36	4.42	8.3	4.28	-1.40919	1.97771e-280	3.72184e-281	XP_022201559.1|0.0e+00|72 kDa inositol polyphosphate 5-phosphatase [Nilaparvata lugens]
NLU017361.1	25.98	26.62	22.03	6.77	14.29	7.26	-1.40916	3.33443e-208	7.95133e-209	XP_015512267.1|2.2e-299|PREDICTED: ATP-dependent RNA helicase abstrakt [Neodiprion lecontei]
NLU017445.1	22.69	20.66	22.36	6.49	12.73	7.44	-1.4085	7.61368e-283	1.42269e-283	XP_022188718.1|8.7e-170|uncharacterized protein LOC111047305 isoform X1 [Nilaparvata lugens]
NLU004718.1	21.3	20.29	19.56	4.37	12.71	6.36	-1.4081	3.83983e-207	9.19227e-208	XP_022196800.1|2.0e-252|protein disulfide-isomerase A5 [Nilaparvata lugens]
NLU003101.1	9.99	15.13	9.74	3.91	5	7.03	-1.40777	3.31812e-136	1.07191e-136	XP_022195846.1|0.0e+00|protein Skeletor, isoforms B/C [Nilaparvata lugens]
NLU017977.1	16.14	14.09	15.31	4.53	8.6	3.85	-1.40745	1.38752e-41	9.3596e-42	XP_022185589.1|3.1e-147|transmembrane protein 179-like [Nilaparvata lugens]
NLU027815.1	42.54	36.65	44.11	12.93	18.04	14.75	-1.40727	1.11967e-85	5.00492e-86	XP_022192970.1|5.5e-115|UMP-CMP kinase [Nilaparvata lugens]
BGI_novel_G000424	18.2	18.62	16.06	5.75	8.59	5.49	-1.40637	3.66001e-107	1.40432e-107
NLU006734.1	18.6	16.72	13.04	5.78	6.81	5.56	-1.40556	3.72448e-67	1.90756e-67	XP_022198140.1|3.6e-192|alpha-1,6-mannosyl-glycoprotein 2-beta-N-acetylglucosaminyltransferase-like [Nilaparvata lugens]
NLU020749.1	125.78	129.5	123.65	37.73	56.99	47.21	-1.40547	0	0	XP_022204075.1|8.6e-243|26S proteasome non-ATPase regulatory subunit 11 [Nilaparvata lugens]
NLU014774.1	166.24	155.42	165.12	58.54	62.68	52.8	-1.40467	0	0	ADE34167.2|0.0e+00|lipophorin receptor [Nilaparvata lugens]
BGI_novel_G001435	12.44	11.23	11.49	2.82	7.05	3.42	-1.40444	1.43856e-217	3.30414e-218
NLU007175.1	12.69	10.62	9.03	2.93	6.78	3.27	-1.40323	0	0	XP_022198380.1|0.0e+00|nucleosome-remodeling factor subunit NURF301 [Nilaparvata lugens]
BGI_novel_G000967	7.64	8.06	7.33	1.53	5.58	1.43	-1.40184	6.91032e-13	7.61796e-13
NLU017153.1	33.42	33.93	31.23	11.1	16.92	9.48	-1.4013	3.15459e-260	6.26804e-261	XP_022188592.1|8.2e-290|sulfite oxidase-like [Nilaparvata lugens]
NLU017898.1	13.88	12.93	11.79	2.54	9.26	2.92	-1.40125	5.34293e-87	2.36412e-87	XP_022192660.1|8.2e-35|uncharacterized protein LOC111050620 [Nilaparvata lugens]
NLU017695.1	8.1	6.92	7.28	2.08	4.45	2.86	-1.40025	1.15042e-241	2.41743e-242	XP_022186156.1|1.3e-29|gastrula zinc finger protein XlCGF57.1-like isoform X1 [Nilaparvata lugens]
NLU009845.1	21.79	17.49	22.37	3.87	8.36	6.15	-1.3998	6.43581e-285	1.18889e-285	XP_022199789.1|0.0e+00|Golgi apparatus protein 1 [Nilaparvata lugens]
NLU016093.1	16.1	17.04	13.35	5.25	6.12	5.56	-1.39965	3.73235e-37	2.6656e-37	XP_022188109.1|1.7e-55|RNA 3'-terminal phosphate cyclase-like [Nilaparvata lugens]
NLU010383.1	22.41	19.25	22.48	6.29	10.29	7.72	-1.39962	0	0	XP_022186011.1|0.0e+00|kinesin-like protein KIF11 isoform X1 [Nilaparvata lugens]
NLU028258.1	48.55	57.8	49.14	14.2	25.75	18.73	-1.39961	0	0	XP_022185307.1|0.0e+00|coiled-coil domain-containing protein 40 [Nilaparvata lugens]
BGI_novel_G000763	25.89	28.32	21.9	6.71	14.61	7.12	-1.39941	2.05727e-58	1.16092e-58
BGI_novel_G000176	22.33	20.03	19.12	3.57	15.54	4.19	-1.3993	5.766e-159	1.66714e-159
NLU011704.1	9.78	9.4	10.11	2.44	6.2	2.45	-1.39914	2.04765e-150	6.16826e-151	XP_022186543.1|6.3e-243|cytoplasmic FMR1-interacting protein-like [Nilaparvata lugens]
NLU021660.2	9.39	8.01	7.81	4.46	3.88	3.97	-1.39867	9.16102e-81	4.23021e-81	XP_022190491.1|1.7e-106|EEF1A lysine methyltransferase 2-like [Nilaparvata lugens]
NLU020277.1	9.87	9.02	10.1	2.56	5.03	3.38	-1.39776	9.20142e-86	4.11058e-86	XP_022189943.1|0.0e+00|protein O-mannosyltransferase 1 [Nilaparvata lugens]
NLU026474.1	177.21	171.11	186.77	54.26	107.82	47.81	-1.39641	0	0	XP_022192960.1|9.8e-197|guanine nucleotide-binding protein G(I)/G(S)/G(T) subunit beta-1 [Nilaparvata lugens]
NLU013654.1	24.24	34.99	20.4	6.19	13.45	10.07	-1.39617	1.14735e-58	6.45923e-59	XP_022187139.1|2.2e-51|uncharacterized protein LOC111045969 [Nilaparvata lugens]
BGI_novel_G001001	21.54	19.65	21.33	6.77	10.7	6.07	-1.39468	2.37138e-68	1.20098e-68
NLU023884.1	8.2	5.55	9.19	2.34	3.42	2.9	-1.39441	8.16046e-54	4.82419e-54	XP_022205409.1|4.7e-246|centromere/kinetochore protein zw10 homolog [Nilaparvata lugens]
NLU013605.1	8.82	8.69	8.56	1.83	5.23	2.94	-1.39421	1.90248e-146	5.85746e-147	XP_022198679.1|2.4e-281|zinc finger protein 774-like, partial [Nilaparvata lugens]
NLU023770.1	11.58	11.41	12.79	2.83	6.42	4.24	-1.39397	3.1045e-44	2.02314e-44	XP_022205392.1|4.2e-192|serine/arginine repetitive matrix protein 1-like [Nilaparvata lugens]
BGI_novel_G001722	21.32	18.69	23.15	6.8	10.37	6.13	-1.3934	2.20584e-24	1.88929e-24
NLU028359.1	15.65	16.02	17.18	4.3	10.05	3.97	-1.3934	5.24965e-39	3.65778e-39	XP_022192363.1|2.5e-124|uncharacterized protein C18orf8-like [Nilaparvata lugens]
NLU022146.1	88.99	96.45	73.19	34.65	29.41	32.92	-1.39292	0	0	XP_022204765.1|2.3e-170|mitochondrial 2-oxodicarboxylate carrier [Nilaparvata lugens]
BGI_novel_G002520	14.84	17.6	15.15	4.11	8.64	5.07	-1.39253	8.36562e-35	6.15931e-35
NLU002447.1	9	8.42	7.92	2.73	4.27	2.7	-1.3921	1.86552e-109	7.076e-110	XP_022195458.1|0.0e+00|vacuolar protein sorting-associated protein 8 homolog [Nilaparvata lugens]
NLU015968.1	22.24	18.69	20.2	5.62	12.62	5.36	-1.39123	0	0	XP_021928232.1|7.7e-176|coiled-coil domain-containing protein AGAP005037 [Zootermopsis nevadensis]
NLU027122.1	16.34	16.12	16.56	4.26	10.07	4.65	-1.39123	0	0	XP_011896280.1|8.3e-24|PREDICTED: mucin-19-like, partial [Cercocebus atys]
NLU014072.1	226.92	247.21	197.66	81.43	94.2	87.49	-1.39085	0	0	XP_022201697.1|0.0e+00|major facilitator superfamily domain-containing protein 6-A-like [Nilaparvata lugens]
NLU002139.1	18.51	17.53	16.36	4.72	9.31	5.87	-1.3901	1.5193e-221	3.42696e-222	XP_022195343.1|2.2e-173|LOW QUALITY PROTEIN: cell division cycle and apoptosis regulator protein 1-like [Nilaparvata lugens]
NLU021533.4	44.02	42.82	38.49	14.58	19.42	13.73	-1.38898	0	0	XP_022201836.1|1.7e-260|dihydropyrimidinase isoform X3 [Nilaparvata lugens]
NLU009330.2	28.49	30.3	26.8	10.7	11.25	11.66	-1.38862	4.48207e-104	1.76027e-104	XP_022185738.1|2.9e-52|small nuclear ribonucleoprotein Sm D3-like [Nilaparvata lugens]
NLU018866.2	9.71	10.37	9.88	2.82	5.17	3.66	-1.38849	9.76597e-133	3.2302e-133	XP_022186797.1|1.9e-266|protein VAC14 homolog [Nilaparvata lugens]
BGI_novel_G000581	48.24	49.74	48.95	14.75	27.88	12.88	-1.38833	3.5655e-156	1.04323e-156
NLU017441.3	10.93	12.51	10.71	3.02	6.01	3.68	-1.38715	8.88463e-105	3.46096e-105	XP_022188714.1|0.0e+00|LOW QUALITY PROTEIN: mitotic spindle assembly checkpoint protein MAD1 [Nilaparvata lugens]
NLU010743.1	58.18	68.33	51.93	17.86	30.89	19.02	-1.38644	0	0	XP_022200237.1|0.0e+00|ATP-binding cassette sub-family G member 4 isoform X1 [Nilaparvata lugens]
NLU018251.1	33.18	35.4	30.74	7.26	22.14	8.43	-1.38631	0	0	XP_022189061.1|0.0e+00|RNA-binding protein 25-like [Nilaparvata lugens]
BGI_novel_G001545	25.85	32.88	25.55	7.4	14.95	8.81	-1.3863	1.33213e-30	1.04281e-30
NLU011116.1	10.88	10.79	11.26	2.81	6.82	2.71	-1.38428	3.47375e-228	7.63678e-229	XP_022196289.1|0.0e+00|calponin homology domain-containing protein DDB_G0272472 isoform X2 [Nilaparvata lugens]
NLU011494.1	12.58	13.89	11.22	2.65	7.14	4.73	-1.38346	6.94439e-143	2.17594e-143	XP_022198676.1|1.8e-128|zinc finger protein 64-like isoform X3 [Nilaparvata lugens]
NLU008765.1	7.84	7.65	7.48	2.93	2.66	3.17	-1.38313	3.47395e-62	1.87904e-62
NLU007776.1	4536.92	4249.13	4702.44	1662.79	2263.27	1220.07	-1.38287	0	0	XP_022198758.1|0.0e+00|leucine-rich repeat-containing protein 15 [Nilaparvata lugens]
NLU013916.1	7.96	7.57	8.64	4.12	4.78	3.93	-1.38263	1.95063e-99	7.89174e-100	XP_022194206.1|5.4e-231|probable proline--tRNA ligase, mitochondrial [Nilaparvata lugens]
BGI_novel_G001272	8.53	6.95	9.13	1.86	3.39	4.12	-1.3822	3.76661e-28	3.04423e-28
BGI_novel_G000741	92.06	104.82	88.99	26.17	55.67	26.74	-1.38201	0	0
NLU012135.1	14.5	12.81	14.12	4.06	7.89	5.43	-1.38108	0	0	XP_022186632.1|0.0e+00|LOW QUALITY PROTEIN: PHD and RING finger domain-containing protein 1-like [Nilaparvata lugens]
NLU028688.1	651.92	769.2	674.9	167.59	413.55	225.39	-1.37997	0	0	XP_022202377.1|4.1e-171|calreticulin-like [Nilaparvata lugens]
NLU010505.1	349.22	400.57	280.18	119.64	154.74	113.8	-1.37962	0	0	XP_022200151.1|1.0e-201|mitochondrial amidoxime-reducing component 1-like [Nilaparvata lugens]
BGI_novel_G000355	32.88	38.54	33.29	11.31	18.13	10.54	-1.37929	6.94472e-240	1.46671e-240
NLU006091.1	20.14	16.31	19.28	4	10.7	6.72	-1.37927	1.68293e-170	4.6376e-171	XP_022197760.1|0.0e+00|exportin-2 [Nilaparvata lugens]
BGI_novel_G001885	8.1	9.22	6.82	1.5	5.85	1.63	-1.37705	3.29214e-08	4.21816e-08
NLU014956.1	51.11	59.64	49.34	17.5	27.68	16.63	-1.37689	7.67247e-282	1.43571e-282	XP_022202091.1|5.1e-259|transmembrane protein 135-like [Nilaparvata lugens]
NLU004001.1	8.71	13.38	7.66	3.23	3.99	4.16	-1.37629	3.68146e-130	1.2358e-130	XP_022196429.1|0.0e+00|venom dipeptidyl peptidase 4-like isoform X2 [Nilaparvata lugens]
NLU024165.1	40.88	45.16	34.1	19.01	27.33	16.3	-1.37624	0	0	XP_022203925.1|0.0e+00|diacylglycerol kinase theta isoform X1 [Nilaparvata lugens]
NLU025748.1	15.5	14.09	14.47	4.2	9.31	3.81	-1.37597	1.19444e-155	3.50753e-156	XP_022192584.1|0.0e+00|exocyst complex component 1-like [Nilaparvata lugens]
BGI_novel_G000056	52.74	43.5	43.16	6.87	38.25	8.16	-1.37584	1.86338e-101	7.43712e-102
BGI_novel_G001325	19.03	24.87	25.36	7.67	11.71	7.08	-1.37567	1.64847e-185	4.27518e-186
NLU022088.1	35.93	33.4	34.07	10.17	15.62	16.41	-1.37536	6.89316e-258	1.37514e-258	XP_022190667.1|7.1e-186|ruvB-like helicase 1 [Nilaparvata lugens]
NLU005049.1	9.19	12.96	7.81	2.78	5.32	3.75	-1.37511	8.05147e-234	1.74542e-234	XP_022184643.1|0.0e+00|interaptin-like [Nilaparvata lugens]
NLU023508.1	8.27	8.14	6.99	1.31	5.68	2.05	-1.37468	1.00279e-152	2.98876e-153	XP_022191272.1|2.2e-114|uncharacterized SDCCAG3 family protein-like [Nilaparvata lugens]
BGI_novel_G002477	35.32	36.3	38.54	10.09	21.42	10.77	-1.37441	5.00566e-261	9.91275e-262
NLU018885.1	19.4	15.71	17.42	4.86	8.84	6.43	-1.37421	6.42295e-64	3.41178e-64	XP_022188172.1|2.6e-205|cAMP-dependent protein kinase catalytic subunit [Nilaparvata lugens]
NLU018757.1	18.9	19.72	14.26	4.81	9.88	5.61	-1.37404	4.68045e-64	2.48432e-64	XP_022203619.1|5.2e-106|atrial natriuretic peptide receptor 3-like, partial [Nilaparvata lugens]
NLU003893.1	28.55	32.63	28.04	9.57	14.17	10.15	-1.37369	3.49213e-94	1.46856e-94	XP_022184258.1|1.4e-56|protein KRTCAP2 homolog [Nilaparvata lugens]
NLU027432.1	8.24	7.91	7.94	2.16	4.16	3.46	-1.37331	1.03509e-82	4.73148e-83	XP_022190447.1|1.9e-109|sphingosine-1-phosphate phosphatase 2-like [Nilaparvata lugens]
NLU018759.1	52.92	51.43	40.55	16.5	22.36	15.6	-1.37271	2.20998e-58	1.24798e-58	XP_022189426.1|3.4e-59|Krueppel homolog 2 [Nilaparvata lugens]
NLU026009.1	25.96	20.01	22.34	5.46	14.24	6.69	-1.37264	1.33257e-51	8.0886e-52	XP_022192710.1|1.9e-55|dynein assembly factor 1, axonemal-like [Nilaparvata lugens]
NLU011068.1	24.98	20.69	18.51	6.15	9.6	8.9	-1.37262	1.36938e-78	6.42529e-79	XP_022186277.1|6.2e-199|guanine nucleotide-binding protein G(i) subunit alpha [Nilaparvata lugens]
NLU020171.1	63.05	56.28	55.02	21.46	29.06	22.65	-1.37251	0	0	AGH30330.1|0.0e+00|piwi [Nilaparvata lugens]
NLU001919.1	154.82	165.17	144.74	40.62	96.44	44.98	-1.37213	0	0	XP_022195095.1|0.0e+00|uncharacterized protein LOC111052661 isoform X1 [Nilaparvata lugens]
NLU018064.1	9.3	9.51	8.52	2.44	5.78	2.32	-1.37201	1.28379e-118	4.59629e-119	XP_022188996.1|5.7e-269|C2 domain-containing protein 5 [Nilaparvata lugens]
NLU015045.1	9.49	7.36	8.15	2.05	5.14	2.47	-1.37124	5.73265e-60	3.18386e-60	XP_011643588.1|3.0e-263|PREDICTED: LOW QUALITY PROTEIN: 1-phosphatidylinositol 4,5-bisphosphate phosphodiesterase gamma-1-like [Pogonomyrmex barbatus]
NLU015336.1	12.74	10.56	10.66	2.99	6.99	3.18	-1.37073	0	0	XP_022187776.1|0.0e+00|ubiquitin carboxyl-terminal hydrolase 34 isoform X2 [Nilaparvata lugens]
NLU008671.2	27.33	28.47	24.91	10.33	11.17	9.67	-1.37034	0	0	XP_022185487.1|2.0e-39|electron transfer flavoprotein regulatory factor 1 [Nilaparvata lugens]
NLU012766.1	17.77	27.97	11.22	9.13	5.24	7.45	-1.37018	9.52145e-165	2.68079e-165	XP_022201112.1|0.0e+00|alpha,alpha-trehalose-phosphate synthase [UDP-forming]-like isoform X2 [Nilaparvata lugens]
NLU026937.1	19.79	17.04	17.44	5.94	8.52	6.32	-1.36927	1.10597e-48	6.92205e-49	XP_018908215.1|8.0e-135|PREDICTED: EH domain-containing protein 3 isoform X2 [Bemisia tabaci]
NLU002116.1	11.93	8.61	8.34	3.09	5.29	2.83	-1.36882	8.3547e-65	4.39123e-65	XP_022195191.1|8.0e-148|folylpolyglutamate synthase, mitochondrial isoform X2 [Nilaparvata lugens]
NLU003329.1	18.05	16.56	16.42	5.95	9.14	5.68	-1.36851	8.63469e-118	3.11325e-118	XP_022186397.1|5.6e-233|WD repeat-containing and planar cell polarity effector protein fritz [Nilaparvata lugens]
NLU015201.1	21.27	24.05	20	10.4	12.89	8.61	-1.36806	0	0	XP_022189041.1|6.8e-43|uncharacterized protein LOC111047567 isoform X3 [Nilaparvata lugens]
NLU016361.1	36.97	37.45	37.21	9.02	24.11	10.11	-1.36806	0	0	XP_022201359.1|4.8e-154|LOW QUALITY PROTEIN: tyrosine kinase receptor Cad96Ca-like [Nilaparvata lugens]
NLU023819.1	17.2	16.78	16.95	4.02	13.57	3.41	-1.36788	3.21707e-94	1.3516e-94	XP_022188487.1|4.2e-106|uncharacterized protein LOC111047124 [Nilaparvata lugens]
NLU026042.1	62.41	72.99	54.09	20.61	31.68	20.43	-1.36766	0	0	XP_022200972.1|0.0e+00|non-lysosomal glucosylceramidase [Nilaparvata lugens]
NLU027121.1	12.45	13.34	12.71	4.7	7.54	3.8	-1.36623	5.29871e-108	2.02251e-108	XP_022206744.1|8.2e-206|endochitinase A-like isoform X1 [Nilaparvata lugens]
NLU002371.1	21.76	20.93	24.05	5.51	13.71	6.88	-1.36608	4.90023e-218	1.12355e-218	XP_022195371.1|0.0e+00|structural maintenance of chromosomes protein 4-like [Nilaparvata lugens]
NLU012254.2	150.12	148.24	136.56	44.05	82.52	46.94	-1.36547	0	0	XP_022200896.1|1.4e-220|probable medium-chain specific acyl-CoA dehydrogenase, mitochondrial [Nilaparvata lugens]
NLU024960.1	25.86	22.43	24.7	7.8	14.56	6.45	-1.36504	0	0	XP_022192134.1|2.2e-209|DDB1- and CUL4-associated factor 7 [Nilaparvata lugens]
NLU009640.1	100.98	124.5	212.51	71.17	50.61	45.88	-1.3649	0	0	XP_022199748.1|1.0e-294|putative aminopeptidase W07G4.4 [Nilaparvata lugens]
NLU009955.2	14	15.68	16.13	4.15	9	4.48	-1.36481	2.50051e-68	1.26671e-68	XP_022199869.1|2.1e-257|exostosin-2 [Nilaparvata lugens]
NLU027491.1	20.39	18.06	20.9	4.24	7.93	6.32	-1.36263	7.74127e-289	1.40638e-289	XP_022193710.1|0.0e+00|LOW QUALITY PROTEIN: uncharacterized protein LOC111051493 [Nilaparvata lugens]
BGI_novel_G002527	10.39	7.95	9.26	2.83	4.59	3.25	-1.36165	7.06823e-32	5.43816e-32
NLU009088.1	10.33	10.28	10.71	3.41	6.34	2.74	-1.36156	1.5707e-117	5.6799e-118	XP_022199419.1|3.2e-110|dynactin subunit 2-like [Nilaparvata lugens]
NLU003640.3	51.93	58.05	54.96	18.7	29.19	15.89	-1.36078	0	0	XP_022184177.1|7.6e-222|coiled-coil domain-containing protein 47 [Nilaparvata lugens]
NLU008854.2	9.11	10.39	8.97	3.42	5.56	3.63	-1.36045	0	0	XP_022185692.1|4.6e-129|ceramide glucosyltransferase isoform X1 [Nilaparvata lugens]
NLU026823.1	17.77	18.97	14.82	6.05	7.74	6.2	-1.36043	1.33934e-140	4.2501e-141	XP_022193344.1|2.9e-125|mitochondrial carnitine/acylcarnitine carrier protein [Nilaparvata lugens]
NLU017696.1	15.94	13.78	16.71	4.02	7.01	6.17	-1.3599	2.96721e-114	1.08956e-114	XP_022188921.1|2.2e-255|histone-lysine N-methyltransferase, H3 lysine-9 specific SUVH6-like [Nilaparvata lugens]
NLU008811.1	20.34	16.21	17.05	6.27	8.55	5.93	-1.35954	7.66139e-68	3.89946e-68	XP_022185669.1|1.2e-192|protein alan shepard [Nilaparvata lugens]
NLU005069.1	12.98	14.1	11.93	4.69	7.04	4.18	-1.35949	4.98311e-141	1.57598e-141	XP_022184647.1|0.0e+00|beta-catenin-like protein 1 [Nilaparvata lugens]
BGI_novel_G001923	68.14	54.11	73.64	17.09	38.86	19.6	-1.35833	4.45337e-157	1.29591e-157
NLU003498.1	63.7	144.87	80.57	33.6	41.95	34.53	-1.35713	0	0	ASK06159.1|0.0e+00|ATP-binding cassette sub-family B member 10 [Nilaparvata lugens]
NLU016078.1	11.25	7.83	10.36	2.62	5.34	3.43	-1.3567	3.47573e-36	2.51422e-36	XP_022202705.1|7.3e-143|uncharacterized protein LOC111059362 [Nilaparvata lugens]
BGI_novel_G003036	10.82	9.13	10.19	3.03	5.94	2.78	-1.35636	2.05783e-104	8.04356e-105
NLU026955.1	44.67	52.57	48.54	15.38	27.85	15.04	-1.35612	0	0	XP_022193244.1|0.0e+00|lon protease homolog, mitochondrial-like [Nilaparvata lugens]
BGI_novel_G000844	11.25	9.66	10.45	1.42	8.46	2.34	-1.35587	4.60774e-42	3.09102e-42
BGI_novel_G001456	8.39	7.49	7.18	1.9	5.55	1.58	-1.35582	9.00356e-217	2.07396e-217
NLU021482.1	30.19	28.58	29.22	9.54	16.79	7	-1.3553	9.84763e-31	7.69315e-31	XP_022189455.1|2.9e-23|plexin domain-containing protein 1 [Nilaparvata lugens]
NLU003861.1	62.81	61.02	52.95	21.37	35.53	19.26	-1.3546	0	0	XP_022196338.1|1.6e-153|tetraspanin-9-like [Nilaparvata lugens]
NLU022145.1	8.12	10.9	6.74	2.6	3.29	3.9	-1.35439	5.02243e-23	4.42458e-23	XP_022190705.1|3.7e-37|uncharacterized protein LOC111049019, partial [Nilaparvata lugens]
NLU006754.2	80.67	87.83	82.12	31	41.6	30.64	-1.35409	0	0	XP_022184976.1|2.4e-138|androgen-induced gene 1 protein-like isoform X1 [Nilaparvata lugens]
NLU019917.2	51.63	51.34	47.12	15.1	30.26	13.27	-1.354	0	0	XP_022189828.1|0.0e+00|piwi-like protein Ago3 isoform X1 [Nilaparvata lugens]
BGI_novel_G002483	46.33	40.33	40.36	10.49	27.52	11.46	-1.35377	2.21757e-175	5.98114e-176
NLU007667.1	11.3	9.46	8.65	2.69	5.27	3.68	-1.35352	6.94804e-118	2.50328e-118	XP_022185116.1|8.1e-216|zinc finger protein 343-like [Nilaparvata lugens]
NLU003874.1	8.31	7.24	7.14	2.49	3.74	2.65	-1.35302	3.40517e-144	1.05655e-144	XP_002428135.1|1.7e-117|protein FAM11A, putative [Pediculus humanus corporis]
BGI_novel_G002045	16.23	15.06	9.82	5.48	6.63	3.85	-1.35302	9.77434e-47	6.22935e-47
NLU011232.1	32.64	24.91	26.13	8.86	15.94	10	-1.35241	0	0	XP_022200420.1|1.6e-285|serine/threonine-protein kinase 26 isoform X1 [Nilaparvata lugens]
NLU020109.1	18.45	18.98	19.12	5.3	10.06	6.56	-1.35231	7.81626e-62	4.23712e-62	XP_022189909.1|3.6e-137|LOW QUALITY PROTEIN: molybdenum cofactor biosynthesis protein 1-like [Nilaparvata lugens]
NLU025262.1	7.65	7.89	8.35	3.12	3.54	2.61	-1.35217	9.37905e-39	6.55745e-39	XP_022189635.1|6.3e-268|inhibitor of nuclear factor kappa-B kinase subunit alpha [Nilaparvata lugens]
BGI_novel_G000161	9.35	7.05	6.96	2.74	4.39	1.92	-1.35103	1.37869e-17	1.36108e-17
NLU003690.1	22.25	21.1	23.2	9.01	14.19	9.04	-1.35019	0	0	XP_022196275.1|0.0e+00|pre-mRNA 3' end processing protein WDR33-like [Nilaparvata lugens]
NLU006719.1	9.6	7.82	7.06	1.74	5.97	2.33	-1.35012	3.12341e-29	2.49573e-29	XP_022198112.1|3.5e-40|protein spitz-like [Nilaparvata lugens]
NLU014338.1	14.47	17.75	13.96	5.54	7.06	5.34	-1.34981	9.9064e-51	6.06582e-51	XP_022194388.1|1.0e-152|endoplasmic reticulum mannosyl-oligosaccharide 1,2-alpha-mannosidase [Nilaparvata lugens]
NLU008325.1	17.44	15.76	15.77	4.14	10.53	4.58	-1.34945	5.44205e-186	1.40918e-186	XP_022189142.1|8.3e-127|pinin-like [Nilaparvata lugens]
NLU024897.1	41.64	35.36	38.31	10.47	19.85	14.76	-1.34938	1.43541e-191	3.62144e-192	XP_022192041.1|2.4e-278|PC4 and SFRS1-interacting protein [Nilaparvata lugens]
NLU021343.1	7.28	7.95	8.08	2	4.19	3.08	-1.34915	6.97611e-86	3.11368e-86	XP_022188921.1|1.8e-204|histone-lysine N-methyltransferase, H3 lysine-9 specific SUVH6-like [Nilaparvata lugens]
NLU007466.1	21.71	26.55	21.96	5.36	13.96	8.17	-1.34866	4.21617e-195	1.05194e-195	XP_022198574.1|0.0e+00|ATP-dependent RNA helicase SUV3 homolog, mitochondrial [Nilaparvata lugens]
NLU013848.2	18.2	17.18	17.22	5.1	10.56	5.09	-1.34802	0	0	XP_021919018.1|0.0e+00|cold shock domain-containing protein E1 isoform X2 [Zootermopsis nevadensis]
NLU001548.1	16.5	18.02	15.55	5.76	8.66	5.16	-1.34792	4.77843e-267	9.29118e-268	XP_022194867.1|0.0e+00|colorectal mutant cancer protein-like [Nilaparvata lugens]
NLU011220.1	7.98	6.49	7.76	4.59	4.3	3.66	-1.3474	1.01861e-58	5.73043e-59	XP_022186298.1|3.9e-26|uncharacterized protein LOC111045246 [Nilaparvata lugens]
NLU018050.1	7.32	8.31	8.05	2.45	4.34	2.53	-1.3466	6.23275e-146	1.92312e-146	XP_022201550.1|7.6e-42|uncharacterized protein LOC111058344, partial [Nilaparvata lugens]
NLU014655.1	15.58	14.49	15.53	4.55	6.99	6.25	-1.34655	3.63773e-58	2.0581e-58	XP_022187515.1|3.3e-227|uncharacterized protein LOC111046301 [Nilaparvata lugens]
NLU001554.2	16.92	14.58	16.52	4.24	10.88	4.01	-1.34607	0	0	XP_022194857.1|0.0e+00|dedicator of cytokinesis protein 1 isoform X2 [Nilaparvata lugens]
BGI_novel_G000180	13.42	10.3	14.05	3.8	8.49	2.37	-1.34588	6.41201e-27	5.28122e-27
NLU003608.1	41.68	50.13	41.81	14.55	16.69	20.71	-1.34544	1.7905e-155	5.26505e-156	XP_022196207.1|7.5e-205|uroporphyrinogen decarboxylase [Nilaparvata lugens]
NLU010901.1	16.2	14.76	14.66	5.31	7.85	4.82	-1.34439	0	0	XP_022186151.1|0.0e+00|phosphatidylinositol 4-kinase alpha [Nilaparvata lugens]
NLU005993.1	19.89	24.86	17.7	7.78	9.97	8.22	-1.34408	5.9062e-259	1.17589e-259	XP_022190051.1|1.3e-129|neuralized-like protein 2 [Nilaparvata lugens]
BGI_novel_G000643	23.99	22.97	22.51	4.02	18.45	4.95	-1.34397	0	0
NLU004973.1	10.68	8.53	8.86	2.99	5.05	3.01	-1.34389	8.41153e-88	3.6973e-88	XP_021920000.1|8.7e-14|pre-mRNA-processing factor 39 isoform X2 [Zootermopsis nevadensis]
NLU016352.1	36.57	48.13	27.73	14.33	15.58	16.23	-1.34353	5.32113e-187	1.37221e-187	XP_022188265.1|0.0e+00|kelch-like protein 6 [Nilaparvata lugens]
BGI_novel_G001782	16.68	16.31	14.04	2.05	13.69	2.74	-1.34346	5.04297e-76	2.41249e-76
NLU012004.1	24.84	30.47	16.94	6.46	15.71	6.97	-1.34305	4.42979e-242	9.2967e-243	XP_022200792.1|0.0e+00|zinc homeostasis factor 1 [Nilaparvata lugens]
BGI_novel_G001797	13.03	10.11	12.92	3.41	7.6	3.2	-1.34304	3.97422e-118	1.43027e-118
NLU025657.1	14.61	14.73	15.62	5.5	7.02	5.25	-1.3427	1.78876e-26	1.48639e-26	KDR20051.1|4.9e-10|hypothetical protein L798_05444 [Zootermopsis nevadensis]
NLU013449.1	34.57	40.12	32.46	12.12	18.39	11.6	-1.34256	0	0	XP_022193954.1|1.2e-278|glycerol kinase-like [Nilaparvata lugens]
NLU016104.1	13.56	11.88	12.99	3	6.01	7.16	-1.34226	4.09004e-144	1.27069e-144	XP_022202666.1|1.4e-145|calumenin isoform X1 [Nilaparvata lugens]
NLU022351.1	40.17	32.76	36.49	10.02	11.94	21.05	-1.34204	1.11281e-184	2.88895e-185	XP_022202552.1|7.2e-286|cyclin-A2-like [Nilaparvata lugens]
NLU003475.1	12.17	10.87	12.91	3.74	6.22	4.06	-1.342	2.24551e-34	1.66404e-34	XP_022196079.1|3.9e-159|BTB/POZ domain-containing protein 1-like [Nilaparvata lugens]
BGI_novel_G001765	11.63	10.85	11.12	3.07	7.37	2.79	-1.34138	6.17502e-119	2.20342e-119
NLU014833.1	18.3	19.15	19.88	5.04	12.5	4.79	-1.34121	1.32055e-47	8.34405e-48	XP_022187528.1|1.2e-143|LOW QUALITY PROTEIN: DNA topoisomerase 2-like [Nilaparvata lugens]
NLU025917.1	34.23	33.85	30.32	9.25	19.01	9.63	-1.3411	6.85612e-41	4.66495e-41	XP_022207524.1|4.2e-66|geranylgeranyl transferase type-1 subunit beta-like [Nilaparvata lugens]
NLU012192.1	8.65	8.49	8.6	2	4.83	3.05	-1.34046	4.06293e-11	4.70161e-11	XP_022200881.1|4.2e-68|p53 and DNA damage-regulated protein 1-like isoform X2 [Nilaparvata lugens]
NLU022408.1	21.66	21.2	21.57	5.1	14.86	5.55	-1.34008	3.3918e-170	9.35571e-171	XP_022190734.1|0.0e+00|U2 snRNP-associated SURP motif-containing protein [Nilaparvata lugens]
NLU012258.1	7.7	8.02	7	2.07	2.68	4.36	-1.33984	7.35571e-44	4.81607e-44	XP_022200900.1|1.1e-165|importin subunit alpha-like [Nilaparvata lugens]
BGI_novel_G000596	16.23	14.12	15.46	6.14	6.51	4.4	-1.33915	2.72041e-09	3.33909e-09
BGI_novel_G000335	9.6	7.5	12.58	2.8	5.96	2.93	-1.33899	1.99623e-81	9.18864e-82
NLU025643.1	83.78	82.29	76.82	28.19	36.69	29.19	-1.33876	7.54802e-134	2.48354e-134	XP_022207460.1|5.0e-32|uncharacterized protein LOC111064094 [Nilaparvata lugens]
NLU024668.1	54.58	53.48	52.23	11.08	31.41	16.33	-1.33705	7.16918e-167	1.99943e-167	XP_008484302.1|3.6e-222|PREDICTED: aromatic-L-amino-acid decarboxylase-like [Diaphorina citri]
BGI_novel_G002551	8.45	5.41	7.71	2.4	3.88	2.15	-1.33636	4.64191e-15	4.85179e-15
NLU006788.1	120.38	116.52	140.99	41.68	67.79	40.05	-1.33618	0	0	XP_022198183.1|8.2e-254|protein croquemort-like [Nilaparvata lugens]
NLU007434.2	61.72	60.62	62.47	20.12	35.5	22.32	-1.33586	0	0	XP_022185064.1|3.4e-101|muscleblind-like protein 2a [Nilaparvata lugens]
NLU025959.1	147.12	142.96	137.5	51.43	68.54	48.12	-1.33582	0	0	XP_022192657.1|1.5e-230|innexin inx3 [Nilaparvata lugens]
NLU014543.1	7.31	14.84	7.89	2.51	4.49	4.7	-1.33497	1.35629e-31	1.0482e-31	XP_022187434.1|9.4e-183|heparan sulfate 2-O-sulfotransferase pipe [Nilaparvata lugens]
NLU025247.1	15.05	16.2	14.57	5.8	5.25	6.74	-1.33447	4.67814e-29	3.74673e-29	XP_022205770.1|2.7e-111|membrane-bound transcription factor site-2 protease-like [Nilaparvata lugens]
NLU026326.1	9.4	8.49	11.25	2.13	5.6	3.37	-1.33217	2.25566e-23	1.97486e-23	XP_022199332.1|1.7e-64|transcription factor GATA-4-like [Nilaparvata lugens]
NLU004998.1	12.03	10.29	9.57	3.59	4.96	4.07	-1.33158	2.63751e-49	1.63954e-49	XP_022196946.1|6.8e-259|lipoamide acyltransferase component of branched-chain alpha-keto acid dehydrogenase complex, mitochondrial-like [Nilaparvata lugens]
NLU004999.1	12.03	10.29	9.57	3.59	4.96	4.07	-1.33158	2.63751e-49	1.63954e-49	XP_022196946.1|6.8e-259|lipoamide acyltransferase component of branched-chain alpha-keto acid dehydrogenase complex, mitochondrial-like [Nilaparvata lugens]
BGI_novel_G000916	18.34	17.73	17.88	5.53	10.38	5.5	-1.33	1.11559e-205	2.69141e-206
NLU007739.1	7.79	7.04	6.87	0.96	1.75	5.96	-1.32976	1.91846e-36	1.38314e-36	XP_022191755.1|1.5e-186|uncharacterized protein LOC111049884 isoform X1 [Nilaparvata lugens]
NLU018896.1	8.41	7.42	7.81	2.01	5.14	3.88	-1.32974	1.43771e-192	3.6196e-193	XP_022188442.1|0.0e+00|inactive rhomboid protein 1 [Nilaparvata lugens]
NLU010916.1	15.05	11.51	13.19	6.47	5.71	4.82	-1.32943	1.51277e-102	6.00557e-103	XP_022186161.1|6.3e-276|hepatocyte nuclear factor 4-gamma isoform X2 [Nilaparvata lugens]
NLU019226.1	8.62	9.72	7.63	3.22	3.89	3.66	-1.32933	1.91831e-38	1.34733e-38	XP_022204618.1|6.6e-187|protein hairy-like [Nilaparvata lugens]
BGI_novel_G002396	33	40.45	41.65	11.68	25.01	7.55	-1.32924	5.63132e-38	3.97838e-38
NLU019705.1	38.5	42.36	38.88	12.36	23.74	12.64	-1.32879	0	0	XP_022188761.1|0.0e+00|fibronectin type-III domain-containing protein 3A isoform X1 [Nilaparvata lugens]
NLU006367.1	61.78	60.81	57.99	16.48	37.42	19.09	-1.32836	0	0	XP_022197944.1|0.0e+00|protein 4.1 homolog isoform X2 [Nilaparvata lugens]
NLU025386.1	41.12	43.8	42.59	11.5	25.68	12.22	-1.32798	0	0	XP_022192313.1|0.0e+00|serrate RNA effector molecule homolog isoform X2 [Nilaparvata lugens]
NLU015162.1	38.67	39.54	42.66	15.16	16.57	15.98	-1.32764	1.00475e-177	2.68726e-178	XP_022187716.1|6.3e-257|facilitated trehalose transporter Tret1-like [Nilaparvata lugens]
NLU005007.1	26.13	25.84	27.43	6.68	14.85	9.83	-1.3272	1.37556e-210	3.25274e-211	XP_022197015.1|0.0e+00|leucine--tRNA ligase, cytoplasmic [Nilaparvata lugens]
NLU023878.1	36.32	25.19	27.45	9.48	17.49	7.85	-1.32702	0	0	XP_022191481.1|7.6e-156|myosin-IA isoform X1 [Nilaparvata lugens]
NLU004844.1	8.68	7.34	7.42	2.02	5.01	2.36	-1.3269	9.83536e-40	6.798e-40	XP_022196967.1|4.1e-183|protein RRP5 homolog [Nilaparvata lugens]
NLU013604.1	8.66	9.11	8.78	2.23	4.82	3.54	-1.32643	1.71163e-117	6.19634e-118	XP_022187176.1|0.0e+00|gastrula zinc finger protein XlCGF57.1-like [Nilaparvata lugens]
NLU024558.1	20.44	22.21	18.98	7.06	9.52	7.71	-1.32637	6.5149e-62	3.52994e-62	XP_022191864.1|7.8e-182|reticulocalbin-2 [Nilaparvata lugens]
NLU014623.1	752.89	749.29	766.91	272.74	438.57	199.5	-1.32609	0	0	XP_022187547.1|2.8e-271|probable cytochrome P450 6a20 [Nilaparvata lugens]
NLU027157.1	30.54	23.2	25.14	8.75	15.86	9.67	-1.32604	0	0	XP_022193436.1|0.0e+00|serine/threonine-protein kinase 10 [Nilaparvata lugens]
NLU010485.1	8.6	7.25	9.15	2.19	5.19	3.74	-1.32597	6.55816e-37	4.69859e-37	XP_022186014.1|1.3e-81|serine/threonine-protein phosphatase 2A regulatory subunit B'' subunit gamma-like, partial [Nilaparvata lugens]
NLU025229.1	11.08	10.02	9.97	3.43	5.79	3.04	-1.32596	3.05897e-144	9.48728e-145	XP_022192370.1|0.0e+00|WASH complex subunit 5 [Nilaparvata lugens]
NLU016938.1	8.38	8.45	9.84	2.86	7.31	3.09	-1.32527	3.80656e-39	2.64924e-39	XP_022188820.1|9.3e-27|uncharacterized protein LOC111047384 isoform X2 [Nilaparvata lugens]
NLU016500.1	8.04	8.18	7.72	1.5	4.97	3	-1.32514	1.58153e-25	1.33269e-25	XP_022202835.1|1.4e-154|D-arabinitol dehydrogenase 1-like, partial [Nilaparvata lugens]
BGI_novel_G000003	25.67	30.22	29.41	4.71	24.04	4.87	-1.32475	7.65453e-66	3.97741e-66
NLU019706.1	10.75	10.37	9.89	2.88	5.81	3.65	-1.32426	3.90543e-64	2.07035e-64	XP_022188769.1|0.0e+00|kanadaptin [Nilaparvata lugens]
BGI_novel_G001082	7.93	8.55	6.91	1.64	5.47	2.2	-1.32378	9.9473e-53	5.96121e-53
NLU027206.1	506.67	522.02	536.41	188.4	276.29	163.44	-1.3233	0	0	AFC36878.1|2.6e-120|14-3-3 epsilon-like transcript variant 2 [Litopenaeus vannamei]
NLU025697.1	31.91	25.44	27.41	4.85	24.77	4.46	-1.32272	6.694e-108	2.55776e-108	XP_022188060.1|3.2e-61|uncharacterized protein DDB_G0283697-like [Nilaparvata lugens]
NLU010177.1	118.52	122.29	129.09	42.39	67.19	39.67	-1.32263	0	0	XP_022199970.1|0.0e+00|neutral alpha-glucosidase AB [Nilaparvata lugens]
BGI_novel_G001032	25.26	25.74	26.67	7.81	17.03	5.51	-1.32258	1.47909e-36	1.06441e-36
NLU002184.2	46.32	43.3	42.23	19.97	19.38	12.96	-1.32124	1.14697e-178	3.06001e-179	XP_022195372.1|1.1e-244|succinate--hydroxymethylglutarate CoA-transferase [Nilaparvata lugens]
NLU023571.1	14.08	13.19	12.14	3.78	7.93	4.35	-1.32102	4.89453e-228	1.07668e-228	XP_022191306.1|3.8e-106|sprouty-related, EVH1 domain-containing protein 1 [Nilaparvata lugens]
BGI_novel_G002867	9.55	12.63	8.87	1.63	6.84	3.93	-1.32096	1.79166e-111	6.691e-112
NLU015231.1	8.49	6.52	6.91	2.1	4.4	2.24	-1.32076	1.13522e-87	4.99592e-88	XP_022196799.1|0.0e+00|uncharacterized protein LOC111054135 [Nilaparvata lugens]
NLU021825.1	10.52	8.96	8.05	2.98	5.53	2.32	-1.32048	4.18078e-15	4.36481e-15	XP_967226.1|3.2e-28|PREDICTED: luciferin 4-monooxygenase [Tribolium castaneum]
BGI_novel_G002202	10.52	10.31	10.33	3.82	4.59	3.88	-1.31996	7.92915e-25	6.7533e-25
NLU005867.1	14.42	12.59	11.98	4.27	6.36	4.91	-1.31942	2.91388e-53	1.73538e-53	XP_022184833.1|1.8e-170|geranylgeranyl transferase type-2 subunit beta [Nilaparvata lugens]
NLU018709.1	21.16	15.96	15.47	5.48	9.05	6.22	-1.31929	1.72472e-88	7.51223e-89	XP_022186237.1|1.4e-224|histone acetyltransferase KAT6A-like [Nilaparvata lugens]
NLU013679.1	24.88	23.47	21.02	7.6	11.33	8.67	-1.31894	7.55045e-82	3.46643e-82	XP_022201462.1|2.3e-217|nucleoporin SEH1 isoform X2 [Nilaparvata lugens]
NLU006677.1	17.01	17.39	20.48	6	8.91	6.76	-1.31765	1.6251e-43	1.06921e-43	XP_022198114.1|1.0e-147|F-box/SPRY domain-containing protein 1 [Nilaparvata lugens]
NLU010982.1	13.38	16.56	11.49	3.72	7.42	5.2	-1.31723	9.13128e-28	7.42134e-28	XP_022193240.1|1.0e-116|ras-related protein Rab-27A [Nilaparvata lugens]
NLU011184.1	9.69	8.52	10.45	2.51	3.3	5.56	-1.31678	4.97653e-26	4.16044e-26	XP_022200410.1|1.1e-150|uncharacterized protein LOC111057293 [Nilaparvata lugens]
BGI_novel_G000874	7.29	8.57	7.32	1.97	5.14	2.16	-1.31677	1.61404e-86	7.18254e-87
NLU014784.1	34.16	34.05	32.38	8.58	20.52	10.91	-1.3161	2.20524e-95	9.18283e-96	XP_022191538.1|4.3e-169|small glutamine-rich tetratricopeptide repeat-containing protein alpha-like [Nilaparvata lugens]
NLU018679.1	61.22	62.18	63.66	19.24	31.08	24.65	-1.31605	0	0	XP_022198629.1|0.0e+00|far upstream element-binding protein 1-like [Nilaparvata lugens]
NLU017907.2	9.1	10.12	9.76	3.3	4.38	5.63	-1.31566	6.40813e-85	2.88148e-85	XP_022189084.1|2.4e-78|COMM domain-containing protein 2-like [Nilaparvata lugens]
NLU026946.2	7.53	6.77	7.92	1.74	4.59	3.26	-1.31442	3.15857e-118	1.13589e-118	XP_022202112.1|2.4e-209|1-phosphatidylinositol 4,5-bisphosphate phosphodiesterase gamma-1 [Nilaparvata lugens]
NLU015722.1	10.76	11.97	9.96	2.73	4.7	5.53	-1.31421	1.15475e-26	9.55558e-27	XP_022187667.1|8.1e-137|transcription initiation factor TFIID subunit 11-like [Nilaparvata lugens]
BGI_novel_G003106	37.3	42.05	46.33	14.19	19.49	14.64	-1.31362	5.28881e-33	4.00089e-33
NLU003611.1	6.85	7.9	7.79	2.21	4.95	3.55	-1.31324	5.57191e-129	1.88817e-129	XP_022196211.1|2.8e-179|lipid droplet-associated hydrolase [Nilaparvata lugens]
NLU019750.2	11.01	9.76	9.96	3.02	6.6	2.95	-1.31323	1.14433e-203	2.77596e-204	XP_022185212.1|9.9e-300|double-stranded RNA-specific editase Adar isoform X1 [Nilaparvata lugens]
NLU024182.1	12.32	13.41	13.13	3.84	5.13	6.59	-1.31311	8.00625e-88	3.51809e-88	XP_022204014.1|0.0e+00|pentatricopeptide repeat-containing protein 1, mitochondrial-like [Nilaparvata lugens]
NLU009905.1	6.99	10.94	8.87	1.96	5.75	3.07	-1.31276	7.43526e-89	3.23357e-89	XP_022200034.1|0.0e+00|uncharacterized protein LOC111056931 [Nilaparvata lugens]
NLU003230.1	14.14	11.09	14.95	5.15	6.24	4.65	-1.31261	7.22824e-44	4.73069e-44	XP_022195946.1|3.3e-186|39S ribosomal protein L44, mitochondrial-like [Nilaparvata lugens]
BGI_novel_G001743	20.86	16.34	19.84	7.9	9.82	4.78	-1.31258	4.15717e-29	3.32672e-29
NLU013809.1	18.99	22.07	19.65	4.48	11.99	7.38	-1.31256	1.65123e-27	1.34729e-27	XP_022187234.1|4.6e-82|uncharacterized protein LOC111046056 [Nilaparvata lugens]
BGI_novel_G002058	60.5	66.62	50.65	17.43	33.68	19.06	-1.31255	1.54621e-91	6.60308e-92
NLU011749.1	14.28	15.64	16.21	4.95	7.97	5.82	-1.31223	9.12098e-103	3.61368e-103	XP_022186479.1|0.0e+00|translation factor GUF1 homolog, mitochondrial [Nilaparvata lugens]
NLU017569.1	20.94	16.78	17.24	5.69	9	7.39	-1.31157	9.52904e-94	4.01868e-94	XP_022187723.1|7.0e-284|clustered mitochondria protein homolog, partial [Nilaparvata lugens]
NLU013602.1	11.26	12.58	12.27	3.14	7.32	3.98	-1.31083	6.1476e-170	1.69898e-170	XP_022199050.1|6.3e-208|LOW QUALITY PROTEIN: zinc finger protein 26-like, partial [Nilaparvata lugens]
NLU016796.1	15.77	16.32	15.77	5.33	8.28	5.83	-1.31032	2.0732e-183	5.40977e-184	XP_022188415.1|0.0e+00|symplekin [Nilaparvata lugens]
NLU023840.1	11.8	9.47	10.13	3.77	5.89	3.27	-1.30979	2.43185e-94	1.02008e-94	XP_022191424.1|0.0e+00|exostosin-3 [Nilaparvata lugens]
NLU010701.1	15.47	15.66	17.25	6.54	11.27	4.56	-1.3097	1.29463e-68	6.53942e-69	XP_022200252.1|0.0e+00|ribosome biogenesis ATPase RIX7-like [Nilaparvata lugens]
BGI_novel_G003077	8.54	6.96	6.5	1.54	5.84	1.53	-1.30873	1.7322e-112	6.42516e-113
NLU020895.1	9.53	7.29	8.53	2.32	6.27	1.71	-1.30857	9.54259e-113	3.53452e-113	XP_022191610.1|4.2e-35|uncharacterized protein LOC111049756 [Nilaparvata lugens]
BGI_novel_G000759	19.67	24.35	16.2	4.67	13.28	6.23	-1.3084	2.4168e-115	8.82312e-116
NLU004519.1	11.16	12.26	12.25	5.41	4.11	4.67	-1.30825	4.65901e-36	3.37884e-36	XP_022207069.1|3.4e-177|NAD-dependent protein deacetylase sirtuin-3-like [Nilaparvata lugens]
NLU022543.1	60.85	56.22	60.4	16.74	33.9	20.85	-1.30784	0	0	XP_022190801.1|3.7e-45|uncharacterized protein LOC111049105 isoform X2 [Nilaparvata lugens]
NLU011069.1	101.64	97.69	97.88	26.37	64.08	29.2	-1.30776	0	0	XP_021913695.1|0.0e+00|clathrin heavy chain isoform X1 [Zootermopsis nevadensis]
NLU027435.1	29.24	26.76	25.57	7.48	14.6	10.23	-1.30765	2.24337e-129	7.56638e-130	XP_022193670.1|1.8e-89|zinc finger HIT domain-containing protein 1 [Nilaparvata lugens]
NLU002797.1	73.16	81.69	74.01	23.71	42.29	27.08	-1.3072	0	0	XP_018907015.1|6.0e-160|PREDICTED: tropomodulin isoform X6 [Bemisia tabaci]
BGI_novel_G001234	13.65	15.32	14.18	4.36	8.82	4.22	-1.30686	1.54083e-295	2.74188e-296
NLU002389.1	9.88	8.32	8.39	3.25	5.02	2.79	-1.30678	2.00347e-128	6.81322e-129	XP_022195414.1|2.7e-199|catenin delta-2-like [Nilaparvata lugens]
NLU026748.1	185.67	149.44	160.58	60.73	55.81	89.05	-1.30654	0	0	XP_021348934.1|6.1e-64|histone H2A.V [Mizuhopecten yessoensis]
NLU001356.1	9.23	6.67	8.63	1.97	4.86	3.06	-1.30652	7.40263e-40	5.1067e-40	XP_012933901.1|2.5e-64|intron-binding protein aquarius isoform X2 [Heterocephalus glaber]
NLU008749.1	18.85	18.77	19.17	7.2	10.7	4.69	-1.30572	4.01457e-38	2.83031e-38	XP_022185541.1|2.9e-122|pyruvate dehydrogenase phosphatase regulatory subunit, mitochondrial-like [Nilaparvata lugens]
NLU001430.1	42.58	64.22	43.15	15.89	25.57	16.62	-1.30503	0	0	XP_022208017.1|1.0e-134|iodotyrosine deiodinase 1 isoform X2 [Nilaparvata lugens]
NLU014704.1	10.17	8.8	9.54	2.69	5.07	3.68	-1.30501	3.3123e-91	1.41584e-91	XP_022186377.1|6.8e-197|protein TAPT1 homolog [Nilaparvata lugens]
NLU007030.1	47.33	50.99	47.42	10.66	31.8	15.92	-1.30494	0	0	XP_022192444.1|0.0e+00|eukaryotic translation initiation factor 5B-like [Nilaparvata lugens]
NLU003448.1	23.23	16.11	20.19	7.31	11.18	5.87	-1.3042	8.41739e-149	2.55801e-149	XP_022196058.1|4.7e-47|FERM, RhoGEF and pleckstrin domain-containing protein 2-like isoform X2 [Nilaparvata lugens]
NLU010646.1	26.65	24.7	22.07	8.22	13.85	7.52	-1.30242	2.03839e-95	8.47995e-96	XP_012146546.1|2.7e-30|PREDICTED: protein muscleblind-like isoform X3 [Megachile rotundata]
NLU017431.1	36.63	39.88	40.02	14.63	18.76	13.25	-1.30179	6.29056e-111	2.3601e-111	XP_022203162.1|4.1e-175|putative inositol monophosphatase 3 [Nilaparvata lugens]
NLU007463.1	12.54	12.18	13.91	2.95	8.62	4.1	-1.30173	4.40247e-251	8.95246e-252	XP_022198580.1|0.0e+00|DNA mismatch repair protein Msh6 [Nilaparvata lugens]
NLU025448.2	20.08	18.57	17.08	7.29	8.67	8.19	-1.30158	6.98916e-88	3.07024e-88	XP_022192465.1|2.3e-83|uncharacterized protein LOC111050449 isoform X2 [Nilaparvata lugens]
NLU016375.1	17.74	15.72	17.34	5.15	9.91	5.53	-1.30052	4.71722e-225	1.0521e-225	XP_022202758.1|2.9e-229|probable ATP-dependent helicase PF08_0048 [Nilaparvata lugens]
BGI_novel_G000284	11.18	11.91	9.62	1.62	9.9	1.72	-1.30017	4.94064e-55	2.88329e-55
NLU006549.1	12.18	11.44	10.12	4.83	8.15	4.38	-1.30009	6.07008e-165	1.70743e-165	XP_022191162.1|0.0e+00|KICSTOR complex protein SZT2-like [Nilaparvata lugens]
NLU020570.1	32.66	25.92	30.94	7.98	17.79	10.54	-1.29932	7.23028e-179	1.92608e-179	XP_020624412.1|4.3e-22|uncharacterized threonine-rich GPI-anchored glycoprotein PJ4664.02-like, partial [Orbicella faveolata]
NLU027902.2	23.77	24.22	27.43	6.83	16.19	7.22	-1.29913	0	0	XP_004924523.1|1.1e-173|serine/threonine-protein phosphatase 2A 56 kDa regulatory subunit epsilon isoform [Bombyx mori]
NLU014344.1	28.75	25.36	28.71	10.04	14.37	12.86	-1.29882	1.71114e-105	6.6429e-106	XP_022194466.1|1.1e-121|polyadenylate-binding protein 2 [Nilaparvata lugens]
NLU011029.1	344.29	314.23	308.64	127.66	175.82	92.61	-1.29873	0	0	XP_020288231.1|8.5e-266|adenosylhomocysteinase 2-like isoform X3 [Pseudomyrmex gracilis]
NLU007825.1	20.68	21.41	20.49	6.57	12.39	7.07	-1.29862	5.67156e-201	1.38564e-201	XP_022185269.1|0.0e+00|probable serine/threonine-protein kinase PBL3 [Nilaparvata lugens]
NLU011361.5	38.08	41.66	35.89	13.08	19.68	14.11	-1.29644	0	0	XP_014285462.1|4.3e-52|PREDICTED: protein lethal(2) giant larvae isoform X1 [Halyomorpha halys]
NLU025955.1	179.78	202.37	193.35	72.41	80.89	78.46	-1.29595	0	0	XP_022192651.1|8.3e-72|peptidyl-prolyl cis-trans isomerase B [Nilaparvata lugens]
NLU005298.1	18.58	17.73	18.19	5.53	9.67	6.94	-1.2955	2.91946e-165	8.19263e-166	XP_014281561.1|0.0e+00|PREDICTED: pre-mRNA-processing factor 6 [Halyomorpha halys]
NLU009577.1	10.9	10.93	9.81	2.72	7.34	2.85	-1.29544	5.89728e-172	1.6149e-172	XP_022184388.1|0.0e+00|serine/threonine-protein phosphatase 1 regulatory subunit 10-like [Nilaparvata lugens]
NLU022093.1	15.66	15.22	15.63	6.98	12.8	8.79	-1.29536	1.59091e-185	4.12378e-186	XP_022195582.1|0.0e+00|uncharacterized protein LOC111053064 [Nilaparvata lugens]
NLU003841.1	8.91	12.4	8.24	3.81	4.91	3.57	-1.29509	6.27134e-98	2.55891e-98	XP_022196350.1|0.0e+00|ATP-binding cassette sub-family G member 4 [Nilaparvata lugens]
BGI_novel_G002144	9.9	5.96	6.47	2.43	4.35	2.26	-1.29477	2.57584e-16	2.60871e-16
BGI_novel_G001344	22.7	21.44	21.19	7.81	11.06	7.49	-1.29463	1.64245e-66	8.46452e-67
NLU028000.1	9.03	8.63	7.34	2.85	5.48	3.35	-1.29406	1.71052e-118	6.13318e-119	XP_022193962.1|9.3e-189|DNA polymerase beta-like [Nilaparvata lugens]
NLU028084.2	30.42	25.96	30.41	6.4	15.88	13.01	-1.29399	1.4682e-160	4.22748e-161	XP_022194105.1|3.1e-199|ruvB-like 2 [Nilaparvata lugens]
NLU022694.1	29.54	20.52	26.27	9.67	12.47	8.88	-1.29357	1.3163e-111	4.90875e-112	XP_022190876.1|1.3e-270|YTH domain-containing protein 1-like [Nilaparvata lugens]
NLU028197.1	10.8	7.55	10.27	4.58	4.65	5.02	-1.29343	1.90491e-107	7.29888e-108	XP_022189305.1|1.0e-147|retinoblastoma-binding protein 5 homolog [Nilaparvata lugens]
BGI_novel_G000804	12.23	11.05	10.81	3.75	7.39	2.74	-1.29335	1.14466e-75	5.48503e-76
NLU028277.1	39.17	39.19	41.88	13.88	17.21	17.72	-1.2926	1.91227e-245	3.96491e-246	XP_022194089.1|0.0e+00|acyl-CoA dehydrogenase family member 9, mitochondrial-like [Nilaparvata lugens]
BGI_novel_G001480	7.32	7.44	7.73	1.78	4.99	2.41	-1.29233	8.03409e-171	2.20966e-171
NLU025640.1	30.02	30.09	28.8	10.86	16.21	13.63	-1.29146	6.67737e-302	1.16869e-302	XP_022207451.1|9.5e-63|transcription factor A, mitochondrial [Nilaparvata lugens]
NLU014384.1	21.76	31.75	12.53	7.05	10.14	9.46	-1.29125	3.48249e-64	1.84429e-64	XP_022201837.1|7.9e-174|major facilitator superfamily domain-containing protein 12-like [Nilaparvata lugens]
NLU002536.1	46.41	43.98	39.86	13.81	35.55	11.29	-1.29122	0	0	XP_022195545.1|4.1e-286|RNA-binding protein 39-like [Nilaparvata lugens]
BGI_novel_G001875	59.48	57.95	59.47	9.81	41.6	20.8	-1.29111	0	0
BGI_novel_G002756	25.12	27.17	21.67	9.37	13.35	7.44	-1.29072	0	0
NLU004954.1	10.29	9.93	9.28	2.49	6.65	2.57	-1.28986	8.62424e-51	5.27844e-51	XP_017886244.1|1.0e-44|PREDICTED: CLK4-associating serine/arginine rich protein isoform X1 [Ceratina calcarata]
BGI_novel_G002241	15.3	14.85	14.76	4.86	8.5	4.99	-1.2882	4.14029e-168	1.15029e-168
NLU018574.1	25.75	22.62	23.37	8.41	12.26	7.8	-1.28803	1.26887e-23	1.10568e-23	XP_022203563.1|6.6e-68|uncharacterized protein LOC111060221 [Nilaparvata lugens]
NLU006688.3	28.33	29.42	26.65	7.73	17.12	8.63	-1.28802	0	0	XP_022198144.1|1.9e-263|inositol hexakisphosphate and diphosphoinositol-pentakisphosphate kinase 2-like [Nilaparvata lugens]
NLU024756.1	15.51	16.63	15.83	6.09	7.35	6.07	-1.288	1.30554e-118	4.67591e-119	XP_022191890.1|0.0e+00|uncharacterized protein LOC111049982 isoform X1 [Nilaparvata lugens]
NLU014710.1	11.49	9.61	11.23	2.77	7.07	3.21	-1.28779	1.81108e-157	5.26533e-158	XP_022186378.1|2.8e-252|maternal protein tudor-like [Nilaparvata lugens]
NLU028742.1	25.41	28.05	26.24	8.31	11.2	12.65	-1.28601	2.4597e-58	1.38998e-58	XP_018902478.1|3.7e-62|PREDICTED: pyridoxal phosphate phosphatase PHOSPHO2-like [Bemisia tabaci]
NLU007782.1	9.27	10.23	9.27	2.73	5.77	3.28	-1.28592	5.34449e-106	2.06557e-106	XP_022198718.1|0.0e+00|ribonucleases P/MRP protein subunit POP1-like [Nilaparvata lugens]
NLU028832.1	10.81	16.03	9.35	4.05	4.88	5.2	-1.28587	4.73568e-10	5.66781e-10	XP_022191023.1|1.9e-49|regucalcin-like isoform X1 [Nilaparvata lugens]
NLU025268.1	13.52	14.54	12.39	5.05	7.11	4.88	-1.28575	2.28004e-226	5.05797e-227	XP_022189637.1|0.0e+00|uncharacterized protein LOC111048098 [Nilaparvata lugens]
BGI_novel_G000244	15.85	22.46	17.89	6.25	8.33	8.18	-1.28478	6.87842e-69	3.46161e-69
NLU014959.1	10.09	7.55	8.72	3.47	4.49	4.43	-1.28466	2.65069e-87	1.1697e-87	XP_022202079.1|2.0e-149|cyclin-dependent-like kinase 5 [Nilaparvata lugens]
NLU021069.1	48.83	50.42	42.33	18.06	19.87	19.92	-1.28404	0	0	XP_022203179.1|4.5e-77|protein pinocchio-like [Nilaparvata lugens]
NLU028542.1	11.58	11.14	9.87	2.9	7.77	2.63	-1.28343	5.24983e-43	3.47427e-43	XP_022203689.1|3.4e-99|histone-lysine N-methyltransferase NSD3-like [Nilaparvata lugens]
NLU006437.1	9.72	9.07	8.55	3.21	5.39	4.05	-1.28285	6.46134e-244	1.34571e-244	XP_022197986.1|0.0e+00|AP-2 complex subunit alpha isoform X1 [Nilaparvata lugens]
BGI_novel_G002212	17.44	13.7	17.85	3.78	12.76	3.47	-1.2828	1.84758e-50	1.13449e-50
NLU018137.1	23.97	28.14	25.77	10.61	13.96	7.13	-1.28147	8.20475e-117	2.98006e-117	XP_022197538.1|4.6e-119|Niemann-Pick type protein homolog 1B-like [Nilaparvata lugens]
NLU001842.2	63.58	59.58	56.26	24.33	31.86	22.24	-1.28109	0	0	XP_022194992.1|1.4e-182|eukaryotic peptide chain release factor GTP-binding subunit ERF3A [Nilaparvata lugens]
NLU017183.1	49.49	58.16	46.5	19.8	20.95	22.17	-1.28032	1.17218e-251	2.37896e-252	XP_022203082.1|4.2e-122|cyclin-C [Nilaparvata lugens]
NLU005714.2	9.35	8.74	12.15	3.35	3.54	5.46	-1.27889	5.68951e-41	3.8674e-41	XP_022197552.1|4.6e-241|origin recognition complex subunit 4 [Nilaparvata lugens]
NLU017880.1	12.27	11.99	13.3	3.15	7.74	4.42	-1.27799	1.28048e-31	9.88586e-32	XP_022202369.1|9.9e-80|methyltransferase-like protein 14 homolog [Nilaparvata lugens]
NLU015085.1	10.42	6.49	6.33	2.36	4.03	3.07	-1.27767	9.95243e-13	1.10272e-12	XP_022199511.1|2.5e-81|protein MEMO1 [Nilaparvata lugens]
NLU007461.1	14.75	15.74	14.96	4.86	9.67	4.28	-1.2773	2.38788e-180	6.31347e-181	XP_022198571.1|1.0e-208|ethanolamine kinase 1-like [Nilaparvata lugens]
BGI_novel_G000859	14.56	13.16	11.83	4.7	7.5	3.44	-1.27658	8.36089e-10	1.00933e-09
NLU018139.1	8.82	7.99	8.24	2.52	5.04	2.77	-1.27614	1.48042e-193	3.71729e-194	CRG97472.1|1.1e-10|conserved Plasmodium protein, unknown function [Plasmodium gallinaceum]
NLU013714.1	162.7	155.28	147.78	50.31	92.29	48.13	-1.27598	0	0	XP_022201526.1|1.6e-188|tax1-binding protein 1 homolog [Nilaparvata lugens]
NLU012639.1	25.66	26.64	23.62	8.76	15.58	7.83	-1.2759	0	0	XP_022201042.1|1.4e-52|single-stranded DNA-binding protein 3 isoform X3 [Nilaparvata lugens]
NLU005631.1	11.35	15.29	11.66	3.17	9.17	3.56	-1.27482	4.01414e-173	1.09229e-173	XP_001568166.1|3.3e-06|proteophosphoglycan ppg4 [Leishmania braziliensis MHOM/BR/75/M2904]
NLU010297.2	23.64	19.41	19.27	7.46	10.05	8.16	-1.27425	0	0	XP_022200021.1|2.7e-280|uncharacterized protein LOC111056919 [Nilaparvata lugens]
NLU023458.1	46.27	43.9	44.13	12.92	29.4	13.09	-1.27411	0	0	XP_014287181.1|0.0e+00|PREDICTED: splicing factor 3B subunit 1 isoform X1 [Halyomorpha halys]
NLU017042.1	8.28	8.42	6.65	2.88	4.32	2.91	-1.27391	4.87715e-23	4.2953e-23	XP_022199050.1|3.4e-47|LOW QUALITY PROTEIN: zinc finger protein 26-like, partial [Nilaparvata lugens]
NLU008722.1	11.26	13.42	11.83	4.49	7.28	3.25	-1.27388	4.98035e-67	2.55806e-67	XP_022199284.1|5.6e-198|arylsulfatase B-like [Nilaparvata lugens]
NLU012237.3	34.69	28.39	28.05	10.82	18.93	14.71	-1.27379	0	0	XP_022186683.1|0.0e+00|eukaryotic translation initiation factor 2A [Nilaparvata lugens]
NLU008985.1	65.72	83.06	63.45	20.68	38.98	27.27	-1.27369	0	0	XP_022199376.1|2.7e-167|annexin B9-like isoform X3 [Nilaparvata lugens]
NLU008026.1	11.68	9.41	13.11	4.87	3.74	5.24	-1.27357	1.64109e-19	1.5505e-19	XP_022198876.1|7.2e-106|survival motor neuron protein-like [Nilaparvata lugens]
NLU024076.1	19.13	28.22	28.64	7.5	13.52	10.35	-1.27313	0	0	XP_017300547.1|0.0e+00|PREDICTED: CD109 antigen-like, partial [Diaphorina citri]
NLU027611.2	18.32	18.52	15.06	6.43	9.31	5.62	-1.27286	2.79578e-88	1.22034e-88	XP_022193754.1|2.4e-139|N(4)-(Beta-N-acetylglucosaminyl)-L-asparaginase-like [Nilaparvata lugens]
NLU011998.1	112.96	95.45	87.76	33.47	57.41	31.63	-1.27024	0	0	XP_022200783.1|0.0e+00|LOW QUALITY PROTEIN: spectrin beta chain-like, partial [Nilaparvata lugens]
BGI_novel_G001255	12.35	12.15	13.15	4.46	6.69	4.36	-1.27011	1.11142e-67	5.67163e-68
NLU026888.2	19.92	23.09	20.49	7.37	9.87	9.37	-1.26929	1.49829e-130	5.01752e-131	EPY76816.1|2.7e-139|fibrillin-3 precursor [Camelus ferus]
NLU009815.1	43.26	34.83	34.26	16.97	16.91	11.02	-1.26896	1.62114e-29	1.28867e-29	XP_022207772.1|1.2e-49|protein bunched, class 1/class 3/D/E isoforms-like [Nilaparvata lugens]
NLU017587.2	42.46	41.46	38.14	11.4	22.27	20.93	-1.26855	7.16375e-253	1.45104e-253	XP_022188840.1|4.6e-213|putative RNA-binding protein Luc7-like 2 isoform X1 [Nilaparvata lugens]
BGI_novel_G001031	200.59	205.62	199.92	59.74	129.36	59.97	-1.26794	0	0
NLU028091.1	16.6	14.14	14.22	4.87	9.33	4.7	-1.2673	0	0	XP_022194196.1|0.0e+00|uncharacterized protein KIAA1109-like [Nilaparvata lugens]
BGI_novel_G001602	48.65	39.36	52.62	12.79	29.73	15.43	-1.2671	4.81359e-132	1.60047e-132
NLU005112.1	32.93	31.46	34.24	11.37	18.84	8.6	-1.26663	7.61612e-18	7.47429e-18
NLU019662.1	24.79	24.54	25.33	8.69	12.53	9.37	-1.26636	1.94653e-188	4.99122e-189	XP_022189701.1|0.0e+00|uncharacterized protein LOC111048144 [Nilaparvata lugens]
NLU019576.1	10.89	8.76	8.83	2.74	5.85	3.25	-1.26623	6.07159e-73	2.95221e-73	XP_022189751.1|0.0e+00|uncharacterized protein LOC111048199 [Nilaparvata lugens]
NLU005904.1	20.62	16.35	17.05	6.99	9.09	7.04	-1.26567	1.20066e-137	3.85633e-138	XP_022197546.1|1.7e-146|uncharacterized protein LOC111054755 [Nilaparvata lugens]
NLU016152.1	24.39	26.65	24.72	7.81	13.53	9.94	-1.26439	2.70177e-103	1.0672e-103	XP_022188167.1|7.6e-263|NEDD8-activating enzyme E1 catalytic subunit [Nilaparvata lugens]
BGI_novel_G001046	15.77	14	13.66	3.93	9.84	4.32	-1.26381	1.30317e-178	3.47847e-179
NLU012782.1	88.13	80.73	76.46	31.93	40.8	28.75	-1.2636	0	0	XP_022201147.1|3.8e-175|28S ribosomal protein S9, mitochondrial [Nilaparvata lugens]
NLU006624.1	9.2	7.19	6.82	2.21	4.9	2.73	-1.26321	1.63961e-54	9.59905e-55	XP_022184944.1|5.8e-244|uncharacterized protein LOC111044172 [Nilaparvata lugens]
BGI_novel_G001414	9.81	9.57	11.62	2.72	7.93	2.24	-1.26204	3.37873e-94	1.42042e-94
NLU002215.1	12.47	11.56	12.1	3.85	7.87	3.44	-1.26181	3.18445e-54	1.87068e-54	XP_022195337.1|4.7e-96|centromere/kinetochore protein zw10 homolog [Nilaparvata lugens]
NLU008972.1	7.83	7.45	8.93	2.75	4.83	2.22	-1.26028	2.06421e-37	1.46902e-37	XP_022199385.1|1.5e-213|probable cysteine--tRNA ligase, mitochondrial [Nilaparvata lugens]
NLU017674.1	56.33	64.56	73.04	23.29	37.49	19.86	-1.25979	2.84523e-237	6.08474e-238	XP_022188977.1|2.7e-186|vanin-like protein 1 [Nilaparvata lugens]
NLU008488.1	38.8	41.52	32.65	10.43	24.44	12.19	-1.25959	2.05003e-285	3.77886e-286	XP_022199123.1|1.5e-245|alpha-(1,3)-fucosyltransferase 10 [Nilaparvata lugens]
BGI_novel_G000657	176.66	176.85	173.81	54.53	103.1	56.31	-1.25956	1.07028e-172	2.9223e-173
NLU007813.1	13.52	14.85	11.82	3.22	11.01	3.23	-1.2591	1.83889e-90	7.89456e-91	XP_022188820.1|6.3e-28|uncharacterized protein LOC111047384 isoform X2 [Nilaparvata lugens]
NLU015227.1	10.13	7.71	7.76	2.97	4.97	2.61	-1.25896	3.62615e-15	3.77757e-15	XP_022196883.1|2.0e-90|peroxisomal membrane protein PEX14 [Nilaparvata lugens]
NLU014888.1	13.12	9.89	10.69	3.16	6.46	3.52	-1.25875	0	0	XP_022202085.1|0.0e+00|uncharacterized protein LOC111058822 [Nilaparvata lugens]
NLU005947.2	8.24	8.16	8.61	2.38	5.35	2.73	-1.25829	8.74522e-62	4.74187e-62	XP_022197663.1|8.3e-109|peroxisomal leader peptide-processing protease-like [Nilaparvata lugens]
BGI_novel_G001349	13.28	13.86	14.01	3.63	10.95	2.55	-1.25813	8.3061e-85	3.74264e-85
NLU003347.1	76.26	74.78	79.61	27.43	44.22	26.32	-1.25808	0	0	XP_022186369.1|5.5e-26|ras-related GTP-binding protein A isoform X1 [Nilaparvata lugens]
NLU007185.2	12.75	14.82	13.73	3.63	10.49	5.19	-1.25736	8.44278e-136	2.73976e-136	XP_022185023.1|1.1e-104|protein TFG-like [Nilaparvata lugens]
NLU009404.1	20.56	20.6	19.24	7.73	11.15	6.31	-1.25724	1.16297e-253	2.34945e-254	XP_022199607.1|0.0e+00|intron-binding protein aquarius-like [Nilaparvata lugens]
NLU012978.1	9.79	7.78	8.72	2.5	5.63	2.87	-1.25626	4.03269e-58	2.28263e-58	XP_022201240.1|0.0e+00|histone-lysine N-methyltransferase set9 [Nilaparvata lugens]
NLU018796.1	27.29	22.63	25.56	10.47	11.03	11.56	-1.25578	0	0	XP_022203648.1|6.0e-94|plastin-2 [Nilaparvata lugens]
NLU013299.1	8.38	6.86	7.5	1.76	5.7	2.07	-1.25523	1.24349e-69	6.19509e-70	XP_022201319.1|0.0e+00|neurofilament heavy polypeptide-like [Nilaparvata lugens]
NLU018791.1	65.25	76.42	74.97	27.31	35.68	26.71	-1.25518	5.5895e-248	1.15298e-248	XP_022189443.1|1.2e-232|39S ribosomal protein L3, mitochondrial [Nilaparvata lugens]
NLU006546.1	11.8	11.7	10.73	3.47	7.47	3.28	-1.25477	2.10107e-78	9.86679e-79	XP_022191127.1|0.0e+00|bifunctional heparan sulfate N-deacetylase/N-sulfotransferase-like [Nilaparvata lugens]
NLU014794.1	49.12	40.43	49.34	16.82	31.76	11.07	-1.25437	8.46329e-301	1.48802e-301	XP_022195525.1|9.1e-249|UNC93-like protein MFSD11 [Nilaparvata lugens]
BGI_novel_G002800	10.92	8.42	9.41	3.53	5.64	2.91	-1.25398	7.46545e-251	1.52208e-251
NLU001279.1	16.38	14.79	15.17	4.49	9.72	5.16	-1.25382	1.99494e-84	9.01553e-85	XP_022190773.1|5.7e-272|uncharacterized protein LOC111049079 [Nilaparvata lugens]
BGI_novel_G000258	10.5	10.81	10.81	2.66	6.94	3.65	-1.25371	5.39505e-20	5.04703e-20
NLU014796.1	16.4	17.79	12.93	6.37	6.98	5.99	-1.25269	2.29604e-23	2.01112e-23	XP_022195674.1|5.0e-85|uncharacterized protein LOC111053133 [Nilaparvata lugens]
NLU027128.1	18.72	18.43	17.59	5.34	11.59	6.04	-1.25255	0	0	XP_022207713.1|8.7e-151|uncharacterized protein LOC111064313 [Nilaparvata lugens]
NLU022938.1	16.27	14.2	14.05	3.67	9.69	3.82	-1.25177	0	0	XP_022185368.1|0.0e+00|histone-lysine N-methyltransferase SETD2-like [Nilaparvata lugens]
NLU013810.1	24.99	31.07	26.89	9.32	14.3	9.72	-1.25158	1.93609e-198	4.76875e-199	XP_022187226.1|7.0e-183|BTB/POZ domain-containing protein 6-like isoform X2 [Nilaparvata lugens]
NLU008744.1	5.83	7.97	7.68	2.87	2.93	3.05	-1.25083	4.17407e-17	4.16573e-17	XP_022185534.1|1.6e-94|N-acetyltransferase 9 [Nilaparvata lugens]
BGI_novel_G000754	7.39	9.22	8.22	3.04	4.39	2.93	-1.25055	1.43475e-71	7.04684e-72
NLU010547.1	10.19	10.85	10.62	3.3	7.22	4.08	-1.25051	4.77902e-53	2.85126e-53	XP_022190282.1|0.0e+00|dedicator of cytokinesis protein 7-like [Nilaparvata lugens]
NLU025777.2	32.91	36.21	31.62	9.3	22.42	10.43	-1.25044	4.31916e-219	9.84574e-220	XP_022185076.1|1.2e-235|polypeptide N-acetylgalactosaminyltransferase 1-like [Nilaparvata lugens]
NLU008638.1	315.12	340.97	346.03	111.07	197.19	108.7	-1.25034	0	0	XP_022199179.1|4.9e-215|apyrase-like [Nilaparvata lugens]
BGI_novel_G001467	33.08	34.28	26.01	7.83	17.72	13.56	-1.25009	6.47923e-163	1.84406e-163
NLU017002.1	12.95	14.39	15.53	4.44	9.63	4.31	-1.24977	1.70521e-109	6.46566e-110	XP_022203014.1|0.0e+00|protein crooked neck [Nilaparvata lugens]
NLU026127.1	39.21	33.56	31.74	12.83	18.14	18.47	-1.24922	0	0	XP_022192747.1|4.0e-168|YTH domain-containing family protein 3 [Nilaparvata lugens]
NLU002614.1	42.73	40.02	40.62	12.28	25.93	13.84	-1.24869	0	0	XP_022195583.1|0.0e+00|chromodomain-helicase-DNA-binding protein Mi-2 homolog [Nilaparvata lugens]
NLU004159.1	16.19	16.1	14.31	5.67	8.01	5.76	-1.24786	7.94602e-46	5.10957e-46	XP_022184359.1|6.3e-190|uncharacterized protein LOC111043659 [Nilaparvata lugens]
NLU005875.1	20.03	18.21	18.51	7.76	10.85	7.12	-1.24764	2.84854e-225	6.34186e-226	XP_022204780.1|4.2e-126|ubiquitin-like domain-containing CTD phosphatase 1 [Nilaparvata lugens]
NLU003371.1	25.26	27.14	21.63	8.89	12.92	9.3	-1.24754	0	0	XP_022190885.1|4.9e-202|solute carrier family 35 member F5 [Nilaparvata lugens]
NLU027201.1	8.24	7.32	5.79	2.31	3.08	3.51	-1.24744	4.40744e-17	4.40038e-17	XP_022193524.1|3.6e-140|mediator of RNA polymerase II transcription subunit 4 [Nilaparvata lugens]
NLU010483.1	9.96	6.31	6.86	2.18	4.7	3.03	-1.24638	1.06893e-64	5.62823e-65	XP_022200125.1|8.1e-151|uncharacterized protein LOC111057014 [Nilaparvata lugens]
NLU010758.1	12.14	12.32	12.13	3.5	6.94	4.81	-1.24626	1.11219e-31	8.57769e-32	XP_022194875.1|4.6e-152|CD2 antigen cytoplasmic tail-binding protein 2 homolog [Nilaparvata lugens]
NLU017537.1	10.88	11.49	9.59	3.39	6.53	3.45	-1.24626	1.7555e-40	1.20006e-40	XP_022203185.1|1.3e-29|bifunctional heparan sulfate N-deacetylase/N-sulfotransferase-like, partial [Nilaparvata lugens]
NLU012956.1	21.31	14.88	16.4	9.49	9.57	10.07	-1.24614	1.15521e-253	2.33222e-254	XP_022201193.1|1.7e-176|dolichol kinase [Nilaparvata lugens]
NLU016543.1	13.68	10.52	13.88	5.29	5.84	4.83	-1.24613	7.20669e-54	4.25748e-54	XP_022202866.1|1.4e-272|YTH domain-containing protein 1-like isoform X2 [Nilaparvata lugens]
NLU009366.1	63.16	67.73	66.96	21.35	39.57	21.83	-1.24589	2.98588e-263	5.88119e-264	XP_022199616.1|4.3e-189|glucosidase 2 subunit beta-like [Nilaparvata lugens]
NLU006434.1	41.79	36.94	36.35	12.63	15.13	20.23	-1.24532	5.69708e-88	2.49886e-88	XP_022197475.1|6.4e-156|RNA-binding protein squid-like isoform X1 [Nilaparvata lugens]
NLU010044.1	7.61	8.21	6.76	2.89	4.39	2.16	-1.24522	3.19826e-123	1.11358e-123	XP_022185945.1|0.0e+00|transmembrane protein 245 [Nilaparvata lugens]
NLU010322.1	26.01	25.38	19.76	7.52	14.37	7.55	-1.24389	1.63278e-239	3.45708e-240	XP_020749376.1|3.3e-94|histone-lysine N-methyltransferase SETD1A [Odocoileus virginianus texanus]
BGI_novel_G000538	29.01	28.55	25.28	8.89	17.29	8.76	-1.24337	0	0
NLU017890.1	6.95	7.65	6.95	1.84	4.66	2.74	-1.24217	5.01423e-68	2.54812e-68	XP_022203315.1|1.3e-204|small G protein signaling modulator 3 homolog [Nilaparvata lugens]
NLU009621.1	70.57	61.71	63.52	26.88	36.13	29.02	-1.24207	0	0	XP_022185797.1|5.1e-113|rho GDP-dissociation inhibitor 1 [Nilaparvata lugens]
NLU014185.1	19.92	20.3	20.24	6.43	9.78	9.08	-1.24194	1.99483e-58	1.12542e-58	XP_022187319.1|9.8e-191|pre-mRNA-splicing factor 38 [Nilaparvata lugens]
NLU016034.1	13.58	11.27	14.1	5.11	8.8	10.81	-1.24193	5.58499e-74	2.69852e-74	XP_022202602.1|0.0e+00|centromere protein J-like [Nilaparvata lugens]
NLU017195.1	163.86	138.89	153.41	58	89	45.4	-1.24144	0	0	XP_022188656.1|0.0e+00|peroxisomal acyl-coenzyme A oxidase 3-like isoform X1 [Nilaparvata lugens]
NLU020879.1	9.25	7.71	7.6	2.41	4.05	2.83	-1.24105	9.44623e-188	2.42845e-188	XP_018573643.1|1.9e-154|PREDICTED: casein kinase I isoform X1 [Anoplophora glabripennis]
NLU028292.1	9.01	7.6	10.37	2.53	5.49	3.29	-1.24089	2.26403e-27	1.85241e-27	XP_014261298.1|8.5e-17|PREDICTED: uncharacterized protein LOC106673632 [Cimex lectularius]
NLU002206.1	15.94	16.35	15.03	4.8	10.1	5.08	-1.2405	2.03395e-140	6.45971e-141	XP_022195334.1|0.0e+00|uncharacterized AAA domain-containing protein C16E9.10c isoform X1 [Nilaparvata lugens]
NLU026557.1	9.9	10.17	10.04	2.67	6.26	3.78	-1.23949	5.68131e-77	2.6967e-77	XP_022193066.1|0.0e+00|TBC domain-containing protein kinase-like protein [Nilaparvata lugens]
NLU001762.2	20.41	21.37	19.56	9.71	16.77	9.89	-1.23933	3.64519e-203	8.85721e-204	XP_022195044.1|6.9e-208|RNA-binding protein 26 [Nilaparvata lugens]
BGI_novel_G001390	13.41	11	11.96	5.57	4.85	4.49	-1.23928	2.14701e-12	2.40057e-12
NLU003450.2	18.16	12.58	14.37	5.26	8.01	6.35	-1.23921	1.34098e-207	3.20308e-208	XP_022196059.1|0.0e+00|constitutive coactivator of PPAR-gamma-like protein 1 [Nilaparvata lugens]
NLU004717.1	11.25	12.6	12.11	3.4	8.21	3.6	-1.23859	3.49927e-198	8.63297e-199	XP_022196798.1|0.0e+00|uncharacterized protein LOC111054138 [Nilaparvata lugens]
NLU015073.1	25.51	31.43	24.33	10.22	13.8	11.13	-1.23851	1.36074e-144	4.21484e-145	XP_022187754.1|3.5e-153|enoyl-CoA delta isomerase 1, mitochondrial-like isoform X2 [Nilaparvata lugens]
BGI_novel_G001766	12.56	12.93	13	3.29	8.51	4.26	-1.2383	3.7544e-24	3.2306e-24
NLU022157.1	194.5	208.68	207.41	67.84	121.96	68.02	-1.23795	0	0	XP_022190676.1|0.0e+00|ubiquitin-like modifier-activating enzyme 1 [Nilaparvata lugens]
NLU028087.2	35.99	29.29	29.99	11.92	18.18	9.42	-1.23793	0	0	XP_022194115.1|7.5e-244|beta-arrestin-1 isoform X2 [Nilaparvata lugens]
NLU024559.1	9.11	7.48	7.88	2.74	4.6	3.03	-1.23771	7.6654e-83	3.49983e-83	XP_022191866.1|0.0e+00|dystroglycan [Nilaparvata lugens]
NLU005859.1	10.5	11.05	10.5	3.92	5.48	4.07	-1.23766	9.02033e-41	6.14829e-41	XP_022197585.1|4.2e-247|mitochondrial chaperone BCS1 [Nilaparvata lugens]
NLU017524.1	1032.72	896.84	1008.16	434.49	474.59	335.93	-1.23755	0	0	XP_022188782.1|0.0e+00|synaptic vesicle glycoprotein 2B-like isoform X1 [Nilaparvata lugens]
BGI_novel_G000452	14.68	12.07	11.54	4.48	5.27	6.34	-1.2372	1.87466e-30	1.46975e-30
NLU013597.1	15.9	16.74	17.98	5.04	10.96	6.66	-1.23698	5.16647e-33	3.90696e-33	XP_022187169.1|0.0e+00|zinc finger protein 431-like isoform X2 [Nilaparvata lugens]
NLU013861.1	25	21.59	22.31	9.55	11.77	15.97	-1.23638	1.12944e-155	3.31515e-156	XP_022187287.1|1.0e-302|cell division cycle protein 20 homolog isoform X1 [Nilaparvata lugens]
NLU020025.1	20.53	24.15	17.77	8.03	11.13	6.81	-1.23611	7.46882e-81	3.44683e-81	XP_022189879.1|5.0e-152|ATP-binding cassette sub-family G member 4 [Nilaparvata lugens]
NLU009544.1	29.78	43.83	22.7	11.24	11.74	17.74	-1.23551	3.25033e-258	6.47988e-259	AJQ20732.1|1.6e-144|chitin deacetylase 1 [Nilaparvata lugens]
NLU011245.1	243.55	263.25	263.41	85.18	160.69	83.95	-1.23501	0	0	XP_022200461.1|0.0e+00|vanin-like protein 2 [Nilaparvata lugens]
BGI_novel_G000878	12.15	9.03	9.21	2.7	7.35	2.87	-1.23446	1.11926e-54	6.54523e-55
NLU026991.1	23.96	25.56	27.64	8.57	12.91	11.65	-1.23393	1.40436e-114	5.14748e-115	XP_022193281.1|7.6e-218|BTB/POZ domain-containing protein 2-like [Nilaparvata lugens]
BGI_novel_G001164	7.48	9.17	7.95	3.13	4.24	2.94	-1.23378	2.46353e-22	2.19486e-22
NLU003551.1	18.41	22.58	21.57	6.54	18.65	5.78	-1.23352	1.16524e-236	2.4966e-237	XP_022196198.1|1.2e-16|uncharacterized protein LOC111053590 isoform X2 [Nilaparvata lugens]
NLU014441.2	25.58	31.42	27.07	8.67	17.17	10.01	-1.23332	6.26044e-177	1.68021e-177	XP_022187470.1|1.3e-206|PTB domain-containing engulfment adapter protein 1 [Nilaparvata lugens]
NLU006863.1	9.71	11.1	9.13	3.14	6.73	2.76	-1.23296	9.5689e-62	5.19231e-62	XP_022198187.1|1.9e-304|MMS19 nucleotide excision repair protein homolog, partial [Nilaparvata lugens]
NLU009813.2	17.31	20.87	19.1	6.49	11.97	5.63	-1.23276	4.08525e-59	2.29064e-59	XP_022207771.1|1.6e-207|zinc finger HIT domain-containing protein 2 [Nilaparvata lugens]
NLU011097.1	33.94	35.41	38.18	12.45	21.31	10.77	-1.23248	2.87036e-40	1.96561e-40	XP_022185601.1|3.1e-44|ER membrane protein complex subunit 2-like [Nilaparvata lugens]
NLU004341.1	6.23	6.5	8.36	2.09	4.96	2.16	-1.23244	1.78959e-37	1.27215e-37	XP_022196613.1|5.4e-214|putative methyltransferase NSUN6 [Nilaparvata lugens]
BGI_novel_G002371	8.91	9.74	9.72	2.84	6.45	2.68	-1.23215	2.02672e-36	1.46174e-36
NLU025392.1	28.75	20.49	21.45	9.41	14.05	6.19	-1.23171	8.40697e-35	6.19088e-35	XP_022192308.1|9.2e-50|eukaryotic translation initiation factor 2 subunit 2-like [Nilaparvata lugens]
NLU006807.1	19.37	14.68	15.11	4.86	7.9	7.64	-1.23114	1.79729e-61	9.79553e-62	XP_022202406.1|2.6e-88|putative oxidoreductase GLYR1 homolog [Nilaparvata lugens]
BGI_novel_G000022	96.08	97.6	85.27	40.88	43.81	30.34	-1.23067	1.70031e-84	7.67725e-85
NLU021962.1	26.55	30.05	27.72	7.89	17.06	10.69	-1.23016	1.66458e-103	6.56622e-104	XP_022190602.1|3.6e-246|serine palmitoyltransferase 2-like [Nilaparvata lugens]
NLU002520.1	432.82	320.8	413.52	155.72	238.51	116.32	-1.22985	0	0	XP_022195529.1|5.0e-304|facilitated trehalose transporter Tret1-2 homolog isoform X2 [Nilaparvata lugens]
NLU025415.1	33.18	39.15	32.95	12.68	22.12	9.84	-1.22955	2.18794e-265	4.28333e-266	XP_022203730.1|6.9e-33|27 kDa glycoprotein-like [Nilaparvata lugens]
NLU020641.1	17.83	16.49	12.97	5.12	7.23	7.38	-1.22947	4.18334e-20	3.90069e-20	XP_022204234.1|2.5e-80|tryptophan--tRNA ligase, mitochondrial-like [Nilaparvata lugens]
NLU001884.1	11.44	9.2	10.09	3.58	7.46	3.72	-1.22937	2.90962e-235	6.25727e-236	XP_022183842.1|0.0e+00|paired amphipathic helix protein Sin3b-like isoform X1 [Nilaparvata lugens]
NLU005894.3	10.98	9.66	9.73	2.94	6.82	3.22	-1.22864	3.81547e-286	7.01285e-287	XP_022197597.1|0.0e+00|serine/threonine-protein kinase mig-15-like [Nilaparvata lugens]
NLU026464.1	12.19	10	11.61	2.52	7.37	3.47	-1.22847	9.5704e-194	2.398e-194	XP_022207468.1|3.1e-180|uncharacterized protein LOC111064101 [Nilaparvata lugens]
NLU018600.1	18.03	13.17	14.29	6.15	6.92	6.17	-1.22828	6.80781e-35	5.00783e-35	XP_022203571.1|5.0e-114|acanthoscurrin-2-like, partial [Nilaparvata lugens]
NLU002527.1	83.48	85.92	89.01	29.61	48.53	30.98	-1.22826	0	0	XP_022193808.1|0.0e+00|uncharacterized protein LOC111051581 [Nilaparvata lugens]
NLU013279.1	24.34	22.25	17.25	7.56	13.23	6.34	-1.2272	8.28477e-57	4.74342e-57	XP_022187016.1|6.7e-147|LOW QUALITY PROTEIN: trithorax group protein osa-like [Nilaparvata lugens]
NLU001907.1	31.24	28.99	26.58	7.01	19.94	8.12	-1.22715	0	0	XP_022195149.1|0.0e+00|golgin subfamily B member 1-like [Nilaparvata lugens]
NLU020661.1	22.6	23.27	24.67	6.88	16.11	7	-1.2251	6.34005e-109	2.40818e-109	XP_022204239.1|8.7e-156|nicastrin-like [Nilaparvata lugens]
NLU026509.1	15.58	16.59	15.15	4.1	11.47	4.6	-1.22469	1.15375e-114	4.22739e-115	XP_022193135.1|0.0e+00|exocyst complex component 1-like [Nilaparvata lugens]
NLU014603.1	9.82	10.89	10.04	4.97	4.08	3.92	-1.2245	8.83903e-27	7.30137e-27	XP_022201980.1|2.2e-117|5-methylcytosine rRNA methyltransferase NSUN4-like [Nilaparvata lugens]
NLU003625.1	24.17	23.26	21.77	8.79	12.43	7.2	-1.22333	0	0	XP_014261727.1|7.1e-122|PREDICTED: ATP-sensitive inward rectifier potassium channel 12-like [Cimex lectularius]
BGI_novel_G000845	11.74	8.03	10.12	1.78	8.49	2.56	-1.22298	1.06365e-61	5.77866e-62
NLU023454.1	27.03	25.75	21.28	5.66	19.93	6.08	-1.22162	0	0	XP_022194929.1|0.0e+00|protein split ends-like, partial [Nilaparvata lugens]
BGI_novel_G001869	12.62	12.6	11.02	4.62	6.78	4.02	-1.22128	7.02848e-43	4.65978e-43
NLU016373.1	11.82	11.68	9.32	3.55	7.23	3.26	-1.22108	1.22584e-62	6.59789e-63	XP_022202782.1|6.4e-165|CLK4-associating serine/arginine rich protein-like [Nilaparvata lugens]
NLU002289.1	10.75	9.59	9.99	3.54	6.33	3.73	-1.22045	1.45314e-171	3.98893e-172	XP_022185648.1|0.0e+00|uncharacterized protein LOC111044736 isoform X1 [Nilaparvata lugens]
NLU017933.1	8.44	6.64	7.5	1.29	6.04	2.3	-1.21931	4.57035e-18	4.45606e-18	XP_022185145.1|1.6e-95|uncharacterized protein LOC111044339 [Nilaparvata lugens]
NLU015228.1	8.99	8.59	9.51	2.44	7.31	1.55	-1.21925	5.22141e-17	5.21653e-17	XP_022196893.1|6.0e-60|uncharacterized protein LOC111054220 [Nilaparvata lugens]
NLU015744.1	220.55	252.63	215.8	86.63	123.83	87.64	-1.21923	0	0	XP_022202517.1|0.0e+00|dolichyl-diphosphooligosaccharide--protein glycosyltransferase subunit 2 [Nilaparvata lugens]
NLU020340.1	19.25	14.72	13.88	5.3	7.83	6.58	-1.21869	8.27922e-11	9.66988e-11	XP_022195583.1|6.9e-38|chromodomain-helicase-DNA-binding protein Mi-2 homolog [Nilaparvata lugens]
BGI_novel_G000494	13.23	12.57	12.83	1.85	11.29	3.21	-1.21818	8.79198e-19	8.42829e-19
BGI_novel_G002044	25.08	21.7	18.35	7.61	13.42	7	-1.21757	9.02394e-273	1.72581e-273
NLU023578.1	9.1	10.32	10.93	3.28	5.98	3.74	-1.21732	1.3638e-97	5.57744e-98	XP_022205326.1|0.0e+00|conserved oligomeric Golgi complex subunit 1-like [Nilaparvata lugens]
NLU026069.1	299.94	288.39	296.66	132.03	166.64	98.14	-1.21719	0	0	AQT27082.1|6.3e-163|putative mitochondrial 4-aminobutyrate aminotransferase, partial [Nilaparvata lugens]
BGI_novel_G002896	10.51	13.36	11.66	4.71	8.16	2.32	-1.21704	5.7323e-156	1.67951e-156
NLU003304.1	6.99	7.6	7.24	2.57	4.46	1.84	-1.21692	3.37679e-47	2.14265e-47	XP_022195969.1|1.8e-162|proton-coupled amino acid transporter-like protein pathetic [Nilaparvata lugens]
NLU020438.1	12.03	14.37	11.6	3.67	7.27	4.44	-1.21642	2.56967e-147	7.85353e-148	XP_012350203.1|2.8e-227|PREDICTED: LOW QUALITY PROTEIN: N-acetylgalactosaminyltransferase 7 [Apis florea]
BGI_novel_G001495	25.31	35.82	28.69	11.53	16.55	9.6	-1.21637	2.04077e-42	1.36087e-42
NLU002029.1	228.81	274.95	229.54	75.89	153.02	88.51	-1.21565	0	0	XP_022195143.1|0.0e+00|moesin/ezrin/radixin homolog 1 isoform X3 [Nilaparvata lugens]
NLU023399.1	8.75	8.7	9.31	2.44	6.06	3.27	-1.21551	1.11437e-180	2.93745e-181	XP_022191224.1|5.8e-267|uncharacterized protein LOC111049457 [Nilaparvata lugens]
NLU021738.1	87.79	93.57	90.87	27.81	61.87	31.72	-1.21521	0	0	XP_022190583.1|2.1e-145|translocation protein SEC62 [Nilaparvata lugens]
NLU013393.1	21.95	22.5	19.15	6.9	13.69	6.57	-1.21465	4.68013e-102	1.86234e-102	XP_022201384.1|9.9e-169|chromodomain-helicase-DNA-binding protein Mi-2 homolog [Nilaparvata lugens]
BGI_novel_G002172	6.69	7.23	7.21	2.68	3.93	2.4	-1.21434	4.50507e-24	3.88253e-24
BGI_novel_G000800	12.48	13.3	12.48	4.41	7.37	4.66	-1.21306	1.07229e-115	3.90466e-116
BGI_novel_G001712	8.23	9.07	8.72	2.71	5.81	2.57	-1.21291	9.9488e-23	8.79895e-23
NLU015083.1	14.06	16.19	14.73	5	7.52	6.67	-1.21247	1.53878e-45	9.91129e-46	XP_022199509.1|4.2e-123|apoptosis-inducing factor 3-like [Nilaparvata lugens]
NLU028575.1	6.97	6.84	7.95	1.93	3.61	3.53	-1.21188	1.28009e-07	1.68067e-07	XP_022193206.1|3.1e-62|probable cytochrome P450 12e1, mitochondrial, partial [Nilaparvata lugens]
NLU006862.1	15.99	16.87	14.48	5.72	8.06	6.25	-1.21152	9.07479e-27	7.49732e-27	XP_019699834.1|1.3e-41|PREDICTED: transmembrane 9 superfamily member 4 isoform X1 [Harpegnathos saltator]
NLU003795.1	29.34	33.27	28.79	10.66	17.27	11.46	-1.21135	0	0	XP_022196307.1|3.8e-186|LOW QUALITY PROTEIN: protein transport protein Sec31A-like [Nilaparvata lugens]
NLU020741.1	18.01	17.58	17.94	6.82	8.13	7.87	-1.21051	2.70913e-69	1.35618e-69	XP_022204288.1|1.2e-154|bifunctional methylenetetrahydrofolate dehydrogenase/cyclohydrolase, mitochondrial [Nilaparvata lugens]
NLU008590.1	120.04	204.89	141.65	63.33	83.12	64.27	-1.21018	0	0	XP_022184081.1|4.8e-279|facilitated trehalose transporter Tret1-like [Nilaparvata lugens]
NLU018301.1	38.35	42.43	38.88	13.81	27.56	13.3	-1.20981	4.65041e-248	9.58652e-249	XP_022189146.1|1.4e-294|putative inorganic phosphate cotransporter [Nilaparvata lugens]
NLU014084.1	13.35	11.89	12.83	4.71	6.31	5.34	-1.20977	2.32227e-56	1.33641e-56	XP_022201733.1|2.8e-224|negative elongation factor D isoform X1 [Nilaparvata lugens]
NLU027638.1	11.9	12.73	13.39	3.96	8.51	3.8	-1.20962	4.42509e-35	3.24921e-35	XP_022207821.1|5.6e-156|septin-5 isoform X1 [Nilaparvata lugens]
BGI_novel_G002966	873.11	943.8	814.3	227.63	591.97	306.53	-1.20959	0	0
NLU016218.2	10.96	12.71	11.45	3.77	7.76	3.62	-1.20953	3.39061e-145	1.04888e-145	XP_022188203.1|1.3e-44|CKLF-like MARVEL transmembrane domain-containing protein 8 [Nilaparvata lugens]
NLU007505.1	27.18	16.38	25.85	8.84	12.57	5.63	-1.20944	5.99465e-83	2.73382e-83	XP_022189575.1|3.4e-45|uncharacterized protein LOC111048038 [Nilaparvata lugens]
NLU024526.1	10.15	9.78	9.55	3.16	6.09	3.61	-1.20882	6.43316e-57	3.67901e-57	XP_022205220.1|6.4e-39|COMM domain-containing protein 10-like isoform X1 [Nilaparvata lugens]
NLU004971.1	7.94	6.43	7.54	2.58	4.42	2.45	-1.20699	1.93787e-43	1.27602e-43	XP_022197055.1|2.5e-215|double-strand-break repair protein rad21 homolog [Nilaparvata lugens]
BGI_novel_G002559	24.84	20.55	16.89	8.08	10.68	8.09	-1.20678	6.4033e-69	3.21995e-69
NLU002081.1	71.01	80.96	52.01	25.88	38.78	22.73	-1.20659	0	0	XP_022183936.1|0.0e+00|uncharacterized protein LOC111043330 [Nilaparvata lugens]
NLU008723.3	7.59	7.03	6.68	2.13	4.53	2.53	-1.20634	5.01532e-80	2.32789e-80	XP_022199281.1|4.2e-191|uncharacterized protein LOC111056248 isoform X2 [Nilaparvata lugens]
NLU017074.1	57.64	48.89	53.03	16.73	26.1	13.84	-1.20603	0	0	XP_022188532.1|8.4e-201|selenide, water dikinase-like [Nilaparvata lugens]
NLU009598.3	65.53	70.45	63.93	23.27	39.96	23.41	-1.20585	0	0	XP_022190751.1|2.1e-282|collagen alpha-2(IV) chain-like isoform X1 [Nilaparvata lugens]
NLU018828.1	66.14	72.91	76.83	28.95	28.78	34.71	-1.20581	8.32867e-216	1.92958e-216	XP_022193771.1|1.5e-125|retinol-binding protein pinta-like [Nilaparvata lugens]
NLU019382.1	16.91	17.46	15.66	5.44	10.47	5.22	-1.20579	1.93227e-18	1.86776e-18	XP_022203852.1|7.6e-76|uncharacterized protein LOC111060492 [Nilaparvata lugens]
NLU020308.1	24.01	24.9	25.92	9.79	13.56	8.94	-1.20566	5.90541e-230	1.29276e-230	XP_022204098.1|3.2e-156|regucalcin-like isoform X1 [Nilaparvata lugens]
NLU007660.1	7.16	9	5.47	2.28	4.36	2.7	-1.20491	4.56445e-64	2.42214e-64	XP_022185102.1|1.2e-154|carbonic anhydrase 2-like [Nilaparvata lugens]
BGI_novel_G000422	14.93	13.4	15.93	4.62	7.56	6.61	-1.20478	2.87831e-20	2.67656e-20
NLU028452.1	9.29	9.65	8.41	2.87	3.91	5.08	-1.20467	1.34454e-43	8.84078e-44	XP_022194228.1|1.7e-45|X-ray repair cross-complementing protein 6, partial [Nilaparvata lugens]
NLU008477.1	11.37	10.57	9.89	2.96	7.08	3.74	-1.20427	8.89699e-61	4.89753e-61	XP_022185393.1|0.0e+00|U4/U6 small nuclear ribonucleoprotein Prp3 [Nilaparvata lugens]
NLU021407.1	12.15	15.66	11.52	4.76	8.31	5.25	-1.20403	3.37975e-83	1.53862e-83	XP_022187403.1|8.9e-72|phytanoyl-CoA dioxygenase domain-containing protein 1 homolog [Nilaparvata lugens]
NLU025013.1	27.65	27.19	26.52	9.22	15.83	9.28	-1.20321	4.22435e-286	7.76999e-287	XP_022206735.1|8.2e-254|serine/threonine-protein kinase grp [Nilaparvata lugens]
NLU009661.1	17.58	16.31	16.91	5.19	11.88	4.98	-1.20321	2.66082e-242	5.58066e-243	XP_022199725.1|2.1e-206|set1/Ash2 histone methyltransferase complex subunit ASH2 [Nilaparvata lugens]
NLU026293.1	68.53	69.1	86.24	20.91	51.87	26.06	-1.20285	0	0	XP_022192839.1|0.0e+00|putative ferric-chelate reductase 1 homolog [Nilaparvata lugens]
NLU002544.1	37.34	36.22	38.9	15.6	15.54	16.89	-1.20277	2.9819e-69	1.49392e-69	XP_022195550.1|1.3e-71|uncharacterized protein LOC111053031 [Nilaparvata lugens]
NLU010431.1	8.09	7.24	7.26	1.84	4.93	3	-1.20255	9.58083e-25	8.16642e-25	XP_022200099.1|7.1e-206|uncharacterized protein LOC111056991 [Nilaparvata lugens]
NLU011699.1	14.12	13.39	15.07	5.25	8.9	5.84	-1.20253	3.21838e-159	9.29684e-160	XP_022186535.1|0.0e+00|sphingomyelin phosphodiesterase 4-like isoform X1 [Nilaparvata lugens]
NLU007600.1	43.18	39.29	41.68	14.61	25.41	15.33	-1.20248	0	0	XP_022185057.1|1.1e-222|NF-kappa-B inhibitor cactus-like isoform X1 [Nilaparvata lugens]
NLU002988.3	157.37	143.18	148.19	62.84	83.62	52.58	-1.20246	0	0	XP_018914937.1|5.0e-278|PREDICTED: NADP-dependent malic enzyme-like [Bemisia tabaci]
BGI_novel_G002257	19.51	19.58	19.42	5.58	13.83	6	-1.20235	0	0
NLU016112.1	14.37	13.53	14.01	4.26	9.98	3.9	-1.20083	8.10183e-90	3.49329e-90	XP_022202651.1|3.2e-243|small G protein signaling modulator 3 homolog, partial [Nilaparvata lugens]
NLU028076.1	11.9	14.84	12.56	5.56	6.63	4.58	-1.20023	2.0845e-55	1.2115e-55	XP_022191670.1|5.4e-217|sphingosine-1-phosphate lyase [Nilaparvata lugens]
BGI_novel_G002583	16.37	19.1	17.27	7.11	9.56	6.05	-1.19956	3.38611e-62	1.83108e-62
NLU025168.3	16.2	15.43	16.19	4.25	11.6	5.02	-1.19833	1.3985e-275	2.66158e-276	XP_022183884.1|1.5e-224|major facilitator superfamily domain-containing protein 1-like [Nilaparvata lugens]
NLU019465.1	8.4	7.86	7.51	2.59	5.6	2.16	-1.19829	4.73206e-99	1.92013e-99	XP_022203878.1|0.0e+00|N-acetylgalactosaminyltransferase 7-like [Nilaparvata lugens]
NLU010776.1	8.44	6.95	7.12	2.87	4.38	2.53	-1.19758	3.71954e-39	2.58818e-39	XP_022200292.1|0.0e+00|serine/threonine-protein kinase GM11705 isoform X1 [Nilaparvata lugens]
NLU004634.1	9.38	7.95	9.06	2.27	5.18	3.46	-1.19718	3.69288e-127	1.2637e-127	XP_022196779.1|0.0e+00|transcriptional regulator ATRX homolog [Nilaparvata lugens]
NLU013697.2	20.16	20.94	19	7.51	10.94	7.65	-1.19677	7.11187e-126	2.44691e-126	XP_022201505.1|1.0e-51|vesicle transport through interaction with t-SNAREs homolog 1B [Nilaparvata lugens]
NLU019276.1	188.78	194.65	160.65	80.03	108.3	82.36	-1.19637	0	0	XP_022199350.1|6.3e-176|lysosomal-associated transmembrane protein 4B isoform X1 [Nilaparvata lugens]
NLU014805.1	8.45	8.61	7.62	2.09	6.26	2.76	-1.19635	1.53523e-94	6.4296e-95	XP_022183973.1|3.6e-162|zinc finger protein 2-like [Nilaparvata lugens]
NLU023424.1	15.06	17.84	15.01	4.26	10.51	5.98	-1.19559	4.74138e-57	2.70773e-57	XP_022207847.1|8.3e-243|exocyst complex component 3 [Nilaparvata lugens]
NLU016936.1	26.96	23.36	23.04	6.78	20.73	8.93	-1.19519	1.14487e-122	3.99384e-123	XP_022188497.1|7.3e-30|uncharacterized protein LOC111047133 [Nilaparvata lugens]
NLU011082.2	17.06	17.1	15.39	5.92	11.25	5.42	-1.19444	0	0	XP_022200386.1|0.0e+00|cyclin-dependent kinase 12 [Nilaparvata lugens]
NLU011997.1	12.01	10.55	12.77	5.75	6.86	6.77	-1.19394	1.81875e-101	7.25419e-102	XP_022200763.1|3.1e-210|5-methylcytosine rRNA methyltransferase NSUN4 [Nilaparvata lugens]
NLU017997.1	9.4	9.98	10.22	3.8	5.17	3.94	-1.19369	3.48082e-175	9.39758e-176	XP_022185602.1|0.0e+00|endoribonuclease Dcr-1-like [Nilaparvata lugens]
NLU023653.1	13.45	15.67	13.29	4.57	8.79	5.28	-1.19336	1.88278e-44	1.22496e-44	XP_022203532.1|1.8e-99|vacuolar protein sorting-associated protein 41 homolog [Nilaparvata lugens]
NLU010777.1	17.76	18.73	18.9	4.62	13.56	5.48	-1.19328	1.59424e-21	1.44645e-21	XP_022197074.1|4.1e-27|uncharacterized protein LOC111054365, partial [Nilaparvata lugens]
NLU019292.1	18.51	20.55	18.3	7.35	12.85	5.61	-1.19291	8.03106e-140	2.56023e-140	XP_022189570.1|0.0e+00|biotin--protein ligase-like [Nilaparvata lugens]
NLU017272.1	33.01	25.68	25.3	9.6	17.08	10.42	-1.19285	0	0	XP_011314573.1|0.0e+00|PREDICTED: dynein heavy chain, cytoplasmic isoform X3 [Fopius arisanus]
NLU008042.1	17.98	14.97	15.71	5.75	8.28	7.03	-1.1928	1.97235e-35	1.44221e-35	XP_022198922.1|6.9e-155|neuferricin-like [Nilaparvata lugens]
NLU017024.1	14.39	15.59	11.21	3.93	8.98	4.8	-1.19274	3.64532e-21	3.32775e-21	XP_022203021.1|2.4e-85|uncharacterized protein LOC111059689 [Nilaparvata lugens]
NLU019068.1	9.24	9.17	9.37	2.96	5.72	3.44	-1.19248	3.25458e-162	9.29753e-163	XP_022188310.1|2.2e-57|zinc transporter foi-like [Nilaparvata lugens]
NLU015355.1	12.35	23.36	11.87	3.45	7.59	8.44	-1.19223	1.45792e-08	1.84241e-08	XP_022202253.1|1.5e-36|uncharacterized protein LOC111058969 [Nilaparvata lugens]
NLU025212.1	42.03	44.33	36	17.37	15.36	18.03	-1.19186	4.55569e-72	2.23027e-72	XP_022192282.1|2.0e-61|40S ribosomal protein S12, mitochondrial [Nilaparvata lugens]
NLU023318.1	31.17	27.68	26.91	9.2	17.89	11.16	-1.19173	2.32407e-119	8.27439e-120	XP_022191165.1|4.1e-227|striatin-3 [Nilaparvata lugens]
NLU019299.1	18.82	19.2	17.69	8.09	9.71	6.72	-1.19111	2.13386e-60	1.1803e-60	XP_022189559.1|1.7e-179|regucalcin-like isoform X1 [Nilaparvata lugens]
NLU003381.1	74.38	82.99	68.76	38.18	42.91	31.82	-1.19016	0	0	XP_022196033.1|5.9e-160|mitochondrial 2-oxoglutarate/malate carrier protein [Nilaparvata lugens]
NLU011759.1	13.83	12.85	13.24	2.93	8.06	6.06	-1.19015	1.51943e-225	3.37874e-226	XP_022186494.1|8.2e-281|tudor domain-containing protein 7 [Nilaparvata lugens]
NLU011786.1	478.45	528.06	442.25	230.15	220.27	210.54	-1.18976	0	0	XP_022200711.1|1.1e-225|uncharacterized protein LOC111057583 [Nilaparvata lugens]
NLU012413.1	60.17	61.8	51.37	18.48	36.33	29.43	-1.18973	0	0	XP_022192934.1|1.5e-195|synaptic vesicle membrane protein VAT-1 homolog-like [Nilaparvata lugens]
NLU003617.2	10182.3	10436.5	11908.7	4038.59	5654.8	4436.61	-1.18937	0	0	XP_022196217.1|7.1e-164|uncharacterized protein LOC111053606 isoform X1 [Nilaparvata lugens]
NLU025287.1	8.17	9.53	9.14	3.55	5.68	3.41	-1.18895	2.33991e-71	1.15175e-71	XP_022192300.1|4.7e-113|solute carrier family 25 member 45-like isoform X3 [Nilaparvata lugens]
BGI_novel_G001940	8.65	9.56	9.56	3.73	5.29	3.05	-1.18878	1.03825e-32	7.89562e-33
NLU023614.1	17.39	18.39	16.64	6.22	8.72	7.92	-1.18872	9.51721e-92	4.05926e-92	XP_022191331.1|0.0e+00|beta-glucuronidase-like [Nilaparvata lugens]
NLU022606.1	8.28	7.82	7.87	1.94	5.27	3.31	-1.18842	1.15129e-107	4.40671e-108	XP_022190831.1|0.0e+00|protein RRP5 homolog [Nilaparvata lugens]
NLU019969.1	146.6	129.28	151.49	63.4	65.43	58.48	-1.18801	0	0	XP_022188093.1|1.2e-275|protein Malvolio-like isoform X1 [Nilaparvata lugens]
NLU025776.1	36.08	38.41	41.26	13.08	22.18	21.16	-1.18757	3.37511e-152	1.00997e-152	XP_022185066.1|1.1e-126|zinc finger CCHC domain-containing protein 24-like [Nilaparvata lugens]
BGI_novel_G002176	21.1	26.25	20.29	8.66	12.59	8.23	-1.18725	5.55969e-122	1.94614e-122
NLU029016.1	38.27	25.3	33.57	7.3	13.17	22.18	-1.18709	4.22497e-135	1.3806e-135	XP_022194588.1|5.5e-217|G2/mitotic-specific cyclin-B [Nilaparvata lugens]
NLU008261.1	31.56	22.06	20.65	10.2	12.07	9.93	-1.18698	2.2989e-37	1.63696e-37	XP_022185421.1|2.3e-107|fibroblast growth factor 18 isoform X1 [Nilaparvata lugens]
NLU017134.1	124.68	141.04	117.02	39.97	85.35	40.39	-1.18688	0	0	XP_022188582.1|0.0e+00|sodium-independent sulfate anion transporter-like isoform X1 [Nilaparvata lugens]
NLU018629.1	19.93	19.16	20.15	6.68	9.78	9.34	-1.1868	1.73041e-64	9.13414e-65	XP_022189379.1|3.9e-129|stomatin-like protein 2, mitochondrial [Nilaparvata lugens]
NLU002743.1	13.39	11.43	11.74	4.97	7.19	3.9	-1.18678	1.772e-156	5.17293e-157	XP_022195659.1|0.0e+00|xenotropic and polytropic retrovirus receptor 1 homolog [Nilaparvata lugens]
NLU023765.1	24.35	28.9	23.14	9.64	9.85	12.34	-1.1859	1.64513e-207	3.93613e-208	XP_022191410.1|2.0e-42|transmembrane protein 41B [Nilaparvata lugens]
BGI_novel_G001030	7.39	7.51	6.62	1.53	5.8	2.08	-1.1852	1.36981e-23	1.19455e-23
NLU005094.1	17.18	16.18	14.81	5.13	10.68	5.21	-1.18475	1.35055e-44	8.77973e-45	XP_022197124.1|1.9e-194|E3 ubiquitin-protein ligase HERC2-like [Nilaparvata lugens]
NLU013983.1	24.76	20.91	23.57	7.28	16.69	7.26	-1.18472	0	0	XP_022187276.1|0.0e+00|protein strawberry notch-like [Nilaparvata lugens]
NLU024966.1	12.64	14.41	11.36	3.63	9.33	4.19	-1.18445	0	0	XP_022192108.1|0.0e+00|piezo-type mechanosensitive ion channel component isoform X5 [Nilaparvata lugens]
NLU011605.1	120.41	117.17	116.86	44.95	59.82	50.02	-1.18426	0	0	XP_022186474.1|6.2e-257|rab GDP dissociation inhibitor alpha [Nilaparvata lugens]
NLU008062.1	52.5	38.75	45.08	14.7	25.51	18.92	-1.18372	4.86654e-93	2.06143e-93	XP_022198950.1|2.8e-81|CUGBP Elav-like family member 1 [Nilaparvata lugens]
NLU014348.1	36.43	36.4	34.5	11.79	23.52	11.88	-1.18332	0	0	XP_022194502.1|0.0e+00|tetratricopeptide repeat protein 37 [Nilaparvata lugens]
NLU026944.2	8.91	6.98	8.09	2.25	6.02	2.24	-1.18319	2.56326e-120	9.05335e-121	XP_022193224.1|0.0e+00|neurofilament medium polypeptide-like [Nilaparvata lugens]
NLU023418.1	43.59	39.3	42.43	15.89	18.82	18.69	-1.18296	3.21265e-162	9.17346e-163	XP_022207731.1|2.3e-37|calcyclin-binding protein [Nilaparvata lugens]
NLU009139.1	29.07	28.1	30.91	11.31	15.28	12.19	-1.18193	0	0	XP_022185640.1|0.0e+00|origin recognition complex subunit 1 [Nilaparvata lugens]
NLU012466.1	14.32	11.57	14.34	7.34	11.15	9.17	-1.18123	1.08141e-263	2.12715e-264	XP_022201007.1|6.0e-145|cystinosin homolog [Nilaparvata lugens]
BGI_novel_G000246	12.3	12.26	12	3.41	8.78	3.93	-1.18107	2.90558e-243	6.06695e-244
NLU001549.1	21.03	24	18.96	9.29	13.52	8.99	-1.18085	2.31874e-168	6.43286e-169	XP_022194868.1|1.6e-82|protein TEX261 [Nilaparvata lugens]
NLU003672.1	39.09	61.51	30.25	18.31	21.44	16.76	-1.18068	5.31967e-73	2.58519e-73	XP_018897828.1|1.4e-31|PREDICTED: uncharacterized protein LOC109031016 [Bemisia tabaci]
NLU014287.2	27.01	26.8	25.44	7.79	12.32	10	-1.18031	1.61264e-180	4.25947e-181	XP_022201777.1|0.0e+00|probable splicing factor, arginine/serine-rich 7 [Nilaparvata lugens]
NLU023576.1	9.08	9.5	8.72	2.75	5.68	3.11	-1.1799	1.6446e-37	1.16843e-37	XP_022205334.1|9.9e-136|WD and tetratricopeptide repeats protein 1-like [Nilaparvata lugens]
NLU027953.1	29.23	29.77	25.57	9.78	16.39	12.01	-1.17943	0	0	XP_022194019.1|7.5e-225|uncharacterized protein LOC111051772 isoform X1 [Nilaparvata lugens]
NLU011489.1	6.89	6.77	7.28	2.93	3.93	2.21	-1.17932	6.92887e-28	5.62214e-28	XP_022186438.1|5.8e-46|CCAAT/enhancer-binding protein gamma [Nilaparvata lugens]
NLU004353.1	20.07	37.97	26.97	7.73	8.59	20.67	-1.17901	4.73545e-98	1.93095e-98	XP_022196592.1|7.8e-121|kielin/chordin-like protein isoform X2 [Nilaparvata lugens]
NLU002492.1	15.05	15.67	13.9	6.26	8.23	5.56	-1.17823	3.7655e-188	9.66537e-189	XP_016984681.1|0.0e+00|PREDICTED: probable phosphorylase b kinase regulatory subunit alpha isoform X2 [Drosophila rhopaloa]
NLU016190.1	218.9	229.22	217.83	89.5	123.28	90.53	-1.17813	0	0	XP_022202680.1|2.2e-178|eukaryotic translation initiation factor 2 subunit 2 isoform X2 [Nilaparvata lugens]
NLU007459.1	470.31	436.92	433.73	191.46	225.64	169.35	-1.1769	0	0	XP_022198610.1|2.7e-201|zinc finger protein 629-like isoform X2 [Nilaparvata lugens]
NLU024560.1	11.8	13.14	11.22	4.34	7.95	4.05	-1.17686	1.47032e-100	5.89965e-101	XP_022191867.1|2.3e-240|peptidyl-alpha-hydroxyglycine alpha-amidating lyase 1-like [Nilaparvata lugens]
NLU015064.1	14.08	10.98	13.55	4.4	8.53	4.14	-1.17684	1.26358e-115	4.60458e-116	XP_022187745.1|1.4e-174|LOW QUALITY PROTEIN: choline transporter-like protein 1 [Nilaparvata lugens]
BGI_novel_G002590	20.64	19.99	19.46	6.67	10	9.58	-1.17641	2.22383e-41	1.50424e-41
NLU006752.1	11.15	7.59	9.23	3.57	4.6	4.52	-1.1763	1.67115e-40	1.14195e-40	XP_022184974.1|4.0e-251|ATP-dependent DNA helicase PIF1-like [Nilaparvata lugens]
NLU004033.1	8.65	9.61	8.48	3.57	4.36	3.26	-1.17626	4.7219e-90	2.03282e-90	KDR15616.1|8.1e-43|hypothetical protein L798_09429 [Zootermopsis nevadensis]
BGI_novel_G001267	70.95	81.98	77.29	27.25	50.68	23.18	-1.17455	8.60026e-294	1.54298e-294
BGI_novel_G000706	9.11	9.5	8.91	2.71	7.36	2.07	-1.17439	1.73968e-52	1.04649e-52
NLU018578.2	12.73	11.23	11.83	3.77	8.3	3.81	-1.17411	0	0	XP_022189328.1|0.0e+00|lysine-specific demethylase lid [Nilaparvata lugens]
BGI_novel_G000645	10.49	10.91	9.7	2.99	7.14	3.62	-1.17409	1.0916e-80	5.04638e-81
NLU002146.2	28.81	28.68	28.47	9	17.39	13.41	-1.17381	5.51742e-95	2.30191e-95	XP_022191655.1|6.7e-76|putative peptidyl-prolyl cis-trans isomerase dodo isoform X1 [Nilaparvata lugens]
NLU012682.1	10.79	9.48	8.19	2.58	6.59	3.18	-1.173	3.34112e-45	2.16134e-45	XP_022201037.1|0.0e+00|serine/threonine-protein kinase Warts [Nilaparvata lugens]
NLU012311.1	9.78	13.32	11.18	3.12	8.62	3.36	-1.17293	1.96137e-84	8.8612e-85	XP_022192804.1|3.2e-47|acidic repeat-containing protein-like [Nilaparvata lugens]
NLU013908.1	136.35	131.92	149.85	70.45	51.88	61.13	-1.17167	0	0	XP_022194119.1|4.0e-141|uncharacterized protein LOC111051849 [Nilaparvata lugens]
NLU007340.1	19.95	20.48	18.99	7.84	11.61	7.03	-1.17122	0	0	XP_022198496.1|5.2e-231|RNA-binding protein fusilli [Nilaparvata lugens]
NLU016363.1	7.86	6.11	7.85	2.25	5.48	1.79	-1.17059	4.65371e-55	2.7146e-55	XP_022201360.1|1.8e-210|transcription initiation factor TFIID subunit 1-like, partial [Nilaparvata lugens]
NLU008766.1	133.82	122.29	131.06	59.91	54.73	58.67	-1.16989	0	0	XP_022197102.1|1.3e-76|AP-1 complex subunit sigma-2 isoform X4 [Nilaparvata lugens]
BGI_novel_G001066	13.84	16.61	11.53	4.43	6.81	6.97	-1.16939	2.29595e-17	2.27823e-17
NLU021344.6	31.05	32.38	30.16	12.39	20.49	13.49	-1.16902	2.5929e-222	5.83478e-223	XP_022190373.1|5.1e-60|nicotinamide riboside kinase 1 [Nilaparvata lugens]
BGI_novel_G000220	284.12	266.42	337.47	119.71	122.72	149.44	-1.169	0	0
NLU002225.1	8.05	8.4	7.44	2.65	4.66	3.12	-1.16872	2.3054e-48	1.44627e-48	XP_022202855.1|4.2e-55|DNA topoisomerase 2-like, partial [Nilaparvata lugens]
NLU026214.1	211.4	209.61	229.23	88.15	102.98	96.05	-1.16832	0	0	XP_022207548.1|5.9e-259|uncharacterized protein LOC111064169 [Nilaparvata lugens]
NLU005455.1	9.4	10.11	6.73	2.65	4.9	3.98	-1.16828	6.51316e-21	5.97434e-21	XP_020371959.1|1.0e-07|flocculation protein FLO11-like, partial [Rhincodon typus]
BGI_novel_G002368	12.5	12.09	10.43	2.54	9.06	3.91	-1.16822	1.35929e-39	9.41321e-40
NLU018018.1	14.83	13.45	14.74	4.93	9.07	4.95	-1.16793	1.64359e-34	1.21449e-34	XP_022189048.1|4.6e-20|syntaxin-6 [Nilaparvata lugens]
BGI_novel_G001339	24.23	23.37	22.79	7.08	15.24	8.75	-1.16757	1.37583e-62	7.40886e-63
BGI_novel_G002049	13.2	10.85	15.13	2.48	11.07	3.61	-1.16747	2.26518e-18	2.19257e-18
NLU025638.1	34.94	35.91	33.32	12.48	17.82	14.34	-1.16746	4.55932e-295	8.13143e-296	XP_022207456.1|0.0e+00|LOW QUALITY PROTEIN: probable peroxisomal acyl-coenzyme A oxidase 1 [Nilaparvata lugens]
NLU028836.1	128.21	125.39	131.01	45.82	78.14	46.18	-1.16709	0	0	XP_018908338.1|5.9e-176|PREDICTED: 6-phosphofructo-2-kinase/fructose-2,6-bisphosphatase-like [Bemisia tabaci]
NLU027698.1	9.96	8.88	10.05	2.78	6.9	3.54	-1.16694	2.32844e-97	9.55031e-98	XP_022193821.1|5.8e-274|uncharacterized protein LOC111051593 isoform X1 [Nilaparvata lugens]
NLU022583.1	7.51	8	7.87	2.9	5.45	2.88	-1.16681	9.88883e-70	4.9227e-70	XP_022187323.1|0.0e+00|protein phosphatase 1 regulatory subunit 21 [Nilaparvata lugens]
NLU027894.1	16.22	14.52	12.94	5.66	8.87	6.14	-1.16674	3.58727e-280	6.76993e-281	XP_022184683.1|0.0e+00|LOW QUALITY PROTEIN: zinc finger SWIM domain-containing protein 8-like [Nilaparvata lugens]
NLU007003.2	17.73	20.05	18.88	6.59	12.66	6.18	-1.16643	1.27006e-273	2.42559e-274	KFG30435.1|1.0e-06|DNA mismatch repair protein, C-terminal domain-containing protein [Toxoplasma gondii p89]
NLU005883.1	21.31	19.86	20.31	7.02	11.87	8.27	-1.16598	3.91336e-55	2.27962e-55	XP_022184825.1|4.3e-128|ubiquitin conjugation factor E4 B-like [Nilaparvata lugens]
NLU005956.1	11.39	11.58	10.22	3.48	6.41	4.76	-1.16587	1.23474e-28	9.9301e-29	XP_022184814.1|5.5e-183|WW domain-binding protein 4-like isoform X1 [Nilaparvata lugens]
BGI_novel_G002307	11.13	11.06	10.65	3.5	7.29	3.84	-1.16506	1.72425e-190	4.3731e-191
NLU015351.1	15.21	16.03	13.42	5.89	6.93	6.45	-1.16448	1.07106e-13	1.15809e-13	XP_022202658.1|4.1e-65|mediator of RNA polymerase II transcription subunit 31 [Nilaparvata lugens]
NLU002824.1	10.65	10.43	12.04	3.57	6.11	4.88	-1.16424	1.31134e-22	1.16275e-22	XP_022195803.1|1.1e-152|survival motor neuron protein-like [Nilaparvata lugens]
BGI_novel_G002965	22.54	21.3	17.17	5.91	12.34	8.59	-1.16372	4.01582e-31	3.1212e-31
NLU028593.1	117.46	118.69	124.86	49.21	60.92	47.36	-1.16371	0	0	XP_011500036.1|7.0e-64|PREDICTED: mediator of RNA polymerase II transcription subunit 1-like [Ceratosolen solmsi marchali]
NLU002265.1	10.81	10.13	9.75	3.53	6.32	3.48	-1.1619	2.64063e-102	1.04901e-102	XP_022195443.1|2.4e-193|CBP80/20-dependent translation initiation factor isoform X1 [Nilaparvata lugens]
NLU027896.1	57.46	53.41	54.02	18.74	31.79	22.76	-1.16149	0	0	XP_022184556.1|0.0e+00|lamin Dm0 [Nilaparvata lugens]
BGI_novel_G000901	7.62	10.69	12.45	3.5	7.14	2.99	-1.16144	3.14869e-80	1.45981e-80
NLU022870.1	23.26	25.38	21.76	7.83	14.71	7.87	-1.16126	1.7763e-75	8.52119e-76	XP_022205088.1|1.8e-136|Golgi integral membrane protein 4-like [Nilaparvata lugens]
NLU019183.1	13.31	13.09	12.38	5.12	7.31	7.08	-1.16123	1.07694e-95	4.46587e-96	XP_022203775.1|2.0e-120|quinone oxidoreductase-like protein 2 [Nilaparvata lugens]
NLU004374.1	292.09	305.13	295.2	92.08	194.02	106.13	-1.1611	0	0	XP_022206977.1|5.9e-108|heterogeneous nuclear ribonucleoprotein A1, A2/B1 homolog isoform X1 [Nilaparvata lugens]
NLU003846.1	96.32	119.22	113.55	45.93	47.04	51.39	-1.16077	2.1834e-195	5.44177e-196	XP_022196349.1|1.3e-136|N(4)-(Beta-N-acetylglucosaminyl)-L-asparaginase-like, partial [Nilaparvata lugens]
NLU020061.1	8.86	9.1	8.32	2.73	5.01	3.89	-1.16046	6.39156e-99	2.59436e-99	XP_022189903.1|0.0e+00|integrator complex subunit 2-like [Nilaparvata lugens]
NLU022014.1	8.2	8.13	7.48	2.49	5.81	2.35	-1.16018	9.75379e-139	3.12239e-139	XP_022187329.1|0.0e+00|serine/threonine-protein kinase Warts-like [Nilaparvata lugens]
NLU005645.1	938.98	1354.11	1496.69	510.15	597.17	571.75	-1.15904	0	0	XP_022192397.1|0.0e+00|transferrin [Nilaparvata lugens]
NLU028809.1	20	16.12	18.86	5.26	14.19	4.98	-1.15702	1.55275e-37	1.10297e-37	XP_022194490.1|4.6e-135|LOW QUALITY PROTEIN: histone-lysine N-methyltransferase trr [Nilaparvata lugens]
NLU004484.1	211.34	165.98	198.5	76.34	105.66	66.94	-1.15696	0	0	XP_022184439.1|7.5e-280|proton-coupled amino acid transporter-like protein pathetic isoform X2 [Nilaparvata lugens]
BGI_novel_G001666	6.51	7.69	7.54	2.73	4.61	2.35	-1.15692	5.79869e-57	3.3154e-57
BGI_novel_G000108	7.45	7.51	8.68	1.97	6.22	2.15	-1.15686	3.74497e-09	4.61757e-09
NLU024035.1	10.85	10.31	10.68	3.64	7.97	3.46	-1.15678	2.02953e-190	5.15274e-191	XP_022205457.1|1.8e-124|uncharacterized protein LOC111062065, partial [Nilaparvata lugens]
NLU022570.1	17.62	14.29	14.91	4.5	5.23	7.61	-1.15611	5.51716e-191	1.39635e-191	XP_022187230.1|3.1e-98|uncharacterized protein LOC111046050 [Nilaparvata lugens]
NLU005472.1	28.55	25.57	26.21	11.79	14.04	10.68	-1.15585	2.60723e-145	8.0585e-146	XP_022184743.1|7.1e-151|caspase-1-like isoform X1 [Nilaparvata lugens]
NLU013280.1	26.75	24.04	20.4	8.52	16.23	9.24	-1.15575	7.76149e-243	1.62372e-243	XP_022187016.1|0.0e+00|LOW QUALITY PROTEIN: trithorax group protein osa-like [Nilaparvata lugens]
NLU003660.1	7.63	6.82	8.19	1.96	4.79	3.24	-1.15552	1.27421e-11	1.45232e-11	XP_022191397.1|4.7e-90|protein RUFY3-like [Nilaparvata lugens]
NLU022975.3	8.22	8.56	8.67	3.43	3.8	3.47	-1.15505	3.88375e-67	1.99119e-67	XP_022190966.1|4.5e-73|uncharacterized protein LOC111049243 [Nilaparvata lugens]
NLU011187.1	15.02	13.53	15.43	5.71	7.95	5.79	-1.15491	7.5651e-26	6.34062e-26	XP_022200418.1|1.2e-126|platelet-activating factor acetylhydrolase IB subunit beta [Nilaparvata lugens]
NLU025915.1	49.96	48.57	48.74	20.56	26.26	24	-1.15487	6.42614e-243	1.34351e-243	XP_022119912.1|1.6e-123|poly(rC)-binding protein 3 isoform X2 [Pieris rapae]
NLU002942.1	10.52	10.65	11.1	4.03	5.16	5.17	-1.1546	2.05816e-56	1.18332e-56	XP_022195739.1|1.2e-77|quinone oxidoreductase-like protein 1 [Nilaparvata lugens]
NLU007387.1	14.67	11.88	11.59	5	7.59	4.5	-1.15458	1.01008e-64	5.31301e-65	XP_022185178.1|0.0e+00|tyrosine-protein kinase Abl-like [Nilaparvata lugens]
BGI_novel_G000687	8.7	9.82	6.46	2	5.66	3.05	-1.1541	1.44946e-05	2.1124e-05
NLU004422.1	69.7	75.51	68.66	31.59	36.96	26.79	-1.1539	0	0	XP_022196661.1|6.5e-290|alanine--glyoxylate aminotransferase 2, mitochondrial [Nilaparvata lugens]
NLU011241.2	8.21	6.39	7.9	2.46	4.89	2.53	-1.15324	1.33674e-148	4.06942e-149	XP_022200453.1|1.3e-198|uncharacterized protein DDB_G0283357-like [Nilaparvata lugens]
NLU017877.1	10.21	5.68	7.54	4.08	4.21	2.11	-1.1529	1.27434e-11	1.45263e-11	XP_022203321.1|3.0e-32|neuroendocrine convertase 2-like, partial [Nilaparvata lugens]
NLU009704.1	7.75	6.47	7.07	2.37	4.54	2.68	-1.15285	3.94843e-94	1.66202e-94	XP_022199745.1|0.0e+00|uncharacterized protein LOC111056664 [Nilaparvata lugens]
NLU019656.1	11.94	7.73	8.02	2.86	6.09	3.37	-1.15243	8.86861e-14	9.56212e-14	XP_014066792.1|1.2e-09|PREDICTED: tau-tubulin kinase 2-like isoform X1 [Salmo salar]
NLU007672.1	51.26	56.05	51.23	14.37	37.37	17.75	-1.15201	0	0	XP_022185124.1|7.1e-158|uncharacterized protein LOC111044328 [Nilaparvata lugens]
NLU016009.1	9.1	7.04	7.38	2.42	5.37	2.89	-1.15148	2.19784e-32	1.67987e-32	XP_022202657.1|2.6e-95|dual specificity mitogen-activated protein kinase kinase 4-like [Nilaparvata lugens]
NLU005884.1	9.28	9.43	8.98	2.96	6.48	3.07	-1.15139	8.85692e-123	3.08854e-123	XP_022184848.1|0.0e+00|blastoderm-specific protein 25D isoform X2 [Nilaparvata lugens]
BGI_novel_G002660	11.74	14.5	11.27	4.87	6.94	5	-1.15115	1.55965e-137	5.01144e-138
NLU003798.1	78.81	91.38	77.5	22.95	62.84	25.21	-1.15086	0	0	XP_022184215.1|0.0e+00|protein windpipe-like [Nilaparvata lugens]
NLU011663.2	7.61	6.41	6.88	2.68	3.5	3.31	-1.15079	1.26258e-89	5.45228e-90	XP_022183888.1|0.0e+00|WD repeat-containing protein 35 [Nilaparvata lugens]
NLU010010.1	27.73	27.96	28.13	8.67	18.73	10.08	-1.15042	1.40627e-272	2.69133e-273	XP_022197451.1|3.9e-109|transcriptional repressor protein YY1-like [Nilaparvata lugens]
NLU004039.1	15.51	15.9	15.51	5.21	9.4	6.46	-1.15015	8.5074e-143	2.66796e-143	XP_022196494.1|3.8e-109|bifunctional coenzyme A synthase [Nilaparvata lugens]
NLU007941.1	154.14	118.7	148.29	62.16	62.55	64.35	-1.15011	0	0	XP_022198849.1|1.1e-122|proliferating cell nuclear antigen [Nilaparvata lugens]
NLU023457.1	27.05	25.13	21.08	7.58	16.35	9.71	-1.14987	3.27924e-68	1.66512e-68	XP_022194664.1|2.3e-220|splicing factor 3B subunit 1 [Nilaparvata lugens]
NLU016669.1	94.27	109.02	87.73	36.68	56.42	36.68	-1.14962	0	0	XP_022202908.1|2.1e-255|aldehyde dehydrogenase, dimeric NADP-preferring isoform X3 [Nilaparvata lugens]
NLU010677.2	9.85	9.81	8.45	2.73	6.38	3.45	-1.14941	1.07478e-22	9.50985e-23	XP_022186136.1|2.2e-173|UPF0565 protein C2orf69 homolog isoform X1 [Nilaparvata lugens]
NLU027841.1	21.18	19.93	20.93	6.95	13.68	7.26	-1.1493	1.34234e-244	2.78501e-245	XP_022193878.1|0.0e+00|DNA repair and recombination protein RAD54-like [Nilaparvata lugens]
NLU002543.3	11.86	12.25	10.79	4.5	7.37	4.16	-1.14911	3.56344e-104	1.39665e-104	XP_022195549.1|2.1e-220|coiled-coil domain-containing protein 50 [Nilaparvata lugens]
NLU002448.1	19.47	18.26	18.79	7.19	13.98	9.26	-1.14891	0	0	KJE89065.1|4.0e-12|hypothetical protein CAOG_000617 [Capsaspora owczarzaki ATCC 30864]
NLU011672.1	12.07	12.72	11.79	3.98	7.12	5.3	-1.14883	9.54919e-128	3.25883e-128	XP_022200677.1|6.7e-246|microfibrillar-associated protein 1 [Nilaparvata lugens]
NLU011173.1	29.38	34.75	29.95	15.13	13.72	12.48	-1.1481	1.07237e-37	7.60172e-38	XP_022186293.1|1.7e-90|histidine triad nucleotide-binding protein 3-like [Nilaparvata lugens]
NLU010432.1	110.83	107.93	96.82	29.66	73.54	38.38	-1.14788	0	0	XP_022200099.1|1.1e-236|uncharacterized protein LOC111056991 [Nilaparvata lugens]
BGI_novel_G001275	10.46	8.85	11.78	2.85	6.22	4.96	-1.14736	3.9034e-112	1.45202e-112
NLU022512.1	7.53	6.84	7.41	2.13	5.1	2.57	-1.14618	5.53132e-122	1.93548e-122	XP_022190769.1|0.0e+00|uncharacterized protein LOC111049075 [Nilaparvata lugens]
NLU013590.1	29.6	28.04	25.78	8.54	19	9.97	-1.14547	4.04581e-260	8.04423e-261	XP_022201434.1|0.0e+00|multidrug resistance-associated protein 1-like [Nilaparvata lugens]
NLU014759.1	14.17	16.41	12.86	4.2	12.1	4.17	-1.14509	6.68583e-109	2.54041e-109	XP_022189410.1|1.2e-241|protein SON-like [Nilaparvata lugens]
NLU014016.1	25.93	30.19	20.04	10.37	11.29	12.19	-1.14508	2.99536e-42	2.00341e-42	XP_022187244.1|5.0e-122|nose resistant to fluoxetine protein 6-like [Nilaparvata lugens]
NLU005555.1	9.94	10.39	10.36	3.25	6.86	3.83	-1.14454	6.44608e-176	1.73518e-176	XP_022199050.1|1.4e-212|LOW QUALITY PROTEIN: zinc finger protein 26-like, partial [Nilaparvata lugens]
NLU005440.1	28.81	27.4	24.56	8.92	18.07	9.53	-1.14444	4.46462e-280	8.43163e-281	XP_021916206.1|0.0e+00|dynein heavy chain, cytoplasmic isoform X7 [Zootermopsis nevadensis]
BGI_novel_G001711	10.5	9.74	10.42	3.38	6.37	4.09	-1.14398	1.96001e-62	1.05599e-62
NLU004561.1	9.91	8.26	11.01	5.03	4.58	4.35	-1.14388	1.48576e-35	1.08423e-35	XP_022196716.1|4.8e-117|uncharacterized protein LOC111054057 [Nilaparvata lugens]
NLU023480.1	28.89	20.07	23.57	11.23	13.89	7.49	-1.14308	2.74478e-59	1.53538e-59	XP_014271424.1|7.8e-28|PREDICTED: failed axon connections [Halyomorpha halys]
NLU013696.3	59.49	66.23	60.34	21.22	39.52	23.13	-1.14262	0	0	XP_022201506.1|0.0e+00|insulin-degrading enzyme [Nilaparvata lugens]
NLU002171.1	51.51	57.37	48.2	21.26	28.9	20.78	-1.14239	0	0	XP_022183948.1|0.0e+00|AP-1 complex subunit beta-1 [Nilaparvata lugens]
NLU002246.1	43.56	52.41	42.25	13.7	34.69	14.43	-1.14222	0	0	XP_022195410.1|1.8e-294|vascular endothelial growth factor receptor 1-like [Nilaparvata lugens]
NLU022459.1	12.04	11.32	12.76	3.81	7.66	4.81	-1.14183	3.64495e-51	2.22264e-51	XP_022190780.1|3.4e-243|CCA tRNA nucleotidyltransferase 1, mitochondrial isoform X1 [Nilaparvata lugens]
NLU017118.1	57.18	57.58	57.21	20.32	36.71	20.52	-1.14089	8.20407e-255	1.65412e-255	XP_022203068.1|0.0e+00|uncharacterized protein LOC111059750 [Nilaparvata lugens]
NLU017493.1	12.23	12.21	10.8	3.93	7.78	4.16	-1.14021	1.1343e-64	5.97546e-65	XP_022189233.1|1.1e-269|uncharacterized protein F21D5.5-like isoform X1 [Nilaparvata lugens]
NLU027703.1	21.94	17.98	20.67	6.75	13.65	6.96	-1.13948	7.86688e-292	1.41769e-292	XP_022193829.1|0.0e+00|sister chromatid cohesion protein PDS5 homolog B [Nilaparvata lugens]
NLU007664.2	33.6	33.74	31.33	13.02	21.31	9.96	-1.13845	0	0	XP_022185114.1|1.0e-289|UDP-glucuronosyltransferase 2A3-like isoform X4 [Nilaparvata lugens]
NLU013501.2	10.83	8.75	11.54	3.21	6.69	4.75	-1.13845	2.29088e-135	7.46765e-136	XP_022207748.1|0.0e+00|exonuclease mut-7 homolog [Nilaparvata lugens]
BGI_novel_G000131	24.66	26.34	25.45	8.45	15.62	9.18	-1.13783	7.82636e-16	8.01473e-16
NLU017829.1	200.32	169.45	188.77	73.79	111.22	68.47	-1.13782	0	0	XP_022198049.1|1.9e-82|transferrin-like [Nilaparvata lugens]
BGI_novel_G000832	33.81	34.58	29.53	12.95	18.34	12.98	-1.13771	5.65177e-151	1.698e-151
NLU004592.1	10.76	8.86	8.69	3.24	6.4	3.62	-1.13756	5.49299e-136	1.77961e-136	XP_022196751.1|0.0e+00|zinc finger protein 420-like [Nilaparvata lugens]
NLU004831.1	12.41	13.71	9.06	6.25	7.47	7.17	-1.13752	1.06336e-199	2.61066e-200	XP_022184493.1|0.0e+00|furin-like protease 2 [Nilaparvata lugens]
NLU014109.1	35.02	24.21	27.9	9.93	17.08	9	-1.13729	0	0	XP_022207893.1|9.7e-205|mesoderm induction early response protein 1 isoform X1 [Nilaparvata lugens]
NLU010659.1	15.89	13.95	16.27	6.37	7.25	8.86	-1.13703	3.66432e-57	2.09069e-57	XP_018901336.1|8.3e-88|PREDICTED: negative elongation factor D [Bemisia tabaci]
NLU013343.1	30.37	30.74	30.23	14.14	16.09	11.96	-1.13695	1.03312e-90	4.42981e-91	XP_022187158.1|4.3e-170|WD repeat-containing protein 13-like [Nilaparvata lugens]
BGI_novel_G002635	179.39	164.34	178.67	70.3	103.15	63.38	-1.13654	0	0
BGI_novel_G000066	9.94	7.8	8.82	3.32	5.24	3.52	-1.13652	1.35815e-72	6.62184e-73
NLU015100.1	39.24	58.85	43.66	17	31.94	14.61	-1.13616	1.42917e-117	5.16429e-118	XP_022202134.1|1.8e-101|alpha-N-acetylgalactosaminidase-like [Nilaparvata lugens]
NLU023907.1	13.96	16.14	15.19	5.59	6.75	8.08	-1.13579	1.89844e-53	1.12785e-53	XP_022191462.1|6.3e-265|28S ribosomal protein S27, mitochondrial-like [Nilaparvata lugens]
NLU015470.1	446.01	487.77	504.51	177.12	263.54	226.75	-1.13562	0	0	XP_022187835.1|0.0e+00|uncharacterized protein LOC111046566 [Nilaparvata lugens]
NLU017726.1	14.07	6.85	11.24	3.56	6.14	4.83	-1.13546	5.77184e-18	5.64439e-18	XP_022208069.1|1.4e-118|DNA replication complex GINS protein SLD5-like isoform X1 [Nilaparvata lugens]
NLU023194.2	6.98	7.21	7.37	2.7	3.85	3.22	-1.13519	2.72348e-64	1.4416e-64	XP_022191067.1|4.9e-111|mitochondrial ribonuclease P protein 3-like [Nilaparvata lugens]
BGI_novel_G001439	9.65	11.2	9.68	3.85	6.76	3.17	-1.13476	5.24782e-35	3.85751e-35
NLU011015.2	6.84	6.82	7.64	2.51	3.52	3.64	-1.13465	2.24257e-62	1.20971e-62	XP_022200336.1|0.0e+00|anaphase-promoting complex subunit 2 isoform X1 [Nilaparvata lugens]
NLU008086.1	23.9	22.81	24.97	9.49	15.44	7.54	-1.13462	1.07529e-119	3.81976e-120	XP_022185343.1|0.0e+00|sulfhydryl oxidase 1-like [Nilaparvata lugens]
BGI_novel_G001603	15.36	16.07	13.71	5.95	9.02	5.32	-1.13412	1.16318e-29	9.22928e-30
BGI_novel_G000707	6.65	7.61	6.44	2.22	4.22	2.97	-1.13324	1.53506e-76	7.31291e-77
NLU014850.1	27.36	34.66	27.27	10.15	19.63	10.63	-1.13322	8.25917e-125	2.85813e-125	XP_022202038.1|5.6e-208|G-protein coupled receptor moody-like [Nilaparvata lugens]
NLU020353.2	40.5	27.62	29.97	16.38	19.26	11.95	-1.13178	0	0	XP_022190072.1|0.0e+00|coronin-2B-like isoform X3 [Nilaparvata lugens]
NLU015168.1	10.93	9.41	9.45	3.44	4.02	6.06	-1.13172	3.23059e-33	2.43443e-33	XP_022202150.1|8.3e-235|uncharacterized protein LOC111058878 [Nilaparvata lugens]
NLU016759.1	11.03	9.15	8.79	3.05	5.29	4.82	-1.13158	2.92466e-29	2.33497e-29	XP_022188357.1|1.2e-102|uncharacterized protein LOC111047004 [Nilaparvata lugens]
NLU028705.1	143.19	115.96	144.05	58.69	75.89	48.17	-1.13122	0	0	XP_022184438.1|2.7e-161|proton-coupled amino acid transporter-like protein pathetic isoform X1 [Nilaparvata lugens]
NLU015369.1	15.1	14.17	12.44	4.21	10.5	5.51	-1.13118	3.36051e-135	1.09767e-135	XP_022202352.1|2.8e-191|uncharacterized protein LOC111059054 isoform X3 [Nilaparvata lugens]
NLU021860.1	17.77	22.7	13.01	6.45	11.51	9.17	-1.1311	7.05782e-240	1.49153e-240	XP_022190603.1|1.4e-277|M-phase inducer phosphatase-like [Nilaparvata lugens]
NLU027795.1	98.59	96.84	94.46	46.65	53.85	30.73	-1.13091	0	0	XP_022193835.1|0.0e+00|uncharacterized protein LOC111051602 [Nilaparvata lugens]
NLU018172.1	15.8	15.54	18.55	5.77	7.95	8.79	-1.13062	9.37973e-40	6.48058e-40	XP_022196051.1|1.8e-181|ELMO domain-containing protein 2 [Nilaparvata lugens]
NLU015098.1	13.52	9.59	11.35	3.84	5.26	7.29	-1.13044	3.60922e-54	2.12309e-54	XP_022202955.1|1.2e-177|motile sperm domain-containing protein 2-like [Nilaparvata lugens]
NLU013712.1	12.99	12.2	12.14	5.02	5.58	6.31	-1.12985	3.67366e-35	2.69306e-35	XP_022201554.1|2.3e-129|integrator complex subunit 13-like [Nilaparvata lugens]
NLU006659.1	112.25	113.29	100.35	46.7	67.28	34.61	-1.12954	0	0	XP_022198090.1|2.0e-133|protein misato homolog 1-like [Nilaparvata lugens]
NLU010172.1	13.63	12.92	12.71	4.76	8.07	4.98	-1.12923	1.52198e-39	1.055e-39	XP_022199993.1|3.8e-218|E3 ubiquitin-protein ligase RING1 [Nilaparvata lugens]
NLU007388.1	14.73	11.57	13.81	5.88	8.1	4.45	-1.12909	1.8365e-60	1.01485e-60	XP_022185181.1|3.0e-198|ER degradation-enhancing alpha-mannosidase-like protein 3, partial [Nilaparvata lugens]
NLU028645.1	25.99	27.05	24.67	9.21	14.26	11.81	-1.12903	3.94765e-106	1.52414e-106	XP_022188856.1|2.4e-44|proteolipid protein DM beta-like [Nilaparvata lugens]
NLU028177.1	21.47	20.52	19.63	7.67	11.7	9.95	-1.12881	9.07508e-242	1.90577e-242	XP_022205649.1|0.0e+00|uncharacterized protein LOC111062259 isoform X1 [Nilaparvata lugens]
NLU018361.1	11.02	12.15	9.72	4.75	6.4	3.84	-1.12835	5.0525e-114	1.85999e-114	XP_022189195.1|2.9e-133|uncharacterized protein LOC111047693 [Nilaparvata lugens]
NLU005236.1	12.15	13.49	13.08	3.43	9.17	5.07	-1.12767	3.21402e-139	1.02674e-139	XP_022197243.1|0.0e+00|thyroid receptor-interacting protein 11 [Nilaparvata lugens]
NLU007391.1	10.75	6.65	6.8	4.05	3.3	3.71	-1.12741	1.47061e-55	8.52749e-56	XP_022198532.1|0.0e+00|ATP-binding cassette sub-family G member 4-like isoform X1 [Nilaparvata lugens]
BGI_novel_G000399	30.24	30.97	33.2	9.83	22.93	10.22	-1.1274	3.67311e-143	1.14848e-143
NLU018435.1	13.62	12.54	13.28	4.09	9.37	4.57	-1.12728	9.99194e-136	3.24514e-136	XP_022195060.1|1.3e-168|RNA polymerase II-associated factor 1 homolog [Nilaparvata lugens]
NLU015770.1	14.81	15.94	13.18	4.76	7.43	7.61	-1.12719	1.82498e-25	1.5393e-25	XP_022202512.1|1.3e-133|NAD(P)H-hydrate epimerase [Nilaparvata lugens]
NLU020300.1	16.57	14.56	13.11	4.33	11.54	4.23	-1.12691	5.25356e-270	1.01242e-270	XP_022189960.1|1.1e-265|LOW QUALITY PROTEIN: leukocyte receptor cluster member 8 homolog [Nilaparvata lugens]
NLU016761.1	35.23	37.43	33.6	12.75	17.72	17.12	-1.12681	0	0	XP_022188359.1|0.0e+00|cullin-associated NEDD8-dissociated protein 1 [Nilaparvata lugens]
NLU007119.1	32.67	35.39	31.61	12.66	21.12	11.68	-1.12678	5.25493e-251	1.06929e-251	AQS60670.1|0.0e+00|lysosomal alpha-glucosidase [Sogatella furcifera]
NLU027507.1	13.65	10.99	11.5	4.13	9.62	4.88	-1.12643	5.37826e-244	1.11871e-244	XP_022207804.1|0.0e+00|serine/threonine-protein kinase Genghis Khan [Nilaparvata lugens]
BGI_novel_G000197	11.99	9.23	9.46	4.08	5.89	3.28	-1.12611	4.79473e-05	7.2198e-05
NLU013327.1	17.23	15.58	16.97	6.28	10.08	6.91	-1.12565	9.75649e-139	3.12455e-139	XP_022201344.1|0.0e+00|U3 small nucleolar RNA-associated protein 6 homolog [Nilaparvata lugens]
NLU017620.1	26.72	25.45	28.07	9.98	17.59	9	-1.12565	2.59818e-278	4.92405e-279	XP_022203208.1|2.3e-152|uncharacterized protein LOC111059891 isoform X1 [Nilaparvata lugens]
NLU016326.2	15.11	14.01	13.16	5.53	8.15	5.95	-1.12563	5.04544e-92	2.14727e-92	XP_022188260.1|1.4e-200|uncharacterized protein LOC111046916 [Nilaparvata lugens]
BGI_novel_G001283	117.64	104.01	137.5	47.19	70.37	45.19	-1.12506	4.13944e-265	8.10929e-266
NLU015114.1	8.15	7.09	6.57	2.67	4.17	2.86	-1.12476	3.86246e-147	1.18098e-147	XP_022187702.1|1.4e-180|tetratricopeptide repeat protein 39B-like [Nilaparvata lugens]
BGI_novel_G002445	9.93	9.29	8.75	3.56	5.81	3.39	-1.12467	5.50474e-39	3.83844e-39
NLU002883.1	31.06	30.49	26.92	7.88	27.8	7.74	-1.12437	5.71129e-243	1.1933e-243	XP_022184048.1|0.0e+00|methylcrotonoyl-CoA carboxylase subunit alpha, mitochondrial isoform X1 [Nilaparvata lugens]
NLU018872.1	71.18	72.55	74.32	23.38	49.98	26.1	-1.1243	0	0	XP_014272382.1|3.5e-156|PREDICTED: T-cell immunomodulatory protein isoform X2 [Halyomorpha halys]
NLU003010.1	9.77	7.53	8	3.72	4.56	3.96	-1.12428	1.86448e-50	1.14512e-50	XP_022195859.1|4.0e-207|oxidation resistance protein 1-like [Nilaparvata lugens]
NLU026082.1	102.66	117.03	107.18	37.49	71.9	35.08	-1.12428	0	0	XP_022192799.1|2.2e-307|uncharacterized protein LOC111050753 [Nilaparvata lugens]
NLU023652.1	10.57	10.74	10.06	3.86	7.14	3.17	-1.12404	4.01734e-50	2.47643e-50	XP_022203520.1|0.0e+00|LOW QUALITY PROTEIN: cadherin-89D [Nilaparvata lugens]
NLU010957.1	10.53	7.89	11.2	3.87	5.03	4.27	-1.12385	3.34572e-09	4.11639e-09
NLU022070.1	162.39	187	187.81	86.98	86.41	75.64	-1.12372	0	0	XP_022202026.1|7.5e-175|alpha-tocopherol transfer protein-like [Nilaparvata lugens]
NLU016602.1	141.77	131.81	135.91	59.04	88.61	51.55	-1.12326	0	0	XP_022185512.1|1.3e-279|facilitated trehalose transporter Tret1-2 homolog isoform X1 [Nilaparvata lugens]
BGI_novel_G003113	9.98	10.38	5.7	3.17	5.62	2.91	-1.12268	1.86226e-09	2.27438e-09
NLU007462.2	49.82	53.74	49.8	17.04	34.36	23.19	-1.12263	0	0	XP_022198584.1|7.9e-154|clathrin light chain isoform X2 [Nilaparvata lugens]
NLU023317.1	75.31	74.72	76.04	29.19	33.52	36.89	-1.12236	0	0	XP_022191170.1|6.6e-117|ER membrane protein complex subunit 8/9 homolog isoform X1 [Nilaparvata lugens]
NLU019363.1	7.64	5.68	8.01	1.8	3.5	4.5	-1.12211	4.56317e-46	2.92699e-46	XP_022189593.1|1.7e-238|centromere protein I-like [Nilaparvata lugens]
NLU026527.2	10.57	10.49	9.69	3.73	7.02	3.31	-1.12188	3.70322e-118	1.33225e-118	XP_022193002.1|7.5e-142|protein lunapark [Nilaparvata lugens]
NLU023414.1	13.71	11.03	10.75	5.73	7.3	5.68	-1.12175	8.94575e-10	1.08136e-09	XP_022207700.1|1.2e-42|ashwin-like [Nilaparvata lugens]
BGI_novel_G003049	10.21	11.94	11.63	2.74	7.48	4.92	-1.12174	6.32718e-13	6.97089e-13
NLU012338.2	63.6	62.15	62.67	24.52	41.36	19.95	-1.12121	2.65556e-167	7.39557e-168	XP_018905069.1|1.7e-132|PREDICTED: collagen alpha-2(IV) chain isoform X2 [Bemisia tabaci]
NLU024669.1	22.12	21.23	20.13	7.15	15.06	6.85	-1.12107	9.51316e-100	3.83865e-100	XP_022191936.1|0.0e+00|mediator of RNA polymerase II transcription subunit 15 [Nilaparvata lugens]
BGI_novel_G000271	11.96	13.12	9.69	2.85	6.16	6.22	-1.12096	2.82895e-07	3.77743e-07
NLU027199.3	33.89	32.85	37.93	14.42	18.61	14.79	-1.12054	4.78514e-156	1.40136e-156	XP_022192792.1|1.1e-44|probable small nuclear ribonucleoprotein Sm D1 [Nilaparvata lugens]
NLU015558.1	7.94	8.09	8.79	2.61	6.15	2.62	-1.12011	2.22263e-66	1.14752e-66	XP_022192195.1|0.0e+00|LOW QUALITY PROTEIN: slit homolog 1 protein [Nilaparvata lugens]
NLU021183.1	94.05	87.77	94.2	39.47	40.83	45.91	-1.11996	0	0	XP_021931957.1|1.1e-50|serine/arginine-rich splicing factor 2 isoform X1 [Zootermopsis nevadensis]
NLU024485.1	25.18	21.65	26.01	9.68	12.9	9.7	-1.1194	1.63076e-265	3.18821e-266	XP_022191793.1|0.0e+00|regulator of telomere elongation helicase 1 homolog [Nilaparvata lugens]
NLU007433.1	24.75	22.36	24.79	7.92	17.42	7.43	-1.11923	8.34704e-53	4.99555e-53	XP_022196334.1|1.7e-131|RNA polymerase-associated protein RTF1 homolog [Nilaparvata lugens]
NLU013541.1	9.81	11.67	9.05	4.87	5.83	3.1	-1.11915	1.23253e-17	1.21482e-17	XP_022187067.1|4.7e-49|calpain-C-like [Nilaparvata lugens]
NLU008919.1	88.37	60.97	83.25	32.7	42.49	31.35	-1.11912	8.40659e-239	1.78328e-239	XP_022190268.1|1.4e-157|failed axon connections [Nilaparvata lugens]
NLU002201.1	75.57	78.36	82.02	32.24	36.63	37.93	-1.11903	1.00362e-131	3.34094e-132	XP_022195366.1|4.6e-134|ubiquitin domain-containing protein 1 [Nilaparvata lugens]
NLU028749.1	21.97	19.32	22.83	7.66	13.8	7.92	-1.11873	8.72008e-89	3.79349e-89	XP_022194439.1|1.8e-200|palmitoyltransferase ZDHHC18-like [Nilaparvata lugens]
NLU016314.1	51.99	61.41	64.35	16.92	31.94	21.88	-1.11849	5.78105e-153	1.71916e-153	XP_022188248.1|2.1e-255|fidgetin-like protein 1 [Nilaparvata lugens]
NLU028949.1	9.25	7.59	8.27	3.21	4.79	3.41	-1.11826	2.75227e-14	2.93053e-14	XP_022206581.1|1.2e-123|uncharacterized protein LOC111063206, partial [Nilaparvata lugens]
NLU004395.1	6.06	4.6	9.48	3.54	2.79	3.84	-1.11778	2.33387e-18	2.25936e-18	XP_022207115.1|7.5e-52|DNA replication complex GINS protein PSF3 [Nilaparvata lugens]
NLU017989.1	8.98	8.83	7.46	3.95	4.47	3.32	-1.1176	3.17804e-163	9.00702e-164	XP_022185597.1|0.0e+00|uncharacterized protein LOC111044695 [Nilaparvata lugens]
NLU005601.1	13.52	13.86	12.54	4.57	9.62	4.18	-1.1172	2.54468e-151	7.63502e-152	XP_022197481.1|5.2e-38|homeobox protein CHOX-CAD2-like, partial [Nilaparvata lugens]
NLU003642.1	9.21	10.46	7.77	4.19	6.02	3.31	-1.11715	2.0305e-36	1.46474e-36	XP_022184185.1|1.3e-139|protein brunelleschi-like, partial [Nilaparvata lugens]
NLU027899.1	8.55	6.98	7.68	2.79	4.96	2.62	-1.11714	3.41261e-24	2.93331e-24	XP_022184703.1|1.4e-236|bromodomain adjacent to zinc finger domain protein 1A [Nilaparvata lugens]
BGI_novel_G000589	17.09	17.48	15.9	3.71	15.54	3.93	-1.11692	2.87823e-68	1.45997e-68
NLU012058.1	8.66	7.76	7.32	3.23	4.88	2.79	-1.11684	1.65497e-37	1.17602e-37	XP_022200801.1|0.0e+00|dymeclin [Nilaparvata lugens]
NLU019340.1	10.92	17.25	15.53	3.47	11.47	4.38	-1.11674	1.59022e-10	1.87213e-10	XP_022189609.1|5.8e-52|uncharacterized protein LOC111048074 [Nilaparvata lugens]
NLU027995.1	246.67	260.06	247.12	99.64	163.29	83.15	-1.11577	0	0	XP_022193968.1|0.0e+00|trifunctional enzyme subunit alpha, mitochondrial [Nilaparvata lugens]
BGI_novel_G002826	8.81	10.4	8.7	3.9	5.14	3.79	-1.11565	3.48585e-125	1.20212e-125
NLU008968.2	10.02	9.25	8.62	3.87	7.6	3.3	-1.11535	2.73555e-97	1.12347e-97	XP_022199347.1|3.4e-250|leishmanolysin-like peptidase [Nilaparvata lugens]
NLU019857.1	18.28	20.35	18.31	7.12	11.89	7.28	-1.11521	1.06207e-170	2.9225e-171	XP_022190760.1|3.4e-258|collagen alpha-2(IV) chain-like isoform X2 [Nilaparvata lugens]
NLU005858.2	20.48	23.95	21.65	8.68	11.89	9.52	-1.11513	1.5512e-49	9.622e-50	XP_022197586.1|4.8e-176|torsin-1A-like [Nilaparvata lugens]
NLU026776.3	153.33	153.44	146.63	56.58	87.02	63.77	-1.115	0	0	XP_022193045.1|2.7e-82|eukaryotic translation initiation factor 4E-like [Nilaparvata lugens]
NLU013991.1	59.32	57.93	64.55	17.35	41.19	25.47	-1.11482	0	0	XP_022201806.1|2.1e-243|cullin-3 [Nilaparvata lugens]
NLU019275.3	9.23	8.29	9.43	3.13	6.24	3.07	-1.1146	8.73841e-172	2.39524e-172	XP_022199321.1|6.1e-178|SPRY domain-containing SOCS box protein 3 isoform X2 [Nilaparvata lugens]
NLU009412.1	327.77	340.1	356.07	163.95	183.71	129.29	-1.11451	0	0	EPY82804.1|1.1e-94|aldehyde dehydrogenase family 1 member A3 [Camelus ferus]
NLU003424.2	8.16	8.46	8.52	2.32	5.9	3.36	-1.11449	6.57023e-54	3.87973e-54	XP_022196055.1|4.6e-280|ribosome-releasing factor 2, mitochondrial [Nilaparvata lugens]
NLU016084.1	9.87	9.24	9.69	2.58	4.52	3.9	-1.114	3.84171e-91	1.64265e-91	XP_022188115.1|1.1e-155|TBC1 domain family member 31 [Nilaparvata lugens]
NLU028589.1	16.22	16.98	15.88	4.06	12.69	5.51	-1.11394	5.44196e-225	1.21447e-225	XP_022194377.1|0.0e+00|protein PFC0760c [Nilaparvata lugens]
BGI_novel_G001113	40.71	44.7	42.84	14.68	24.66	18.3	-1.11392	3.45948e-41	2.34465e-41
NLU003587.1	16.65	17.44	15.82	6.36	7.37	9.2	-1.11346	1.13292e-75	5.42727e-76	XP_022196176.1|1.3e-63|nuclear envelope integral membrane protein 1-like isoform X2 [Nilaparvata lugens]
BGI_novel_G002242	9.25	8.8	8.3	4.18	4.49	3.28	-1.11222	1.92302e-12	2.14757e-12
NLU013769.1	7.73	7.63	8	2.82	5.42	2.4	-1.11207	1.16854e-76	5.56061e-77	XP_022187206.1|2.5e-160|trichohyalin-like [Nilaparvata lugens]
NLU027198.1	115.96	116.7	111.56	55.29	45.68	62.39	-1.11164	0	0	XP_022193429.1|9.5e-99|uncharacterized protein LOC111051266 isoform X1 [Nilaparvata lugens]
NLU009749.1	226.74	210.04	231.3	90.67	119.5	111.58	-1.11117	0	0	XP_022184298.1|6.8e-74|prostaglandin E synthase 3 isoform X2 [Nilaparvata lugens]
NLU028174.1	15.66	12.96	12.8	5.18	8.03	5.9	-1.11103	1.97816e-53	1.176e-53	XP_022205604.1|1.5e-288|uncharacterized protein LOC111062213 [Nilaparvata lugens]
NLU015763.3	15.73	17.04	14.9	5.65	8.83	7.29	-1.11045	1.33504e-153	3.96124e-154	XP_022188020.1|9.5e-306|cap-specific mRNA (nucleoside-2'-O-)-methyltransferase 1-like [Nilaparvata lugens]
BGI_novel_G000366	5500.12	5497.66	6092.36	2476.68	3122.24	2227.43	-1.10996	0	0
NLU028302.1	15.84	15.19	15.52	6.64	9.67	6.55	-1.10991	1.54274e-95	6.40975e-96	XP_022187440.1|1.4e-221|lysophospholipid acyltransferase 7 [Nilaparvata lugens]
NLU003397.2	14.87	16.39	15.17	5.51	10.58	5.39	-1.10972	0	0	XP_020824796.1|6.5e-139|cytoplasmic polyadenylation element-binding protein 4 isoform X1 [Phascolarctos cinereus]
NLU019937.1	27.56	21.83	26.35	7.95	17.9	9.21	-1.10952	8.66141e-141	2.74275e-141	XP_022189807.1|0.0e+00|serine/threonine-protein kinase TBK1 isoform X2 [Nilaparvata lugens]
NLU007572.1	1154.54	1142.74	1517.64	560.56	583.54	592.6	-1.10944	0	0	XP_015032083.1|2.7e-06|uncharacterized protein Dwil_GK10515 [Drosophila willistoni]
NLU014336.1	320.73	315.26	304.04	140.9	165.58	125.61	-1.10883	0	0	XP_022184909.1|1.2e-208|putative serine proteaseK12H4.7 [Nilaparvata lugens]
NLU019757.1	9.39	9.25	7.13	3.13	5.27	5.61	-1.10803	8.19461e-80	3.80793e-80	XP_022185223.1|3.3e-89|mitochondrial coenzyme A transporter SLC25A42 [Nilaparvata lugens]
NLU027376.2	35.76	28.17	27.27	12.06	20.8	10.57	-1.10774	0	0	XP_022204465.1|2.3e-267|5'-AMP-activated protein kinase subunit gamma-2 [Nilaparvata lugens]
NLU010628.1	7.64	10.16	6.9	3.22	6.43	4.79	-1.10768	2.71566e-69	1.35981e-69	XP_022200208.1|0.0e+00|PDZ and LIM domain protein Zasp-like isoform X2 [Nilaparvata lugens]
NLU019584.1	10.6	8.1	8.24	3.9	4.79	3.83	-1.10707	5.94899e-34	4.43621e-34	CEL67505.1|9.4e-21|TPA: hypothetical protein BN1204_033050 [Neospora caninum Liverpool]
NLU001895.1	104.2	119.09	106.58	31.52	78.64	42.1	-1.1068	0	0	XP_022189825.1|9.9e-242|basement membrane-specific heparan sulfate proteoglycan core protein [Nilaparvata lugens]
BGI_novel_G002856	10	8.93	9.16	2.76	6.97	3.34	-1.10487	5.39889e-106	2.08731e-106
NLU002816.1	16.23	15.99	15.72	5.56	11.61	5	-1.10354	3.29616e-55	1.91789e-55	XP_022192633.1|1.5e-75|membrane-associated protein Hem-like [Nilaparvata lugens]
NLU008229.1	109.88	112.32	103.84	36.38	73.48	41.98	-1.10279	0	0	XP_022189825.1|0.0e+00|basement membrane-specific heparan sulfate proteoglycan core protein [Nilaparvata lugens]
NLU007349.6	17.55	16.49	17.85	6.86	9.27	8.5	-1.10268	6.1468e-135	2.01105e-135	XP_022193367.1|4.7e-120|testis-specific serine/threonine-protein kinase 1-like [Nilaparvata lugens]
BGI_novel_G000734	7.72	11.35	10.09	2.41	7.3	3.77	-1.10257	4.12787e-60	2.29039e-60
NLU001173.1	22.32	23.69	25.31	9.14	12.63	10.19	-1.10126	1.74567e-136	5.63238e-137	XP_022186507.1|4.9e-279|anaphase-promoting complex subunit 7 [Nilaparvata lugens]
NLU015357.1	13.7	20.3	15.23	4.64	11.44	6.99	-1.1007	4.16902e-146	1.28524e-146	XP_022202293.1|0.0e+00|probable serine/threonine-protein kinase kinX [Nilaparvata lugens]
NLU028345.1	14.97	16.51	12.95	5.98	8.18	5.1	-1.10036	1.27159e-86	5.65019e-87	XP_022192786.1|3.1e-275|uncharacterized aarF domain-containing protein kinase 5-like [Nilaparvata lugens]
NLU024195.1	32.32	29.7	33.49	13.07	21.2	10	-1.10019	9.48864e-118	3.42241e-118	XP_022187969.1|2.0e-243|xanthine dehydrogenase-like [Nilaparvata lugens]
NLU002110.2	345.86	395.34	351.68	267.56	297.17	266.68	-1.09917	0	0	XP_022195261.1|0.0e+00|uncharacterized protein LOC111052784 [Nilaparvata lugens]
NLU025797.1	22.09	20.46	17.67	6.84	12.12	6.93	-1.09835	1.37911e-185	3.57294e-186	XP_022192600.1|2.7e-192|pre-mRNA-splicing regulator female-lethal(2)D isoform X2 [Nilaparvata lugens]
NLU019284.1	7.24	7.8	7.21	2.35	4.45	3.25	-1.09827	1.86895e-89	8.08825e-90	XP_022199426.1|0.0e+00|uncharacterized protein LOC111056368 isoform X1 [Nilaparvata lugens]
NLU003122.1	7.38	6.58	7.35	2.67	4.75	2.69	-1.09802	3.18081e-137	1.02417e-137	XP_022196089.1|3.0e-177|dual specificity mitogen-activated protein kinase kinase 6 [Nilaparvata lugens]
BGI_novel_G003067	8.38	8.5	7.17	2.43	6.39	2.4	-1.098	1.15024e-62	6.18791e-63
NLU008359.1	19.52	21.43	21.08	7.28	10.67	10.48	-1.0978	1.84032e-30	1.44258e-30	XP_022199087.1|1.0e-116|uncharacterized protein LOC111056071 [Nilaparvata lugens]
NLU008259.1	22.66	21.52	23.11	8.02	16.72	6.61	-1.0977	7.01088e-160	2.02242e-160	XP_022185418.1|0.0e+00|beta-mannosidase [Nilaparvata lugens]
NLU027949.1	17.27	17.31	16.19	5.48	11.59	6.62	-1.09724	3.14251e-149	9.52488e-150	XP_022194014.1|1.1e-239|nicastrin-like [Nilaparvata lugens]
NLU019462.1	21.97	20.52	20.88	9.21	12.21	7.65	-1.09689	1.79059e-188	4.58898e-189	XP_022187572.1|9.2e-107|hypoxia-inducible factor 1-alpha-like [Nilaparvata lugens]
NLU019646.1	16.31	12.16	11.28	3.31	11.52	3.84	-1.09676	1.02725e-32	7.80923e-33	XP_022186541.1|1.4e-10|uncharacterized protein LOC111045433 [Nilaparvata lugens]
NLU018019.1	31.44	28.3	29.29	9.32	21.23	10.74	-1.09665	8.59116e-68	4.37726e-68
NLU019101.1	14.31	16.08	11.11	6.35	6.89	5.91	-1.09661	3.19282e-15	3.32232e-15	XP_022203736.1|6.8e-83|nuclear cap-binding protein subunit 1-like [Nilaparvata lugens]
BGI_novel_G002702	98.15	96.38	86.07	36.39	60.56	33.69	-1.09619	0	0
NLU011509.1	48.53	55.4	40.81	22.74	19.99	24.46	-1.09556	1.23562e-148	3.75827e-149	XP_022200543.1|4.9e-53|estrogen sulfotransferase, testis isoform-like [Nilaparvata lugens]
NLU027251.3	8.37	7.55	8.73	2.92	5.26	3.28	-1.09534	6.67063e-38	4.71707e-38	XP_022193638.1|2.3e-175|U2 small nuclear ribonucleoprotein auxiliary factor 35 kDa subunit-related protein 2-like [Nilaparvata lugens]
NLU007506.1	87.88	116.73	86.07	36.67	52.68	48.06	-1.09527	0	0	XP_022189583.1|5.8e-176|carboxypeptidase Q-like [Nilaparvata lugens]
NLU007265.1	121	127.37	119.29	44.87	82.53	46.24	-1.0943	0	0	XP_022198455.1|4.9e-266|spectrin alpha chain-like [Nilaparvata lugens]
NLU003088.1	6.89	7.78	8.17	2.17	5.18	3.27	-1.09412	1.17297e-56	6.72986e-57	XP_022184116.1|6.0e-140|FAD synthase-like [Nilaparvata lugens]
NLU002542.1	9.4	9.74	9.93	3.34	7.4	2.83	-1.09404	9.05591e-87	4.01547e-87	XP_022195542.1|1.0e-46|CREB-binding protein-like, partial [Nilaparvata lugens]
NLU002579.1	22.03	25.08	25.17	8.94	16.93	8.42	-1.0939	0	0	XP_022184001.1|0.0e+00|protein KIAA0100 [Nilaparvata lugens]
NLU015620.3	107.51	78.6	96.77	37.11	57.34	37.26	-1.09303	0	0	XP_018898446.1|1.6e-189|PREDICTED: putative ATP-dependent RNA helicase me31b [Bemisia tabaci]
NLU021532.1	20.15	18.67	19.95	7.97	11.83	7.68	-1.09246	2.76518e-149	8.37385e-150	XP_022201807.1|0.0e+00|presequence protease, mitochondrial [Nilaparvata lugens]
NLU006613.1	23.88	26.58	23.37	9.48	15.4	9.56	-1.09243	1.176e-134	3.85534e-135	XP_022198109.1|3.2e-272|U4/U6.U5 tri-snRNP-associated protein 2 [Nilaparvata lugens]
NLU018332.1	10.57	10.7	11.54	4.4	6.21	4.72	-1.09227	1.93127e-101	7.71065e-102	XP_022203446.1|0.0e+00|nuclear pore complex protein Nup205-like, partial [Nilaparvata lugens]
NLU026549.1	30.65	31.28	33.16	11.56	13.94	18.74	-1.09195	1.15275e-103	4.53801e-104	XP_022206094.1|2.4e-264|28S ribosomal protein S27, mitochondrial-like [Nilaparvata lugens]
NLU019241.1	9.66	8.19	12.1	4.37	5.59	3.94	-1.09126	7.84761e-25	6.68281e-25	XP_022188742.1|3.4e-191|BTB/POZ domain-containing protein 17-like [Nilaparvata lugens]
NLU007669.1	10.92	13.66	12.51	4.21	7.42	4.6	-1.09114	1.4195e-99	5.73727e-100	XP_022190715.1|7.8e-42|ascorbate transporter, chloroplastic-like [Nilaparvata lugens]
NLU003599.1	45.81	42.73	41.11	23.27	25.73	22.7	-1.09109	0	0	XP_022196144.1|4.5e-173|glycosylated lysosomal membrane protein-like [Nilaparvata lugens]
NLU024193.1	25.63	27.36	24.8	11.54	13.85	11.21	-1.09103	4.61477e-143	1.44353e-143	XP_022187974.1|4.8e-269|organic cation transporter protein-like isoform X1 [Nilaparvata lugens]
NLU013966.2	32.45	32.8	31.28	14.54	18.22	12.34	-1.09075	1.16137e-183	3.02582e-184	XP_022187263.1|9.0e-209|myrosinase 1-like isoform X1 [Nilaparvata lugens]
NLU028271.1	33.35	34.27	39.16	12.77	24.74	12.46	-1.09029	0	0	XP_022194077.1|4.8e-113|LOW QUALITY PROTEIN: CAAX prenyl protease 1 homolog [Nilaparvata lugens]
BGI_novel_G000605	56.09	36.19	41.36	17.21	32.09	13.62	-1.08975	1.25555e-262	2.4797e-263
BGI_novel_G001500	15.04	16.39	11.09	4.04	10.22	5.22	-1.0896	3.15654e-13	3.45711e-13
NLU018214.1	51.13	45.05	49.93	14.66	35.72	18.1	-1.08955	1.5606e-234	3.36651e-235	XP_022189065.1|0.0e+00|uncharacterized protein LOC111047583 isoform X2 [Nilaparvata lugens]
NLU010365.1	22.14	17.51	17.74	9.64	11.56	7.35	-1.08946	4.05684e-116	1.47619e-116	XP_022200053.1|2.0e-117|neuroendocrine protein 7B2 [Nilaparvata lugens]
NLU025694.1	20.25	23.77	20.57	7.36	15.26	7.6	-1.08852	4.32466e-141	1.36716e-141	XP_022192546.1|0.0e+00|putative sodium-coupled neutral amino acid transporter 10 [Nilaparvata lugens]
NLU027403.1	10.05	8.58	9	4.49	6.15	3.91	-1.08792	1.01685e-172	2.77506e-173	XP_022193595.1|5.3e-272|AF4/FMR2 family member 4 [Nilaparvata lugens]
NLU024424.3	17.78	16.93	16.48	7.66	9.97	6.4	-1.08781	1.02822e-135	3.34214e-136	XP_022191686.1|3.4e-301|histone-lysine N-methyltransferase E(z) isoform X1 [Nilaparvata lugens]
BGI_novel_G000903	11.96	12.35	12.49	3.72	8.52	5.07	-1.08729	0	0
NLU007480.1	20.43	20.82	20.94	8.15	13.26	7.85	-1.08726	6.99896e-87	3.1006e-87	XP_022198603.1|1.3e-125|HSP70-HSP90 organizing protein 3-like [Nilaparvata lugens]
NLU004382.1	27.25	26.25	24.23	11.41	12.19	12.52	-1.08708	2.26067e-50	1.39025e-50	XP_022203062.1|5.3e-89|gem-associated protein 2 [Nilaparvata lugens]
NLU010525.1	23.99	27.53	27.38	10.28	14.3	11.77	-1.08629	5.00501e-88	2.19264e-88	XP_022200168.1|1.8e-56|apolipoprotein D-like [Nilaparvata lugens]
NLU001645.2	473.71	459.95	443.79	261.64	309.3	219.59	-1.0855	0	0	XP_022183808.1|1.9e-125|CD63 antigen-like [Nilaparvata lugens]
BGI_novel_G001365	58	61.26	63.9	21.34	40.29	24.31	-1.08544	0	0
NLU023826.1	8.23	6.16	6.44	2.54	4.92	3.23	-1.08511	5.36293e-57	3.06411e-57	XP_022201047.1|1.0e-168|zinc finger protein Xfin-like, partial [Nilaparvata lugens]
BGI_novel_G000952	23.41	18.34	19.92	6.24	14.33	8.52	-1.08491	2.73509e-118	9.82506e-119
BGI_novel_G000166	8.59	6.1	6.64	2.07	5.61	2.42	-1.08487	6.40135e-88	2.81117e-88
NLU004153.1	14.35	12.02	9.36	5.06	7.38	4.34	-1.08434	4.42347e-35	3.24743e-35	XP_022184348.1|1.1e-236|galectin-4-like [Nilaparvata lugens]
NLU013463.2	11.09	10.93	12.46	4.28	7.42	4.45	-1.08347	5.04346e-43	3.33434e-43	XP_022187003.1|8.8e-236|protein SMG9-like [Nilaparvata lugens]
NLU002881.1	11.27	9.95	10.44	3.56	7.57	3.8	-1.08336	3.45597e-104	1.35315e-104	XP_022184047.1|0.0e+00|uncharacterized protein LOC111043407 [Nilaparvata lugens]
NLU001576.1	76.15	62.83	86.42	31.2	46.9	27.68	-1.08314	1.91532e-287	3.49998e-288	XP_022194836.1|1.7e-282|sodium/potassium/calcium exchanger 4-like [Nilaparvata lugens]
NLU012713.1	33.74	28.95	31.68	13.6	20.58	10.08	-1.08292	2.21296e-97	9.07373e-98	XP_022186836.1|4.4e-168|xanthine dehydrogenase-like, partial [Nilaparvata lugens]
NLU009567.1	15.99	16.67	16.03	5.8	11.36	5.38	-1.08282	1.64261e-279	3.10869e-280	XP_022191374.1|7.0e-68|interaptin-like [Nilaparvata lugens]
NLU013006.2	48.97	52.27	48.91	19.99	31.27	20.62	-1.08256	0	0	XP_022186959.1|5.1e-70|phosphatidylinositol transfer protein alpha isoform-like [Nilaparvata lugens]
NLU005632.1	18.86	22.46	15.94	5.72	13.52	7.84	-1.08232	1.55966e-127	5.33091e-128	XP_022197446.1|0.0e+00|alkyldihydroxyacetonephosphate synthase [Nilaparvata lugens]
NLU019780.1	9.02	7.93	7.2	3.36	5.21	2.67	-1.08215	1.44719e-12	1.60963e-12	XP_022188684.1|9.5e-77|probable E3 ubiquitin-protein ligase HERC4 [Nilaparvata lugens]
NLU027135.1	23.23	18.84	19.08	8.62	11.38	8.63	-1.08135	1.32351e-41	8.92601e-42	XP_022207717.1|2.1e-165|E3 ubiquitin-protein ligase CHIP [Nilaparvata lugens]
NLU005090.1	28.95	29.88	28.11	6.81	24.21	10.57	-1.08124	6.60403e-120	2.33981e-120	XP_022197158.1|1.0e-239|NADPH:adrenodoxin oxidoreductase, mitochondrial-like [Nilaparvata lugens]
NLU022027.1	9.99	7.89	7.18	3.48	4.45	3.96	-1.08117	4.91099e-15	5.13565e-15	XP_022204732.1|7.6e-168|alpha-1,2-mannosyltransferase ALG9-like [Nilaparvata lugens]
NLU016652.1	11.11	11.29	11.73	4.43	4.87	6.75	-1.08115	1.82604e-60	1.00883e-60	XP_022185622.1|6.5e-70|kelch-like protein 5 [Nilaparvata lugens]
NLU017468.1	56.88	67	53.43	27.27	30.2	25.81	-1.08114	0	0	XP_022203179.1|3.4e-77|protein pinocchio-like [Nilaparvata lugens]
NLU013335.1	13.2	16.04	14.25	4.89	8.61	6.72	-1.0811	2.92675e-25	2.47871e-25	XP_022187159.1|5.1e-136|UDP-N-acetylglucosamine transferase subunit ALG14 homolog [Nilaparvata lugens]
BGI_novel_G002841	40.5	35.87	31.56	16.42	13.5	19.61	-1.08101	3.39826e-30	2.67512e-30
BGI_novel_G000917	24.81	20.98	20.97	7.58	14.62	9.37	-1.0808	1.4367e-181	3.77183e-182
NLU009367.1	14.19	16.44	14.4	5.13	9.61	6.56	-1.08015	8.02773e-85	3.61615e-85	XP_022199620.1|7.9e-296|ATP-binding cassette sub-family B member 8, mitochondrial-like [Nilaparvata lugens]
NLU015479.1	15.6	13.68	15.55	5.46	10.59	4.88	-1.07936	4.1547e-24	3.57836e-24	XP_022187832.1|6.3e-128|peroxisomal membrane protein 11B [Nilaparvata lugens]
BGI_novel_G001362	12.27	14.7	13.12	6.02	7.26	5.55	-1.07911	1.39627e-62	7.52077e-63
NLU019123.1	8.48	9.68	7.57	2.85	5.76	3.51	-1.07881	3.51982e-30	2.77175e-30	XP_022189502.1|2.4e-96|GPALPP motifs-containing protein 1-like [Nilaparvata lugens]
NLU026879.1	11.98	13.57	12.86	4.17	9.64	4.23	-1.0788	1.23321e-194	3.08178e-195	XP_022207644.1|4.9e-81|protein dopey-1 [Nilaparvata lugens]
NLU027430.1	10.98	11.52	8.83	4.11	6.75	5.54	-1.07852	5.99754e-125	2.07069e-125	XP_022190442.1|2.4e-292|proton-coupled amino acid transporter-like protein CG1139 isoform X2 [Nilaparvata lugens]
NLU002450.1	9.63	8.72	8.89	2.19	8.07	2.73	-1.07791	7.36503e-147	2.25779e-147	XP_022195464.1|0.0e+00|uncharacterized protein LOC111052950 [Nilaparvata lugens]
NLU018253.1	16	14.08	12.56	4.12	11.84	4.82	-1.07773	1.3829e-142	4.34051e-143	XP_022203426.1|5.8e-261|uncharacterized protein LOC111060089 [Nilaparvata lugens]
NLU022809.1	26.57	23.32	23.51	9.38	12.3	12.95	-1.07745	3.60944e-93	1.52845e-93	XP_022185297.1|1.3e-36|DNA-directed RNA polymerase II 16 kDa polypeptide-like isoform X1 [Nilaparvata lugens]
NLU007110.1	58.99	52.92	54.91	19.21	39.93	19.7	-1.07715	1.98938e-294	3.55858e-295	XP_022198427.1|0.0e+00|glycerophosphocholine phosphodiesterase GPCPD1-like [Nilaparvata lugens]
NLU005648.1	7.53	6.09	7.7	3.23	4.5	2.27	-1.07695	1.66349e-16	1.67964e-16	XP_022197468.1|9.2e-132|nucleolar transcription factor 1-B-like [Nilaparvata lugens]
NLU001780.1	46.36	46.48	47.4	20.28	22.67	26.14	-1.0769	1.22597e-240	2.5827e-241	XP_022208062.1|4.9e-204|ceramide synthase 6-like [Nilaparvata lugens]
NLU017488.1	219.84	263.31	230.6	107.11	151.9	91.2	-1.07689	0	0	XP_022189228.1|4.5e-255|major facilitator superfamily domain-containing protein 12-like isoform X2 [Nilaparvata lugens]
NLU015709.1	10.71	9.28	8.2	3	7.04	3.43	-1.07678	4.71555e-106	1.82124e-106	XP_022187948.1|0.0e+00|LOW QUALITY PROTEIN: formin-J-like [Nilaparvata lugens]
NLU016046.1	29.73	25.16	28.07	8.99	16.09	14.05	-1.07649	2.6581e-276	5.05175e-277	XP_022202631.1|0.0e+00|uncharacterized protein LOC111059305 [Nilaparvata lugens]
NLU013034.1	74.63	86.24	86.83	23.37	65.33	32.72	-1.07626	0	0	XP_022206122.1|0.0e+00|ATP-binding cassette sub-family A member 1-like [Nilaparvata lugens]
NLU025629.1	12.72	11.75	11.19	4.13	8.97	3.84	-1.07586	4.66739e-205	1.12789e-205	XP_022207443.1|0.0e+00|cyclin-G-associated kinase isoform X5 [Nilaparvata lugens]
NLU007806.1	49.67	46.08	47.9	18.12	32.86	17.14	-1.07558	0	0	XP_022198227.1|2.6e-28|protein GDAP2 homolog isoform X3 [Nilaparvata lugens]
NLU015632.1	45.21	45.37	45.77	13.92	30.96	19.51	-1.07542	1.63089e-190	4.13415e-191	XP_022187886.1|0.0e+00|mitochondrial import receptor subunit TOM70 [Nilaparvata lugens]
BGI_novel_G000170	293.83	279.78	280.84	137.45	154.72	95.73	-1.07531	4.42961e-147	1.35556e-147
NLU028771.3	96.49	107.6	100.01	37.1	69.13	36.66	-1.07526	0	0	XP_022194433.1|0.0e+00|leucine-rich PPR motif-containing protein, mitochondrial [Nilaparvata lugens]
NLU012418.1	7.36	7.32	7.03	1.87	5.36	2.68	-1.07437	1.76257e-14	1.86922e-14	XP_022195773.1|4.9e-80|gastrula zinc finger protein XlCGF57.1-like isoform X3 [Nilaparvata lugens]
NLU025090.1	106.53	110.18	109.44	40.09	75.93	42.44	-1.07418	0	0	XP_022192200.1|0.0e+00|prolyl endopeptidase isoform X1 [Nilaparvata lugens]
NLU004251.1	42.64	50.2	44.46	18.94	18.21	27.05	-1.0739	7.24617e-86	3.23518e-86	XP_022186954.1|9.3e-80|39S ribosomal protein L11, mitochondrial-like [Nilaparvata lugens]
NLU004271.1	20.62	17.97	17.58	7.32	12.69	6.59	-1.07379	1.78617e-77	8.43789e-78	XP_022187025.1|0.0e+00|D-glucuronyl C5-epimerase [Nilaparvata lugens]
NLU023812.3	30.12	29.18	31.64	14.36	16.3	11.71	-1.07331	7.32026e-102	2.9168e-102	0
NLU002304.2	8.13	7.4	7.26	3.07	4.63	3.7	-1.07312	6.09522e-91	2.60864e-91	XP_022186021.1|0.0e+00|protein CLEC16A homolog [Nilaparvata lugens]
BGI_novel_G001192	297.79	215.63	366.91	162.25	115.63	135.91	-1.07306	0	0
NLU022117.1	39.12	40.52	41.46	15.13	23.73	17.99	-1.07279	1.38644e-79	6.45737e-80	XP_022204777.1|1.8e-164|LOW QUALITY PROTEIN: AP-1 complex subunit beta-1-like [Nilaparvata lugens]
NLU013945.1	8.5	8.76	7.5	4.16	5.41	3.17	-1.07268	4.72105e-157	1.37506e-157	ALT45968.1|0.0e+00|methoprene-tolerant protein [Nilaparvata lugens]
NLU028440.1	28.48	31.35	32.26	10.16	21.74	12.21	-1.07219	0	0	XP_022207912.1|0.0e+00|proteasome-associated protein ECM29 homolog [Nilaparvata lugens]
NLU018889.1	71.97	73.89	80.54	33.8	41.02	31.04	-1.0721	4.28783e-118	1.5437e-118	XP_022188394.1|1.1e-13|guanine nucleotide-binding protein subunit gamma-e [Nilaparvata lugens]
NLU018797.1	8.16	7.49	7.06	3.58	4.13	2.94	-1.07156	1.03624e-13	1.11934e-13	XP_022203649.1|1.6e-94|uncharacterized protein LOC111060298 [Nilaparvata lugens]
NLU012093.1	20.54	18.67	19.83	9.2	15.74	9.77	-1.07122	6.12691e-244	1.27525e-244	XP_022200824.1|0.0e+00|uncharacterized protein LOC111057675, partial [Nilaparvata lugens]
NLU004972.1	14.84	12.16	10.12	5.86	7.71	3.87	-1.07012	2.19586e-17	2.17716e-17	XP_022197049.1|2.5e-78|pre-mRNA-processing factor 39-like [Nilaparvata lugens]
NLU013579.1	11.09	9.95	9.89	3.74	7.41	3.51	-1.06858	1.7528e-28	1.41151e-28	XP_022187393.1|3.6e-11|uncharacterized protein LOC111046205 [Nilaparvata lugens]
BGI_novel_G001854	14.11	14.58	20.14	6.6	12.36	4.08	-1.06857	1.90991e-52	1.1494e-52
NLU003167.1	310.03	274.61	315.31	118.66	204.12	105.28	-1.06853	0	0	XP_017767685.1|0.0e+00|PREDICTED: sodium/potassium-transporting ATPase subunit alpha isoform X9 [Eufriesea mexicana]
NLU003240.1	14.96	13.81	14.42	6.15	7.22	7.13	-1.068	5.31783e-61	2.91387e-61	XP_022195890.1|0.0e+00|N-alpha-acetyltransferase 15, NatA auxiliary subunit [Nilaparvata lugens]
NLU018245.3	26.36	26.01	26.82	10.09	17.89	9.68	-1.06793	3.31012e-289	5.99596e-290	XP_022189050.1|1.8e-38|ankyrin repeat, PH and SEC7 domain containing protein secG-like [Nilaparvata lugens]
NLU005223.1	7.03	6.79	7.88	3	4.27	3.11	-1.06785	2.01675e-31	1.56291e-31	XP_022197232.1|0.0e+00|uncharacterized protein LOC111054500 [Nilaparvata lugens]
NLU010274.2	9.37	10.04	7.44	3.79	5.53	3.31	-1.06778	2.51544e-69	1.25822e-69	XP_022202777.1|1.6e-287|uncharacterized protein LOC111059427 [Nilaparvata lugens]
NLU014351.1	27.33	27.32	25.64	10.14	16.98	11.07	-1.0674	3.53304e-162	1.00977e-162	AGH30336.1|0.0e+00|systemic RNA interference defective protein 1 [Nilaparvata lugens]
NLU022394.1	26.06	41.48	21.92	12.34	14.38	15.44	-1.0667	1.27004e-84	5.72943e-85	XP_022190794.1|3.4e-225|LOW QUALITY PROTEIN: decaprenyl-diphosphate synthase subunit 2 [Nilaparvata lugens]
BGI_novel_G002703	11.14	9.55	9.22	2.85	7.82	3.23	-1.06629	2.88481e-08	3.69051e-08
NLU019738.1	9.48	9.19	9.04	3.56	4.98	4.52	-1.06612	1.02584e-17	1.0096e-17	XP_022203967.1|6.1e-151|mitochondrial chaperone BCS1-like, partial [Nilaparvata lugens]
BGI_novel_G003068	16.44	12.99	12.87	6.02	7.29	6.76	-1.06583	3.42808e-33	2.58644e-33
NLU010918.1	31.98	23.75	32.09	12.06	18.59	10.11	-1.06527	3.47138e-22	3.10156e-22
NLU021401.1	31.05	29.89	30.23	11.07	20.28	12.17	-1.06486	0	0	XP_022189992.1|0.0e+00|ubiquitin conjugation factor E4 B [Nilaparvata lugens]
NLU020900.1	49.08	42.97	45.22	15.87	33.38	16.06	-1.06443	7.08849e-144	2.20507e-144	XP_022200579.1|2.3e-259|cilia- and flagella-associated protein 251-like [Nilaparvata lugens]
NLU028088.1	9	8.46	7.8	1.97	6.45	3.64	-1.06434	2.48306e-37	1.76974e-37	XP_022194117.1|0.0e+00|death-inducer obliterator 1-like [Nilaparvata lugens]
NLU014624.1	19.77	17.86	20.45	9.03	11.98	9.25	-1.06327	5.25849e-97	2.16311e-97	XP_022185181.1|3.5e-294|ER degradation-enhancing alpha-mannosidase-like protein 3, partial [Nilaparvata lugens]
NLU026210.1	8.66	7.92	9.23	2.4	6.78	3.17	-1.06278	1.07408e-65	5.59393e-66	XP_022207542.1|0.0e+00|trimethylguanosine synthase [Nilaparvata lugens]
NLU001782.1	299.23	275.2	281.7	147.11	121.01	138.52	-1.06271	0	0	XP_022208066.1|4.1e-25|glutathione S-transferase 1-1-like [Nilaparvata lugens]
NLU015395.3	19.62	20.85	20.23	9.06	12.79	7.65	-1.06247	1.18372e-109	4.48202e-110	XP_022199095.1|5.6e-194|ubiquitin-protein ligase E3A-like isoform X1 [Nilaparvata lugens]
NLU019064.1	123.08	139.01	118.35	53.35	77.83	46.55	-1.06233	1.69183e-123	5.87942e-124	XP_022203730.1|1.6e-85|27 kDa glycoprotein-like [Nilaparvata lugens]
NLU001577.1	301.14	511.96	379.08	181.32	170.66	211.15	-1.06215	0	0	XP_022194841.1|1.0e-257|chitinase-like protein EN03 [Nilaparvata lugens]
NLU001944.1	101.72	107.69	108.4	34.62	79.75	37.72	-1.06204	0	0	XP_015652692.1|9.7e-18|putative nucleolar RNA-binding protein [Leptomonas pyrrhocoris]
BGI_novel_G000604	28.76	12.88	18	9.57	11.4	7.82	-1.06194	1.90038e-271	3.64708e-272
NLU008730.1	9.64	8.13	9.5	2.83	7.65	3.15	-1.06183	3.33669e-86	1.48617e-86	XP_022199260.1|6.1e-299|D-2-hydroxyglutarate dehydrogenase, mitochondrial-like [Nilaparvata lugens]
NLU008940.1	13.97	17.17	13.12	4.55	10.31	4.91	-1.0618	1.01583e-113	3.74229e-114	XP_022190427.1|2.2e-191|alpha-tocopherol transfer protein-like [Nilaparvata lugens]
NLU023942.1	60	63.09	59.29	28.39	32.67	25.66	-1.06179	3.85668e-235	8.30934e-236	XP_022191455.1|2.4e-152|transcription initiation factor IIB [Nilaparvata lugens]
NLU001447.3	22.82	24.65	24.59	9.25	14.24	10.41	-1.06139	5.25757e-66	2.72352e-66	XP_022188523.1|3.9e-192|RING finger protein 113A [Nilaparvata lugens]
BGI_novel_G000192	84.73	102.19	90.1	27.65	66.52	33.76	-1.06138	1.74021e-57	9.90106e-58
BGI_novel_G001355	21.59	16.63	22.02	7.55	12.87	8.23	-1.06089	2.88774e-45	1.86614e-45
NLU022796.3	38.57	38.5	37.5	11.35	29.39	13.27	-1.06034	0	0	XP_022185233.1|0.0e+00|transcription elongation factor SPT6 isoform X2 [Nilaparvata lugens]
NLU000063.1	18.03	15.31	14.92	6.62	9.53	6.76	-1.06002	2.5934e-194	6.48433e-195	XP_022203753.1|9.8e-136|breast cancer metastasis-suppressor 1-like protein [Nilaparvata lugens]
NLU027932.1	15.46	13.8	11.72	5.76	7.3	6.41	-1.05993	1.82937e-27	1.49337e-27	XP_022207818.1|4.6e-29|serine/threonine-protein kinase PAK 1-like [Nilaparvata lugens]
NLU009368.1	25.15	25.82	29.83	10.96	13.21	14.23	-1.05987	1.33019e-84	6.00255e-85	XP_022199621.1|2.2e-262|TIMELESS-interacting protein [Nilaparvata lugens]
BGI_novel_G002608	23.13	19.18	19.03	7.33	11.95	9.73	-1.05982	1.69694e-28	1.3663e-28
NLU020866.1	48.18	56.36	53.71	22.32	25.64	26.86	-1.0597	1.03742e-104	4.0426e-105	XP_022201478.1|1.4e-167|COP9 signalosome complex subunit 6 [Nilaparvata lugens]
NLU028471.1	24.26	23.32	27	12.17	12.55	13.92	-1.05959	5.16196e-49	3.22115e-49	XP_022194243.1|3.0e-100|mitochondrial carnitine/acylcarnitine carrier protein-like [Nilaparvata lugens]
BGI_novel_G001784	19.74	21.48	20.28	6.3	15.3	6.98	-1.05874	2.9561e-15	3.07365e-15
NLU003404.1	65.01	44.33	52.68	27.61	43.39	23.46	-1.05842	0	0	XP_022196069.1|8.9e-250|transcription factor CP2 [Nilaparvata lugens]
BGI_novel_G002300	30.38	29.19	32.36	12.97	16.57	14.44	-1.05837	1.062e-203	2.57483e-204
NLU003405.1	22.95	24.31	23.11	8.53	16.47	9.27	-1.05762	1.23192e-263	2.42483e-264	XP_022196073.1|5.7e-224|CCR4-NOT transcription complex subunit 1-like [Nilaparvata lugens]
NLU022619.1	8.89	8.08	7.6	3.03	5.53	3.28	-1.05762	1.21018e-16	1.21903e-16	XP_022207636.1|3.6e-164|vacuolar protein sorting-associated protein 54-like [Nilaparvata lugens]
NLU012077.1	21.1	19.32	21.09	7.83	10.47	10.97	-1.05738	1.05667e-47	6.66971e-48	XP_022186669.1|8.0e-172|serine/threonine-protein phosphatase 4 catalytic subunit [Nilaparvata lugens]
NLU023651.1	14.03	12.33	14.54	4.47	7.86	8.5	-1.05735	1.10799e-132	3.67068e-133	XP_022203395.1|4.8e-131|methylosome protein 50-like isoform X1 [Nilaparvata lugens]
NLU005297.1	13.58	9.26	12.01	4.18	7.5	5.05	-1.05665	7.69384e-43	5.10602e-43	XP_022197276.1|4.0e-292|histone-binding protein N1/N2-like [Nilaparvata lugens]
NLU015279.1	9.12	7.83	11.53	2.46	8.49	2.41	-1.05643	5.04669e-09	6.25347e-09	XP_022203694.1|5.5e-63|uncharacterized protein LOC111060341 [Nilaparvata lugens]
NLU018389.1	6.78	6.71	7.96	2.03	4.44	3.65	-1.05611	4.24247e-10	5.07131e-10	XP_022203489.1|1.6e-108|adrenodoxin-like protein, mitochondrial [Nilaparvata lugens]
NLU026891.1	10.48	8.43	7.97	3.54	5.62	3.72	-1.05606	1.05197e-67	5.36548e-68	XP_022207652.1|0.0e+00|protein ECT2-like [Nilaparvata lugens]
BGI_novel_G000575	7.28	7	6.13	2.46	5.07	2.27	-1.05552	3.44931e-51	2.10196e-51
NLU008268.1	738.3	760.29	751.2	353.52	481.69	271.49	-1.05501	0	0	XP_022185431.1|1.4e-297|UDP-glucuronosyltransferase 2B33-like [Nilaparvata lugens]
[truncated: 640 more rows]
