# Supplementary material for: Comparative analysis of diet-associated responses in two rice planthopper species
Source: BMC Genomics. 2020 Aug 17;21:565. doi: 10.1186/s12864-020-06976-2 (PMC7437935; doi:10.1186/s12864-020-06976-2)
Supplement: Supplementary file 8 — Additional file 8: Table S3. Differentially expressed genes in rice-colonized SBPH (rSBPH) and wheat-colonized SBPH (wSBPH). [file 12864_2020_6976_MOESM8_ESM.xlsx]

## Sheet: Table S3
Table S3. Differentially expressed genes in comparing rice-colonized SBPH (rSBPH) to wheat-colonized SBPH (wSBPH).
Gene ID	rSBPH-1	rSBPH-2	rSBPH-3	wSBPH-1	wSBPH-2	wSBPH-3	log2(wSBPH/rSBPH)	Qvalue(wSBPH/rSBPH)	Pvalue(wSBPH/rSBPH)	Nr annotation
BGI_novel_G000490	3.28	13.27	11.24	0.42	0	0.17	-5.52516	7.59e-69	8.75e-69
evm.TU.Contig17.131	18.27	11.49	12.34	0.64	1.26	0.42	-4.21396	1.05e-92	9.71e-93	XP_022194298.1|4.0e-151|zinc metalloproteinase nas-13-like [Nilaparvata lugens]
BGI_novel_G000492	2472.57	5374	4698.76	273.66	200.2	332.74	-3.94684	0	0
BGI_novel_G000491	7.18	38.51	31.95	1.55	1.57	2.57	-3.75597	3.36e-180	1.79e-180
evm.TU.Contig36527.1	32.89	43.49	39.65	0.66	3.09	4.85	-3.74775	1.42e-140	9.45e-141	XP_022197631.1|2.6e-98|UDP-glucuronosyltransferase 2C1-like [Nilaparvata lugens]
BGI_novel_G000489	649.73	1312.17	1410.64	81.28	88.51	88.37	-3.6962	0	0
evm.TU.Contig257.15	1157.54	3090.29	2174.49	199.34	189.75	156.67	-3.56263	0	0	XP_001848188.1|1.0e-24|predicted protein, partial [Culex quinquefasciatus]
BGI_novel_G000488	50.09	113.38	121.67	8.72	4.02	11.69	-3.5112	0	0
evm.TU.Contig1219.4	565.9	612.44	358.34	51.15	57.79	46.71	-3.14825	0	0	AQS60667.1|0.0e+00|alpha-glucosidase family 31 [Sogatella furcifera]
evm.TU.Contig1189.9	20.29	21.3	18.88	1.54	3.98	1.89	-3.05357	5.08e-258	1.88e-258	AMQ10343.1|0.0e+00|Toll pathway protein [Laodelphax striatella]
evm.TU.Contig8.189	6.61	11.38	6.61	0.93	1.39	0.67	-3.00402	8.35e-60	1.06e-59	XP_022190520.1|2.9e-81|uncharacterized protein LOC111048848 [Nilaparvata lugens]
evm.TU.Contig454.15	6.55	5.28	9.4	0.97	0.68	1.04	-2.94338	3.06e-71	3.43e-71	XP_022186122.1|8.5e-212|fibroin heavy chain-like isoform X1 [Nilaparvata lugens]
evm.TU.Contig201.28	99.21	170.58	126.58	27.49	14.82	19.02	-2.8786	0	0	XP_022196136.1|6.1e-22|uncharacterized protein LOC111053538 [Nilaparvata lugens]
evm.TU.Contig248.47	11.63	27.93	22.25	0	1.71	6.67	-2.83483	1.44e-30	2.67e-30	XP_014224055.1|1.8e-14|PREDICTED: uncharacterized protein LOC106650526 [Trichogramma pretiosum]
BGI_novel_G000177	126.73	144.72	115.74	0	54.18	6.97	-2.72409	0	0
evm.TU.Contig9.12	6.09	4.11	9.46	0.11	1.91	0.95	-2.71093	6.43e-122	4.81e-122	XP_014086124.1|0.0e+00|PREDICTED: atrial natriuretic peptide receptor 1 [Bactrocera oleae]
BGI_novel_G000997	23.67	17.94	42.5	3.28	7.88	2.55	-2.61127	3.42e-96	3.07e-96
evm.TU.Contig1376.1	2.38	6.29	8.41	1.68	0.72	0.39	-2.58675	3.85e-21	8.64e-21	XP_022188956.1|1.3e-107|uncharacterized protein LOC111047502 [Nilaparvata lugens]
evm.TU.Contig320.3	7.24	10.71	12.86	1.87	1.46	1.97	-2.5222	8.16e-29	1.57e-28	XP_022196755.1|6.9e-110|uncharacterized protein LOC111054095 [Nilaparvata lugens]
evm.TU.Contig489.20	1798.17	2810.91	2229.85	543.93	377.06	341.97	-2.44547	0	0	XP_022191379.1|5.0e-91|uncharacterized protein LOC111049575 [Nilaparvata lugens]
evm.TU.Contig259.21	33.29	35.13	14.61	4.79	4.78	6.41	-2.41597	1.15e-136	7.85e-137	XP_022197332.1|1.3e-154|uncharacterized protein LOC111054590 [Nilaparvata lugens]
evm.TU.Contig457.5	5.09	8.41	9.93	1.83	2.03	0.66	-2.38129	7.33e-26	1.5e-25	XP_022188956.1|8.6e-107|uncharacterized protein LOC111047502 [Nilaparvata lugens]
evm.TU.Contig21.68	555.75	700.42	495.98	143.77	120.71	80.8	-2.37261	0	0
evm.TU.Contig172.77	56.77	70.6	33.98	9.31	5.62	16.27	-2.35767	1.52e-186	7.91e-187	XP_022197654.1|1.8e-138|uncharacterized protein LOC111054850 [Nilaparvata lugens]
evm.TU.Contig173.11	21.62	16.98	19.42	3.69	4.99	3.41	-2.27153	1.32e-84	1.32e-84	XP_022204963.1|1.0e-121|obscurin-like protein 1 [Nilaparvata lugens]
evm.TU.Contig79.106	27.28	40.22	36.74	13.73	3.29	4.9	-2.23879	8.44e-184	4.43e-184	AGZ04927.1|4.3e-129|odorant binding protein 8 [Laodelphax striatella]
evm.TU.Contig350.83	32.47	44.02	65.56	19.65	10.52	1.68	-2.1609	3.55e-61	4.46e-61	XP_022190984.1|2.6e-36|uncharacterized protein LOC111049259 [Nilaparvata lugens]
BGI_novel_G000372	13.08	21.15	19.5	5.67	2.98	3.34	-2.15884	6.23e-46	9.24e-46
evm.TU.Contig190.7	4.74	8.63	4.01	1.67	1.15	0.81	-2.11412	2.11e-18	5.01e-18	XP_016939205.1|8.0e-13|PREDICTED: proline-rich protein 36 isoform X2 [Drosophila suzukii]
evm.TU.Contig191.3	11.12	18.09	11.98	4.61	4.39	1.25	-2.03757	1.04e-71	1.16e-71	XP_022201600.1|1.2e-218|venom serine carboxypeptidase-like [Nilaparvata lugens]
evm.TU.Contig358.5	141.14	145.68	170.19	10.75	60.67	41.61	-2.0237	0	0	BAQ02371.1|6.7e-204|sugar transporter [Nilaparvata lugens]
evm.TU.Contig1928.1	9597.01	10744	8366.64	2503.69	2316.26	2456.1	-1.99061	0	0	XP_022200264.1|0.0e+00|maltase 2-like [Nilaparvata lugens]
BGI_novel_G000254	17.15	15.62	9.81	4.17	3.85	3.03	-1.98936	7.59e-08	2.47e-07
evm.TU.Contig873.3	24.49	20.2	17.71	6.21	6.52	2.97	-1.97243	4.19e-70	4.77e-70	XP_022187955.1|1.6e-104|pyruvate dehydrogenase E1 component subunit alpha type II, mitochondrial-like [Nilaparvata lugens]
evm.TU.Contig262.34	14.12	10.79	8.3	3.54	1.13	3.78	-1.97054	2.26e-33	4.02e-33	XP_022204303.1|6.8e-145|elongation of very long chain fatty acids protein 4-like [Nilaparvata lugens]
evm.TU.Contig998.10	125.65	157.81	139.3	34.65	38.96	35.14	-1.96549	0	0	XP_022204762.1|8.6e-209|L-2-hydroxyglutarate dehydrogenase, mitochondrial-like [Nilaparvata lugens]
evm.TU.Contig165.13	82.9	46.74	60.18	32.56	5.2	10.99	-1.94944	1.77e-141	1.17e-141	XP_022202505.1|8.6e-101|protein P21-like [Nilaparvata lugens]
evm.TU.Contig30.152	4.56	4.46	9.42	2.52	1.2	0.95	-1.94797	5.26e-16	1.32e-15	XP_022202837.1|9.8e-140|protein obstructor-E-like [Nilaparvata lugens]
evm.TU.Contig265.10	33.89	34.15	52.25	17.74	5.55	5.51	-1.92859	1.33e-118	1.02e-118	XP_022196261.1|5.2e-105|uncharacterized protein LOC111053652 [Nilaparvata lugens]
evm.TU.Contig338.23	232.29	264.41	212.09	66.78	56.85	65.07	-1.91653	0	0	XP_022199645.1|3.5e-246|uncharacterized protein LOC111056576 [Nilaparvata lugens]
evm.TU.Contig19177.1	3.64	3.83	6.22	0.82	1.78	1.04	-1.91536	2.8e-07	9.35e-07	XP_022200401.1|5.1e-51|uncharacterized protein LOC111057282 [Nilaparvata lugens]
BGI_novel_G000732	17.69	11.77	16.92	2.78	5.22	4.36	-1.9104	7.17e-39	1.17e-38
evm.TU.Contig251.28	108.67	143.9	120.91	37.32	32.48	30.81	-1.8977	0	0	XP_022198915.1|3.3e-222|basic juvenile hormone-suppressible protein 1-like, partial [Nilaparvata lugens]
evm.TU.Contig100.188	21.51	23.45	32.18	6.09	7.32	7.23	-1.88855	3.47e-72	3.86e-72	XP_022184275.1|8.1e-165|zinc finger CCCH domain-containing protein 17 [Nilaparvata lugens]
evm.TU.Contig92.138	16.52	18.82	14.75	4.56	3.37	5.12	-1.88101	9.76e-118	7.48e-118	XP_022198776.1|2.4e-298|fatty-acid amide hydrolase 2-A-like isoform X1 [Nilaparvata lugens]
evm.TU.Contig1023.1	34.12	30.87	45.38	13.78	8.34	7.81	-1.87002	5.31e-61	6.67e-61	XP_022197235.1|9.8e-79|ABC transporter G family member 9 isoform X1 [Nilaparvata lugens]
evm.TU.Contig46.81	138.05	148.83	128.46	35.96	44.28	35.56	-1.85837	7.24e-268	2.59e-268	XP_022197500.1|3.9e-103|GILT-like protein 1 isoform X2 [Nilaparvata lugens]
evm.TU.Contig159.7	69.13	100.65	87.43	27.47	26.5	18.33	-1.83282	0	0	XP_022207083.1|1.5e-156|gamma-glutamyl hydrolase A-like [Nilaparvata lugens]
evm.TU.Contig743.1	1790.35	1886.99	1475.8	447.44	512.75	513.35	-1.81931	0	0	XP_022191432.1|1.4e-274|maltase A3-like [Nilaparvata lugens]
evm.TU.Contig13.444	11.8	7.96	9.44	0.38	4.57	3.48	-1.81202	1.73e-62	2.13e-62	AIN44119.1|1.0e-291|ATP-binding cassette sub-family G member 4-like protein [Laodelphax striatella]
evm.TU.Contig72.9	78.23	91.29	69.36	22.9	26.86	24.24	-1.70622	9.43e-270	3.32e-270	XP_022196873.1|5.7e-174|uncharacterized protein LOC111054203 [Nilaparvata lugens]
evm.TU.Contig113.65	416.89	411.38	364.17	124.1	125.11	122.78	-1.68836	0	0	XP_017305007.1|1.3e-247|PREDICTED: solute carrier family 23 member 2 isoform X5 [Diaphorina citri]
evm.TU.Contig253.18	65.77	95.64	101.01	34.73	25.23	22.69	-1.65596	3.48e-129	2.49e-129	XP_022198712.1|7.9e-67|annexin B10-like isoform X1 [Nilaparvata lugens]
evm.TU.Contig305.23	150.51	175.11	140.51	51.08	55.07	43.55	-1.65553	7.93e-274	2.76e-274	XP_022189439.1|2.4e-127|alpha,alpha-trehalose-phosphate synthase [UDP-forming]-like [Nilaparvata lugens]
evm.TU.Contig101.24	7.99	10.25	8.22	2.64	3	2.87	-1.64965	5.35e-16	1.34e-15	BAO00949.1|3.1e-89|ecdysis triggering hormone [Nilaparvata lugens]
evm.TU.Contig58.95	34.35	44.1	47.03	15.39	11.55	13.12	-1.6387	2.91e-117	2.24e-117	XP_022202834.1|7.1e-160|uncharacterized protein LOC111059478 [Nilaparvata lugens]
evm.TU.Contig374.5	19.23	17.19	17.64	6.82	6.2	4.77	-1.63813	1.33e-40	2.11e-40	XP_022201936.1|2.2e-106|lipoma HMGIC fusion partner-like 2 protein [Nilaparvata lugens]
evm.TU.Contig18.265	338.9	254.51	365.89	97.86	96.88	114.56	-1.61969	0	0	XP_022189362.1|4.6e-173|lathosterol oxidase-like isoform X1 [Nilaparvata lugens]
evm.TU.Contig204.13	1280.84	1646.57	2230.07	600.62	576.13	513.7	-1.61296	0	0	XP_017863667.1|2.8e-110|PREDICTED: mucin-2 [Drosophila arizonae]
evm.TU.Contig26.140	44.67	45.95	42.56	13.65	15.05	15.12	-1.61203	2.34e-62	2.89e-62	XP_022183856.1|6.1e-76|uncharacterized protein LOC111043258 [Nilaparvata lugens]
BGI_novel_G000251	25.45	29.52	24.09	7.16	11.15	8.02	-1.60868	1.39e-34	2.43e-34
evm.TU.Contig310.16	8.91	14.87	9.03	3.79	4.48	2.83	-1.58775	1.44e-76	1.53e-76	XP_022196869.1|0.0e+00|uncharacterized protein LOC111054198 isoform X1 [Nilaparvata lugens]
evm.TU.Contig264.3	206.54	261.71	191.18	81.65	73.71	68.15	-1.57487	0	0	BAI83425.1|1.8e-241|sugar transporter 11 [Nilaparvata lugens]
evm.TU.Contig1971.1	41.69	40.18	54.52	12.8	21.33	12.81	-1.57253	6.77e-20	1.56e-19	BAQ02356.1|2.5e-37|sugar transporter [Nilaparvata lugens]
evm.TU.Contig123.100	7	4.96	4.67	1.34	2.19	2.14	-1.56532	6.23e-26	1.27e-25	XP_022190558.1|3.6e-267|formimidoyltransferase-cyclodeaminase-like [Nilaparvata lugens]
evm.TU.Contig285.27	70.29	67.37	69.8	21.76	23.18	25.61	-1.55514	1.05e-297	3.38e-298	XP_022200279.1|9.5e-292|beta-hexosaminidase subunit beta-like [Nilaparvata lugens]
evm.TU.Contig4168.1	685.55	673.6	630.2	172.59	204.12	299.95	-1.55511	0	0	ASL05018.1|2.5e-83|nucleoside diphosphate kinase [Nilaparvata lugens]
evm.TU.Contig1283.1	69.8	88.96	64.67	24.56	22.81	29.24	-1.55326	1.17e-104	9.87e-105	XP_022189439.1|2.4e-62|alpha,alpha-trehalose-phosphate synthase [UDP-forming]-like [Nilaparvata lugens]
evm.TU.Contig431.11	42.1	42.53	58.6	11.96	15.95	20.38	-1.553	4.07e-59	5.22e-59	XP_022187736.1|2.1e-89|N-alpha-acetyltransferase 10 [Nilaparvata lugens]
evm.TU.Contig109.40	2.2	5.19	4.06	0.62	1.88	0.9	-1.5378	5.01e-13	1.36e-12	XP_022187935.1|3.4e-67|uncharacterized protein LOC111046651 [Nilaparvata lugens]
evm.TU.Contig346.20	8.8	13.62	11.54	4.86	4.66	2.37	-1.52621	2.38e-49	3.39e-49	XP_022194582.1|8.8e-229|beta-1,3-glucan-binding protein 1-like [Nilaparvata lugens]
evm.TU.Contig721.20	226.28	247.99	171.26	92.99	75.62	60.32	-1.52581	4.14e-103	3.53e-103	XP_022194035.1|2.8e-37|uncharacterized protein LOC111051785 [Nilaparvata lugens]
evm.TU.Contig346.58	22.68	19.7	23.81	8.25	4.8	9.68	-1.5238	5.57e-63	6.82e-63	XP_011686950.1|1.1e-180|PREDICTED: alcohol dehydrogenase class-3 [Wasmannia auropunctata]
evm.TU.Contig1082.12	44.11	44.1	52.11	19.1	13.51	16	-1.5194	3.82e-252	1.46e-252	AIN44120.1|0.0e+00|ATP-binding cassette sub-family G member 22-like protein [Laodelphax striatella]
evm.TU.Contig172.30	164.73	137.1	87.68	59.32	45.03	34.92	-1.51898	4.5e-78	4.73e-78	AGZ04930.1|4.0e-27|chemosensory protein 2 [Laodelphax striatella]
evm.TU.Contig27627.1	27.32	41.53	28.7	12.78	8.12	13.01	-1.51814	7.51e-11	2.18e-10
evm.TU.Contig674.5	1392.65	2331.19	1723.93	625.88	686.53	711.01	-1.51563	0	0	XP_022193597.1|7.4e-60|fatty acid-binding protein, muscle isoform X2 [Nilaparvata lugens]
evm.TU.Contig168.40	3612.7	2768.67	3264.08	1416.97	1194.73	840.73	-1.51527	0	0
evm.TU.Contig8.104	6.93	10.1	11.13	3.74	2.84	3.19	-1.51438	2.23e-42	3.47e-42	AID60353.1|6.3e-286|trypsin-19 [Nilaparvata lugens]
evm.TU.Contig307.19	178.26	233.82	167.74	63.61	81.93	60.02	-1.514	0	0	XP_022184472.1|2.1e-223|lipid storage droplets surface-binding protein 1-like [Nilaparvata lugens]
evm.TU.Contig533.15	43.86	46.11	32.21	12.33	21.67	11.18	-1.48004	1.22e-50	1.71e-50	XP_022200184.1|7.0e-41|larval cuticle protein LCP-17-like [Nilaparvata lugens]
evm.TU.Contig264.15	55.89	75.96	44.77	24.06	22.95	17.58	-1.4771	1.72e-206	8.13e-207	BAQ02357.1|2.3e-225|sugar transporter [Nilaparvata lugens]
evm.TU.Contig2969.4	64.35	46.86	30.8	14.63	14.5	23.25	-1.45471	9.49e-82	9.66e-82	XP_022184775.1|3.3e-133|uncharacterized protein LOC111044034 [Nilaparvata lugens]
evm.TU.Contig2.27	384.93	358.58	309.01	137.51	118.68	134.22	-1.45319	0	0	XP_022188376.1|1.4e-282|facilitated trehalose transporter Tret1-2 homolog isoform X1 [Nilaparvata lugens]
evm.TU.Contig788.2	121.85	129.98	110.49	47.74	47.05	39.63	-1.44794	4.32e-246	1.69e-246	BAQ02356.1|6.3e-126|sugar transporter [Nilaparvata lugens]
evm.TU.Contig8.106	18.27	16.74	19.17	4.15	8.59	7.53	-1.44588	3.47e-37	5.82e-37	XP_022206517.1|1.2e-68|fibropellin-1-like [Nilaparvata lugens]
evm.TU.Contig13089.1	12.22	18.88	18.54	5.33	5.33	7.66	-1.42863	6.4e-08	2.07e-07	XP_022190360.1|7.0e-19|maternal protein exuperantia [Nilaparvata lugens]
evm.TU.Contig102.47	273.94	283.94	292.35	115.44	101.69	99.13	-1.42576	0	0	XP_014253659.1|1.6e-90|PREDICTED: epoxide hydrolase 4-like [Cimex lectularius]
evm.TU.Contig17190.1	817.57	765.77	431.56	244.28	301.2	229.95	-1.41756	0	0	ABZ91660.1|9.9e-67|actin, partial [Euagrus chisoseus]
evm.TU.Contig123.6	860.63	782.81	812.93	360.64	313.7	252.55	-1.4175	0	0
evm.TU.Contig110.14	20.35	27.28	20.31	8.9	7.99	8.76	-1.41512	3.36e-133	2.34e-133	XP_022201112.1|0.0e+00|alpha,alpha-trehalose-phosphate synthase [UDP-forming]-like isoform X2 [Nilaparvata lugens]
evm.TU.Contig759.3	288.26	298.46	268.75	97.43	80.81	79.87	-1.41087	0	0	XP_022185065.1|2.9e-127|aquaporin-like [Nilaparvata lugens]
evm.TU.Contig248.7	853.71	848.4	812.2	328.62	299.04	321.04	-1.40994	0	0	XP_022207530.1|5.4e-157|4-hydroxy-2-oxoglutarate aldolase, mitochondrial-like isoform X1 [Nilaparvata lugens]
evm.TU.Contig571.5	89.61	70.16	97.22	30.08	27.35	38.2	-1.4097	0	0	XP_022187244.1|2.2e-274|nose resistant to fluoxetine protein 6-like [Nilaparvata lugens]
evm.TU.Contig88.11	5395.75	6488.13	5427.94	2705.54	1900.95	984.71	-1.4008	0	0	XP_022189947.1|3.7e-215|1-acyl-sn-glycerol-3-phosphate acyltransferase gamma-like [Nilaparvata lugens]
BGI_novel_G000869	110.67	138.81	104.84	54.71	40.2	40.46	-1.3981	0	0
evm.TU.Contig37529.1	79.91	86.61	80.14	31.3	26.18	36.47	-1.39177	2.02e-60	2.55e-60	BAI83430.1|2.7e-65|sugar transporter 16 [Nilaparvata lugens]
evm.TU.Contig258.17	1079.93	1053.75	865.37	391.1	405.95	357.85	-1.39162	0	0	XP_022206825.1|3.6e-122|cytochrome b-c1 complex subunit 2, mitochondrial [Nilaparvata lugens]
evm.TU.Contig875.5	14.22	19.45	15.77	7.29	5.98	5.8	-1.38167	1.9e-62	2.34e-62	XP_022197316.1|4.4e-260|putative phospholipase B-like 2 [Nilaparvata lugens]
evm.TU.Contig482.10	54.12	80.05	49.01	26.34	24.61	20.71	-1.37577	0	0	XP_022196329.1|0.0e+00|spondin-1 [Nilaparvata lugens]
evm.TU.Contig16607.1	2961.7	2531.04	2341.23	1099.62	754.02	983.9	-1.37474	0	0
evm.TU.Contig190.30	252.95	228.12	239	95.63	92.44	92.09	-1.36328	0	0	XP_022193429.1|7.0e-210|uncharacterized protein LOC111051266 isoform X1 [Nilaparvata lugens]
evm.TU.Contig643.4	47.02	61.27	56.68	20.94	18.45	24.2	-1.36136	0	0	XP_022199340.1|0.0e+00|4-coumarate--CoA ligase 1-like isoform X3 [Nilaparvata lugens]
evm.TU.Contig204.15	2256.97	2845.75	3872.31	1225.78	1316.88	859.67	-1.3601	0	0	XP_022205582.1|3.9e-127|GATA zinc finger domain-containing protein 14-like, partial [Nilaparvata lugens]
evm.TU.Contig353.10	22.57	18.69	27.09	7.95	9.15	9.29	-1.35845	1.18e-206	5.57e-207	EFA11848.2|0.0e+00|Niemann-Pick C1 protein-like Protein [Tribolium castaneum]
BGI_novel_G000617	8.22	10.08	7.62	4.52	3.46	2.24	-1.35789	2.68e-26	5.42e-26
evm.TU.Contig78.91	10216.2	10465.4	8412.03	4037.82	3667.65	3775.2	-1.35238	0	0	BAI83415.1|1.9e-259|sugar transporter 1 [Nilaparvata lugens]
BGI_novel_G000726	11.14	7.91	6.09	2.6	4.72	2.99	-1.34669	0.000360676	0.00145586
evm.TU.Contig738.12	12.54	8.24	13.16	7.4	3.23	2.44	-1.34091	7.1e-08	2.31e-07	XP_022199411.1|1.5e-38|uncharacterized protein LOC111056356 [Nilaparvata lugens]
evm.TU.Contig33613.1	1407.2	1249.72	1013.12	440.45	512.03	514.87	-1.34011	0	0	APA34002.1|5.6e-86|seminal fluid protein [Nilaparvata lugens]
evm.TU.Contig123.87	399.19	483.48	358.14	180.58	168.84	146.91	-1.33712	0	0	XP_022194841.1|3.8e-251|chitinase-like protein EN03 [Nilaparvata lugens]
evm.TU.Contig1000.5	5.37	6.52	5.34	1.48	2.1	3.27	-1.33253	4.39e-13	1.19e-12	XP_022189479.1|8.6e-115|cuticle protein 21-like isoform X1 [Nilaparvata lugens]
evm.TU.Contig623.19	47.73	50.37	39.23	17.58	20.49	17.18	-1.33225	2.86e-80	2.95e-80	XP_022187683.1|1.3e-109|keratin, type I cytoskeletal 9-like [Nilaparvata lugens]
evm.TU.Contig13277.1	36.49	25.41	39.48	13.55	9.24	16.95	-1.33182	3.24e-14	8.52e-14	XP_022187343.1|1.0e-44|facilitated trehalose transporter Tret1-like [Nilaparvata lugens]
evm.TU.Contig346.38	456.16	455.28	437.9	188.27	180.1	169.8	-1.3307	0	0	OAF69463.1|1.5e-29|Ovomucin, beta-subunit, partial [Intoshia linei]
evm.TU.Contig429.3	765.96	741.67	610.41	286.9	284.07	279.31	-1.33022	0	0	XP_022205756.1|5.1e-47|gamma-interferon-inducible lysosomal thiol reductase-like [Nilaparvata lugens]
evm.TU.Contig3769.1	32.45	22.98	20.83	10.35	9.67	10.67	-1.32443	6.15e-44	9.35e-44	XP_021938929.1|2.3e-30|rho-related BTB domain-containing protein 1-like [Zootermopsis nevadensis]
evm.TU.Contig30.224	36.49	54.22	37.86	26.61	14.53	11.2	-1.31369	4.46e-34	7.86e-34	XP_022189473.1|1.7e-76|lysozyme C-1-like [Nilaparvata lugens]
evm.TU.Contig292.18	1004.29	1031.51	769.13	366.75	403.85	378.67	-1.30767	0	0	XP_022200407.1|0.0e+00|transketolase-like protein 2 isoform X1 [Nilaparvata lugens]
evm.TU.Contig377.74	22.73	41.73	24.13	16.37	11.6	11.54	-1.3057	4.6e-63	5.63e-63	XP_022186455.1|1.9e-77|uncharacterized protein LOC111045369 [Nilaparvata lugens]
evm.TU.Contig25.103	87.27	75.78	79.37	31.76	35.9	31.05	-1.30484	4.45e-95	4.03e-95	XP_022198723.1|1.7e-87|uncharacterized protein LOC111055755 [Nilaparvata lugens]
evm.TU.Contig25.62	131.53	167.08	144.05	82.27	59.02	40.91	-1.29763	2.26e-89	2.14e-89	XP_022206464.1|1.0e-74|protein crumbs homolog 2-like [Nilaparvata lugens]
evm.TU.Contig215.10	166.25	163.17	126.95	58.34	65.54	64.1	-1.29492	0	0	XP_022192936.1|1.7e-180|hydroxyacid oxidase 1 [Nilaparvata lugens]
evm.TU.Contig10018.2	43.43	48.14	35.54	17.72	17.76	17.33	-1.28979	1.64e-33	2.92e-33	XP_022201801.1|1.2e-66|probable methylmalonate-semialdehyde dehydrogenase [acylating], mitochondrial [Nilaparvata lugens]
evm.TU.Contig305.22	94.98	107.85	78.28	41.73	36.41	35.23	-1.28413	2.59e-271	9.08e-272	ACV20871.1|1.3e-156|trehalose 6-phosphate synthase [Nilaparvata lugens]
evm.TU.Contig8.72	1434.73	1388.53	1279.07	510.68	536.91	646.45	-1.2829	0	0	AGZ04932.1|5.8e-67|chemosensory protein 4 [Laodelphax striatella]
BGI_novel_G000269	2190.93	2508.94	1794.53	1100.82	1095.82	527.81	-1.28053	0	0
evm.TU.Contig1379.1	16.16	6.56	12.31	6.82	2.9	4.63	-1.27901	1.55e-07	5.1e-07	XP_014287229.1|4.1e-11|PREDICTED: uncharacterized protein LOC106687710 [Halyomorpha halys]
evm.TU.Contig45.79	68.59	68.3	69.75	33.69	26.01	29.16	-1.26977	0	0	XP_022185111.1|1.0e-252|UDP-glucuronosyltransferase 2B30-like isoform X1 [Nilaparvata lugens]
evm.TU.Contig0.406	10.7	12.6	9.72	4.68	3.93	4.79	-1.26688	6.32e-32	1.15e-31	XP_022199250.1|2.4e-199|uncharacterized protein LOC111056222 [Nilaparvata lugens]
evm.TU.Contig18.16	321.14	254.84	243.86	130.27	101.65	109.6	-1.2653	0	0	XP_022187343.1|1.4e-292|facilitated trehalose transporter Tret1-like [Nilaparvata lugens]
evm.TU.Contig6346.1	36.7	36.41	34.98	15.55	12.66	16.25	-1.26482	1.09e-56	1.43e-56	XP_022199342.1|5.8e-135|4-coumarate--CoA ligase 1-like isoform X5 [Nilaparvata lugens]
evm.TU.Contig109.57	90.61	90.32	93.14	42.57	34.64	37.23	-1.25903	5.77e-148	3.66e-148	XP_022184349.1|2.6e-158|serine/threonine-protein phosphatase CPPED1-like [Nilaparvata lugens]
evm.TU.Contig337.12	160.27	346.05	268.85	144.74	115.41	67.85	-1.25617	0	0	XP_022193602.1|2.1e-41|cuticle protein 16.5-like [Nilaparvata lugens]
evm.TU.Contig115.87	141.97	112.2	190.38	65.57	59.77	57.88	-1.25141	0	0	XP_022186789.1|2.2e-179|estrogen sulfotransferase-like [Nilaparvata lugens]
evm.TU.Contig193.16	273.22	244.3	225.84	84.82	105.8	123.85	-1.25112	0	0	XP_022186703.1|4.1e-265|sialin-like [Nilaparvata lugens]
evm.TU.Contig141.2	10.88	5.56	10.99	1.76	0.77	2.94	-1.24726	3.85e-13	1.04e-12	XP_021913337.1|0.0e+00|metabotropic glutamate receptor 5-like [Zootermopsis nevadensis]
evm.TU.Contig70.8	11.82	13.45	11.93	4.47	5.24	6.01	-1.24719	9.83e-17	2.42e-16	XP_011707437.1|1.2e-38|PREDICTED: uncharacterized protein LOC105462500 isoform X2 [Wasmannia auropunctata]
evm.TU.Contig33772.1	88.48	75.27	54.63	27.82	29.62	35.81	-1.24629	2.68e-30	5.01e-30	XP_022189784.1|2.6e-34|ATP-citrate synthase-like isoform X2 [Nilaparvata lugens]
BGI_novel_G000927	12.62	20.72	17.86	7.76	6.39	7.62	-1.2367	1.36e-05	4.96e-05
evm.TU.Contig1.47	41.56	27.54	25.79	17.09	10.91	12.58	-1.23615	2.02e-27	3.99e-27	XP_022192614.1|6.3e-72|uncharacterized protein LOC111050577 [Nilaparvata lugens]
evm.TU.Contig17.91	406.63	480.56	345.91	170.85	179.52	179.16	-1.23434	0	0	XP_022199255.1|0.0e+00|1,4-alpha-glucan-branching enzyme [Nilaparvata lugens]
evm.TU.Contig372.29	1.69	1.98	1.82	1.21	0.51	0.51	-1.23389	2.2e-06	7.69e-06	XP_022187660.1|6.0e-99|vegetative cell wall protein gp1-like [Nilaparvata lugens]
evm.TU.Contig46.11	11.46	10.02	5.74	3.32	4.72	3.99	-1.23316	1.98e-13	5.33e-13	AHJ61048.1|4.3e-58|odorant-binding protein 12 [Sogatella furcifera]
evm.TU.Contig3561.1	4929.68	4918.74	4404.14	2136.32	2128.51	1850.79	-1.23109	0	0	XP_022197333.1|1.1e-78|uncharacterized protein LOC111054587 [Nilaparvata lugens]
evm.TU.Contig46.74	177.85	138.96	168.65	49.84	81.71	79.52	-1.22979	0	0	XP_022199803.1|2.0e-270|sodium-coupled neutral amino acid transporter 9 homolog isoform X1 [Nilaparvata lugens]
evm.TU.Contig39.79	1502.45	1416.16	1316.73	662.38	609.87	546.22	-1.22902	0	0	XP_022186387.1|2.0e-128|trypsin alpha-3-like [Nilaparvata lugens]
evm.TU.Contig18.90	726.51	725.4	585.4	313.13	310.68	261.29	-1.22319	0	0	XP_022190088.1|6.3e-43|NADH dehydrogenase [ubiquinone] 1 beta subcomplex subunit 3 [Nilaparvata lugens]
evm.TU.Contig78.125	14.11	20.63	14.73	8.17	6.38	6.84	-1.21928	1.94e-33	3.44e-33	XP_011555505.1|3.0e-148|PREDICTED: 2-oxoisovalerate dehydrogenase subunit beta, mitochondrial [Plutella xylostella]
evm.TU.Contig115.116	10.44	8.59	8.82	1.45	6.13	3.58	-1.21785	2.28e-19	5.3e-19	XP_022201714.1|3.5e-150|uncharacterized protein LOC111058485 [Nilaparvata lugens]
evm.TU.Contig4432.1	1450.83	1385.69	1020.43	446.58	585.31	656.54	-1.20831	0	0	XP_022185635.1|5.8e-138|ATP synthase subunit beta, mitochondrial [Nilaparvata lugens]
evm.TU.Contig2881.1	1774.07	2095.04	1406.66	749.74	840.75	736.08	-1.20791	0	0	AFU86438.1|1.2e-120|cytochrome P450 CYP6ER2, partial [Laodelphax striatella]
evm.TU.Contig490.17	13437.8	12959	12422.5	5333.1	5460.71	6111.32	-1.20324	0	0	XP_022204122.1|1.2e-125|uncharacterized protein LOC111060756 [Nilaparvata lugens]
evm.TU.Contig216.21	12.57	29.64	19.15	7.99	9.85	9.21	-1.19795	1.77e-16	4.39e-16	XP_022184664.1|1.2e-51|probable ubiquitin-conjugating enzyme E2 7 [Nilaparvata lugens]
evm.TU.Contig112.79	122.08	164.61	160.49	53.31	77.15	59.82	-1.19263	0	0	XP_022191639.1|2.9e-151|uncharacterized protein LOC111049783 [Nilaparvata lugens]
evm.TU.Contig30.99	766.85	698.11	656.67	358.94	334.3	245.13	-1.18214	0	0
evm.TU.Contig97.44	1041.59	1066.43	807.99	403.07	442.23	452.73	-1.18207	0	0	XP_022190263.1|8.2e-141|pyruvate kinase-like isoform X1 [Nilaparvata lugens]
BGI_novel_G000028	9.81	16.41	9.63	6.35	6.8	3.1	-1.17936	1.72e-11	4.9e-11
evm.TU.Contig112.57	35.26	57.12	37.46	19.45	27.62	12.07	-1.17554	8.26e-28	1.62e-27	XP_022202144.1|4.5e-38|uncharacterized protein LOC111058871, partial [Nilaparvata lugens]
evm.TU.Contig1.3	2121.28	2211.1	1709.15	997.61	993.08	739.81	-1.17513	0	0	XP_022184618.1|7.2e-50|cytochrome c oxidase subunit 6A1, mitochondrial-like [Nilaparvata lugens]
evm.TU.Contig21.29	9.63	10.5	13.21	5.29	4.39	5.15	-1.1733	4.71e-52	6.51e-52	XP_022197345.1|1.8e-57|doublesex- and mab-3-related transcription factor 1-like, partial [Nilaparvata lugens]
evm.TU.Contig253.90	427.89	426.93	322.74	155.73	165.38	181.92	-1.17211	0	0	XP_022185884.1|1.7e-238|E3 ubiquitin-protein ligase TRIM37-like [Nilaparvata lugens]
evm.TU.Contig255.10	28119.4	24355.9	26367.3	11533.2	12872.7	10712.6	-1.16932	0	0	XP_022185699.1|4.9e-144|trypsinI-P1-like [Nilaparvata lugens]
evm.TU.Contig223.20	328.85	447.75	280.03	181.23	153.4	143.16	-1.1674	1.35e-187	6.98e-188	XP_022190936.1|2.8e-67|2-iminobutanoate/2-iminopropanoate deaminase-like [Nilaparvata lugens]
evm.TU.Contig17.142	11.34	12.74	9.91	5.58	5.06	4.97	-1.16555	3.44e-21	7.7e-21	ANJ04657.1|8.3e-63|annexin-like protein 4 [Nilaparvata lugens]
evm.TU.Contig77.12	122.9	128.87	123.84	59.43	48.53	59.43	-1.16527	3.21e-190	1.63e-190	XP_022189906.1|5.4e-170|lambda-crystallin [Nilaparvata lugens]
evm.TU.Contig253.77	12.72	10.93	18.87	7.07	5.81	4.69	-1.16455	1.5e-26	3.02e-26	XP_022206577.1|1.4e-184|retinol dehydrogenase 14 isoform X1 [Nilaparvata lugens]
evm.TU.Contig109.78	2825.44	2658.71	2270.93	1269.9	1224.97	1028.01	-1.15823	0	0	XP_022187874.1|4.6e-40|ATP synthase subunit g, mitochondrial-like [Nilaparvata lugens]
evm.TU.Contig835.2	1530.05	1478.31	1209.43	663.58	648.28	601.98	-1.15679	0	0	XP_022201665.1|1.8e-76|ATP synthase subunit d, mitochondrial isoform X1 [Nilaparvata lugens]
evm.TU.Contig84.39	275.55	244.89	237.71	147.72	117.75	81.28	-1.15614	3.6e-79	3.75e-79	XP_022194035.1|6.3e-37|uncharacterized protein LOC111051785 [Nilaparvata lugens]
evm.TU.Contig49.20	522.23	489.64	446.52	227.71	227.44	212.07	-1.15428	0	0	XP_011695138.1|2.4e-146|PREDICTED: protein Mo25 isoform X3 [Wasmannia auropunctata]
evm.TU.Contig1067.1	15.56	13.71	19.01	7.73	7.13	6.71	-1.14969	5.05e-38	8.38e-38	XP_022207821.1|2.3e-57|septin-5 isoform X1 [Nilaparvata lugens]
evm.TU.Contig248.21	556.46	534.49	356.91	295.57	239.09	136.36	-1.14556	7.2e-229	3.03e-229
evm.TU.Contig45.60	29.95	30.79	32.48	15.49	13.43	13.45	-1.13655	5.63e-111	4.55e-111	XP_022188791.1|0.0e+00|LOW QUALITY PROTEIN: proton-associated sugar transporter A-like [Nilaparvata lugens]
evm.TU.Contig3.32	13.33	8.8	10.46	6.37	4.52	4.58	-1.1359	5.65e-23	1.22e-22	XP_022201345.1|6.6e-176|ras-related and estrogen-regulated growth inhibitor [Nilaparvata lugens]
evm.TU.Contig118.23	9.91	13.27	13.44	6.01	5.92	6.41	-1.13181	7.87e-42	1.23e-41	XP_022206033.1|2.6e-192|phospholipase D3 [Nilaparvata lugens]
evm.TU.Contig61.18	124.53	96.93	94.26	44.58	48.24	52	-1.13114	1.87e-221	8.16e-222	XP_022200219.1|4.7e-241|ornithine aminotransferase, mitochondrial-like [Nilaparvata lugens]
evm.TU.Contig172.31	236.57	282.02	145.39	94.35	83.13	107.98	-1.12617	0	0	AGZ04930.1|1.2e-24|chemosensory protein 2 [Laodelphax striatella]
evm.TU.Contig0.128	1455.16	1411.17	1223.78	620.98	591.47	670.99	-1.12574	0	0	XP_022207113.1|1.2e-161|uncharacterized protein LOC111063742, partial [Nilaparvata lugens]
evm.TU.Contig348.5	88.14	216.22	157.34	88.44	66.75	53.95	-1.12251	0	0	XP_001424686.1|2.4e-49|hypothetical protein [Paramecium tetraurelia strain d4-2]
evm.TU.Contig123.131	1178.43	1232.62	882.81	489.21	514.38	533.49	-1.12222	0	0	APA33990.1|5.2e-193|seminal fluid protein [Nilaparvata lugens]
evm.TU.Contig716.3	1265.06	1269.71	1043.42	671.16	589.09	416.38	-1.1197	0	0
evm.TU.Contig13.117	144.39	117.39	132.48	70.01	67.44	44.89	-1.11836	7.42e-259	2.73e-259
evm.TU.Contig469.3	27.54	40.5	32.8	21.3	14.88	14.59	-1.1176	6.39e-119	4.87e-119	XP_022189141.1|3.8e-260|amidophosphoribosyltransferase-like [Nilaparvata lugens]
evm.TU.Contig327.18	696.62	729.64	635.65	283.82	319.69	360.43	-1.10998	0	0	BAN21265.1|0.0e+00|aconitase, mitochondrial [Riptortus pedestris]
evm.TU.Contig24275.1	1139.29	1092.31	1040.87	455.18	430.26	630.87	-1.10942	9.94e-264	3.59e-264	XP_022185942.1|6.8e-38|40S ribosomal protein S2 [Nilaparvata lugens]
evm.TU.Contig17.125	51.12	39.85	66.21	24.64	24.31	21.65	-1.10511	1.1e-132	7.67e-133	XP_022196004.1|4.2e-244|UDP-glucuronosyltransferase-like [Nilaparvata lugens]
evm.TU.Contig389.20	6031.63	5957.8	5071.45	2538.58	2654.92	2796.07	-1.10454	0	0	XP_022185942.1|7.3e-155|40S ribosomal protein S2 [Nilaparvata lugens]
evm.TU.Contig198.8	768.74	740.28	613.36	360.78	340.73	298.56	-1.10444	0	0	XP_022205031.1|7.1e-69|probable NADH dehydrogenase [ubiquinone] 1 alpha subcomplex subunit 12 [Nilaparvata lugens]
evm.TU.Contig456.9	6.6	6.59	7.43	3.41	2.17	3.98	-1.09302	9.42e-12	2.66e-11	XP_022191833.1|1.3e-73|transcription factor Adf-1-like [Nilaparvata lugens]
evm.TU.Contig86.51	9.32	17.4	11.36	8.19	5.36	4.5	-1.0912	8.29e-19	1.95e-18	XP_022199295.1|7.6e-137|very-long-chain 3-oxoacyl-CoA reductase-like isoform X1 [Nilaparvata lugens]
evm.TU.Contig258.16	673.51	669.9	555.34	289.89	279.8	328.89	-1.08847	0	0	XP_022206825.1|1.3e-29|cytochrome b-c1 complex subunit 2, mitochondrial [Nilaparvata lugens]
evm.TU.Contig88.13	95.16	79.86	65.03	44.59	43.81	38.18	-1.08759	6.04e-151	3.79e-151	BAQ02384.1|3.8e-129|SWEET sugar transporter [Nilaparvata lugens]
evm.TU.Contig27920.1	42.04	34.93	38.61	17.08	19.33	18.32	-1.08678	1.92e-22	4.19e-22	AKB95592.1|2.6e-82|DNA/RNA non-specific endonuclease [Laodelphax striatella]
evm.TU.Contig152.22	27.31	29.4	26.86	12.87	13.72	13.01	-1.084	1.37e-50	1.93e-50	XP_022187615.1|3.0e-218|LOW QUALITY PROTEIN: gamma-butyrobetaine dioxygenase-like [Nilaparvata lugens]
evm.TU.Contig157.33	1038.71	872.67	843.05	480.86	463.69	369.44	-1.08036	0	0
evm.TU.Contig20.82	955.68	1000.64	805.19	402.77	436.07	476.87	-1.07977	0	0	XP_022206772.1|2.6e-259|mitochondrial-processing peptidase subunit beta [Nilaparvata lugens]
evm.TU.Contig20257.1	5.74	8.19	5.03	2.72	2.88	3.48	-1.07896	5.06e-06	1.8e-05	XP_022201628.1|2.4e-84|116 kDa U5 small nuclear ribonucleoprotein component [Nilaparvata lugens]
evm.TU.Contig1296.1	18.38	16.19	27.2	8.8	9.62	10.71	-1.06387	2.38e-17	5.8e-17	XP_022187725.1|2.6e-85|galactokinase-like [Nilaparvata lugens]
evm.TU.Contig63.14	304.77	302.42	265.58	163.15	146.33	163.67	-1.06248	0	0	AEY80034.1|5.3e-124|glutathione S-transferase D1 [Laodelphax striatella]
evm.TU.Contig307.1	3342.1	3344.96	2938.09	1463.84	1448.28	1726.95	-1.05995	0	0	NP_507186.3|2.6e-21|Cysteine PRotease related [Caenorhabditis elegans]
evm.TU.Contig293.7	193.67	172.55	175.76	95.12	84.45	81.5	-1.05607	0	0	XP_022198361.1|2.2e-214|sodium-coupled monocarboxylate transporter 1-like [Nilaparvata lugens]
evm.TU.Contig50.36	33.48	48.23	31.69	20.75	17.28	17.14	-1.05593	3.77e-39	6.14e-39	XP_014275889.1|4.4e-26|PREDICTED: uncharacterized protein LOC106680590 [Halyomorpha halys]
BGI_novel_G000779	1290.63	1194.79	1057.47	584.21	617.96	519.35	-1.0552	0	0
evm.TU.Contig0.394	401.47	393.1	358.6	177.81	205.59	183.82	-1.05513	0	0	XP_022193304.1|1.5e-56|macrophage migration inhibitory factor homolog [Nilaparvata lugens]
evm.TU.Contig26.180	161.75	173.53	131.42	80.69	67.04	86.88	-1.05145	0	0	XP_022184753.1|2.8e-282|putative inorganic phosphate cotransporter isoform X2 [Nilaparvata lugens]
evm.TU.Contig489.2	6.38	7.21	8.44	1.42	4.21	4.95	-1.05061	2.48e-11	7.07e-11	XP_022201531.1|8.9e-149|secreted frizzled-related protein 5-like isoform X1 [Nilaparvata lugens]
evm.TU.Contig25.114	17.62	15.84	18.94	11.6	8.52	6.35	-1.0503	2.32e-24	4.88e-24	AGZ04923.1|3.2e-74|odorant binding protein 4 [Laodelphax striatella]
evm.TU.Contig253.17	94.52	133.24	106.29	69.82	49.3	43.15	-1.04982	1.58e-165	9.07e-166	XP_022193735.1|3.1e-174|annexin-B12-like [Nilaparvata lugens]
BGI_novel_G000312	107.07	122.96	90.16	64.06	51.48	41.33	-1.04613	1.28e-178	6.88e-179
evm.TU.Contig30.84	1223.75	1189.26	998.73	502.48	531.87	632.05	-1.04227	0	0	XP_022193345.1|8.1e-138|ATP synthase subunit b, mitochondrial [Nilaparvata lugens]
evm.TU.Contig500.11	20.06	27.59	23.43	11.94	11.64	11.22	-1.04063	1.73e-42	2.68e-42	XP_022202134.1|2.6e-205|alpha-N-acetylgalactosaminidase-like [Nilaparvata lugens]
evm.TU.Contig20840.1	33.02	32.56	50.46	13.44	26.07	17.28	-1.0393	1.43e-16	3.52e-16	BAI83417.1|1.8e-57|sugar transporter 3 [Nilaparvata lugens]
evm.TU.Contig1.38	887.9	985.8	866.95	457.92	435.51	449.78	-1.03415	0	0	XP_022200172.1|0.0e+00|venom carboxylesterase-6-like [Nilaparvata lugens]
evm.TU.Contig41.22	90357.8	87613.6	81709.5	44349.1	42378.4	40976.2	-1.03257	0	0	XP_022191456.1|4.5e-72|uncharacterized protein LOC111049636 [Nilaparvata lugens]
evm.TU.Contig498.15	318.46	312.44	270.7	144.66	142.56	157.48	-1.03108	0	0	XP_022196559.1|2.2e-247|vesicular glutamate transporter 3-like [Nilaparvata lugens]
evm.TU.Contig385.41	244.77	190.33	228.54	103.96	116.76	104.23	-1.02969	0	0	XP_022194972.1|4.4e-228|putative inorganic phosphate cotransporter [Nilaparvata lugens]
BGI_novel_G000949	34.69	42.5	41.43	27.6	10.87	19.21	-1.02866	1.09e-22	2.36e-22
evm.TU.Contig338.6	3815.73	3752.49	3032.05	1818.19	1738.07	1843.81	-1.02727	0	0	XP_018914722.1|4.8e-166|PREDICTED: glyceraldehyde-3-phosphate dehydrogenase 1 [Bemisia tabaci]
evm.TU.Contig288.2	20.05	19.35	19.38	7.61	10.46	11.1	-1.02684	3.11e-05	0.000116113	XP_022200543.1|6.4e-24|estrogen sulfotransferase, testis isoform-like [Nilaparvata lugens]
evm.TU.Contig141.3	73.4	48.34	68.31	27.76	28.76	36.43	-1.02358	7.38e-48	1.07e-47	XP_022200400.1|5.6e-65|uncharacterized protein LOC111057281 [Nilaparvata lugens]
evm.TU.Contig168.106	13.36	6.5	9.74	6.96	4.62	3.17	-1.01813	5.05e-06	1.8e-05	XP_022184198.1|1.2e-30|uncharacterized protein LOC111043528 [Nilaparvata lugens]
evm.TU.Contig72.1	353.62	351.08	287.37	173.97	157.78	171.06	-1.01303	0	0	XP_022195088.1|5.4e-150|NADH dehydrogenase [ubiquinone] iron-sulfur protein 3, mitochondrial-like [Nilaparvata lugens]
evm.TU.Contig3964.1	15.3	18.13	11.1	7.39	6.51	8.49	-1.00821	3.91e-11	1.12e-10	XP_021189227.1|1.6e-89|alanine--tRNA ligase, cytoplasmic [Helicoverpa armigera]
evm.TU.Contig8.139	3691.23	3686.03	3052.19	1597.92	1655.19	1966.96	-1.00646	0	0	AIL26069.1|4.3e-308|mitochondrial ATP synthase subunit alpha [Laodelphax striatella]
evm.TU.Contig109.22	1489.47	1378.3	1233.42	738.63	752.08	582.85	-1.00326	0	0	XP_022193947.1|4.6e-43|cytochrome c oxidase subunit 6B2-like [Nilaparvata lugens]
evm.TU.Contig25.178	39.37	40.79	41.88	19.78	21.13	18.9	-1.00234	3.14e-130	2.23e-130	XP_022195090.1|0.0e+00|alpha-aminoadipic semialdehyde synthase, mitochondrial [Nilaparvata lugens]
evm.TU.Contig213.16	5.29	5.37	7.46	3.04	3.26	2.68	-1.00058	4.51e-29	8.62e-29	XP_022204808.1|0.0e+00|probable G-protein coupled receptor 158 isoform X1 [Nilaparvata lugens]
evm.TU.Contig0.373	33.3	29.56	46.84	83.02	74	79.02	1.00052	1.49e-239	6e-240	XP_015592590.1|1.2e-170|PREDICTED: feline leukemia virus subgroup C receptor-related protein 2 isoform X1 [Cephus cinctus]
evm.TU.Contig263.6	2.08	2.73	4.07	6.19	4.98	6.24	1.00068	2.68e-09	8.23e-09	XP_022186586.1|7.2e-109|uncharacterized protein LOC111045461 [Nilaparvata lugens]
evm.TU.Contig731.52	9.06	5.05	7.84	17.18	11.97	14.51	1.00105	1.68e-12	4.64e-12	XP_022194402.1|1.1e-99|high affinity copper uptake protein 1-like [Nilaparvata lugens]
evm.TU.Contig157.55	22.68	20.43	27.64	46.62	40.55	46.86	1.00107	1.27e-136	8.7e-137	XP_022194517.1|1.7e-258|putative fatty acyl-CoA reductase CG8306 isoform X1 [Nilaparvata lugens]
evm.TU.Contig18.101	23.13	22.48	31.97	49.03	51.82	52.61	1.00126	5.89e-161	3.48e-161	XP_022190231.1|0.0e+00|transmembrane GTPase Marf isoform X2 [Nilaparvata lugens]
evm.TU.Contig167.54	8.01	8.6	6.87	18.58	17.53	19.08	1.0018	2.97e-67	3.47e-67	XP_022189249.1|8.0e-275|uncharacterized protein LOC111047730 [Nilaparvata lugens]
evm.TU.Contig248.54	8.29	7.89	12.02	19.57	16.87	19.25	1.00254	3.91e-21	8.77e-21	XP_022198775.1|5.8e-160|GPN-loop GTPase 3 [Nilaparvata lugens]
evm.TU.Contig794.4	5.5	4.27	5.77	10	10.49	10.77	1.00262	1.27e-60	1.6e-60	XP_022188996.1|0.0e+00|C2 domain-containing protein 5 [Nilaparvata lugens]
evm.TU.Contig124.30	10.37	9.42	12.69	23.44	21.57	20.39	1.00266	2.88e-167	1.64e-167	XP_017842961.1|0.0e+00|PREDICTED: mediator of RNA polymerase II transcription subunit 12 [Drosophila busckii]
evm.TU.Contig656.11	297.3	331.06	284.3	618.55	604.69	615.88	1.00266	0	0	XP_022189965.1|5.9e-154|WW domain-binding protein 2 isoform X2 [Nilaparvata lugens]
evm.TU.Contig20.96	6.52	5.76	9.02	18.73	13.66	10.14	1.00296	4.44e-08	1.43e-07
evm.TU.Contig294.17	5.85	14.07	16.26	24.83	26.96	20.14	1.00313	9.92e-26	2.03e-25	XP_022184957.1|6.2e-90|protein BTG1-like [Nilaparvata lugens]
evm.TU.Contig601.24	17.11	16.58	20.63	37.02	36.03	35.31	1.00354	2.17e-43	3.32e-43	XP_022185619.1|3.5e-166|OTU domain-containing protein 6B [Nilaparvata lugens]
BGI_novel_G000545	7.53	5.37	6.92	12.8	12.76	14.18	1.00391	2.25e-08	7.16e-08
evm.TU.Contig167.36	8.58	12.39	9.79	20.58	23.35	18.51	1.00398	6.06e-12	1.7e-11	XP_022201511.1|3.3e-64|nuclear nucleic acid-binding protein C1D-like [Nilaparvata lugens]
evm.TU.Contig50.37	20.11	20.83	18.46	33.59	42.26	43.94	1.00408	1.21e-204	5.75e-205	XP_022188590.1|0.0e+00|protein unc-13 homolog 4B [Nilaparvata lugens]
evm.TU.Contig0.266	9.58	10.17	12.72	20.99	22.07	21.56	1.00421	2.93e-63	3.57e-63	XP_022203602.1|0.0e+00|LOW QUALITY PROTEIN: protein VAC14 homolog [Nilaparvata lugens]
evm.TU.Contig2505.1	14.36	12.17	16.26	35.54	26.41	23.76	1.00424	1.08e-15	2.72e-15	XP_022187455.1|2.6e-61|putative ATPase N2B [Nilaparvata lugens]
BGI_novel_G000096	5.36	4.38	7.11	12.63	9.17	11.44	1.00444	1.33e-17	3.21e-17
evm.TU.Contig36.10	15.48	14.21	20.98	32.84	29.84	34.27	1.00474	4.58e-284	1.53e-284	XP_022188761.1|0.0e+00|fibronectin type-III domain-containing protein 3A isoform X1 [Nilaparvata lugens]
evm.TU.Contig494.11	28.75	29.88	42.5	70.99	59.85	66	1.00483	0	0	XP_022196069.1|4.8e-310|transcription factor CP2 [Nilaparvata lugens]
evm.TU.Contig238.24	2.96	2.65	5.55	8.64	5.46	7.63	1.0049	1.28e-17	3.1e-17	XP_022193286.1|5.9e-294|xylulose kinase-like [Nilaparvata lugens]
evm.TU.Contig109.72	4.4	4.85	6.27	10.77	9.48	10.52	1.00516	1.84e-51	2.57e-51	XP_022187866.1|0.0e+00|lisH domain and HEAT repeat-containing protein KIAA1468 homolog [Nilaparvata lugens]
evm.TU.Contig272.10	5.18	3.59	5.69	11.05	8.48	9.19	1.00617	2.56e-20	5.83e-20	XP_022190297.1|6.1e-242|protein downstream neighbor of son homolog [Nilaparvata lugens]
evm.TU.Contig20.42	2.22	2.32	4.19	5.24	6.26	5.75	1.00625	5.11e-18	1.23e-17	XP_022192797.1|6.2e-301|flap endonuclease GEN homolog 1-like [Nilaparvata lugens]
evm.TU.Contig219.112	36.55	37.32	49.17	85.83	76.6	82.19	1.00684	2.71e-212	1.24e-212	XP_022195880.1|0.0e+00|monocarboxylate transporter 13 isoform X1 [Nilaparvata lugens]
evm.TU.Contig792.2_evm.TU.Contig792.3	10.03	14.81	18.02	28.67	25.88	30.42	1.00706	2.34e-159	1.4e-159	XP_014253390.1|0.0e+00|PREDICTED: E3 ubiquitin-protein ligase Su(dx) isoform X2 [Cimex lectularius]
evm.TU.Contig48.56_evm.TU.Contig48.57	2.64	2.71	3.16	5.87	5.62	5.49	1.00745	3.11e-36	5.32e-36	XP_022199158.1|0.0e+00|UHRF1-binding protein 1-like [Nilaparvata lugens]
evm.TU.Contig1451.3	10.74	8.44	12.87	23.5	19.59	20.61	1.00773	6.86e-37	1.16e-36	XP_022195441.1|4.4e-163|vacuolar fusion protein CCZ1 homolog [Nilaparvata lugens]
evm.TU.Contig973.5	7.73	7.13	6.19	13.18	12.55	15.88	1.00842	2.84e-58	3.68e-58	XP_022191808.1|0.0e+00|LOW QUALITY PROTEIN: uncharacterized protein LOC111049921 [Nilaparvata lugens]
evm.TU.Contig224.188	6.26	8.83	7.83	15.46	14.64	16.03	1.0085	1.46e-58	1.88e-58	XP_018917023.1|0.0e+00|PREDICTED: phosphatidylinositol 3-kinase catalytic subunit type 3 [Bemisia tabaci]
evm.TU.Contig307.59	5.01	4.16	5.59	9.28	9.13	11.01	1.0087	2.76e-24	5.81e-24	CAX11689.1|1.1e-263|polynucleotide kinase-3'-phosphatase [Nilaparvata lugens]
evm.TU.Contig0.268	9.26	10.34	13.8	22.22	22.36	21.91	1.00877	7.96e-44	1.21e-43	XP_022186812.1|1.9e-251|enhancer of mRNA-decapping protein 3 [Nilaparvata lugens]
BGI_novel_G000991	2.21	2.81	3.23	6.5	4.75	5.24	1.00885	1.37e-08	4.32e-08
evm.TU.Contig370.3_evm.TU.Contig370.2	13.52	9.85	14.24	25.5	24.33	26.54	1.01001	4.73e-142	3.12e-142	XP_022193248.1|0.0e+00|protein spire-like [Nilaparvata lugens]
evm.TU.Contig535.5	4.57	3.84	3.72	7.5	7.86	9.17	1.01021	2.61e-11	7.45e-11	XP_022207513.1|2.9e-117|WD repeat-containing protein 73-like [Nilaparvata lugens]
evm.TU.Contig141.5	142.95	110.6	213.4	325.59	276.41	319.17	1.01068	0	0	XP_022200099.1|1.7e-192|uncharacterized protein LOC111056991 [Nilaparvata lugens]
evm.TU.Contig38.65	10.4	9.08	10.06	20.54	18.12	20.73	1.01108	2.37e-28	4.59e-28	XP_022202084.1|4.6e-167|dual specificity mitogen-activated protein kinase kinase dSOR1 [Nilaparvata lugens]
evm.TU.Contig97.15	21.66	20.6	32.09	49.49	50.25	48.06	1.01115	3.18e-94	2.9e-94	XP_022206483.1|9.0e-246|multiple inositol polyphosphate phosphatase 1-like [Nilaparvata lugens]
evm.TU.Contig13.432	11.83	19.9	20.73	27.19	36.21	34.01	1.0119	3.07e-115	2.4e-115	XP_022207649.1|6.3e-112|uncharacterized protein LOC111064253 [Nilaparvata lugens]
evm.TU.Contig250.17	4.8	3.48	5.97	9.67	9.54	9.15	1.01195	4.86e-29	9.3e-29	XP_022191989.1|0.0e+00|LIM domain-containing protein jub-like [Nilaparvata lugens]
evm.TU.Contig30.114	62.88	66.36	73.17	158.66	121.82	125.82	1.01208	0	0	XP_022185604.1|0.0e+00|monocarboxylate transporter 3-like [Nilaparvata lugens]
evm.TU.Contig558.3	8.25	8.58	10.27	19.02	17.08	18.98	1.01225	8.82e-109	7.22e-109	XP_022191333.1|6.2e-27|lissencephaly-1 homolog [Nilaparvata lugens]
evm.TU.Contig30.38	5.7	4.71	6.24	10.43	10	12.82	1.0123	2.6e-56	3.44e-56	XP_021932391.1|0.0e+00|trafficking protein particle complex subunit 10 isoform X2 [Zootermopsis nevadensis]
BGI_novel_G001011	17.25	13.6	18.82	37.13	33.73	28.7	1.01236	2.16e-100	1.87e-100
evm.TU.Contig673.9	2.25	2.72	3.25	4.89	4.97	6.62	1.01285	3.29e-15	8.39e-15	XP_002422873.1|2.3e-28|glycerophosphoryl diester phosphodiesterase, putative [Pediculus humanus corporis]
evm.TU.Contig1.114	210.99	178	243.61	427.99	364.19	395.5	1.01303	0	0	AQT27076.1|1.3e-218|putative choline kinase [Nilaparvata lugens]
evm.TU.Contig30.98	13.31	10.89	13.45	26.81	25.87	23.18	1.01317	1.23e-34	2.15e-34	XP_022190741.1|5.0e-57|uncharacterized protein LOC111049052 [Nilaparvata lugens]
evm.TU.Contig261.53	9.86	11.93	13.91	23.11	23.3	25.08	1.01376	2.57e-91	2.4e-91	XP_022187394.1|0.0e+00|F-box only protein 11 [Nilaparvata lugens]
evm.TU.Contig18.191	46.64	39.94	47.52	97.39	85.91	85.36	1.01396	1.75e-219	7.71e-220	XP_021926166.1|2.1e-187|putative fatty acyl-CoA reductase CG5065 [Zootermopsis nevadensis]
evm.TU.Contig36.24	15.16	16.68	20.76	33.03	37.41	35.06	1.01459	1.62e-97	1.44e-97	XP_022205183.1|0.0e+00|WD repeat-containing protein 46 [Nilaparvata lugens]
evm.TU.Contig1952.2_evm.TU.Contig1952.3	27.18	29.85	36.63	66.78	59.9	60.91	1.0146	6.48e-222	2.81e-222	XP_022207563.1|0.0e+00|caskin-2 isoform X1 [Nilaparvata lugens]
evm.TU.Contig238.26	15.15	11.15	21.23	29.67	30.81	33.68	1.0148	1.51e-99	1.32e-99	AIN44095.1|0.0e+00|ATP-binding cassette sub-family B member 7 [Laodelphax striatella]
evm.TU.Contig143.70	4.33	4.41	6.18	11.12	8.32	10.42	1.0151	2.46e-38	4.07e-38	XP_022201240.1|0.0e+00|histone-lysine N-methyltransferase set9 [Nilaparvata lugens]
evm.TU.Contig46.27	2.86	2.8	4.67	6.93	7.1	6.48	1.01521	7.65e-23	1.66e-22	XP_022200336.1|0.0e+00|anaphase-promoting complex subunit 2 isoform X1 [Nilaparvata lugens]
evm.TU.Contig122.92	21.26	30.12	31.55	47.81	59.24	57.3	1.01528	1.01e-303	3.19e-304	XP_022192444.1|0.0e+00|eukaryotic translation initiation factor 5B-like [Nilaparvata lugens]
evm.TU.Contig143.62	25.15	24.29	28.57	52.55	51.52	50.29	1.01536	7.43e-258	2.76e-258	XP_022189061.1|0.0e+00|RNA-binding protein 25-like [Nilaparvata lugens]
evm.TU.Contig109.74	6.89	4.93	8.46	13.11	13.62	13.18	1.01586	2.55e-127	1.84e-127	XP_022187868.1|0.0e+00|LOW QUALITY PROTEIN: uncharacterized protein LOC111046596 [Nilaparvata lugens]
evm.TU.Contig20318.1	5.58	3.36	5.43	6.52	9.98	12.44	1.0161	1.71e-05	6.27e-05
evm.TU.Contig64.71	4.08	4.42	4.83	8.28	7.51	9.57	1.01624	1.09e-33	1.94e-33	XP_022184366.1|1.3e-271|zinc finger protein 341-like isoform X2 [Nilaparvata lugens]
evm.TU.Contig329.8	4.15	2.16	4.43	8.01	5.95	7.39	1.01712	1.23e-19	2.84e-19	XP_022167327.1|1.8e-134|uncharacterized protein LOC111031605 [Myzus persicae]
evm.TU.Contig8.177	60.14	56.11	73.57	146.26	118.92	123.31	1.01739	4.54e-228	1.92e-228	XP_022184372.1|5.6e-161|maspardin-like [Nilaparvata lugens]
evm.TU.Contig25.188	6.01	9.79	11.14	15.62	18.37	17.87	1.01804	8.88e-97	7.92e-97	XP_022200445.1|0.0e+00|LOW QUALITY PROTEIN: deubiquitinating protein VCIP135-like [Nilaparvata lugens]
evm.TU.Contig42.42	6.07	4.12	7.22	9.99	12.05	12.36	1.01809	1.97e-32	3.56e-32	XP_022203753.1|9.3e-125|breast cancer metastasis-suppressor 1-like protein [Nilaparvata lugens]
evm.TU.Contig25352.1	5.72	5.65	5.29	9.75	13	11.28	1.01811	5.81e-12	1.63e-11	XP_022189483.1|2.1e-126|beta-1,3-galactosyltransferase 6-like [Nilaparvata lugens]
evm.TU.Contig0.14	16.43	16.16	21.4	38.11	40.13	31.03	1.01814	2.86e-23	6.13e-23	XP_022194121.1|2.0e-86|ragulator complex protein LAMTOR1 [Nilaparvata lugens]
evm.TU.Contig307.29	6.22	8.23	8.4	12.55	16.95	13.26	1.01854	2.74e-47	4.01e-47	XP_022198162.1|1.3e-186|uncharacterized protein LOC111055280 [Nilaparvata lugens]
evm.TU.Contig499.15	1.29	2.57	2.2	4.17	4.39	3.76	1.01908	3e-24	6.3e-24	XP_022185500.1|0.0e+00|neurogenic locus Notch protein [Nilaparvata lugens]
evm.TU.Contig45.64	22.19	17.14	26.99	34.44	32.52	32.62	1.01914	0	0	XP_022188781.1|0.0e+00|monocarboxylate transporter 12-like [Nilaparvata lugens]
evm.TU.Contig37309.1	22.32	30.22	35.58	63.02	65.19	49.38	1.01956	2.47e-173	1.37e-173	XP_022185557.1|8.5e-277|uncharacterized transmembrane protein DDB_G0289901-like [Nilaparvata lugens]
evm.TU.Contig25.69	7.43	10.5	10.66	18.74	18.98	19.87	1.01973	1.68e-96	1.5e-96	XP_022196306.1|0.0e+00|AP-3 complex subunit delta-1-like [Nilaparvata lugens]
evm.TU.Contig176.6	4.24	4.72	5.97	10.73	8.02	12.44	1.01977	2.34e-24	4.91e-24	XP_022203874.1|1.7e-191|FAST kinase domain-containing protein 1, mitochondrial [Nilaparvata lugens]
evm.TU.Contig1438.1	5.5	5.9	4.59	12.8	11.68	8.39	1.02012	3.13e-12	8.7e-12	XP_022202162.1|1.0e-110|ERI1 exoribonuclease 3-like [Nilaparvata lugens]
evm.TU.Contig998.4	4.57	2.33	5.22	9.16	6.81	8.13	1.02023	3.13e-16	7.79e-16	XP_022188022.1|4.4e-215|transmembrane and TPR repeat-containing protein 4 [Nilaparvata lugens]
evm.TU.Contig33.17	6.91	4.75	5.79	13.19	10.63	12.42	1.02102	3.05e-28	5.94e-28	XP_022187563.1|3.5e-244|tRNA-dihydrouridine(20) synthase [NAD(P)+]-like [Nilaparvata lugens]
evm.TU.Contig21.148	36.33	44.21	44.19	99.38	73.15	79.94	1.02147	3.2e-127	2.32e-127	XP_022187301.1|1.4e-116|uncharacterized protein LOC111046115 [Nilaparvata lugens]
evm.TU.Contig50.59	5.94	5.84	7.69	12.17	13.27	13.74	1.02182	6.93e-59	8.9e-59	XP_022200490.1|9.5e-176|uncharacterized protein LOC111057370, partial [Nilaparvata lugens]
evm.TU.Contig122.83	25.72	21.71	28.14	56.49	51.39	45.48	1.02209	7.21e-34	1.27e-33	XP_022189613.1|4.0e-69|putative mediator of RNA polymerase II transcription subunit 26 [Nilaparvata lugens]
evm.TU.Contig64.32	71.17	55.44	83.7	130.53	126.44	133.66	1.02231	0	0	XP_022190863.1|8.4e-211|cholinephosphotransferase 1 isoform X1 [Nilaparvata lugens]
evm.TU.Contig630.27	3.54	2.98	5.03	8.78	7.37	5.82	1.02274	1.18e-19	2.73e-19	XP_022189586.1|8.3e-190|hypoxia-inducible factor 1-alpha inhibitor-like [Nilaparvata lugens]
evm.TU.Contig25.196	3.35	3.94	4.14	7.08	6.39	9.59	1.02334	1.12e-15	2.82e-15	XP_022188231.1|4.3e-194|queuine tRNA-ribosyltransferase accessory subunit 2-like [Nilaparvata lugens]
evm.TU.Contig78.62	22.33	35.15	37.06	54.89	62.36	73.24	1.02361	0	0	XP_022202186.1|0.0e+00|phosphatidate phosphatase LPIN2-like isoform X1 [Nilaparvata lugens]
evm.TU.Contig412.5	6.58	7.11	9.72	15.88	14.13	16.7	1.02368	2.12e-95	1.92e-95	XP_022199810.1|0.0e+00|death-associated protein kinase related-like [Nilaparvata lugens]
evm.TU.Contig307.38	17.48	13.24	16.56	37.44	27.47	31.84	1.02373	2.45e-191	1.24e-191	XP_022191595.1|1.1e-75|protransforming growth factor alpha-like [Nilaparvata lugens]
evm.TU.Contig1616.16	4.43	4.67	6.28	8.37	9.13	12.2	1.02392	9.63e-44	1.47e-43	XP_022199767.1|5.0e-144|G1/S-specific cyclin-E1 [Nilaparvata lugens]
evm.TU.Contig26.112	23.18	28.23	29.8	57.21	57.62	50.15	1.02407	1.67e-81	1.7e-81	XP_022197451.1|5.6e-211|transcriptional repressor protein YY1-like [Nilaparvata lugens]
evm.TU.Contig70.111	79.92	63.42	87.91	161.33	153.67	130.79	1.02423	3.27e-286	1.08e-286	XP_022187826.1|1.1e-104|cdc42 homolog [Nilaparvata lugens]
evm.TU.Contig122.74	4.92	4.39	6.74	11.25	10.6	9.54	1.02444	1.08e-34	1.88e-34	XP_022201913.1|7.8e-283|N-sulphoglucosamine sulphohydrolase-like isoform X1 [Nilaparvata lugens]
evm.TU.Contig482.6	20.13	17.24	19.26	41	34.05	41.56	1.02491	1.49e-66	1.76e-66	XP_022205339.1|3.3e-177|NAD kinase 2, mitochondrial isoform X1 [Nilaparvata lugens]
evm.TU.Contig349.12	7.92	8.42	9.42	23.49	14.48	14.27	1.02504	2.4e-16	5.97e-16	XP_022191454.1|4.6e-99|protein SDE2 homolog [Nilaparvata lugens]
evm.TU.Contig200.8	11.49	12.43	11.32	30.91	22.22	18.15	1.02526	1.47e-20	3.34e-20	XP_022203398.1|4.4e-62|serine/threonine-protein kinase PAK 3-like, partial [Nilaparvata lugens]
evm.TU.Contig122.68	4.53	3.7	5.76	10.05	8.49	11.08	1.02553	3.44e-57	4.5e-57	XP_022194296.1|0.0e+00|protein lin-54 homolog [Nilaparvata lugens]
evm.TU.Contig21.181	14.86	17.98	18.31	34.68	36.31	33.19	1.02568	8.42e-51	1.18e-50	XP_022193160.1|1.2e-39|cell growth regulator with RING finger domain protein 1-like [Nilaparvata lugens]
evm.TU.Contig494.6	5.6	9.45	10.12	11.74	21.88	16.43	1.02665	1.19e-90	1.12e-90	XP_022199742.1|1.5e-292|inverted formin-2-like [Nilaparvata lugens]
evm.TU.Contig70.19	61.39	65.3	72.87	130.93	125.35	131.03	1.02682	0	0	XP_022198075.1|2.7e-233|saccharopine dehydrogenase-like oxidoreductase [Nilaparvata lugens]
evm.TU.Contig86.81	7.54	8.52	12.31	17.99	19.74	20.82	1.02732	4.75e-70	5.4e-70	XP_022189263.1|0.0e+00|THO complex subunit 1 isoform X1 [Nilaparvata lugens]
BGI_novel_G000333	4.52	4.86	6.57	13.94	12.02	6.51	1.02763	3.23e-11	9.27e-11
evm.TU.Contig175.79	4.94	3.95	4.56	9.39	8.61	9.37	1.02785	1.18e-28	2.28e-28	XP_022197939.1|0.0e+00|uncharacterized protein LOC111055080 [Nilaparvata lugens]
evm.TU.Contig731.38	4.82	5.36	7.4	11.43	10.99	12.95	1.02805	5.03e-23	1.08e-22	XP_014252121.1|1.2e-220|PREDICTED: homeobox protein extradenticle isoform X2 [Cimex lectularius]
evm.TU.Contig739.32	8.81	8.38	11.37	20.13	17.36	18.79	1.02815	2.25e-144	1.46e-144	XP_022183842.1|0.0e+00|paired amphipathic helix protein Sin3b-like isoform X1 [Nilaparvata lugens]
evm.TU.Contig88.28	5.81	5.66	7.66	13.54	12.73	12.37	1.02817	1.46e-38	2.4e-38	XP_022205386.1|3.0e-263|ribosomal oxygenase 1 [Nilaparvata lugens]
evm.TU.Contig276.77	12.73	9.03	16.03	21.99	26.78	27.4	1.02818	2.48e-26	5.02e-26	XP_022193093.1|3.4e-122|dysbindin protein homolog [Nilaparvata lugens]
evm.TU.Contig1067.15	50.08	52.79	52.72	111.39	105.19	102.36	1.0283	2.07e-205	9.82e-206	XP_022202299.1|1.4e-155|syntaxin-like isoform X1 [Nilaparvata lugens]
evm.TU.Contig31.83	13.6	13.18	17.03	28.78	30.63	31.33	1.02852	2.34e-78	2.45e-78	XP_022201754.1|2.0e-236|DNA-binding protein Ets97D isoform X1 [Nilaparvata lugens]
evm.TU.Contig123.124	4.24	3.83	6.54	10.7	8.52	9.98	1.02864	1.7e-34	2.97e-34	XP_022207890.1|0.0e+00|two pore calcium channel protein 1-like [Nilaparvata lugens]
evm.TU.Contig30.221	12.09	9.9	14.33	24.39	23.28	25.68	1.02918	1.24e-43	1.89e-43	XP_021929450.1|3.8e-187|mitochondrial chaperone BCS1 isoform X1 [Zootermopsis nevadensis]
evm.TU.Contig13.244	4.68	6.09	9.99	10.97	12.4	10.9	1.02938	3.14e-54	4.27e-54	XP_022188719.1|2.4e-203|uncharacterized protein LOC111047305 isoform X2 [Nilaparvata lugens]
evm.TU.Contig174.5	5.06	7.07	8.49	14.43	13.22	14	1.0295	5.08e-41	8.03e-41	XP_022195893.1|4.8e-160|uncharacterized protein LOC111053337 [Nilaparvata lugens]
evm.TU.Contig348.71	12.51	27.06	23.22	36.38	46.36	41.04	1.02966	1.56e-77	1.64e-77	XP_022190459.1|1.4e-215|transmembrane protein 120 homolog isoform X1 [Nilaparvata lugens]
evm.TU.Contig568.1	20.88	27.51	36.09	60.88	56.65	54.28	1.02967	2.4e-131	1.7e-131	XP_022190304.1|3.0e-43|vascular cell adhesion protein 1-like, partial [Nilaparvata lugens]
evm.TU.Contig67.3	6.39	7.64	9.25	15.06	16.34	14.78	1.03026	1.97e-85	1.94e-85	XP_022197986.1|0.0e+00|AP-2 complex subunit alpha isoform X1 [Nilaparvata lugens]
evm.TU.Contig287.7	4.19	3.65	4.41	10.46	9.16	8.7	1.03059	2.51e-24	5.27e-24	XP_022197812.1|1.5e-188|peroxisomal targeting signal 2 receptor [Nilaparvata lugens]
evm.TU.Contig276.17	14.02	15.53	17.35	30.87	31.75	30.07	1.03068	1.88e-132	1.31e-132	XP_022199990.1|7.6e-305|forkhead box protein K1-like [Nilaparvata lugens]
evm.TU.Contig2.71	33.59	37.64	36.25	73.5	63.77	75.59	1.03098	3.53e-303	1.12e-303	XP_022205682.1|0.0e+00|microsomal triglyceride transfer protein large subunit-like [Nilaparvata lugens]
evm.TU.Contig30.196	2.54	2.15	3.19	4.7	4.66	6.79	1.0313	7.46e-20	1.72e-19	XP_017789945.1|3.6e-38|PREDICTED: uncharacterized protein LOC108572256, partial [Habropoda laboriosa]
evm.TU.Contig98.58	4.65	10.43	8.74	14.27	15.35	16.95	1.03141	2.95e-52	4.07e-52	XP_014249037.1|2.1e-229|PREDICTED: kinesin-like protein KIF3A isoform X3 [Cimex lectularius]
BGI_novel_G000343	6.24	5.55	7.6	13.4	12.46	13.4	1.03157	1.63e-23	3.47e-23
evm.TU.Contig1.69	43.11	39.91	57.82	96.26	92.15	103.79	1.03161	2.54e-281	8.62e-282	XP_022185321.1|4.6e-269|inositol polyphosphate 5-phosphatase K-like isoform X1 [Nilaparvata lugens]
evm.TU.Contig565.1	5.2	6.32	5.24	11.36	8.73	7.8	1.03233	1.89e-46	2.8e-46	XP_022189034.1|0.0e+00|GTPase-activating protein CdGAPr-like isoform X3 [Nilaparvata lugens]
evm.TU.Contig222.28	25.28	22.22	33.85	54.17	55.35	54.75	1.03242	0	0	XP_022192721.1|0.0e+00|uncharacterized protein LOC111050680 [Nilaparvata lugens]
evm.TU.Contig355.22	7.37	7.82	11.53	16.56	20.1	17.41	1.03258	3.36e-30	6.3e-30	XP_022184994.1|2.4e-212|DNA/RNA-binding protein KIN17 [Nilaparvata lugens]
evm.TU.Contig26.102	3.17	4.47	3.82	7.42	8.44	7.7	1.03285	8.69e-15	2.24e-14	XP_022199005.1|5.9e-174|coiled-coil domain-containing protein 97 [Nilaparvata lugens]
evm.TU.Contig172.96	39	41.09	41.44	71.49	57.19	58.78	1.03312	7.6e-211	3.51e-211	XP_022200961.1|3.2e-203|cysteine and histidine-rich protein 1 homolog [Nilaparvata lugens]
evm.TU.Contig699.9	7.03	9.09	8.02	15.22	15.94	16.03	1.03316	4e-55	5.37e-55	AMT75074.1|0.0e+00|chitinase Cht10 [Locusta migratoria]
evm.TU.Contig456.4	33.6	40.2	51.27	91.98	87.26	76.8	1.03319	5.13e-30	9.64e-30	XP_022199714.1|2.7e-39|mitochondrial proton/calcium exchanger protein isoform X3 [Nilaparvata lugens]
evm.TU.Contig58.53	19.07	27.4	26.06	47.12	49.15	46.95	1.03332	7.36e-299	2.36e-299	XP_012258680.1|0.0e+00|transportin-1 [Athalia rosae]
evm.TU.Contig732.13	3.35	3.35	5.53	10.02	8.09	6.4	1.03332	1.21e-16	2.99e-16	XP_022192187.1|9.1e-92|inositol polyphosphate multikinase [Nilaparvata lugens]
evm.TU.Contig199.9	42.82	56.69	49.99	102.76	108.54	96.64	1.03336	9.01e-69	1.04e-68	XP_022193654.1|4.8e-102|ADP-ribosylation factor-like protein 8B-A [Nilaparvata lugens]
evm.TU.Contig2.35	37.61	27.22	41.95	63.95	74.26	62.67	1.03361	2.61e-148	1.65e-148	XP_019525274.1|1.6e-109|PREDICTED: ras-related protein Rab6 isoform X1 [Aedes albopictus]
evm.TU.Contig251.26	4.71	3.89	5.66	7.15	8.76	9.43	1.03363	5.07e-45	7.6e-45	OXU23900.1|2.1e-259|hypothetical protein TSAR_011441 [Trichomalopsis sarcophagae]
evm.TU.Contig30.101	6.24	5.47	7.62	12.93	11.45	14.69	1.03394	3.76e-63	4.6e-63	XP_014258798.1|3.6e-287|PREDICTED: sodium- and chloride-dependent glycine transporter 1 [Cimex lectularius]
evm.TU.Contig224.47	127.78	90.81	159.06	273.38	254.88	234.16	1.03394	0	0	AKN21379.1|0.0e+00|multicopper oxidase 7 [Nilaparvata lugens]
evm.TU.Contig64.134	10.42	9.42	10.32	14.8	18.98	19.11	1.03465	1.6e-42	2.48e-42	XP_022197594.1|4.3e-148|probable tRNA(His) guanylyltransferase [Nilaparvata lugens]
evm.TU.Contig1154.2	17.68	15.13	19.34	33.43	35.8	36.64	1.03488	2.53e-68	2.93e-68	XP_022192741.1|6.7e-97|uncharacterized protein LOC111050698 [Nilaparvata lugens]
evm.TU.Contig219.4	22.77	27.48	36.68	50.15	48.51	45.64	1.03496	0	0	XP_018914657.1|1.1e-253|PREDICTED: phosphatidylinositol-binding clathrin assembly protein LAP isoform X4 [Bemisia tabaci]
evm.TU.Contig649.34	28.22	37.29	38.19	70.55	69.05	72.38	1.03535	5.13e-82	5.21e-82	XP_002432772.1|6.1e-152|Soluble NSF attachment protein, putative [Pediculus humanus corporis]
evm.TU.Contig8.246	4.83	3.26	5.24	9.81	10.37	7.95	1.03578	2.62e-27	5.2e-27	XP_022187320.1|2.5e-196|farnesyl pyrophosphate synthase-like [Nilaparvata lugens]
evm.TU.Contig348.42	8.68	10.41	10.69	16	16.72	17.72	1.03602	7.38e-100	6.42e-100	XP_022195461.1|8.3e-231|BUB3-interacting and GLEBS motif-containing protein ZNF207-like isoform X3 [Nilaparvata lugens]
evm.TU.Contig910.1	6.08	7.04	4.47	8.84	11.07	16.48	1.03602	1.12e-16	2.76e-16	XP_021931194.1|2.1e-19|X-ray repair cross-complementing protein 5 [Zootermopsis nevadensis]
evm.TU.Contig140.4	4.28	5.08	6.68	11.2	10.43	10.59	1.03695	2.29e-56	3.04e-56	XP_022194345.1|0.0e+00|uncharacterized protein LOC111052039 [Nilaparvata lugens]
evm.TU.Contig8.97	9.2	9.16	9.77	19.24	16.63	21.59	1.03702	7.86e-45	1.18e-44	XP_022189801.1|2.3e-274|putative glycerol kinase 5 [Nilaparvata lugens]
evm.TU.Contig168.118_evm.TU.Contig168.116	3.31	3.3	5.15	7.5	9.33	8.93	1.0373	1.32e-29	2.5e-29	XP_021919583.1|8.1e-205|transcription factor IIIB 90 kDa subunit [Zootermopsis nevadensis]
evm.TU.Contig604.7	13.28	14.99	24.78	34.98	35.42	36.35	1.03764	1.06e-91	9.81e-92	XP_022190663.1|0.0e+00|polypeptide N-acetylgalactosaminyltransferase 5 [Nilaparvata lugens]
evm.TU.Contig374.16	3.87	4.22	4.65	6.6	10.57	9.13	1.03812	1.55e-06	5.36e-06	XP_022207489.1|2.8e-63|UPF0235 protein C15orf40 homolog [Nilaparvata lugens]
evm.TU.Contig252.25	30.1	29.08	38.08	74.71	70.65	54.06	1.03812	2.34e-49	3.33e-49	XP_022186943.1|2.6e-39|uncharacterized protein LOC111045790 [Nilaparvata lugens]
evm.TU.Contig26.166	4.28	4.71	6.09	9.37	11.51	10.32	1.039	9.28e-14	2.46e-13	XP_022187230.1|8.8e-99|uncharacterized protein LOC111046050 [Nilaparvata lugens]
evm.TU.Contig6.2	4.6	7.73	8.22	13.67	13.96	13.35	1.03907	1.17e-91	1.09e-91	XP_022202889.1|0.0e+00|patronin-like [Nilaparvata lugens]
evm.TU.Contig46.78	4.69	4.64	7.74	11.54	8.56	14.24	1.0393	3.08e-07	1.03e-06	XP_022197493.1|1.7e-54|oral cancer-overexpressed protein 1 [Nilaparvata lugens]
evm.TU.Contig202.23	42.04	34.95	57.48	113.96	91.44	99.86	1.03947	8.49e-110	6.91e-110	KDR11265.1|4.4e-83|Nascent polypeptide-associated complex subunit alpha [Zootermopsis nevadensis]
evm.TU.Contig220.2	9.88	7.64	10.01	16.96	18.64	20.78	1.03959	2.11e-17	5.13e-17	XP_022204338.1|5.2e-39|cyclic AMP response element-binding protein A-like [Nilaparvata lugens]
evm.TU.Contig18.98	6.62	7.52	7.03	12.66	16.19	14.81	1.03968	6.06e-74	6.64e-74	XP_022195865.1|0.0e+00|DNA-directed RNA polymerase I subunit RPA2-like [Nilaparvata lugens]
evm.TU.Contig8.80	22.81	22.22	23.58	47.31	48.17	45.53	1.03986	3.48e-138	2.35e-138	XP_022207098.1|0.0e+00|testin [Nilaparvata lugens]
evm.TU.Contig469.7	5.09	5.67	6.25	11.18	12.3	11.39	1.03991	5.3e-50	7.5e-50	XP_018902951.1|0.0e+00|PREDICTED: protein unc-45 homolog B [Bemisia tabaci]
evm.TU.Contig137.103	24.49	18.11	31.43	48.65	49.87	51.6	1.04	1.47e-69	1.68e-69	XP_022186203.1|7.7e-183|dnaJ homolog subfamily C member 25 homolog [Nilaparvata lugens]
evm.TU.Contig3260.1	3.86	1.61	3.27	8.13	5.96	4.02	1.04021	0.000648773	0.002678	XP_022189807.1|3.4e-42|serine/threonine-protein kinase TBK1 isoform X2 [Nilaparvata lugens]
evm.TU.Contig98.80	7	6.42	9.56	15.56	15.63	14.73	1.04068	1.59e-72	1.77e-72	XP_022192584.1|0.0e+00|exocyst complex component 1-like [Nilaparvata lugens]
evm.TU.Contig320.7	23.41	17.95	32.67	46.3	45.95	52.22	1.04079	2.79e-128	2e-128	XP_022196703.1|1.9e-194|WD repeat-containing protein 5 [Nilaparvata lugens]
evm.TU.Contig27410.1	4.09	5.69	4.23	8.62	9.46	10.94	1.0409	1.56e-07	5.15e-07	XP_022193593.1|4.4e-83|solute carrier family 25 member 51-like [Nilaparvata lugens]
evm.TU.Contig123.65	4.26	7.53	6.35	9.9	13.42	15.74	1.04093	1.62e-41	2.53e-41	XP_022190696.1|3.0e-186|F-box only protein 42-like isoform X1 [Nilaparvata lugens]
evm.TU.Contig109.21	3.8	3.36	2.74	6.96	5.97	7.6	1.04152	1.21e-05	4.4e-05	XP_022193946.1|2.2e-47|uncharacterized protein C19orf43 homolog [Nilaparvata lugens]
evm.TU.Contig601.25	4.17	4.3	4.26	9.42	8.07	8.71	1.042	2.55e-23	5.44e-23	XP_022185615.1|4.1e-253|uncharacterized protein LOC111044715 isoform X2 [Nilaparvata lugens]
evm.TU.Contig264.43	3.63	5.33	6.24	9.25	11.64	10.2	1.04255	1.17e-46	1.72e-46	XP_022196593.1|0.0e+00|replication factor C subunit 1 [Nilaparvata lugens]
evm.TU.Contig71.25	3.23	4.06	3	7.52	6.97	6.86	1.04391	1.32e-22	2.87e-22	XP_022186030.1|3.1e-180|suppressor of fused homolog [Nilaparvata lugens]
evm.TU.Contig250.20	4.85	5.34	7.48	11.49	12.82	11.68	1.044	7.71e-50	1.09e-49	XP_022201475.1|0.0e+00|DNA ligase 3-like [Nilaparvata lugens]
evm.TU.Contig50.112	9.19	11.55	13.14	23.18	23.77	21.72	1.04443	5.8e-115	4.55e-115	XP_022208040.1|0.0e+00|segmentation protein cap'n'collar-like [Nilaparvata lugens]
evm.TU.Contig385.11	8.59	8.29	7.15	18.94	15.43	15.53	1.04457	1.06e-20	2.39e-20	XP_022185088.1|3.3e-142|protein-S-isoprenylcysteine O-methyltransferase [Nilaparvata lugens]
evm.TU.Contig223.70	16.71	16.16	27.96	43.56	40.16	42.35	1.04479	5.14e-194	2.57e-194	XP_018909347.1|1.3e-251|PREDICTED: probable peroxisomal acyl-coenzyme A oxidase 1 [Bemisia tabaci]
evm.TU.Contig0.298	10.46	9.79	9.06	22.82	19.52	18.52	1.04545	3.43e-22	7.54e-22	XP_022188979.1|2.2e-137|probable N-acetyltransferase CML3 [Nilaparvata lugens]
evm.TU.Contig226.53	4.18	3.56	5.72	9.06	9.13	9.57	1.04571	6.28e-163	3.66e-163	XP_022203049.1|0.0e+00|LOW QUALITY PROTEIN: circadian locomoter output cycles protein kaput [Nilaparvata lugens]
evm.TU.Contig685.7	2.96	2.82	3.42	6.04	6.48	6.4	1.0459	5.04e-13	1.37e-12	XP_022194382.1|2.4e-202|uncharacterized protein LOC111052074 isoform X2 [Nilaparvata lugens]
evm.TU.Contig78.74	5.01	5.6	7.81	12.45	13.03	11.6	1.0461	1.31e-21	2.91e-21	XP_022206423.1|6.4e-133|protein Star-like [Nilaparvata lugens]
evm.TU.Contig26.22	2.17	2.31	3.47	6.41	5.32	5.62	1.04663	8.63e-28	1.69e-27	XP_022190029.1|6.3e-158|uncharacterized protein LOC111048449 [Nilaparvata lugens]
evm.TU.Contig0.322	129.82	90.58	167.2	259.77	272.61	243.55	1.04748	0	0	XP_022195165.1|3.7e-116|basigin [Nilaparvata lugens]
evm.TU.Contig200.7	2.11	5.49	4.72	6.24	10.97	8.35	1.04764	8.35e-32	1.52e-31	XP_022207810.1|0.0e+00|poly [ADP-ribose] polymerase [Nilaparvata lugens]
evm.TU.Contig307.46	3.78	4.8	4.52	7.17	9.57	10.3	1.04765	1.29e-68	1.49e-68	XP_022194310.1|0.0e+00|uncharacterized protein LOC111052019 [Nilaparvata lugens]
evm.TU.Contig17.166	10.45	14.12	15.69	25.17	26.82	25.27	1.04806	5.67e-148	3.6e-148	XP_022207997.1|0.0e+00|serine/arginine repetitive matrix protein 2-like [Nilaparvata lugens]
evm.TU.Contig79.165	13.2	13.24	13.16	29.19	25.95	33.1	1.04815	4.7e-51	6.56e-51	XP_022184289.1|9.5e-127|AKT-interacting protein-like [Nilaparvata lugens]
evm.TU.Contig31.108	22.27	21.16	24.54	52.05	45.42	42.63	1.04858	3.17e-124	2.33e-124	XP_022196090.1|9.3e-296|protein penguin [Nilaparvata lugens]
evm.TU.Contig1334.1	6.88	8.74	7.22	15.06	16.36	16.22	1.04869	2.52e-29	4.8e-29	XP_013420106.1|8.0e-105|PREDICTED: methyltransferase-like protein 2-A [Lingula anatina]
evm.TU.Contig89.20	14.41	9.99	18.47	29.17	28.01	26.66	1.04887	2.13e-91	1.98e-91	XP_022188295.1|2.1e-294|RING finger and SPRY domain-containing protein 1-like [Nilaparvata lugens]
evm.TU.Contig190.26	2.8	3.3	4.85	9.16	5.89	7.21	1.04908	6e-13	1.64e-12	XP_022189987.1|7.3e-107|forkhead box protein L1-like [Nilaparvata lugens]
evm.TU.Contig563.1	16.93	13.52	20.13	30.8	33.32	32.73	1.04953	2.78e-107	2.31e-107	XP_022194377.1|1.3e-100|protein PFC0760c [Nilaparvata lugens]
evm.TU.Contig13.433	5.72	4.85	6.16	12.51	10.74	11.86	1.05003	4.21e-77	4.47e-77	XP_022207636.1|0.0e+00|vacuolar protein sorting-associated protein 54-like [Nilaparvata lugens]
evm.TU.Contig161.48_evm.TU.Contig161.49	5.82	7.45	6.39	11.85	14.56	14.5	1.05017	4.12e-32	7.48e-32	XP_022184001.1|2.0e-251|protein KIAA0100 [Nilaparvata lugens]
evm.TU.Contig8.234	7.19	7.45	8.49	15.94	14.62	16.16	1.05044	3.33e-129	2.38e-129	XP_022184732.1|0.0e+00|kinesin-like protein KIF21A isoform X1 [Nilaparvata lugens]
evm.TU.Contig110.30	27.43	30.94	38.39	54.68	63.33	73.64	1.05074	3.8e-121	2.85e-121	XP_022189275.1|9.3e-175|shootin-1-like [Nilaparvata lugens]
evm.TU.Contig122.97	4.25	3.08	5.12	8.49	8.92	8.14	1.05166	2.24e-11	6.39e-11	XP_015595961.1|7.3e-54|PREDICTED: protein sprouty homolog 2 [Cephus cinctus]
evm.TU.Contig109.88	6.94	8.33	11.46	19.07	19.28	16.47	1.05174	4.66e-31	8.61e-31	XP_022187897.1|1.6e-208|FIT family protein CG10671 [Nilaparvata lugens]
evm.TU.Contig203.9	7.05	7.19	10.18	16	15.93	19.01	1.05189	5.96e-39	9.73e-39	XP_022201547.1|1.9e-178|cyclin-dependent kinase 6-like [Nilaparvata lugens]
evm.TU.Contig108.55	8.27	8.51	10.93	19.15	19.71	18.16	1.05263	3.31e-58	4.29e-58	XP_022203014.1|0.0e+00|protein crooked neck [Nilaparvata lugens]
evm.TU.Contig224.144	6.47	7.36	7.79	14.7	14.07	15.86	1.05292	2.75e-198	1.35e-198	XP_022197094.1|0.0e+00|huntingtin-like [Nilaparvata lugens]
evm.TU.Contig159.22	6.44	10.59	11.71	18.74	22.91	18.07	1.05294	1.09e-22	2.38e-22
evm.TU.Contig1058.8	3.54	4.88	3.44	6.29	8.46	9.49	1.0535	1.15e-34	2.01e-34	XP_022188370.1|7.2e-175|graves disease carrier protein-like isoform X2 [Nilaparvata lugens]
evm.TU.Contig102.17	12.68	10.68	12.94	20.77	24.96	28.84	1.05358	3.64e-67	4.26e-67	XP_011555540.1|2.7e-137|PREDICTED: protein arginine N-methyltransferase 1-like [Plutella xylostella]
evm.TU.Contig376.14	7.01	11.43	15.52	21.08	21.2	25.01	1.05393	2.01e-85	1.98e-85	XP_021942279.1|3.8e-85|trafficking kinesin-binding protein milt isoform X1 [Zootermopsis nevadensis]
evm.TU.Contig1257.2	39	35.16	55.42	85.55	91.47	88.36	1.05395	7.75e-203	3.72e-203	XP_014275528.1|3.1e-263|PREDICTED: EH domain-containing protein 1 isoform X2 [Halyomorpha halys]
evm.TU.Contig692.19	9.09	10.59	10.59	23.08	20.05	19.76	1.05408	2.51e-20	5.72e-20	XP_022193560.1|2.3e-114|vesicle transport protein SEC20-like [Nilaparvata lugens]
evm.TU.Contig684.5	6.05	4.43	6.46	12.23	11.28	11.32	1.05423	3.4e-86	3.32e-86	XP_022190314.1|1.8e-108|protein ABHD13-like [Nilaparvata lugens]
evm.TU.Contig219.111	12.7	8.66	15.23	21.29	25.36	28.66	1.05436	1.74e-14	4.54e-14	XP_022195894.1|1.6e-76|UPF0547 protein C16orf87 homolog [Nilaparvata lugens]
evm.TU.Contig18.164	3.53	4.25	4.13	7.07	9.46	7.27	1.05459	8.06e-50	1.14e-49	XP_018916322.1|1.1e-305|PREDICTED: phosphoinositide 3-kinase regulatory subunit 4 [Bemisia tabaci]
evm.TU.Contig339.8	46.78	53.63	67.6	93.26	106.55	100.18	1.05534	0	0	XP_022205167.1|9.0e-189|serine/threonine-protein phosphatase PP1-beta catalytic subunit [Nilaparvata lugens]
evm.TU.Contig0.438	183.57	162.1	255.83	409.21	420.34	403.06	1.05587	0	0	XP_022189869.1|1.1e-56|uncharacterized protein LOC111048270 [Nilaparvata lugens]
evm.TU.Contig170.54	23.69	23.78	36.24	51.56	54.92	64.8	1.05604	8.91e-105	7.52e-105	XP_022192934.1|8.1e-230|synaptic vesicle membrane protein VAT-1 homolog-like [Nilaparvata lugens]
evm.TU.Contig161.64	3.58	3.46	4.53	8.84	9.78	9.4	1.05642	2.56e-39	4.16e-39	XP_022190139.1|1.7e-152|uncharacterized protein LOC111048537 isoform X2 [Nilaparvata lugens]
evm.TU.Contig427.21_evm.TU.Contig427.20	4.09	5.27	4.84	9.65	11.06	8.98	1.0567	9.67e-20	2.23e-19	XP_022195246.1|1.1e-231|tRNA pseudouridine(38/39) synthase [Nilaparvata lugens]
evm.TU.Contig170.3	11.29	10.09	14.15	22.64	24.98	25.38	1.05731	2.05e-26	4.14e-26	XP_022196037.1|4.7e-132|dnaJ homolog subfamily C member 8 [Nilaparvata lugens]
evm.TU.Contig139.6	7.92	6.85	9.87	19.28	17.27	14.32	1.05741	1.16e-31	2.12e-31	XP_022185576.1|3.4e-180|broad-complex core protein isoforms 1/2/3/4/5-like [Nilaparvata lugens]
evm.TU.Contig285.32	6.96	7.96	13.78	19.63	18.6	20.21	1.05743	4.96e-35	8.62e-35	XP_022187015.1|4.2e-163|m7GpppN-mRNA hydrolase [Nilaparvata lugens]
evm.TU.Contig772.1	2.53	3.83	3.97	7.35	6.35	7.75	1.05761	3.27e-12	9.09e-12	XP_022191278.1|8.3e-120|zinc finger protein 26-like, partial [Nilaparvata lugens]
evm.TU.Contig330.5	27.86	21.66	32.69	58.85	55.29	51.73	1.05771	9.7e-185	5.08e-185	XP_022197619.1|2.3e-273|diacylglycerol O-acyltransferase 1 isoform X4 [Nilaparvata lugens]
evm.TU.Contig44.21	9.57	7.34	10.62	19.82	14.36	22.47	1.05778	1.03e-10	2.99e-10	XP_022185297.1|1.4e-69|DNA-directed RNA polymerase II 16 kDa polypeptide-like isoform X1 [Nilaparvata lugens]
evm.TU.Contig168.110	10.79	10.05	15.07	22.58	24.78	26.4	1.05812	7.04e-71	7.94e-71	XP_022190516.1|1.7e-292|uncharacterized protein LOC111048842 [Nilaparvata lugens]
evm.TU.Contig86.23	73.47	63.23	107.4	173.59	161.62	164.53	1.05841	0	0	XP_022200519.1|0.0e+00|cleft lip and palate transmembrane protein 1 homolog [Nilaparvata lugens]
evm.TU.Contig71.64	7.33	8.27	6.75	13.5	17.31	16.28	1.05978	1.26e-11	3.56e-11	XP_022187352.1|1.3e-74|uncharacterized protein LOC111046161 [Nilaparvata lugens]
evm.TU.Contig108.42	6.01	7.99	8.05	20.98	9.57	14.98	1.05987	5.86e-61	7.36e-61	XP_022194442.1|0.0e+00|adhesive plaque matrix protein-like [Nilaparvata lugens]
BGI_novel_G000765	4.54	6.03	10.63	14.03	14.79	14.88	1.05999	2.64e-06	9.26e-06
evm.TU.Contig36803.1	4.1	3.57	4.42	7.24	7.8	10.32	1.06019	6.8e-21	1.53e-20	XP_022189435.1|2.3e-75|acyl-CoA synthetase family member 4-like [Nilaparvata lugens]
BGI_novel_G001030	22.28	16.11	24.17	39.47	34.9	54.43	1.06025	6.92e-36	1.19e-35
evm.TU.Contig100.15	3.92	3.39	5.05	8.02	10.47	9.27	1.06044	4.31e-32	7.81e-32	XP_022199276.1|1.9e-303|autophagy-related protein 16-1-like [Nilaparvata lugens]
evm.TU.Contig238.25	5.73	8.77	9.59	15.78	18.78	15.57	1.06075	1.01e-16	2.48e-16	XP_022193289.1|3.2e-100|zinc finger protein 830 [Nilaparvata lugens]
evm.TU.Contig123.28	6.92	7.3	9.56	15.76	18.44	15.36	1.06082	1.3e-58	1.67e-58	XP_022191466.1|1.1e-289|uncharacterized protein LOC111049643 [Nilaparvata lugens]
evm.TU.Contig1349.2	4.72	5.22	7.4	13.92	12.45	9.72	1.06125	2.75e-25	5.68e-25	XP_022195430.1|6.0e-148|SNF-related serine/threonine-protein kinase, partial [Nilaparvata lugens]
evm.TU.Contig26.16	21.79	17.44	26.5	41.23	35.94	36.05	1.06203	3.81e-85	3.76e-85	XP_022190034.1|0.0e+00|N-acetylgalactosaminyltransferase 7 [Nilaparvata lugens]
evm.TU.Contig72.16	33.79	29.2	32.69	67.96	53.39	62.43	1.06235	9.29e-86	9.12e-86	XP_022205765.1|2.0e-100|uncharacterized protein LOC111062378 [Nilaparvata lugens]
evm.TU.Contig0.142	10.69	9.3	14.52	23.63	23.75	23.74	1.06295	1.11e-73	1.22e-73	XP_624234.2|4.1e-183|PREDICTED: membralin-like isoform X1 [Apis mellifera]
evm.TU.Contig17218.1	3.27	4.73	6.21	7.76	9.87	11.76	1.06299	2.77e-06	9.74e-06	XP_022196541.1|4.1e-55|probable ATP-dependent RNA helicase DDX49 [Nilaparvata lugens]
evm.TU.Contig253.14	16.29	13.25	17.49	32.7	34.47	31.89	1.06434	1.44e-70	1.63e-70	XP_022188651.1|7.5e-245|probable ATP-dependent RNA helicase DDX47 [Nilaparvata lugens]
evm.TU.Contig375.13	20.21	15.59	21.36	35.74	32.04	32.89	1.06487	5.95e-61	7.48e-61	XP_022197754.1|9.6e-106|ras-like GTP-binding protein RhoL [Nilaparvata lugens]
evm.TU.Contig14.128	31.68	34.02	32.58	65.57	65.86	74.34	1.06496	4.34e-105	3.65e-105	XP_022190606.1|4.2e-195|mannose-1-phosphate guanyltransferase beta [Nilaparvata lugens]
evm.TU.Contig152.33	7.44	3.7	9.63	16.22	11.65	18.57	1.0653	2.8e-86	2.73e-86	XP_022189350.1|3.1e-75|uncharacterized protein LOC111047807 [Nilaparvata lugens]
evm.TU.Contig30.197	12.69	11.69	17.98	27.77	30.07	29.67	1.0653	1.45e-61	1.81e-61	XP_022206654.1|7.6e-253|TBC1 domain family member 22B [Nilaparvata lugens]
evm.TU.Contig1184.1	6.79	8.81	7.99	14.53	15.73	18.71	1.06548	3.25e-39	5.28e-39	XP_022192703.1|7.2e-178|Golgi-specific brefeldin A-resistance guanine nucleotide exchange factor 1-like, partial [Nilaparvata lugens]
evm.TU.Contig757.7	7.67	5.4	8.85	15.14	12.53	17.19	1.06568	1.65e-54	2.23e-54	XP_022199400.1|3.9e-171|uncharacterized protein LOC111056347, partial [Nilaparvata lugens]
evm.TU.Contig18.142	9.04	6.56	14.29	21.32	19.46	20.07	1.06594	4.62e-47	6.78e-47	XP_022193065.1|6.3e-133|uncharacterized protein LOC111050983 [Nilaparvata lugens]
evm.TU.Contig248.14	9.46	10.19	10.75	20.04	19.1	23.15	1.06613	1.03e-68	1.19e-68	XP_022205725.1|5.4e-82|chromobox protein homolog 1-like [Nilaparvata lugens]
evm.TU.Contig58.164	23.86	22.59	28.51	52.24	46.89	52.49	1.06613	1.25e-233	5.15e-234	XP_022190722.1|2.0e-132|dnaJ homolog subfamily C member 5 isoform X1 [Nilaparvata lugens]
evm.TU.Contig348.78	47.35	49.63	49.51	110.4	89.35	106.9	1.06631	5.43e-69	6.24e-69	XP_022188199.1|6.7e-77|selenoprotein S-like [Nilaparvata lugens]
evm.TU.Contig48.10	68.2	64.4	68.82	144	126.1	132.15	1.06633	2.11e-288	6.97e-289	XP_022189393.1|2.9e-137|toll-interacting protein-like [Nilaparvata lugens]
evm.TU.Contig139.8	13.86	10.3	17.28	24.95	27.65	26.45	1.06637	1.05e-61	1.3e-61	XP_022185590.1|1.6e-112|egl nine homolog 1-like [Nilaparvata lugens]
evm.TU.Contig172.29	56.44	36.88	68.2	112.64	110.93	109.63	1.0669	0	0	XP_022187833.1|4.9e-227|uncharacterized protein LOC111046564 isoform X1 [Nilaparvata lugens]
evm.TU.Contig1.74	65.71	58.14	81.96	140.4	126.5	159.6	1.06699	2.45e-170	1.38e-170	XP_022192982.1|1.8e-103|charged multivesicular body protein 6 [Nilaparvata lugens]
evm.TU.Contig36.78	27.83	31.79	26.51	65.34	58.08	58.18	1.06716	7.25e-63	8.89e-63	XP_022205330.1|1.5e-114|uncharacterized protein LOC111061942 [Nilaparvata lugens]
evm.TU.Contig272.24	6.42	3.62	10.46	15.07	11.49	14.64	1.06741	7.32e-39	1.2e-38	XP_022197204.1|4.7e-133|HIV Tat-specific factor 1 homolog, partial [Nilaparvata lugens]
evm.TU.Contig503.3	31.42	24.08	40.14	58.23	49.19	53.61	1.06755	1.83e-59	2.34e-59	XP_022199823.1|1.1e-93|LOW QUALITY PROTEIN: N(4)-(Beta-N-acetylglucosaminyl)-L-asparaginase-like [Nilaparvata lugens]
evm.TU.Contig960.12	25.31	27.9	30.53	59.81	52.03	62.43	1.06769	0	0	AFA41503.1|1.0e-295|stau [Laodelphax striatella]
evm.TU.Contig31.84	6.52	9.56	11.1	20.94	15.41	16.38	1.06852	4.42e-32	8.02e-32	XP_022201581.1|2.4e-119|non-homologous end-joining factor 1-like [Nilaparvata lugens]
evm.TU.Contig84.69	55.71	44.42	55.64	108.34	112.13	102.41	1.06857	2.59e-260	9.49e-261	XP_022206976.1|8.0e-169|erlin-1-like [Nilaparvata lugens]
BGI_novel_G000320	2.79	1.52	4.74	5.32	6.37	6.69	1.06935	2.24e-41	3.53e-41
evm.TU.Contig50.104	7.39	10.38	9.94	17.56	21.05	19.6	1.06966	2.63e-30	4.91e-30	XP_022189092.1|1.6e-130|uncharacterized protein LOC111047601 [Nilaparvata lugens]
evm.TU.Contig13.305	6.04	4.95	2.18	6.91	8.44	12.89	1.06995	2.55e-23	5.45e-23	AFU86443.1|3.6e-301|cytochrome P450 CYP425A1v2 [Laodelphax striatella]
evm.TU.Contig394.11	5.03	5.89	7.49	11.72	14.4	11.02	1.07099	2.92e-33	5.21e-33	XP_013999183.1|5.9e-25|PREDICTED: flocculation protein FLO11-like, partial [Salmo salar]
evm.TU.Contig765.3	16.69	12.71	18.64	33.86	32.72	33.76	1.07116	9.16e-134	6.35e-134	XP_022190156.1|0.0e+00|sorting nexin-29-like [Nilaparvata lugens]
evm.TU.Contig2067.1	5.12	5.14	5.33	10.53	10.38	11.8	1.07119	4.12e-17	1.01e-16	XP_022194345.1|1.8e-131|uncharacterized protein LOC111052039 [Nilaparvata lugens]
evm.TU.Contig84.95	17.42	17.51	18.11	37.61	35.96	36.36	1.07131	4.06e-172	2.26e-172	XP_022190734.1|0.0e+00|U2 snRNP-associated SURP motif-containing protein [Nilaparvata lugens]
evm.TU.Contig353.33	6.95	6.5	6.53	12.04	15.26	14.81	1.07171	2.41e-33	4.29e-33	XP_022207588.1|7.6e-142|protein AATF-like [Nilaparvata lugens]
evm.TU.Contig32.104	5.83	7.47	10.02	17.4	15.26	15.74	1.07224	2.96e-29	5.64e-29	XP_022192433.1|1.6e-219|GDP-fucose protein O-fucosyltransferase 1 [Nilaparvata lugens]
evm.TU.Contig109.82	8.57	13.57	15.06	19.67	26.33	22.98	1.07303	2.6e-168	1.47e-168	XP_022187871.1|0.0e+00|cell division cycle protein 27 homolog [Nilaparvata lugens]
evm.TU.Contig112.1	3.2	2.68	4.21	6.84	6.62	7.46	1.07335	3.04e-16	7.57e-16	XP_022191060.1|4.4e-88|uncharacterized protein LOC111049329 [Nilaparvata lugens]
evm.TU.Contig3980.1	10.42	7.33	10.05	19.03	16.56	22.31	1.07415	5.32e-33	9.53e-33	KOF80536.1|5.5e-38|hypothetical protein OCBIM_22027745mg, partial [Octopus bimaculoides]
evm.TU.Contig90.72	15.67	19.26	18.7	38.68	36.37	40.99	1.0747	9.65e-232	4.02e-232	XP_022198961.1|0.0e+00|serine/threonine-protein phosphatase 6 regulatory subunit 3 [Nilaparvata lugens]
evm.TU.Contig1257.3	6.28	6.39	9.87	14.08	12.39	10.12	1.07507	9.47e-61	1.19e-60	XP_022192465.1|3.7e-75|uncharacterized protein LOC111050449 isoform X2 [Nilaparvata lugens]
evm.TU.Contig372.42	2.46	2.78	2.94	5.99	6.13	5.14	1.07507	1.38e-08	4.35e-08	XP_022190168.1|5.5e-126|DNA repair protein XRCC2 [Nilaparvata lugens]
evm.TU.Contig45.149	9.58	6.91	9.83	17.53	18.71	17.98	1.07507	2.97e-67	3.48e-67	XP_022185796.1|2.5e-292|diacylglycerol kinase epsilon-like [Nilaparvata lugens]
evm.TU.Contig480.51	8.87	10.57	10.52	17.36	20.04	17.47	1.07527	7.72e-164	4.48e-164	XP_018911005.1|1.2e-310|PREDICTED: PAX-interacting protein 1-like isoform X6 [Bemisia tabaci]
BGI_novel_G000190	5.84	6.7	5.01	7.59	18.66	12.15	1.07583	0.000437774	0.00178094
evm.TU.Contig226.21	10.98	10.61	16.67	25.41	27.36	26.79	1.076	1.51e-41	2.36e-41	XP_022197239.1|1.6e-146|vacuolar protein sorting-associated protein 37A [Nilaparvata lugens]
evm.TU.Contig65.67	4.61	5.13	5.91	8.92	11.31	12.49	1.07644	8.25e-23	1.79e-22	XP_022194578.1|1.9e-38|mitochondrial import inner membrane translocase subunit Tim8 A-like [Nilaparvata lugens]
evm.TU.Contig80.31	50.19	44.46	50.24	104.36	98.26	101.83	1.07675	4.95e-125	3.61e-125	XP_022200260.1|3.3e-115|putative methyltransferase DDB_G0268948 [Nilaparvata lugens]
evm.TU.Contig225.4	10.68	11.46	16.01	29.24	27.42	21.58	1.07698	2.38e-43	3.65e-43	XP_022189796.1|2.4e-100|endophilin-A [Nilaparvata lugens]
evm.TU.Contig219.72	14.68	13.79	22.3	36.71	36.06	32.92	1.07738	8.36e-48	1.22e-47	XP_022204098.1|8.7e-157|regucalcin-like isoform X1 [Nilaparvata lugens]
evm.TU.Contig1952.6	4.12	4.97	5.31	8.86	10.02	10.33	1.07768	7.27e-108	5.99e-108	XP_022207858.1|0.0e+00|E3 ubiquitin-protein ligase RBBP6 [Nilaparvata lugens]
evm.TU.Contig46.69	13.56	16.45	24.92	31.48	35.84	33.29	1.07777	1.02e-197	5.05e-198	XP_022190910.1|2.0e-283|hippocampus abundant transcript 1 protein isoform X1 [Nilaparvata lugens]
evm.TU.Contig15.53	2.36	3.63	3.57	5.76	7.1	5.42	1.07788	1.65e-19	3.81e-19	XP_022186409.1|0.0e+00|DNA helicase MCM8-like [Nilaparvata lugens]
evm.TU.Contig31.132	11.78	9.04	17.69	27.14	27.97	34.58	1.07808	4.83e-62	5.99e-62	XP_022202050.1|1.3e-135|DNA-directed RNA polymerase III subunit RPC5 [Nilaparvata lugens]
evm.TU.Contig226.22_evm.TU.Contig226.23	12.03	11.45	14.04	24.57	24.75	21.22	1.07828	1.66e-174	9.12e-175	XP_022197089.1|0.0e+00|period circadian protein-like isoform X4 [Nilaparvata lugens]
evm.TU.Contig21.62	16.53	13.93	21.47	37.86	36.34	34.23	1.07842	5.52e-63	6.76e-63	XP_022184602.1|5.3e-220|protein RMD5 homolog A isoform X1 [Nilaparvata lugens]
evm.TU.Contig253.9	28.59	22.42	24.37	62.26	56.08	44.07	1.07934	1.84e-34	3.24e-34	XP_022188666.1|2.9e-79|magnesium-dependent phosphatase 1-like isoform X2 [Nilaparvata lugens]
evm.TU.Contig123.132	5.79	7.25	8	13.76	10.38	16.64	1.07975	4.99e-37	8.41e-37	XP_022184555.1|1.0e-64|ADP-ribosylation factor-like protein 6-interacting protein 4 [Nilaparvata lugens]
evm.TU.Contig18.15	4.93	4.36	5.44	11.46	10.29	9.23	1.08011	6.05e-52	8.38e-52	XP_018916769.1|0.0e+00|PREDICTED: serine/threonine-protein kinase Warts [Bemisia tabaci]
evm.TU.Contig165.1	4.07	3.62	5.63	9.83	7.97	9.15	1.08035	9.98e-103	8.53e-103	XP_022186615.1|0.0e+00|uncharacterized protein LOC111045491 [Nilaparvata lugens]
evm.TU.Contig8.221	8.65	7.03	11.02	19.83	19.66	17	1.08069	4.36e-45	6.52e-45	XP_022184719.1|2.7e-275|U3 small nucleolar RNA-associated protein 15 homolog [Nilaparvata lugens]
evm.TU.Contig31007.1	4.02	2.96	4.78	7.69	6.91	9.91	1.08107	1.67e-08	5.27e-08	XP_022185046.1|6.0e-82|1-phosphatidylinositol 3-phosphate 5-kinase-like [Nilaparvata lugens]
evm.TU.Contig216.19	3.94	4.39	6.62	12.43	8.54	10.09	1.08174	7.9e-30	1.49e-29	XP_022187271.1|0.0e+00|probable serine/threonine-protein kinase tsuA [Nilaparvata lugens]
evm.TU.Contig80.76	20.57	17.48	21.11	40.95	41.17	39.88	1.08181	1.39e-151	8.67e-152	XP_022193965.1|4.4e-259|LOW QUALITY PROTEIN: cytoplasmic dynein 1 light intermediate chain 2-like [Nilaparvata lugens]
evm.TU.Contig25.191	27.8	21.79	31.04	58.26	51.02	58.09	1.08211	2.83e-216	1.27e-216	XP_014252329.1|2.8e-79|PREDICTED: hepatic leukemia factor isoform X3 [Cimex lectularius]
evm.TU.Contig805.4	3.2	3.29	4.86	6.33	9.54	8.06	1.08246	2.9e-33	5.16e-33	XP_022197249.1|0.0e+00|protein MCM10 homolog [Nilaparvata lugens]
evm.TU.Contig36.41	13.71	12.67	16.02	28.66	33.82	32.43	1.08248	5.14e-146	3.3e-146	XP_022197243.1|0.0e+00|thyroid receptor-interacting protein 11 [Nilaparvata lugens]
evm.TU.Contig172.101	9.04	11.6	13.81	22.57	25.99	23.87	1.08301	9.02e-98	7.98e-98	XP_022200926.1|2.1e-43|DET1- and DDB1-associated protein 1 [Nilaparvata lugens]
evm.TU.Contig808.5	5.57	7.53	7.72	14.99	15.56	13.5	1.08305	1.68e-30	3.12e-30	XP_018915712.1|2.5e-141|PREDICTED: bumetanide-sensitive sodium-(potassium)-chloride cotransporter [Bemisia tabaci]
evm.TU.Contig169.17	5.88	6.69	7.98	14.21	12.93	15.07	1.08315	3.36e-171	1.89e-171	XP_022186833.1|0.0e+00|LOW QUALITY PROTEIN: serine/threonine-protein kinase SMG1-like [Nilaparvata lugens]
evm.TU.Contig256.37	7.82	8.37	7.54	17.67	17.27	15.63	1.08369	1.01e-27	1.99e-27	XP_022193449.1|1.5e-189|zinc transporter 7 [Nilaparvata lugens]
evm.TU.Contig219.84	102.93	76.11	99.55	211.84	186.76	192.65	1.08466	4.76e-94	4.35e-94	XP_022190843.1|5.2e-53|uncharacterized protein LOC111049137 isoform X1 [Nilaparvata lugens]
evm.TU.Contig327.14	6.33	4.85	6.44	14.51	9.93	12.58	1.0847	3.05e-37	5.12e-37	XP_022189526.1|4.1e-198|glucose dehydrogenase [FAD, quinone]-like [Nilaparvata lugens]
evm.TU.Contig213.22	10.88	13.22	11.86	24.39	26.47	25.81	1.0853	3.93e-23	8.43e-23	XP_022187308.1|3.6e-106|nucleolar protein 12 [Nilaparvata lugens]
evm.TU.Contig64.46	133.61	92.72	122.29	291.34	237.64	211.28	1.08564	4.71e-189	2.42e-189	XP_022190778.1|2.9e-97|tyrosine-protein kinase ABL1-like [Nilaparvata lugens]
evm.TU.Contig143.68	10.94	10.52	17.31	29.38	26.32	25.23	1.08565	1.84e-61	2.3e-61	XP_021916302.1|1.4e-177|protein phosphatase 1L [Zootermopsis nevadensis]
evm.TU.Contig25.74	63.68	50.27	65.09	142.18	115.25	121.39	1.08652	8.76e-133	6.11e-133	XP_022201796.1|4.7e-106|uncharacterized protein CG1161 isoform X1 [Nilaparvata lugens]
evm.TU.Contig480.37	19.63	13.57	23.11	39.41	34.42	38.46	1.08664	1.54e-102	1.32e-102	XP_022201091.1|6.7e-185|UDP-glucose 4-epimerase-like [Nilaparvata lugens]
evm.TU.Contig21801.1	2.93	4.07	4.42	5.01	9.89	9.29	1.08674	3.41e-12	9.49e-12	XP_022187060.1|1.8e-74|bromodomain and WD repeat-containing DDB_G0285837-like [Nilaparvata lugens]
evm.TU.Contig778.3	8.1	7.67	19.63	25.73	25.4	21.98	1.08703	5.77e-24	1.22e-23	XP_022202176.1|2.6e-110|PRELI domain-containing protein 1, mitochondrial-like [Nilaparvata lugens]
evm.TU.Contig346.13	6.64	8.08	9.06	14.76	17.96	17.53	1.08703	9.04e-138	6.12e-138	XP_022194589.1|0.0e+00|DNA-directed RNA polymerase I subunit RPA1 [Nilaparvata lugens]
evm.TU.Contig66.17	10.77	9.17	19.2	26.6	28.23	26.53	1.08785	1.13e-43	1.72e-43	XP_022186277.1|4.3e-200|guanine nucleotide-binding protein G(i) subunit alpha [Nilaparvata lugens]
evm.TU.Contig2193.1	5.59	3.5	7.67	15.34	8.2	11.47	1.08828	5.99e-07	2.03e-06	XP_018907868.1|1.4e-53|PREDICTED: stromal interaction molecule homolog isoform X1 [Bemisia tabaci]
evm.TU.Contig443.3	10.01	9.18	14.11	22.64	22.17	24.95	1.08843	1.66e-65	1.98e-65	XP_022185455.1|2.9e-294|tRNA (uracil-5-)-methyltransferase homolog A [Nilaparvata lugens]
evm.TU.Contig491.5	16.62	11.6	14.08	34.11	29.69	35.35	1.08891	1.03e-90	9.65e-91	XP_021915183.1|1.4e-51|DNA-directed RNA polymerases I, II, and III subunit RPABC3 isoform X2 [Zootermopsis nevadensis]
evm.TU.Contig123.57	8.61	9.8	13.27	24.4	19.38	24.71	1.08921	9.53e-87	9.25e-87	XP_022193325.1|0.0e+00|cysteine-rich motor neuron 1 protein-like [Nilaparvata lugens]
evm.TU.Contig316.16	4.24	3.45	5.36	9.19	8.72	6.95	1.08978	4.84e-27	9.64e-27	XP_022201660.1|0.0e+00|mediator of RNA polymerase II transcription subunit 17 [Nilaparvata lugens]
evm.TU.Contig64.101	31.3	30.82	38.06	69.15	63.97	68.24	1.09263	0	0	XP_022205816.1|3.4e-215|amyloid beta A4 precursor protein-binding family B member 1-interacting protein-like, partial [Nilaparvata lugens]
BGI_novel_G000208	4.03	3.75	4.89	8.56	8.3	9.89	1.09264	2.41e-27	4.78e-27
evm.TU.Contig9564.4	12.39	11.97	10.11	23.06	22.58	28.2	1.09296	8.88e-105	7.49e-105	XP_022195561.1|8.4e-205|uncharacterized protein LOC111053042 [Nilaparvata lugens]
evm.TU.Contig261.2	1.69	2.66	3.24	6.6	3.25	6.03	1.09308	2.51e-08	7.99e-08	XP_022191228.1|1.1e-139|FK506-binding protein-like [Nilaparvata lugens]
evm.TU.Contig739.28	13.21	10.93	15.91	28.18	26.4	29.95	1.09325	5.61e-48	8.13e-48	XP_022206978.1|3.3e-171|protein HGH1 homolog [Nilaparvata lugens]
evm.TU.Contig886.7_evm.TU.Contig886.6	7.66	9.1	7.36	22.67	12.6	14.79	1.09332	8.01e-59	1.03e-58	XP_022198335.1|7.5e-269|hexosaminidase D-like isoform X1 [Nilaparvata lugens]
evm.TU.Contig330.6	17.43	9.02	30.82	47.37	38.52	41.63	1.09373	1.1e-124	8.03e-125	XP_022197614.1|2.0e-103|protein grindelwald-like isoform X1 [Nilaparvata lugens]
evm.TU.Contig224.152	14.22	18.42	19.08	36.05	34.76	38.99	1.09384	0	0	XP_022207912.1|0.0e+00|proteasome-associated protein ECM29 homolog [Nilaparvata lugens]
evm.TU.Contig3.5	3.52	6.67	6.5	12.58	11.11	11.71	1.09401	1.8e-38	2.97e-38	XP_022185012.1|5.9e-118|protein FAM114A2-like [Nilaparvata lugens]
evm.TU.Contig30.133	17.15	14.72	19.99	37.82	40.08	32.5	1.09401	1.8e-38	2.97e-38	XP_022193894.1|6.6e-128|protein sarah [Nilaparvata lugens]
evm.TU.Contig30.124	1.73	3.26	3.77	5.71	6.04	6.74	1.09403	1.27e-15	3.22e-15	XP_022207690.1|8.5e-183|ankyrin repeat, SAM and basic leucine zipper domain-containing protein 1-like isoform X1 [Nilaparvata lugens]
evm.TU.Contig61.53	2.07	2.05	2.98	6.07	5.03	3.71	1.0946	2.17e-09	6.61e-09	XP_022192294.1|1.0e-165|uncharacterized protein LOC111050305 isoform X1 [Nilaparvata lugens]
evm.TU.Contig98.71	12.82	9.24	19.95	31.47	27.33	28.78	1.09518	1.29e-101	1.11e-101	XP_022201446.1|9.3e-234|E3 UFM1-protein ligase 1 homolog [Nilaparvata lugens]
evm.TU.Contig326.17	15.71	15.04	14.02	31.89	34.66	29.78	1.09531	3.68e-85	3.64e-85	XP_022202475.1|0.0e+00|phospholipase DDHD1-like [Nilaparvata lugens]
evm.TU.Contig17.211	9.52	5.11	14.06	20.2	21.79	18.07	1.0955	1.01e-24	2.11e-24	XP_022190051.1|1.9e-131|neuralized-like protein 2 [Nilaparvata lugens]
evm.TU.Contig638.11	15.24	14.46	19.65	37.03	33.05	33.58	1.09575	3.37e-79	3.51e-79	BAO01101.1|8.7e-224|neuropeptide GPCR B1 [Nilaparvata lugens]
evm.TU.Contig18.19	17.61	17.43	21.83	40.86	41.07	38.8	1.0959	1.68e-148	1.06e-148	XP_022187342.1|0.0e+00|probable glutamine--tRNA ligase [Nilaparvata lugens]
evm.TU.Contig13.27	6.6	6.25	9.01	17.89	13.74	14.52	1.09598	5.79e-35	1.01e-34	XP_014275505.1|3.2e-150|PREDICTED: equilibrative nucleoside transporter 3 [Halyomorpha halys]
evm.TU.Contig13.331	17.36	11.43	13.63	37.48	31.25	23.69	1.09607	1.68e-09	5.11e-09	XP_022197082.1|3.1e-38|cytochrome c oxidase assembly factor 3, mitochondrial [Nilaparvata lugens]
evm.TU.Contig697.4	38.43	34.75	51.55	93.76	83.55	85.89	1.09608	5.77e-261	2.1e-261	XP_022194745.1|0.0e+00|signal recognition particle receptor subunit alpha homolog [Nilaparvata lugens]
evm.TU.Contig213.21	4.56	4.89	6.61	11.65	10.84	13.28	1.09614	1.69e-88	1.62e-88	XP_022184388.1|0.0e+00|serine/threonine-protein phosphatase 1 regulatory subunit 10-like [Nilaparvata lugens]
evm.TU.Contig20.148	7.29	7.62	9.09	15.47	15.76	19.66	1.09641	1.33e-43	2.03e-43	XP_022189046.1|5.7e-273|DNA-directed RNA polymerase III subunit RPC3 isoform X1 [Nilaparvata lugens]
evm.TU.Contig229.3	6.04	14.39	16.36	17.41	30.83	25.16	1.09668	5.08e-98	4.48e-98	XP_022197641.1|6.0e-168|transmembrane protein 189-like isoform X1 [Nilaparvata lugens]
evm.TU.Contig223.50	8.35	7.98	9	17.1	17.83	18.28	1.09702	1.69e-61	2.11e-61	XP_022207407.1|1.0e-173|LOW QUALITY PROTEIN: U3 small nucleolar RNA-associated protein 14 homolog A-like [Nilaparvata lugens]
BGI_novel_G001015	13.2	11.65	13.31	27.56	26.91	26.97	1.0971	1.67e-71	1.87e-71
evm.TU.Contig202.45	4.97	4.78	8.52	13.19	10	10.36	1.09717	1.1e-93	1e-93	XP_022188533.1|2.0e-175|transcriptional adapter 3 [Nilaparvata lugens]
evm.TU.Contig68.55	2.4	0.78	2.1	4.78	2.33	3.97	1.09751	8.74e-06	3.15e-05	XP_022184383.1|4.7e-73|dual specificity protein phosphatase Mpk3 [Nilaparvata lugens]
evm.TU.Contig71.21	4.68	5.15	5.97	11.22	11.43	10.92	1.09758	7.79e-127	5.65e-127	XP_022186022.1|0.0e+00|neuroblastoma-amplified sequence-like [Nilaparvata lugens]
evm.TU.Contig123.70_evm.TU.Contig123.71	7.28	6.89	7.65	17.36	15.23	15.17	1.09763	2.45e-140	1.63e-140	XP_014251762.1|0.0e+00|PREDICTED: ribosomal protein S6 kinase alpha-5-like isoform X2 [Cimex lectularius]
evm.TU.Contig377.36	8.9	12.5	13.24	23.35	25.49	25	1.09886	8.04e-139	5.39e-139	XP_022194420.1|0.0e+00|superkiller viralicidic activity 2-like 2 [Nilaparvata lugens]
evm.TU.Contig17.204	12.34	17.76	20.5	40.62	33.74	33.23	1.09922	3.6e-43	5.53e-43	XP_022201567.1|6.8e-102|josephin-1 [Nilaparvata lugens]
evm.TU.Contig25.70	9.33	9.38	10.22	20.57	22.11	19.33	1.10007	9.76e-46	1.45e-45	XP_022203020.1|1.8e-243|putative Dol-P-Glc:Glc(2)Man(9)GlcNAc(2)-PP-Dol alpha-1,2-glucosyltransferase [Nilaparvata lugens]
evm.TU.Contig522.9	5.62	7.37	8.02	15.58	15.2	14.05	1.1001	2.24e-36	3.82e-36	AQM57056.1|5.9e-256|cytochrome P450 CYP4DC1, partial [Sogatella furcifera]
evm.TU.Contig13.16	3.51	5.2	5.11	11.29	8.22	9.97	1.10116	9.71e-95	8.83e-95	XP_022187946.1|0.0e+00|uncharacterized protein LOC111046659 [Nilaparvata lugens]
evm.TU.Contig102.54	4.6	8.5	8.54	12.83	16.82	13.65	1.10151	9.5e-111	7.68e-111	XP_020296188.1|7.9e-158|N-alpha-acetyltransferase 15, NatA auxiliary subunit [Pseudomyrmex gracilis]
evm.TU.Contig8140.1	4.59	2.08	8.43	10.72	7.3	13.33	1.10153	2.75e-05	0.000102393	XP_022199663.1|4.8e-51|cGMP-dependent 3',5'-cyclic phosphodiesterase-like [Nilaparvata lugens]
evm.TU.Contig627.10	4.05	4.47	6.37	12.06	13.15	11.81	1.10161	2.81e-40	4.48e-40	XP_022206390.1|8.1e-205|rabenosyn-5-like [Nilaparvata lugens]
evm.TU.Contig13.400	7.13	14.62	10.7	20.07	24.81	20.39	1.10178	4.87e-36	8.35e-36	XP_022191951.1|4.4e-133|ribosomal RNA-processing protein 7 homolog A-like [Nilaparvata lugens]
evm.TU.Contig805.1	3.98	4.17	7.46	11.11	10.32	11.4	1.1019	1.08e-56	1.42e-56	XP_022190214.1|0.0e+00|SWI/SNF-related matrix-associated actin-dependent regulator of chromatin subfamily A containing DEAD/H box 1 homolog [Nilaparvata lugens]
evm.TU.Contig346.60	8.16	8.8	7.84	19.07	16.21	18.42	1.10203	1.05e-51	1.46e-51	XP_022204025.1|5.1e-152|etoposide-induced protein 2.4 homolog isoform X1 [Nilaparvata lugens]
evm.TU.Contig1069.2	9.21	11.11	15.38	22.29	23.37	22.53	1.10225	4.17e-60	5.29e-60	XP_022190762.1|1.1e-185|beta-glucuronidase-like [Nilaparvata lugens]
evm.TU.Contig170.40	13.04	9.91	12.33	24.74	24.05	29.73	1.10238	1.07e-15	2.71e-15	XP_022201229.1|1.7e-75|6-pyruvoyl tetrahydrobiopterin synthase [Nilaparvata lugens]
evm.TU.Contig1.46	13.01	16.62	17.73	32.8	29.39	27.35	1.10289	7.83e-74	8.59e-74	XP_022185709.1|1.7e-100|uncharacterized protein LOC111044793 [Nilaparvata lugens]
evm.TU.Contig385.54	17.06	15.9	18.7	39.08	36.63	34.89	1.1032	1.19e-83	1.19e-83	XP_022206753.1|4.5e-261|probable cytosolic Fe-S cluster assembly factor AGAP009023 [Nilaparvata lugens]
evm.TU.Contig3.11	16.73	22.61	29.5	46.63	41.7	44.13	1.10328	4.09e-217	1.83e-217	XP_022185009.1|1.4e-259|beta-1,4-mannosyltransferase egh [Nilaparvata lugens]
evm.TU.Contig101.19	11.04	9.22	12.44	23.98	22.24	23.56	1.10373	6.32e-189	3.24e-189	XP_022207665.1|0.0e+00|membrane-associated guanylate kinase, WW and PDZ domain-containing protein 2 [Nilaparvata lugens]
evm.TU.Contig138.15	5.36	13.87	14.53	16.94	30.69	24.56	1.10383	2.14e-58	2.77e-58	XP_022202955.1|3.6e-248|motile sperm domain-containing protein 2-like [Nilaparvata lugens]
evm.TU.Contig109.30	7.06	7.05	11.17	19.33	16.5	18.32	1.10387	3.38e-115	2.65e-115	XP_022192255.1|0.0e+00|carnitine O-palmitoyltransferase 2, mitochondrial [Nilaparvata lugens]
BGI_novel_G000813	5.43	2.56	3.89	10.66	9.41	5.87	1.10461	1.73e-05	6.36e-05
evm.TU.Contig17.90	3.83	4.34	4.43	8.27	8.9	9.86	1.10516	5.16e-33	9.23e-33	XP_022199293.1|0.0e+00|protein suppressor of forked [Nilaparvata lugens]
evm.TU.Contig20.204	4.8	4.54	7.66	11.19	10.74	10.28	1.10525	6.2e-101	5.34e-101	XP_018908211.1|7.7e-190|PREDICTED: zinc finger protein 436-like [Bemisia tabaci]
evm.TU.Contig806.1	14.44	15.12	20.41	36	28.75	24.24	1.1054	2.89e-36	4.94e-36	XP_022185547.1|8.2e-11|uncharacterized protein LOC111044652 [Nilaparvata lugens]
evm.TU.Contig98.67	12.73	14.68	18.28	37.06	28.23	31.92	1.10543	4.19e-110	3.39e-110	XP_022199869.1|0.0e+00|exostosin-2 [Nilaparvata lugens]
evm.TU.Contig115.133	21.89	26.85	39.88	60.05	63.66	63.17	1.106	0	0	XP_022199726.1|0.0e+00|probable ATP-dependent RNA helicase DDX60 [Nilaparvata lugens]
evm.TU.Contig98.32	1.97	2.81	2.97	4.68	4.94	5.49	1.10621	2.69e-119	2.04e-119	XP_022193618.1|0.0e+00|E3 ubiquitin-protein ligase HERC2-like [Nilaparvata lugens]
evm.TU.Contig947.3	11.75	14.36	16.49	31.84	25.88	26.04	1.10638	4.33e-262	1.57e-262	XP_022195507.1|0.0e+00|protein FAM13A [Nilaparvata lugens]
evm.TU.Contig77.44	3.83	2.79	5.26	8.5	8.08	7.66	1.10645	7.76e-29	1.49e-28	XP_022189434.1|1.7e-61|acyl-CoA synthetase family member 4-like [Nilaparvata lugens]
evm.TU.Contig252.16	2.27	3.01	4.69	5.47	7.35	8.25	1.10671	3.65e-12	1.02e-11	XP_022183950.1|3.2e-170|ras-related GTP-binding protein C [Nilaparvata lugens]
evm.TU.Contig0.313	10.18	10	17.76	25.55	26.04	23.92	1.10777	8.85e-79	9.25e-79	XP_022196513.1|1.6e-175|putative GPI-anchor transamidase [Nilaparvata lugens]
evm.TU.Contig395.3	5.36	4.55	6.8	11.73	12.7	11.23	1.10838	3.87e-40	6.19e-40	XP_022185432.1|0.0e+00|E3 ubiquitin-protein ligase RFWD2-like [Nilaparvata lugens]
evm.TU.Contig157.62	2.87	2.98	4.94	6.31	9.56	7.09	1.10883	5.71e-24	1.21e-23	XP_022186275.1|2.2e-265|uncharacterized protein LOC111045227 [Nilaparvata lugens]
evm.TU.Contig84.100	67.78	65.98	90.71	146.89	150.77	167.47	1.10903	0	0	XP_022184177.1|1.1e-256|coiled-coil domain-containing protein 47 [Nilaparvata lugens]
evm.TU.Contig8.306	143.68	146.51	218.28	356.25	344.47	368.12	1.10918	0	0	APA33945.1|4.0e-148|seminal fluid protein [Nilaparvata lugens]
evm.TU.Contig20.80	3.37	4.5	6.12	9.59	10.17	10.17	1.10925	5.66e-93	5.22e-93	OAD62102.1|9.5e-238|putative lysine-specific demethylase 4B [Eufriesea mexicana]
evm.TU.Contig449.26	35.67	33.17	35.71	72.8	71.85	90.17	1.10958	2.78e-216	1.25e-216	XP_022185060.1|9.0e-235|endoplasmic reticulum lectin 1 isoform X2 [Nilaparvata lugens]
evm.TU.Contig31.69	3.88	4.22	4.45	11	8.66	7.47	1.11017	1.82e-09	5.54e-09	XP_022203792.1|2.4e-86|uncharacterized protein LOC111060408 [Nilaparvata lugens]
evm.TU.Contig25.154	16.67	21.39	15.66	41.65	44	32.31	1.11017	1.89e-22	4.13e-22	XP_022204207.1|1.3e-67|NTF2-related export protein [Nilaparvata lugens]
evm.TU.Contig571.11	11.96	15.3	14.46	32.2	31.27	30.9	1.11035	3.6e-284	1.2e-284	XP_022199625.1|0.0e+00|neuroglian [Nilaparvata lugens]
evm.TU.Contig231.3	3.85	4.77	5.41	10.73	10.22	8.91	1.11058	5.07e-70	5.77e-70	XP_022187049.1|1.4e-165|uncharacterized protein LOC111045878, partial [Nilaparvata lugens]
evm.TU.Contig13.108	12.87	16.63	19.14	32.51	35.43	35.88	1.11103	0	0	XP_022200589.1|0.0e+00|nucleoprotein TPR-like [Nilaparvata lugens]
evm.TU.Contig674.4	7.06	5.76	8.17	16.87	15.05	12.28	1.11214	3.66e-33	6.52e-33	XP_022193593.1|1.2e-118|solute carrier family 25 member 51-like [Nilaparvata lugens]
evm.TU.Contig760.4	2.29	1.74	3.92	4.46	7.78	5.64	1.11225	1.5e-11	4.27e-11	XP_022203355.1|2.0e-177|elongation of very long chain fatty acids protein 4-like isoform X1 [Nilaparvata lugens]
evm.TU.Contig0.74	3.67	4.75	6.31	11.25	10.67	9.52	1.11241	3.22e-87	3.11e-87	XP_021925406.1|0.0e+00|CD109 antigen [Zootermopsis nevadensis]
evm.TU.Contig417.12	3.86	4.12	6.44	9.15	10.3	10.87	1.1125	4.91e-40	7.87e-40	XP_022194469.1|9.2e-260|NCK-interacting protein with SH3 domain [Nilaparvata lugens]
evm.TU.Contig78.44	6.84	4.83	7.64	12.7	14.78	13.9	1.11264	5.57e-30	1.05e-29	XP_022184089.1|3.3e-170|tRNA-splicing endonuclease subunit Sen2 [Nilaparvata lugens]
evm.TU.Contig480.38	35.28	30.48	49.18	85.69	73.49	97.45	1.11301	0	0	XP_022188447.1|2.0e-240|oxidative stress-induced growth inhibitor 2-like [Nilaparvata lugens]
evm.TU.Contig168.25	14.73	12.91	19.92	30.93	35.69	34.98	1.11316	1.09e-100	9.38e-101	XP_022204620.1|2.8e-263|WD repeat-containing protein 43, partial [Nilaparvata lugens]
evm.TU.Contig46.90_evm.TU.Contig46.91	3.26	4.07	4.43	8.56	7.02	9.03	1.11339	9.61e-66	1.14e-65	XP_022199110.1|0.0e+00|flocculation protein FLO11-like [Nilaparvata lugens]
evm.TU.Contig78.101	3.83	3.71	7.14	12.04	9.71	9.26	1.11362	9.73e-28	1.91e-27	KDR22090.1|4.3e-188|Negative elongation factor A [Zootermopsis nevadensis]
evm.TU.Contig13.323	12.04	16.72	16.48	29.45	32.53	35.71	1.11416	1.49e-73	1.64e-73	XP_022192547.1|2.3e-201|cell growth-regulating nucleolar protein [Nilaparvata lugens]
evm.TU.Contig141.29	15.46	11.73	13.63	29.54	28.66	30.17	1.11464	3.76e-46	5.57e-46	XP_022193622.1|2.9e-158|transmembrane protein 183 [Nilaparvata lugens]
evm.TU.Contig39.33	14.38	15.5	24.64	37.26	41.95	37.9	1.11517	2.66e-171	1.49e-171	XP_017775854.1|1.4e-54|PREDICTED: zinc finger protein 271-like [Nicrophorus vespilloides]
evm.TU.Contig432.3_evm.TU.Contig432.4	236.07	277.45	254.51	626.07	521.51	505.24	1.11531	0	0	XP_022198147.1|0.0e+00|cationic amino acid transporter 3-like [Nilaparvata lugens]
evm.TU.Contig92.27	10.63	14.01	15.85	32.11	28.02	27.09	1.11553	1e-40	1.59e-40	XP_022189502.1|1.2e-137|GPALPP motifs-containing protein 1-like [Nilaparvata lugens]
evm.TU.Contig808.4	3.91	3.11	4.09	8.15	6.62	9.08	1.11578	2.99e-22	6.56e-22	XP_022200901.1|1.2e-241|histone H4 transcription factor-like [Nilaparvata lugens]
evm.TU.Contig905.3	11.99	12.86	16.89	31.24	26.28	32.51	1.11589	7.78e-85	7.72e-85	XP_022192748.1|3.6e-140|general transcription factor IIF subunit 2 [Nilaparvata lugens]
evm.TU.Contig58.144	5.22	3.97	6.03	9.75	9.87	10.92	1.11606	2.11e-57	2.76e-57	XP_022198859.1|4.9e-300|FK506-binding protein 15-like isoform X1 [Nilaparvata lugens]
evm.TU.Contig496.26	10.71	12.35	12.11	25.31	24.4	27.08	1.11607	2.77e-307	8.69e-308	XP_021915477.1|0.0e+00|Golgi-specific brefeldin A-resistance guanine nucleotide exchange factor 1 [Zootermopsis nevadensis]
evm.TU.Contig100.83	2.48	4.39	3.76	10.95	7.25	5.04	1.11616	2.65e-05	9.85e-05	XP_008555330.1|4.3e-30|PREDICTED: zinc finger CCHC domain-containing protein 10 [Microplitis demolitor]
evm.TU.Contig32.88	3.96	3.05	7.18	11.2	8.59	10.15	1.11616	5.47e-12	1.53e-11	XP_022191751.1|4.0e-130|repressor of RNA polymerase III transcription MAF1 homolog [Nilaparvata lugens]
evm.TU.Contig1368.4	4.06	3.95	8.18	8.75	15.37	10.28	1.11676	1.51e-54	2.04e-54	XP_022198660.1|8.2e-41|uncharacterized protein LOC111055702 [Nilaparvata lugens]
evm.TU.Contig126.3	1.71	2.57	3.93	5.49	5.73	6.19	1.11682	2.38e-33	4.24e-33	XP_022191786.1|0.0e+00|condensin complex subunit 3-like [Nilaparvata lugens]
evm.TU.Contig1663.2	61.96	53.02	71.91	146.06	128.74	128.96	1.11684	1.99e-86	1.94e-86	XP_021916725.1|3.1e-60|coactosin-like protein isoform X1 [Zootermopsis nevadensis]
evm.TU.Contig113.8	4.15	6.56	6.99	13.31	11.58	13.19	1.11711	1.85e-33	3.29e-33	XP_022191931.1|1.9e-225|regulator of chromosome condensation [Nilaparvata lugens]
evm.TU.Contig327.3	6.75	6.7	8.97	18.21	14.86	15.11	1.11738	3.27e-28	6.36e-28	XP_022189530.1|6.2e-199|guanine nucleotide-binding protein G(o) subunit alpha-like [Nilaparvata lugens]
evm.TU.Contig78.241	19.26	19.03	17.52	40.84	36.66	43.86	1.11739	1.14e-48	1.65e-48	XP_022189598.1|8.3e-124|2-aminoethanethiol dioxygenase isoform X1 [Nilaparvata lugens]
evm.TU.Contig78.272	7.97	4.73	10.54	12.21	13.54	14.63	1.11755	1.55e-209	7.2e-210	XP_022190249.1|3.4e-146|ski oncogene [Nilaparvata lugens]
evm.TU.Contig236.22	3.98	3.1	4.04	8.5	7.08	8.68	1.11772	1.17e-29	2.21e-29	XP_022192145.1|2.3e-156|uncharacterized protein LOC111050181 isoform X1 [Nilaparvata lugens]
evm.TU.Contig152.10	11.13	11.2	12.83	21.9	24.93	29.07	1.11784	8.39e-144	5.46e-144	XP_014242782.1|0.0e+00|PREDICTED: DNA-directed RNA polymerase III subunit RPC2 [Cimex lectularius]
evm.TU.Contig47.28	18.46	19.39	25.21	45.69	43.22	46.83	1.11795	0	0	XP_022190296.1|0.0e+00|echinoderm microtubule-associated protein-like 2 [Nilaparvata lugens]
evm.TU.Contig113.67	10.87	11.18	11.62	25.84	25.55	22.69	1.11821	2.72e-163	1.58e-163	XP_022186838.1|0.0e+00|uncharacterized protein LOC111045693 [Nilaparvata lugens]
evm.TU.Contig25.2	15.68	13	21.83	37.66	33.84	36.04	1.11842	2.48e-126	1.8e-126	EFN85692.1|9.1e-251|Xenotropic and polytropic retrovirus receptor 1-like protein [Harpegnathos saltator]
evm.TU.Contig98.8	8.49	7.14	10.18	20.84	17.53	17.12	1.11868	5.27e-51	7.37e-51	XP_022191498.1|1.4e-165|malonyl-CoA decarboxylase, mitochondrial-like [Nilaparvata lugens]
evm.TU.Contig25.209	4.34	7.04	7.96	12.69	14.86	14.11	1.11924	4.37e-84	4.36e-84	XP_022172441.1|9.4e-268|CLIP-associating protein 1-like [Myzus persicae]
evm.TU.Contig3411.1	6.33	7.15	6.76	19.52	10.99	13.6	1.11927	5.22e-37	8.81e-37	XP_022186859.1|1.3e-173|uncharacterized protein LOC111045716 [Nilaparvata lugens]
evm.TU.Contig555.19	3.04	4.32	6.69	9.71	10.84	9.42	1.11931	7.83e-33	1.4e-32	XP_022202882.1|0.0e+00|gamma-tubulin complex component 4-like [Nilaparvata lugens]
evm.TU.Contig32.112	12.58	10.32	16.11	26.92	27.09	30.53	1.11956	1.08e-107	8.89e-108	XP_022183997.1|8.8e-115|m7GpppX diphosphatase-like isoform X2 [Nilaparvata lugens]
evm.TU.Contig348.7	3.55	3.94	3.72	7.8	8.71	7.98	1.1203	6.95e-14	1.84e-13	XP_021929743.1|2.2e-118|serine/threonine-protein kinase S6KL-like isoform X3 [Zootermopsis nevadensis]
evm.TU.Contig48.28	14.01	18.78	20.43	35.43	40.65	39.8	1.12073	3.86e-18	9.24e-18	XP_022199068.1|1.7e-63|ubiquitin-like protein 3 [Nilaparvata lugens]
evm.TU.Contig356.4	3.12	2.79	4.29	8	6.71	6.78	1.12077	4.15e-64	5.02e-64	XP_022191400.1|1.3e-160|pleckstrin homology domain-containing family G member 4B-like, partial [Nilaparvata lugens]
evm.TU.Contig2506.2	2.82	2.57	4	6.49	7.83	5.93	1.12093	1.06e-10	3.08e-10	XP_022184054.1|7.9e-144|alpha-ketoglutarate-dependent dioxygenase alkB homolog 4 [Nilaparvata lugens]
evm.TU.Contig1447.2	17.34	17.13	20.42	32.96	38.61	43.65	1.12097	6.01e-113	4.8e-113	XP_022203444.1|8.0e-232|peptide transporter family 2-like [Nilaparvata lugens]
BGI_novel_G000833	4.12	3.7	5.33	7.95	12.26	8.47	1.12123	2.28e-08	7.23e-08
evm.TU.Contig1498.2	11.78	7.89	13.88	26.5	25.44	20.73	1.12129	2.27e-34	3.99e-34	XP_022189280.1|2.1e-84|calcium uptake protein 1 homolog, mitochondrial-like [Nilaparvata lugens]
evm.TU.Contig447.15	11.76	10.08	18.61	28.73	23.29	28.27	1.12137	1.43e-186	7.4e-187	XP_019697934.1|1.3e-67|PREDICTED: autophagy-related protein 13 isoform X3 [Harpegnathos saltator]
evm.TU.Contig8.92	11.59	11.52	13.25	26.92	19.18	31.37	1.12287	3.97e-57	5.2e-57	XP_022189805.1|3.5e-206|LOW QUALITY PROTEIN: adenylyltransferase and sulfurtransferase MOCS3 [Nilaparvata lugens]
evm.TU.Contig17.86	2.25	3.91	3.06	7.68	5.3	7.11	1.12311	3.88e-12	1.08e-11	XP_022199321.1|3.4e-151|SPRY domain-containing SOCS box protein 3 isoform X2 [Nilaparvata lugens]
evm.TU.Contig517.10	7.3	8.31	6.25	16.28	14.23	17.54	1.12315	8.15e-81	8.36e-81	XP_022200982.1|0.0e+00|uncharacterized protein LOC111057824 isoform X1 [Nilaparvata lugens]
evm.TU.Contig20.56	4.01	3.94	5.86	9.29	9.68	10.67	1.12328	1.79e-39	2.9e-39	XP_014287852.1|6.6e-105|PREDICTED: uncharacterized protein LOC106688079 [Halyomorpha halys]
evm.TU.Contig192.71	3.76	4.14	4.27	8.54	8.59	9.78	1.12337	2.42e-47	3.54e-47	XP_022199601.1|8.4e-237|protein asteroid-like [Nilaparvata lugens]
evm.TU.Contig8.68	5.27	5.75	8.1	13.68	11.93	15.37	1.12377	4.96e-44	7.52e-44	XP_022192650.1|8.5e-292|HEAT repeat-containing protein 3 [Nilaparvata lugens]
evm.TU.Contig32.105	4.05	4.63	5.76	9.52	9.58	9.3	1.12398	9.25e-48	1.35e-47	XP_022196739.1|3.3e-182|telomerase Cajal body protein 1-like [Nilaparvata lugens]
evm.TU.Contig569.7	11.72	14.99	18.67	30.77	30.78	33.89	1.12434	5.87e-143	3.84e-143	XP_022186727.1|1.1e-213|ubiquitin carboxyl-terminal hydrolase 10 [Nilaparvata lugens]
evm.TU.Contig446.10	39.57	35.68	35.03	82.85	81.38	77.08	1.12443	4.96e-176	2.7e-176	XP_022185246.1|3.3e-188|WD repeat-containing protein 55 homolog [Nilaparvata lugens]
evm.TU.Contig31.151	7.21	5.33	9.9	16.53	15.1	16.4	1.12563	4.79e-76	5.14e-76	XP_022207226.1|0.0e+00|ubiquitin carboxyl-terminal hydrolase 31 [Nilaparvata lugens]
BGI_novel_G001023	9.43	8.87	18.96	28.69	26.07	25.63	1.1257	2.72e-10	8.03e-10
evm.TU.Contig448.17	20.41	13.6	31.59	42.15	46.76	43.91	1.12609	1.01e-191	5.1e-192	XP_022199663.1|3.1e-266|cGMP-dependent 3',5'-cyclic phosphodiesterase-like [Nilaparvata lugens]
evm.TU.Contig236.4	8.21	15.08	15.12	22.34	32.55	28.74	1.12616	3.86e-66	4.57e-66	XP_022197276.1|1.5e-184|histone-binding protein N1/N2-like [Nilaparvata lugens]
evm.TU.Contig8.86	6.67	7.25	10.77	19.01	17.39	16.67	1.12681	3.73e-113	2.97e-113	XP_022207187.1|0.0e+00|LOW QUALITY PROTEIN: dnaJ homolog subfamily C member 13 [Nilaparvata lugens]
evm.TU.Contig45.69	45.35	42.26	65.55	114.24	102.5	111	1.12716	4.32e-280	1.47e-280	XP_022198630.1|6.4e-165|glutaminyl-peptide cyclotransferase-like isoform X1 [Nilaparvata lugens]
evm.TU.Contig50.114	18.03	20.45	16.69	51.39	40.81	30.05	1.12723	5.17e-21	1.16e-20	XP_022189096.1|1.3e-21|E3 ubiquitin-protein ligase RNF13 [Nilaparvata lugens]
evm.TU.Contig1344.1	7.71	4.91	8.73	17.88	14.77	13.54	1.12729	5.33e-18	1.28e-17	XP_022189280.1|4.6e-113|calcium uptake protein 1 homolog, mitochondrial-like [Nilaparvata lugens]
evm.TU.Contig48.17	7.54	8.61	13.54	21.8	18.38	19.56	1.12801	8.64e-259	3.18e-259	XP_022192060.1|0.0e+00|la-related protein 1B isoform X1 [Nilaparvata lugens]
evm.TU.Contig98.56	9.33	7.23	8.58	20.9	18.1	20.99	1.12831	4.19e-77	4.45e-77	XP_022189410.1|0.0e+00|protein SON-like [Nilaparvata lugens]
evm.TU.Contig8.324	21.55	17.77	27.82	46.03	48.34	49.35	1.12874	2.2e-164	1.28e-164	XP_022199887.1|0.0e+00|peptide-N(4)-(N-acetyl-beta-glucosaminyl)asparagine amidase [Nilaparvata lugens]
evm.TU.Contig31.171	65.66	59.48	91.35	143.24	162.33	151.78	1.12892	0	0	XP_022189069.1|4.3e-225|proliferation-associated protein 2G4 [Nilaparvata lugens]
evm.TU.Contig1057.16	14.72	10.55	17.31	30.16	28.31	30.74	1.12898	2.22e-200	1.07e-200	XP_022198890.1|9.3e-128|acyl-protein thioesterase 1 [Nilaparvata lugens]
evm.TU.Contig42.113	7.2	5.5	10.21	18.15	14.8	16.21	1.12928	1.4e-38	2.3e-38	XP_022199436.1|1.1e-238|sphingomyelin synthase-related 1-like [Nilaparvata lugens]
evm.TU.Contig196.3	3.47	3.78	3.79	8.84	7.16	8.1	1.12932	3.59e-29	6.87e-29	XP_022204927.1|5.1e-194|E3 ubiquitin-protein ligase FANCL [Nilaparvata lugens]
evm.TU.Contig18.80	2.29	3.44	3.09	5.57	7.91	5.92	1.12953	7.64e-28	1.5e-27	XP_022203682.1|0.0e+00|microprocessor complex subunit DGCR8-like [Nilaparvata lugens]
evm.TU.Contig14.3	13.44	13.73	19.58	31.5	33.86	34.37	1.12994	0	0	XP_022207737.1|0.0e+00|myosin-VIIa isoform X1 [Nilaparvata lugens]
evm.TU.Contig1195.9	8.71	7.66	6.79	15.76	16.65	18.54	1.13012	3.54e-85	3.5e-85	XP_022195561.1|5.5e-181|uncharacterized protein LOC111053042 [Nilaparvata lugens]
evm.TU.Contig40.55	8.53	9.23	12.04	23.9	20.43	21.29	1.13017	6.77e-25	1.41e-24	XP_022197575.1|5.9e-100|phosphatidylglycerophosphatase and protein-tyrosine phosphatase 1 [Nilaparvata lugens]
evm.TU.Contig115.103	3.2	2.41	4.15	6.85	6.5	7.09	1.13047	1.64e-41	2.57e-41	XP_022202145.1|1.3e-243|uncharacterized protein LOC111058872, partial [Nilaparvata lugens]
evm.TU.Contig760.5	6.38	5.05	7.35	16.79	12.31	12.38	1.13064	4e-47	5.87e-47	XP_022191784.1|1.4e-63|uncharacterized protein LOC111049909 [Nilaparvata lugens]
BGI_novel_G000769	6.41	4.84	5.04	12.96	14.79	8.28	1.13173	6.9e-40	1.11e-39
evm.TU.Contig250.25	13.56	10.53	14.47	28.1	27.11	25.97	1.13174	3.39e-86	3.31e-86	XP_018910618.1|1.0e-182|PREDICTED: N-acetylglucosaminyl-phosphatidylinositol biosynthetic protein [Bemisia tabaci]
evm.TU.Contig157.92	9.13	8.08	11	22.53	20.5	18.29	1.132	2.69e-91	2.51e-91	XP_022202425.1|0.0e+00|protein FAM214A [Nilaparvata lugens]
evm.TU.Contig479.9	5.39	9.93	10.64	12.43	12.7	12.03	1.13251	3.32e-120	2.51e-120	XP_021933075.1|1.7e-129|synapse-associated protein 1 isoform X2 [Zootermopsis nevadensis]
evm.TU.Contig1444.4	2.03	2.67	4.86	5.81	6.14	6.68	1.13302	5.26e-46	7.8e-46	XP_022195082.1|0.0e+00|condensin-2 complex subunit D3-like [Nilaparvata lugens]
evm.TU.Contig8.93	7.67	6.88	9.59	17.97	18.23	16.79	1.13319	3.28e-95	2.97e-95	XP_022189804.1|0.0e+00|vacuolar protein sorting-associated protein 11 homolog [Nilaparvata lugens]
evm.TU.Contig88.38	15	32.32	29.11	41.08	49	51.96	1.13356	0	0	XP_022196150.1|2.3e-217|glycogen synthase kinase-3 beta-like [Nilaparvata lugens]
evm.TU.Contig973.13	3.4	3.18	3.81	8.05	6.92	7.74	1.13413	1.36e-33	2.41e-33	XP_021924447.1|0.0e+00|myotubularin-related protein 8 isoform X1 [Zootermopsis nevadensis]
evm.TU.Contig21.185	6.24	5.02	5.64	11.65	12.55	12.9	1.13433	1.05e-28	2.03e-28	XP_022190874.1|1.0e-259|protein salvador homolog 1-like [Nilaparvata lugens]
evm.TU.Contig421.1	12.24	11.01	12.7	25.52	28.17	25.05	1.13552	1.58e-107	1.31e-107	XP_014288864.1|3.4e-111|PREDICTED: transmembrane protein 47 isoform X2 [Halyomorpha halys]
evm.TU.Contig415.2	8.95	7	9.29	18.91	15.64	20.44	1.13566	5.63e-25	1.17e-24	XP_022195089.1|8.1e-146|sorting nexin-16-like [Nilaparvata lugens]
evm.TU.Contig48.29	4.83	4	11.65	14.59	13.72	15.02	1.13569	9.5e-32	1.73e-31	XP_018905605.1|3.9e-139|PREDICTED: protein goliath [Bemisia tabaci]
evm.TU.Contig104.40	4.59	3.4	7.16	10.23	9.74	12.49	1.13571	7.15e-30	1.35e-29	XP_022195440.1|1.6e-296|dolichyl pyrophosphate Man9GlcNAc2 alpha-1,3-glucosyltransferase [Nilaparvata lugens]
evm.TU.Contig30.104	5.72	7.47	7.97	16.91	14.2	13.67	1.13589	1.95e-89	1.85e-89	XP_022187107.1|3.8e-203|arginine/serine-rich protein PNISR-like isoform X1 [Nilaparvata lugens]
evm.TU.Contig21.49	12.34	10.79	14.53	27.96	26.74	27.46	1.13616	3.59e-110	2.9e-110	XP_022199215.1|7.2e-117|aftiphilin [Nilaparvata lugens]
evm.TU.Contig778.1_evm.TU.Contig778.2	3.69	3.45	4.26	8.64	8.01	8.39	1.13636	1.34e-115	1.04e-115	XP_022203788.1|6.4e-300|uncharacterized protein LOC111060432, partial [Nilaparvata lugens]
evm.TU.Contig14.60	20.32	19.01	27.51	42.76	36.4	35.72	1.13638	3.77e-217	1.69e-217	XP_022185413.1|4.6e-119|N-acylneuraminate-9-phosphatase [Nilaparvata lugens]
evm.TU.Contig8.314	15.95	13.9	13.86	35.25	29.57	31.52	1.13647	2.37e-36	4.04e-36	XP_022195137.1|4.2e-130|uncharacterized protein C1orf43 homolog [Nilaparvata lugens]
evm.TU.Contig222.27	22.24	30.41	17.86	56.93	44.9	45.61	1.13651	1.58e-123	1.17e-123	AQM57054.1|2.5e-125|cytochrome P450 CYP4C65, partial [Sogatella furcifera]
evm.TU.Contig46.5	3.42	4.52	4.44	9.55	9.25	8.38	1.13685	2.65e-28	5.15e-28	XP_021916926.1|2.0e-255|acetyl-coenzyme A synthetase [Zootermopsis nevadensis]
evm.TU.Contig52.16	6.67	6.34	7.76	14.63	16.97	13.91	1.13701	1.39e-61	1.73e-61	XP_022185331.1|5.0e-43|N-alpha-acetyltransferase 38, NatC auxiliary subunit [Nilaparvata lugens]
evm.TU.Contig202.39	3.43	4.01	4.18	5.68	5.04	6.84	1.13733	1.6e-25	3.29e-25	AID60351.1|5.0e-155|trypsin-17 [Nilaparvata lugens]
evm.TU.Contig30.198	12.92	9.25	16.74	30.58	26.76	27.23	1.13777	8.5e-25	1.77e-24	XP_016917156.1|4.7e-15|PREDICTED: uncharacterized protein LOC108000948 [Apis cerana]
evm.TU.Contig122.57	1.64	4.8	4.83	6.86	8.54	9.16	1.13786	2.47e-14	6.48e-14	XP_022193770.1|2.8e-166|beta-1,4-galactosyltransferase 7 [Nilaparvata lugens]
evm.TU.Contig37531.1	3.64	8.24	6.92	10.92	18.88	11.92	1.13796	9.5e-21	2.15e-20	XP_022207811.1|1.3e-152|osteopetrosis-associated transmembrane protein 1 [Nilaparvata lugens]
evm.TU.Contig143.65	7.07	12.09	13.01	20.51	25.65	24.31	1.13809	4.49e-107	3.73e-107	XP_022189056.1|0.0e+00|CSC1-like protein 2 isoform X1 [Nilaparvata lugens]
evm.TU.Contig13.330	38.45	35.27	50.79	89.02	83.06	98.53	1.13812	1.8e-153	1.11e-153	XP_022197081.1|1.0e-185|dimethyladenosine transferase 1, mitochondrial [Nilaparvata lugens]
evm.TU.Contig674.8	4.67	4.59	5.35	10.6	10.51	10.35	1.13815	1.4e-60	1.76e-60	XP_017968173.1|2.8e-52|PREDICTED: AF4/FMR2 family member 4 [Drosophila navojoa]
evm.TU.Contig266.38	2.95	3.12	3.24	6.57	6.12	7.46	1.13832	2.3e-34	4.05e-34	XP_022193510.1|1.6e-262|probable arginine--tRNA ligase, mitochondrial isoform X1 [Nilaparvata lugens]
evm.TU.Contig13.15	4.58	6.62	5.95	12.58	11.21	13.54	1.13835	2.58e-144	1.67e-144	XP_022188307.1|0.0e+00|lysosomal-trafficking regulator-like [Nilaparvata lugens]
evm.TU.Contig223.21	25.83	26.67	27.84	58.34	55.49	62.66	1.1386	5.82e-138	3.93e-138	XP_022190949.1|2.5e-227|GDP-Man:Man(3)GlcNAc(2)-PP-Dol alpha-1,2-mannosyltransferase [Nilaparvata lugens]
evm.TU.Contig30.46	67.88	55.16	92.43	158.84	140.55	167.38	1.13866	4.19e-233	1.74e-233	AOS87597.1|2.5e-175|annexin-B9 [Nilaparvata lugens]
evm.TU.Contig760.3	2.16	2.46	3.46	5.93	5.38	5.92	1.13885	3.79e-38	6.26e-38	XP_022198138.1|3.9e-237|neurogenic protein mastermind-like [Nilaparvata lugens]
evm.TU.Contig394.12	4.18	5.03	8.35	13.28	14.43	10.49	1.13908	2.61e-14	6.84e-14	XP_013999183.1|2.4e-07|PREDICTED: flocculation protein FLO11-like, partial [Salmo salar]
evm.TU.Contig8.117	7.51	6.27	11.72	17.68	17.96	19.38	1.13929	3.15e-58	4.08e-58	XP_022184836.1|0.0e+00|peptidylprolyl isomerase domain and WD repeat-containing protein 1 [Nilaparvata lugens]
evm.TU.Contig26.161	10.53	8.18	8.11	16.75	26.27	17.06	1.14078	1.3e-17	3.15e-17	XP_022196487.1|3.9e-67|extracellular tyrosine-protein kinase PKDCC-like [Nilaparvata lugens]
evm.TU.Contig50.109	4.09	6.14	6.23	9.66	10.19	15.66	1.14123	1.24e-40	1.97e-40	XP_022208040.1|1.9e-117|segmentation protein cap'n'collar-like [Nilaparvata lugens]
evm.TU.Contig46.77	5.6	6.5	5.32	11.86	13.87	13	1.14144	1.75e-32	3.15e-32	XP_022197495.1|7.6e-240|protein SHQ1 homolog [Nilaparvata lugens]
evm.TU.Contig220.6	6.12	13.71	13.91	16.98	30.84	26.36	1.1415	4.4e-60	5.57e-60	ERL93302.1|2.2e-199|hypothetical protein D910_10597 [Dendroctonus ponderosae]
evm.TU.Contig385.31	6.1	5.82	11.13	16.95	16.85	15.93	1.1415	1.26e-42	1.95e-42	XP_022191894.1|7.0e-281|protein halfway isoform X1 [Nilaparvata lugens]
evm.TU.Contig13.173	2.74	2.47	3.78	5.63	6.97	6.92	1.14151	1.72e-21	3.83e-21	XP_018907222.1|5.5e-108|PREDICTED: longitudinals lacking protein, isoforms A/B/D/L-like isoform X2 [Bemisia tabaci]
evm.TU.Contig66.34	41.72	38.53	44.34	80.12	88.5	105.83	1.14204	7.31e-57	9.61e-57	XP_022207695.1|6.4e-84|ubiquitin-conjugating enzyme E2 L3 [Nilaparvata lugens]
evm.TU.Contig498.28	8.21	6.89	12.16	15.98	18.43	24.55	1.14309	6.56e-71	7.39e-71	XP_022188006.1|0.0e+00|S-adenosyl-L-methionine-dependent tRNA 4-demethylwyosine synthase-like [Nilaparvata lugens]
evm.TU.Contig649.8	13.27	7.02	19.5	27.49	26.23	32.05	1.14339	8.02e-26	1.64e-25	XP_022207700.1|3.1e-75|ashwin-like [Nilaparvata lugens]
evm.TU.Contig922.10	17.04	12.87	18.07	33.24	31.49	34.72	1.14354	1.69e-90	1.59e-90	XP_022190450.1|2.3e-175|palmitoyltransferase ZDHHC3-like [Nilaparvata lugens]
evm.TU.Contig968.2	18.26	16.12	21.93	38.59	45.01	39.74	1.14359	2.05e-145	1.32e-145	XP_022196276.1|4.7e-242|probable ATP-dependent RNA helicase pitchoune [Nilaparvata lugens]
evm.TU.Contig479.28	4.91	5.15	6.11	13.36	11.43	10.8	1.14457	6.13e-21	1.38e-20	XP_022184456.1|1.2e-130|serum response factor homolog [Nilaparvata lugens]
evm.TU.Contig113.76	7.19	5.28	10.04	20.06	15.42	13.83	1.14474	8.5e-11	2.47e-10	XP_022197799.1|1.3e-59|probable RNA-binding protein 18 [Nilaparvata lugens]
evm.TU.Contig238.5	14.5	9.83	12.13	29.37	24.41	26.81	1.14474	2.99e-28	5.8e-28	XP_022207775.1|9.8e-118|peroxisomal membrane protein 11C [Nilaparvata lugens]
evm.TU.Contig454.4	43.79	43.05	53.79	107.14	94.38	106.66	1.14484	0	0	XP_022186126.1|0.0e+00|LOW QUALITY PROTEIN: actin-binding LIM protein 3-like [Nilaparvata lugens]
evm.TU.Contig13.241	4.66	6.14	7.86	12.08	17.19	11.73	1.14487	1.9e-54	2.57e-54	XP_022188714.1|0.0e+00|LOW QUALITY PROTEIN: mitotic spindle assembly checkpoint protein MAD1 [Nilaparvata lugens]
evm.TU.Contig157.91	3.37	3.51	4.98	9.22	7.83	8.8	1.14517	6.52e-47	9.58e-47	XP_022202427.1|0.0e+00|transcription initiation factor TFIID subunit 3-like isoform X2 [Nilaparvata lugens]
evm.TU.Contig152.32	9.41	8.35	18.68	30.42	23.39	24.43	1.14548	3.37e-86	3.29e-86	XP_022189350.1|2.5e-198|uncharacterized protein LOC111047807 [Nilaparvata lugens]
evm.TU.Contig496.27	5.16	5.83	6.3	11.64	12.82	13.44	1.14553	1.88e-78	1.97e-78	XP_022191748.1|0.0e+00|uncharacterized protein LOC111049879 [Nilaparvata lugens]
BGI_novel_G000429	8.23	5.44	16.85	24.99	17.51	22.45	1.14608	2.02e-57	2.64e-57
evm.TU.Contig144.21	105.42	94.39	135.82	256.17	234.76	243.41	1.1465	0	0	XP_022202830.1|0.0e+00|transmembrane 9 superfamily member 2 [Nilaparvata lugens]
evm.TU.Contig29192.1	13.91	10.54	19.72	26.06	40.23	30.73	1.14776	1.97e-32	3.56e-32	XP_022188169.1|9.5e-126|dnaJ homolog subfamily C member 2 [Nilaparvata lugens]
evm.TU.Contig229.27	10.44	6.37	11.05	27.09	20.46	22.8	1.14795	1.27e-92	1.17e-92	XP_022184551.1|9.3e-203|heparan sulfate 2-O-sulfotransferase 1 [Nilaparvata lugens]
evm.TU.Contig25.189	6.62	6.09	6.73	17.34	11.87	14.45	1.14851	9.57e-65	1.15e-64	XP_022200441.1|2.8e-216|serine/threonine-protein kinase NIM1-like isoform X1 [Nilaparvata lugens]
evm.TU.Contig31.41	9.11	8.67	14.67	26.31	21.45	23.88	1.14892	3.31e-177	1.79e-177	XP_022193669.1|0.0e+00|activin receptor type-2A-like [Nilaparvata lugens]
evm.TU.Contig25.21	9.19	9.55	9.89	20.94	16.87	20.44	1.14964	1.67e-186	8.7e-187	XP_022207757.1|0.0e+00|type II inositol 3,4-bisphosphate 4-phosphatase-like [Nilaparvata lugens]
evm.TU.Contig1781.4	26.92	30.13	32.33	72.35	61.27	65.09	1.15118	5.06e-89	4.8e-89	XP_022205800.1|7.3e-98|probable glucosamine 6-phosphate N-acetyltransferase [Nilaparvata lugens]
evm.TU.Contig226.14	2.67	3.72	5.2	9.05	10.13	6.45	1.15121	5.39e-73	5.96e-73	XP_022196968.1|0.0e+00|dual specificity tyrosine-phosphorylation-regulated kinase 2 isoform X3 [Nilaparvata lugens]
evm.TU.Contig346.17	8.16	8.97	11.64	20.32	21.42	21.53	1.15133	3.12e-60	3.95e-60	XP_022194584.1|1.0e-248|tether containing UBX domain for GLUT4 [Nilaparvata lugens]
evm.TU.Contig307.18	19.83	20.1	23.69	50.47	45.45	43.15	1.15303	1.21e-131	8.52e-132	XP_022184473.1|2.1e-310|LOW QUALITY PROTEIN: collagen type IV alpha-3-binding protein-like [Nilaparvata lugens]
evm.TU.Contig97.46	19.67	23.93	24.71	46.13	47.75	50.39	1.15317	0	0	XP_022185726.1|0.0e+00|adenomatous polyposis coli homolog [Nilaparvata lugens]
evm.TU.Contig649.83	13.27	12.51	14.13	25.81	30.35	32.44	1.15332	1.46e-45	2.18e-45	XP_022193417.1|3.1e-133|surfeit locus protein 6 homolog [Nilaparvata lugens]
evm.TU.Contig100.190	25.04	22.33	29.42	51.1	58.46	47.28	1.15348	1.42e-141	9.37e-142	XP_022184258.1|1.9e-63|protein KRTCAP2 homolog [Nilaparvata lugens]
evm.TU.Contig1617.4	2.8	3.22	4.39	7.69	6.94	8.19	1.15358	2.79e-22	6.1e-22	XP_022187435.1|1.9e-292|lariat debranching enzyme-like [Nilaparvata lugens]
evm.TU.Contig78.71	2.11	3.61	6.74	6.72	10.85	9.41	1.15368	1.4e-71	1.56e-71	XP_022202001.1|0.0e+00|condensin complex subunit 1-like [Nilaparvata lugens]
evm.TU.Contig562.28	7.37	4.79	4.3	10.57	15.01	11.64	1.15376	7.61e-18	1.83e-17	XP_022189169.1|2.0e-35|uncharacterized protein LOC111047670 [Nilaparvata lugens]
evm.TU.Contig45.119	34.6	33.71	41.95	83.36	76.59	80.56	1.15396	0	0	XP_022193101.1|0.0e+00|pyridoxal-dependent decarboxylase domain-containing protein 1 isoform X1 [Nilaparvata lugens]
evm.TU.Contig691.10	4.82	4.62	6.22	12.22	12.31	12	1.15402	1.27e-67	1.48e-67	XP_022193856.1|0.0e+00|probable Ras GTPase-activating protein, partial [Nilaparvata lugens]
evm.TU.Contig172.51	30.41	16.55	35.66	60.58	56.17	63.83	1.15409	4.9e-116	3.81e-116	XP_022189516.1|3.9e-194|transcription factor SOX-11-like [Nilaparvata lugens]
evm.TU.Contig196.8	3.98	3.21	5.82	9.93	8.06	10.08	1.15411	2.45e-21	5.47e-21	XP_021917500.1|2.3e-159|tyrosine-protein kinase Abl isoform X8 [Zootermopsis nevadensis]
evm.TU.Contig0.207	6.54	9.89	11.49	21.47	18.64	21.36	1.15418	2.57e-38	4.25e-38	XP_022187366.1|1.1e-211|SWI/SNF-related matrix-associated actin-dependent regulator of chromatin subfamily B member 1 [Nilaparvata lugens]
evm.TU.Contig910.4	21.73	36.56	35.37	80.09	64.6	63.13	1.1546	5.81e-108	4.79e-108	BAN20838.1|5.2e-112|4-hydroxybutyrate Co-A transferase [Riptortus pedestris]
evm.TU.Contig216.30	10.79	9.71	18.23	24.64	25.57	27.16	1.15495	2.53e-304	8e-305	XP_014278254.1|0.0e+00|PREDICTED: plasma membrane calcium-transporting ATPase 2 isoform X5 [Halyomorpha halys]
evm.TU.Contig419.2	3.83	2.65	3.97	7.43	7.64	7.88	1.15515	5.84e-70	6.66e-70	XP_022186522.1|0.0e+00|LOW QUALITY PROTEIN: transcriptional activator Myb [Nilaparvata lugens]
evm.TU.Contig61.1	5.95	5.56	6.08	13.02	12.46	13.68	1.15515	3.34e-149	2.1e-149	XP_022185164.1|0.0e+00|focal adhesion kinase 1 isoform X1 [Nilaparvata lugens]
evm.TU.Contig77.21	4.14	4.98	4.51	9.85	8.77	11.07	1.15626	1.31e-99	1.14e-99	XP_022189904.1|6.4e-225|heat shock factor protein 1 [Nilaparvata lugens]
evm.TU.Contig605.1	6.24	7.36	6.55	15.4	15.78	13.94	1.15656	1.41e-57	1.84e-57	XP_022207580.1|0.0e+00|RAD50-interacting protein 1 [Nilaparvata lugens]
evm.TU.Contig261.58	8.8	6.81	11.91	21.46	19.5	19.33	1.15665	4.14e-129	2.96e-129	XP_022197050.1|0.0e+00|alpha-mannosidase 2 [Nilaparvata lugens]
evm.TU.Contig266.55	7.72	6.41	10.55	16.89	18.17	19.16	1.15716	8.39e-56	1.12e-55	XP_011632693.1|5.9e-150|PREDICTED: serine/threonine-protein phosphatase 2A regulatory subunit B'' subunit gamma-like [Pogonomyrmex barbatus]
evm.TU.Contig649.84	14	13.45	21.67	36.64	33.96	38.5	1.15722	4.99e-255	1.89e-255	XP_022193435.1|0.0e+00|rab GTPase-activating protein 1-like [Nilaparvata lugens]
evm.TU.Contig206.2	16.87	20.81	24.02	46.22	43.09	47.27	1.15759	7.63e-108	6.29e-108	XP_022189923.1|2.3e-156|protein odr-4 homolog [Nilaparvata lugens]
evm.TU.Contig170.50	22.01	19.5	26.85	53.95	45.96	54.7	1.15768	4.63e-292	1.51e-292	XP_022192947.1|0.0e+00|septin-7 [Nilaparvata lugens]
evm.TU.Contig911.1	9.57	13.81	19.98	32.51	30.31	33.61	1.15785	5.69e-36	9.76e-36	KFB44741.1|7.3e-23|AGAP004396-PA-like protein [Anopheles sinensis]
evm.TU.Contig307.66	4	9.4	13.16	14.95	24.75	18.57	1.15837	1.62e-104	1.37e-104	XP_022190224.1|0.0e+00|uncharacterized protein LOC111048611 isoform X2 [Nilaparvata lugens]
evm.TU.Contig252.6	6.03	7.22	7.55	16.5	13.93	16.97	1.15887	2.22e-19	5.15e-19	XP_022185348.1|2.9e-128|CCR4-NOT transcription complex subunit 11 [Nilaparvata lugens]
evm.TU.Contig972.1	12.64	13.02	25.12	42.24	43.11	29.39	1.15898	1.73e-09	5.27e-09	XP_022191165.1|1.2e-33|striatin-3 [Nilaparvata lugens]
evm.TU.Contig191.35	5.88	6.94	6.57	21.2	10.07	11.93	1.15992	4.85e-31	8.96e-31	XP_022205172.1|2.2e-14|uncharacterized protein LOC111061788 [Nilaparvata lugens]
evm.TU.Contig113.86	23.59	24.56	21.63	46.55	52.83	57.34	1.16136	1.53e-171	8.53e-172	XP_022195010.1|0.0e+00|protein sly1 homolog [Nilaparvata lugens]
evm.TU.Contig13.248	4.99	5.26	9.55	14.23	12.76	16.29	1.16169	1.96e-16	4.86e-16	XP_022188725.1|6.1e-128|MOB-like protein phocein [Nilaparvata lugens]
evm.TU.Contig137.50	7.14	8.71	10.85	20.93	18.27	19.21	1.16183	9.46e-147	6.05e-147	XP_022185775.1|0.0e+00|contactin-like [Nilaparvata lugens]
evm.TU.Contig522.11	4.53	3.78	3.49	6.92	9.38	12.01	1.16243	1.52e-28	2.95e-28	XP_021941077.1|1.1e-28|zinc finger protein 271-like isoform X3 [Zootermopsis nevadensis]
evm.TU.Contig227.1	4.12	3.77	4.76	9.83	9.63	8.64	1.16264	2.65e-31	4.89e-31	XP_022187933.1|1.0e-297|dual specificity mitogen-activated protein kinase kinase 7-like isoform X3 [Nilaparvata lugens]
evm.TU.Contig0.310	34.82	37.81	35.62	83.73	76.32	80.76	1.16386	0	0	XP_015515547.1|0.0e+00|PREDICTED: protein transport protein Sec24C [Neodiprion lecontei]
evm.TU.Contig8.16_evm.TU.Contig8.17	2.71	5.37	6.37	10.76	11.32	9.23	1.16398	7.92e-35	1.38e-34
evm.TU.Contig2.75	10.96	11.99	16.07	27.29	30.38	27.77	1.16413	1.02e-142	6.66e-143	XP_022196567.1|6.0e-261|chitinase-3-like protein 2 [Nilaparvata lugens]
evm.TU.Contig291.21	6.65	6.63	10.76	18.28	17.55	19.15	1.16414	7.4e-46	1.1e-45	XP_022199004.1|2.3e-203|transmembrane protein 268-like [Nilaparvata lugens]
evm.TU.Contig2.66	10.46	11.03	12.89	27.56	25.91	23.24	1.16418	3.32e-73	3.67e-73	XP_021942398.1|4.2e-95|ras suppressor protein 1 [Zootermopsis nevadensis]
evm.TU.Contig25.41	6.91	7.43	17.32	20.15	18.04	16.2	1.16543	2.04e-191	1.03e-191	XP_022192788.1|5.4e-88|tumor protein p53-inducible nuclear protein 2 [Nilaparvata lugens]
evm.TU.Contig42.103	22.77	22.74	27.26	49.02	46.31	52.65	1.16581	0	0	XP_022193037.1|3.5e-187|tRNA (uracil(54)-C(5))-methyltransferase homolog-B-like isoform X1 [Nilaparvata lugens]
evm.TU.Contig8.209	373.93	380.34	439.49	913.72	952.01	1015.91	1.16645	0	0	XP_022183924.1|2.1e-274|protein disulfide-isomerase A3 [Nilaparvata lugens]
evm.TU.Contig0.301	33	25.12	31.29	71.12	60.99	71.24	1.16656	5.71e-242	2.27e-242	XP_022189799.1|9.7e-205|LOW QUALITY PROTEIN: progestin and adipoQ receptor family member 3 [Nilaparvata lugens]
evm.TU.Contig282.12	15.21	23.82	33.2	51.72	56.51	46.34	1.16669	1.7e-114	1.33e-114	XP_014251253.1|1.8e-90|PREDICTED: CUGBP Elav-like family member 1 isoform X1 [Cimex lectularius]
evm.TU.Contig307.84	2.68	2.88	6.2	8.43	8.01	9.13	1.16685	3.43e-28	6.68e-28	XP_022197666.1|2.1e-130|uncharacterized protein LOC111054859 [Nilaparvata lugens]
evm.TU.Contig293.9	16.91	18.91	35.28	53.36	50.75	50.45	1.16698	1.27e-145	8.17e-146	XP_014276484.1|7.2e-63|PREDICTED: CUGBP Elav-like family member 2 isoform X1 [Halyomorpha halys]
evm.TU.Contig152.34	2.94	3.49	3.56	8.68	7.46	6.77	1.16718	1.77e-41	2.79e-41	XP_022195729.1|1.8e-229|isovaleryl-CoA dehydrogenase, mitochondrial-like [Nilaparvata lugens]
evm.TU.Contig307.21	7.07	3.83	8.41	18.27	13.48	10.94	1.16738	4.96e-27	9.88e-27	XP_022199083.1|2.3e-193|uncharacterized protein LOC111056067 isoform X1 [Nilaparvata lugens]
evm.TU.Contig65.110	9.26	7.98	11.62	20.96	23.96	19.42	1.16773	1.78e-68	2.05e-68	XP_022189570.1|4.5e-274|biotin--protein ligase-like [Nilaparvata lugens]
evm.TU.Contig20.186	6.03	4.59	7.4	14.04	13.21	12.81	1.16797	1.18e-21	2.61e-21	XP_022199116.1|2.5e-103|uncharacterized protein LOC111056101 [Nilaparvata lugens]
evm.TU.Contig456.3	32.7	31.94	37.72	72.27	78.09	78.91	1.16814	2.75e-262	9.97e-263	XP_022199714.1|2.1e-260|mitochondrial proton/calcium exchanger protein isoform X3 [Nilaparvata lugens]
evm.TU.Contig236.8	9.75	5.6	15.83	22.4	25.63	20.63	1.16818	1.73e-24	3.61e-24	XP_022193054.1|1.1e-121|BTB/POZ domain-containing protein KCTD5 [Nilaparvata lugens]
evm.TU.Contig111.22	135.11	115.87	175.11	331.72	312.65	303.06	1.16836	0	0	XP_022202892.1|2.0e-186|PDZ domain-containing protein GIPC3-like [Nilaparvata lugens]
evm.TU.Contig739.30	23.33	17.24	20.42	51.38	40.54	44.62	1.16851	4.51e-134	3.12e-134	XP_022205024.1|6.5e-196|STE20-related kinase adapter protein alpha-like [Nilaparvata lugens]
evm.TU.Contig1277.1	32.76	26.44	34.94	67.89	66.79	73.12	1.16923	8.72e-240	3.5e-240	XP_022203194.1|8.1e-254|acetyl-coenzyme A transporter 1 isoform X1 [Nilaparvata lugens]
evm.TU.Contig71.46	2.8	4.28	3.62	9.15	6.75	8.15	1.16978	1.41e-17	3.42e-17	XP_022187423.1|4.9e-197|LOW QUALITY PROTEIN: protein fork head-like [Nilaparvata lugens]
evm.TU.Contig537.2	3.2	3.19	4.79	8.61	7.49	8.64	1.16998	2.79e-22	6.12e-22	XP_022198474.1|1.0e-126|uncharacterized protein LOC111055565 [Nilaparvata lugens]
evm.TU.Contig90.69	15.83	27.03	25.33	46.79	50.61	55.74	1.17013	2.2e-50	3.1e-50	XP_022198984.1|8.5e-95|protein FAM177A1 [Nilaparvata lugens]
evm.TU.Contig14522.1	18.17	29.29	21.25	54.45	45.57	55.41	1.17054	2.72e-27	5.38e-27	XP_022194079.1|3.0e-58|triokinase/FMN cyclase-like [Nilaparvata lugens]
evm.TU.Contig223.49	206.54	126.01	283.83	450.38	410.43	425.6	1.17089	0	0	XP_022207409.1|5.3e-187|S-adenosylmethionine decarboxylase proenzyme isoform X2 [Nilaparvata lugens]
evm.TU.Contig287.2	4.45	5.21	6.51	13.17	10	12.79	1.17128	6.45e-39	1.05e-38	XP_022190294.1|6.8e-174|zinc finger CCCH domain-containing protein 14-like, partial [Nilaparvata lugens]
evm.TU.Contig14.24	5.48	6.92	9.75	17.5	15.75	12.38	1.17221	1.08e-57	1.41e-57	XP_022186565.1|1.7e-157|mitochondrial uncoupling protein Bmcp [Nilaparvata lugens]
evm.TU.Contig535.1	15.67	13.37	14.98	29.71	31.31	38.12	1.17242	8.65e-27	1.73e-26	XP_022207505.1|4.6e-78|uncharacterized protein LOC111064131 [Nilaparvata lugens]
evm.TU.Contig720.7	3.66	5.77	2.96	10.27	9.76	9.04	1.17274	3.54e-35	6.14e-35	XP_022197362.1|5.2e-174|uncharacterized protein LOC111054616 [Nilaparvata lugens]
evm.TU.Contig79.100	5.19	6.3	9.42	15.85	15.66	14.94	1.17308	1.61e-25	3.31e-25	XP_021935401.1|3.2e-175|WD repeat-containing protein 82 [Zootermopsis nevadensis]
evm.TU.Contig330.8	24.61	25.66	34.69	59.05	66.11	64.52	1.17315	3.02e-194	1.51e-194	XP_022197609.1|0.0e+00|GPI transamidase component PIG-T [Nilaparvata lugens]
evm.TU.Contig192.53	16.32	15.51	17.77	39.52	34.36	37.5	1.17331	1.15e-82	1.16e-82	XP_022193671.1|3.3e-202|prolactin regulatory element-binding protein [Nilaparvata lugens]
evm.TU.Contig109.41	5.08	4.05	8.43	11.2	15.99	11.76	1.17385	1.15e-27	2.27e-27	XP_022190439.1|6.8e-130|uncharacterized protein LOC111048775 isoform X3 [Nilaparvata lugens]
evm.TU.Contig213.33	7.23	9.22	14.55	20.61	20.29	19.9	1.17392	9.95e-188	5.15e-188	XP_022207798.1|2.2e-145|PQ-loop repeat-containing protein 1-like isoform X2 [Nilaparvata lugens]
evm.TU.Contig17187.1	9.5	7.14	7.95	17.52	17.28	20.75	1.17415	4.25e-17	1.04e-16	XP_022198706.1|1.8e-85|UDP-glucuronosyltransferase 2B10-like [Nilaparvata lugens]
evm.TU.Contig1472.10	106.71	123.06	173.49	302.81	323.7	296.87	1.17484	0	0	XP_012269893.1|2.8e-131|nucleosome assembly protein 1-like 1 isoform X1 [Athalia rosae]
evm.TU.Contig1686.1	2.61	2.73	3.91	5.25	6.68	8.66	1.17492	2.72e-11	7.77e-11	XP_022193595.1|2.8e-77|AF4/FMR2 family member 4 [Nilaparvata lugens]
evm.TU.Contig374.30	4.45	4.06	6.23	12.25	10.09	10.24	1.17497	1.49e-103	1.27e-103	XP_022185720.1|0.0e+00|B-cell lymphoma/leukemia 11A [Nilaparvata lugens]
evm.TU.Contig1.119	3.16	2.63	4.99	6.97	8.23	8.87	1.17498	1.67e-165	9.6e-166	XP_014288784.1|0.0e+00|PREDICTED: protein sidekick isoform X2 [Halyomorpha halys]
evm.TU.Contig394.8	9.63	14.39	17.57	33.19	35.49	25.06	1.17573	2.41e-25	4.98e-25	XP_021913842.1|5.2e-36|CTD nuclear envelope phosphatase 1 homolog isoform X2 [Zootermopsis nevadensis]
evm.TU.Contig287.14	5.65	6.02	9.44	17.24	17.69	11.58	1.17581	1.78e-41	2.8e-41	XP_022188438.1|1.1e-214|SH3 domain-containing protein Dlish [Nilaparvata lugens]
evm.TU.Contig47.47	78.89	86.64	82.04	180.77	171.17	195.38	1.17581	0	0	AGE12620.1|0.0e+00|agonaute 2, partial [Sogatella furcifera]
evm.TU.Contig77.35	30.33	28.24	37.14	68.7	66.42	67.45	1.17623	1.11e-173	6.13e-174	XP_022188122.1|1.1e-37|Golgi phosphoprotein 3 homolog sauron isoform X1 [Nilaparvata lugens]
evm.TU.Contig389.9	3.46	3.81	4.96	8.83	9.56	8.97	1.17726	5.23e-43	8.06e-43	XP_022189008.1|0.0e+00|zinc finger protein 3 homolog isoform X1 [Nilaparvata lugens]
evm.TU.Contig0.249	9.76	10.96	12.78	24.82	24.73	25.71	1.17758	1.37e-112	1.1e-112	XP_022192023.1|0.0e+00|LOW QUALITY PROTEIN: tetratricopeptide repeat protein 27-like [Nilaparvata lugens]
evm.TU.Contig257.16	55.13	56.29	57.66	116.3	121.17	145.11	1.17763	0	0	XP_022192531.1|7.2e-208|E3 ubiquitin-protein ligase synoviolin B-like [Nilaparvata lugens]
evm.TU.Contig427.17	3.41	2.23	4.4	7.08	7.91	7.37	1.17838	2.24e-19	5.19e-19	XP_022195252.1|3.6e-159|uncharacterized protein LOC111052779 isoform X2 [Nilaparvata lugens]
evm.TU.Contig1067.10	2.99	3.37	5.52	8.7	8.79	8.88	1.17935	1.58e-39	2.55e-39	XP_014240232.1|2.8e-247|PREDICTED: CCR4-NOT transcription complex subunit 3 isoform X2 [Cimex lectularius]
evm.TU.Contig401.3	3.52	4.12	6.76	10.2	13.54	10.34	1.17949	1.46e-47	2.13e-47	XP_022184290.1|1.0e-225|tubulin-specific chaperone E [Nilaparvata lugens]
evm.TU.Contig13.357	4.24	4.35	4.35	9.56	10.15	9.68	1.18033	2.53e-18	6.02e-18	XP_022189333.1|8.2e-185|uncharacterized protein LOC111047797 isoform X1 [Nilaparvata lugens]
evm.TU.Contig1129.1_evm.TU.Contig1129.2	4.94	3.64	6.43	10.63	11.65	12.42	1.18093	1.33e-72	1.47e-72	XP_018896468.1|0.0e+00|PREDICTED: Ca(2+)/calmodulin-responsive adenylate cyclase isoform X3 [Bemisia tabaci]
evm.TU.Contig30165.1	8.32	10.3	12.15	25.82	21.02	22.56	1.18158	5e-18	1.2e-17	XP_022193449.1|9.5e-78|zinc transporter 7 [Nilaparvata lugens]
evm.TU.Contig555.32	9.8	13.05	13	26.33	25.32	29.35	1.18172	4.35e-80	4.49e-80	XP_022190537.1|1.5e-236|KAT8 regulatory NSL complex subunit 2 [Nilaparvata lugens]
evm.TU.Contig691.19	14.39	9.25	23.11	37.47	33.64	34.49	1.1819	1.43e-10	4.19e-10	XP_022203780.1|7.4e-34|band 7 protein AGAP004871-like isoform X2 [Nilaparvata lugens]
evm.TU.Contig389.17	7.61	5.84	10.04	18.57	15.34	16.05	1.18235	6.5e-116	5.05e-116	XP_022185931.1|0.0e+00|uncharacterized protein LOC111044961 [Nilaparvata lugens]
evm.TU.Contig223.75	6.17	7.24	8.58	17.21	16.46	14.63	1.18257	4.62e-216	2.08e-216	XP_014255605.1|0.0e+00|PREDICTED: arginine-glutamic acid dipeptide repeats protein [Cimex lectularius]
evm.TU.Contig649.33	9.19	10.44	11.26	22.28	21.45	25.97	1.18258	8.75e-279	3e-279	XP_022189004.1|0.0e+00|activating signal cointegrator 1 complex subunit 3 [Nilaparvata lugens]
evm.TU.Contig78.238	5.07	6.25	7.47	15.45	15.62	11.64	1.18274	8.61e-11	2.5e-10	XP_022189594.1|4.4e-77|uncharacterized protein LOC111048062 [Nilaparvata lugens]
evm.TU.Contig974.7	3.32	2.57	4.07	6.92	7.77	7.49	1.18283	8.24e-59	1.06e-58	XP_022191461.1|4.5e-73|PHD finger protein 12-like isoform X2 [Nilaparvata lugens]
evm.TU.Contig27880.1	17.51	11.39	14.85	31.3	36.33	32.03	1.18354	3.17e-36	5.41e-36	XP_022191454.1|3.0e-98|protein SDE2 homolog [Nilaparvata lugens]
evm.TU.Contig92.22	1.66	2.86	4.4	6.38	8.89	7.39	1.18361	8.08e-47	1.19e-46	XP_022196687.1|1.2e-231|COPII coat assembly protein sec16 [Nilaparvata lugens]
BGI_novel_G001040	2.53	3.71	2.96	6.87	8.07	6.16	1.18427	5e-10	1.49e-09
evm.TU.Contig326.16	6.77	6.5	12.14	21.95	18.3	16.49	1.18569	1.18e-23	2.5e-23	XP_022202476.1|2.8e-126|coenzyme Q-binding protein COQ10 homolog B, mitochondrial-like isoform X1 [Nilaparvata lugens]
evm.TU.Contig35661.1	5.08	6.72	7.69	11.21	11.15	21.28	1.18589	7.3e-09	2.28e-08	XP_022185830.1|8.5e-55|E3 ubiquitin-protein ligase ZNF598 [Nilaparvata lugens]
evm.TU.Contig20.81	3.81	3.48	5.74	13.06	7.91	8.22	1.18606	8.71e-12	2.45e-11	XP_022204805.1|3.1e-116|CDP-diacylglycerol--inositol 3-phosphatidyltransferase-like [Nilaparvata lugens]
evm.TU.Contig34039.2	18.79	19.35	22.36	41.3	43.86	51.74	1.1861	4.87e-79	5.08e-79	XP_022195010.1|1.8e-168|protein sly1 homolog [Nilaparvata lugens]
evm.TU.Contig454.13	3.44	4.15	4.48	8.68	8.39	8.84	1.18613	6.2e-172	3.46e-172	XP_022186132.1|0.0e+00|histone acetyltransferase KAT6A isoform X1 [Nilaparvata lugens]
evm.TU.Contig292.22	6.32	6.55	9.71	18.83	13.89	15.68	1.18664	4.19e-44	6.35e-44	XP_022190727.1|6.6e-179|galactosylgalactosylxylosylprotein 3-beta-glucuronosyltransferase S [Nilaparvata lugens]
evm.TU.Contig45.2	8.09	10.01	10.2	22.94	19.06	22.01	1.18725	1.47e-120	1.11e-120	XP_022207507.1|5.8e-250|cyclin-T2-like [Nilaparvata lugens]
evm.TU.Contig64.77	10.06	8.96	15.86	26.69	24.66	23.65	1.18759	1.7e-96	1.52e-96	XP_022205088.1|1.4e-244|Golgi integral membrane protein 4-like [Nilaparvata lugens]
evm.TU.Contig14.62	3.12	2.43	5.6	7.95	8.48	8.32	1.18809	6.2e-23	1.34e-22	XP_022184091.1|1.6e-234|DNA polymerase lambda-like [Nilaparvata lugens]
evm.TU.Contig8.245	233.06	202.95	230.37	465.23	475.23	535.36	1.18837	0	0	XP_022187321.1|2.9e-191|excitatory amino acid transporter 1-like [Nilaparvata lugens]
evm.TU.Contig86.74	10.96	12.1	23.29	33.79	35.19	34.81	1.18838	3.75e-23	8.05e-23	XP_022193376.1|1.4e-64|uncharacterized protein LOC111051224 [Nilaparvata lugens]
evm.TU.Contig261.48	10.43	14.36	18.82	28.41	39.05	33.89	1.18918	8.73e-232	3.63e-232	XP_021941637.1|0.0e+00|serine/threonine-protein phosphatase 4 regulatory subunit 3 isoform X2 [Zootermopsis nevadensis]
evm.TU.Contig8.40	4.06	5.01	5.44	11.69	9.79	13.3	1.18943	6.46e-35	1.12e-34	XP_022185528.1|3.0e-168|CDK-activating kinase assembly factor MAT1 [Nilaparvata lugens]
evm.TU.Contig290.20	20.3	19.67	32.06	56.74	49.87	53.34	1.18945	5.64e-196	2.8e-196	XP_022200808.1|2.3e-290|stromelysin-2-like [Nilaparvata lugens]
evm.TU.Contig49.22	14.26	13.51	17.33	36.5	39.99	26.79	1.19034	1.33e-27	2.62e-27	XP_022206471.1|1.5e-57|coiled-coil domain-containing protein 43 [Nilaparvata lugens]
evm.TU.Contig377.68	3.51	4.84	2.54	9.02	9.98	6.47	1.19045	1.29e-10	3.77e-10	XP_008474574.1|1.3e-24|PREDICTED: uncharacterized protein LOC103511623 [Diaphorina citri]
evm.TU.Contig852.2	2.64	1.79	3.36	6.07	6.37	5.32	1.19045	1.29e-10	3.77e-10	XP_022202140.1|1.1e-83|uncharacterized protein LOC111058866 [Nilaparvata lugens]
evm.TU.Contig229.26	3.41	3.21	4.07	7.21	7.8	7.39	1.19065	2.78e-162	1.62e-162	XP_018906470.1|0.0e+00|PREDICTED: multiple epidermal growth factor-like domains protein 8 [Bemisia tabaci]
evm.TU.Contig51.35	21.22	26.63	25.82	60.48	54.67	52.91	1.19096	7.7e-221	3.36e-221	XP_022185557.1|0.0e+00|uncharacterized transmembrane protein DDB_G0289901-like [Nilaparvata lugens]
evm.TU.Contig32.58	17.04	22.38	31.98	50.29	55.01	52.99	1.19097	4.15e-248	1.61e-248	XP_022197143.1|1.2e-251|dnaJ homolog subfamily C member 7-like isoform X2 [Nilaparvata lugens]
evm.TU.Contig100.101	7.47	6.66	5.91	13.59	10.75	23.11	1.19102	6.62e-40	1.06e-39	XP_022192966.1|1.2e-56|uncharacterized protein LOC111050896 [Nilaparvata lugens]
evm.TU.Contig18.11	2.92	3.42	4.94	6.44	10.31	8.7	1.19102	5.33e-40	8.56e-40	XP_022187350.1|0.0e+00|gamma-tubulin complex component 5 [Nilaparvata lugens]
evm.TU.Contig307.73	498.29	523.56	477.79	1326.78	1107.48	1013.75	1.19104	0	0	XP_022196962.1|8.7e-104|probable phospholipid hydroperoxide glutathione peroxidase [Nilaparvata lugens]
evm.TU.Contig18.240	11.48	12.86	17.51	29.94	29.55	33.66	1.19115	3.31e-177	1.79e-177	XP_018578757.1|5.5e-241|PREDICTED: beta-arrestin-1 isoform X1 [Anoplophora glabripennis]
evm.TU.Contig64.113	9.68	8.96	14.37	23.72	24.92	23.03	1.19171	1.09e-94	9.94e-95	XP_022199294.1|0.0e+00|vacuolar protein sorting-associated protein 52 homolog [Nilaparvata lugens]
evm.TU.Contig54.7	10.96	15.96	15.98	27.9	34.16	35.51	1.19197	0	0	XP_022196553.1|0.0e+00|E3 ubiquitin-protein ligase RNF123-like [Nilaparvata lugens]
evm.TU.Contig65.50	11.5	11.75	16.66	24.13	25.64	25.91	1.19225	2.03e-75	2.19e-75	XP_022200677.1|7.6e-183|microfibrillar-associated protein 1 [Nilaparvata lugens]
evm.TU.Contig118.22	6.71	11.19	9.29	19.21	22	20.39	1.19247	2.38e-85	2.35e-85	XP_022187440.1|4.5e-209|lysophospholipid acyltransferase 7 [Nilaparvata lugens]
evm.TU.Contig214.11	26.6	20.86	22.3	54.84	52.68	52.34	1.19258	6.23e-92	5.78e-92	XP_022185098.1|6.8e-118|LOW QUALITY PROTEIN: hydroxymethylglutaryl-CoA synthase 1 [Nilaparvata lugens]
evm.TU.Contig31.121	3.66	3.76	3.96	8.87	10.98	7.05	1.1927	7.88e-21	1.78e-20	XP_022196211.1|1.7e-148|lipid droplet-associated hydrolase [Nilaparvata lugens]
evm.TU.Contig24491.1	5.3	7.61	7.24	10.64	18.24	17.55	1.19313	2.2e-07	7.32e-07	XP_022186816.1|3.0e-50|(E3-independent) E2 ubiquitin-conjugating enzyme [Nilaparvata lugens]
evm.TU.Contig199.16	3.13	3.7	5.41	8.77	9.62	9.17	1.19316	1.21e-65	1.44e-65	XP_018912416.1|5.1e-155|PREDICTED: serine/threonine-protein kinase ATG1 isoform X1 [Bemisia tabaci]
evm.TU.Contig1635.3	3.3	2.46	3.63	7.42	6.29	6.16	1.19326	3.76e-41	5.92e-41	XP_022190375.1|2.9e-142|zinc finger protein 665-like isoform X1 [Nilaparvata lugens]
evm.TU.Contig731.18	9.23	6.82	11.53	22.27	19.77	20.14	1.19329	3.07e-53	4.2e-53	XP_022202219.1|1.0e-233|serine/threonine-protein kinase 40-like [Nilaparvata lugens]
evm.TU.Contig104.45	19.29	21.21	26.7	50.2	45.15	44.15	1.19447	1.98e-132	1.39e-132	XP_022191073.1|5.1e-139|syntenin-1-like [Nilaparvata lugens]
evm.TU.Contig450.1	9.24	10.04	20.42	27.93	31.18	29.5	1.19454	3.39e-56	4.5e-56	XP_022197988.1|7.2e-94|sterol regulatory element-binding protein 1-like [Nilaparvata lugens]
evm.TU.Contig78.13	20.68	10.7	11.07	33.13	25.74	41.37	1.19477	1.48e-39	2.39e-39	XP_022187032.1|7.9e-104|enhancer of split mgamma protein-like [Nilaparvata lugens]
evm.TU.Contig490.6	3.9	3.09	3.51	8.18	9.55	7.18	1.19481	8.89e-40	1.43e-39	XP_022193068.1|4.6e-44|uncharacterized protein LOC111050987 [Nilaparvata lugens]
evm.TU.Contig998.6	3.46	3.01	4.23	8.31	7.95	8.01	1.19539	3.04e-23	6.52e-23	XP_022191248.1|1.1e-228|DNA repair protein XRCC1-like isoform X2 [Nilaparvata lugens]
evm.TU.Contig22770.1	10.29	14.58	12.53	28.39	28.87	28.88	1.19733	9.42e-28	1.85e-27	XP_022197039.1|1.3e-73|baculoviral IAP repeat-containing protein 6-like [Nilaparvata lugens]
evm.TU.Contig8.87	5.21	5.16	7.03	13.57	11.92	13.86	1.19746	3.41e-76	3.65e-76	XP_022207187.1|0.0e+00|LOW QUALITY PROTEIN: dnaJ homolog subfamily C member 13 [Nilaparvata lugens]
evm.TU.Contig118.7	11.12	6.91	18.27	19.27	18.82	20.46	1.19798	2.56e-126	1.86e-126	XP_022185828.1|7.6e-120|protein enhancer of sevenless 2B [Nilaparvata lugens]
evm.TU.Contig974.1	7.58	6.08	9.49	16.75	18.82	17.59	1.19826	3.93e-59	5.03e-59	XP_022206209.1|1.2e-158|inositol-pentakisphosphate 2-kinase-like, partial [Nilaparvata lugens]
evm.TU.Contig277.8	16.14	9.66	13.34	22.36	24.09	17.89	1.19883	3.09e-153	1.92e-153	XP_012234174.1|1.6e-74|PREDICTED: myc box-dependent-interacting protein 1 isoform X3 [Linepithema humile]
evm.TU.Contig835.3	38.66	51.93	42.67	108.8	97.95	100.46	1.19949	0	0	AQS60670.1|0.0e+00|lysosomal alpha-glucosidase [Sogatella furcifera]
evm.TU.Contig30.69	9.65	10.45	11.74	22.19	22.6	21.69	1.1996	2.34e-151	1.47e-151	XP_022194604.1|7.3e-224|abl interactor 2 isoform X1 [Nilaparvata lugens]
evm.TU.Contig143.75	3.19	0.6	3.43	5.75	5.53	4.87	1.20003	5.13e-14	1.36e-13	XP_022196424.1|1.5e-98|gustatory receptor for sugar taste 43a-like [Nilaparvata lugens]
evm.TU.Contig84.62	4.33	6.5	8.2	17.19	12.63	13.75	1.20046	8.57e-110	6.98e-110	XP_022184047.1|0.0e+00|uncharacterized protein LOC111043407 [Nilaparvata lugens]
evm.TU.Contig30.53	13.61	11.96	22.97	34.51	30.4	31.42	1.2005	1.5e-173	8.31e-174	XP_022185385.1|1.1e-260|uncharacterized protein LOC111044525 [Nilaparvata lugens]
evm.TU.Contig17.159	4.67	3.11	5.06	10.42	9.32	9.43	1.20067	1.67e-100	1.44e-100	XP_022195164.1|6.7e-42|zinc finger protein 432-like [Nilaparvata lugens]
evm.TU.Contig414.2_evm.TU.Contig414.3	9.96	6.11	11.87	20.59	21.18	21.98	1.20074	2e-77	2.12e-77	XP_022195951.1|4.1e-281|bestrophin-2 [Nilaparvata lugens]
evm.TU.Contig113.77	12.3	10.46	15.06	30.44	27.68	29.5	1.20167	5.64e-207	2.65e-207	XP_022197798.1|0.0e+00|liprin-beta-1-like [Nilaparvata lugens]
evm.TU.Contig3.10	22.22	18.63	36.74	61.72	58.28	54.7	1.20225	3.84e-189	1.97e-189	XP_022202308.1|6.5e-241|N-acetylgalactosaminyltransferase 6-like [Nilaparvata lugens]
evm.TU.Contig90.17	9.27	7.92	12	20.11	24.8	21.68	1.20336	1.93e-58	2.49e-58	XP_022196919.1|7.5e-240|2-(3-amino-3-carboxypropyl)histidine synthase subunit 2 isoform X2 [Nilaparvata lugens]
evm.TU.Contig1016.1	4.97	7.72	9.53	14.41	17.01	19.1	1.20345	6.74e-48	9.78e-48	XP_018910247.1|2.3e-98|PREDICTED: trafficking kinesin-binding protein milt isoform X3 [Bemisia tabaci]
evm.TU.Contig31.126	46.81	49.54	49.22	105.7	108.07	121.18	1.20349	0	0	XP_022188834.1|1.6e-245|thioredoxin domain-containing protein 11-like [Nilaparvata lugens]
evm.TU.Contig265.16	5.15	3.77	9.45	14.22	14.81	13.25	1.20366	8.76e-96	7.91e-96	XP_022191127.1|0.0e+00|bifunctional heparan sulfate N-deacetylase/N-sulfotransferase-like [Nilaparvata lugens]
evm.TU.Contig124.10	655.8	697	697.77	1544.99	1613.79	1572.39	1.20398	0	0	XP_022202377.1|1.2e-185|calreticulin-like [Nilaparvata lugens]
evm.TU.Contig108.12	2.93	3.24	7.17	12.49	9.86	10.16	1.20449	5.06e-39	8.25e-39	XP_022190924.1|2.4e-66|uncharacterized protein C19orf47 homolog [Nilaparvata lugens]
evm.TU.Contig238.12	16.6	12.51	23.48	40.35	41.51	37.59	1.20474	1.35e-58	1.74e-58	XP_022207717.1|2.0e-163|E3 ubiquitin-protein ligase CHIP [Nilaparvata lugens]
evm.TU.Contig26.43	30.64	26.36	34.92	73.2	64.97	72.15	1.20487	6.9e-110	5.61e-110	XP_022185053.1|1.0e-157|ubiquinone biosynthesis protein COQ9, mitochondrial [Nilaparvata lugens]
evm.TU.Contig13.406	14.78	16.81	14.97	43.11	29.9	34.54	1.20494	2.71e-72	3.01e-72	XP_022194550.1|2.6e-62|enoyl-CoA delta isomerase 2, mitochondrial-like [Nilaparvata lugens]
evm.TU.Contig172.73	7.2	7.58	10.56	16.64	20.9	20.23	1.20515	5.11e-80	5.27e-80	XP_022197657.1|1.6e-233|polynucleotide 5'-hydroxyl-kinase NOL9-like [Nilaparvata lugens]
evm.TU.Contig66.76	7.89	7.57	9.62	20.01	19.67	17.96	1.20553	2.52e-203	1.21e-203	XP_022195667.1|1.9e-195|protein daughterless-like isoform X2 [Nilaparvata lugens]
evm.TU.Contig327.19	12.96	8.89	19.56	42.19	33.19	33.38	1.20569	1.82e-183	9.56e-184	XP_022207844.1|1.6e-210|cytohesin-1 [Nilaparvata lugens]
BGI_novel_G000062	4.34	3.62	5.07	12.71	9	8.26	1.20592	3.5e-08	1.12e-07
evm.TU.Contig141.13	20.93	15.98	27.55	54.03	44.85	48	1.20609	1.7e-44	2.56e-44	XP_022187021.1|1.2e-103|protein jagunal-like [Nilaparvata lugens]
evm.TU.Contig52.43	16.73	16.67	15.53	36.7	38.29	38.48	1.20664	8.73e-49	1.25e-48	XP_022202625.1|1.9e-104|RRP15-like protein [Nilaparvata lugens]
evm.TU.Contig0.302	2.9	2.81	4.38	4.99	9.05	8.93	1.20675	1e-39	1.62e-39	XP_022189798.1|0.0e+00|DNA ligase 4 [Nilaparvata lugens]
evm.TU.Contig36.102	30.8	35.23	50.92	62.75	111.19	93.52	1.2077	0	0	XP_022201806.1|0.0e+00|cullin-3 [Nilaparvata lugens]
evm.TU.Contig84.103	7.71	7.67	11.49	18.66	19.17	19.74	1.20814	1.19e-219	5.25e-220	XP_021925141.1|0.0e+00|serine/threonine-protein phosphatase 6 regulatory ankyrin repeat subunit A-like [Zootermopsis nevadensis]
evm.TU.Contig52.46	21.63	15.08	28.94	54.85	48.42	45.96	1.20817	2.06e-89	1.95e-89	XP_022184080.1|6.2e-188|protein FAM50 homolog [Nilaparvata lugens]
evm.TU.Contig175.100	26.56	22.15	32.83	55.28	54.06	65.45	1.20819	2.08e-133	1.45e-133	XP_022189908.1|6.1e-118|synaptophysin-like [Nilaparvata lugens]
evm.TU.Contig355.14	10.04	9.68	13.66	27.14	26.44	21.59	1.20834	2.55e-171	1.43e-171	XP_022184995.1|0.0e+00|disintegrin and metalloproteinase domain-containing protein 10 [Nilaparvata lugens]
evm.TU.Contig84.90	5.88	9.02	9	16.59	20.4	17.57	1.20845	3.06e-38	5.06e-38	XP_022194188.1|3.3e-84|centrosomal protein of 162 kDa-like [Nilaparvata lugens]
evm.TU.Contig98.13	11.05	9.09	11.83	22.46	25.83	25.25	1.20863	1.11e-66	1.31e-66	XP_022196662.1|1.8e-241|nucleolar complex protein 4 homolog B-like [Nilaparvata lugens]
evm.TU.Contig24583.1	3.24	3.86	5.16	11.77	8.45	7.84	1.20911	7.73e-15	1.99e-14	XP_022200157.1|2.6e-128|dystrophin, isoforms A/C/F/G/H-like, partial [Nilaparvata lugens]
evm.TU.Contig0.164	8.36	14.69	13.63	28.27	31.79	27.5	1.20939	8.6e-106	7.2e-106	XP_022193239.1|6.4e-132|LOW QUALITY PROTEIN: RING finger and CHY zinc finger domain-containing protein 1 [Nilaparvata lugens]
evm.TU.Contig77.45	4.01	2.47	4.01	7.37	7.77	7	1.20945	4.66e-43	7.17e-43
evm.TU.Contig42.147	8.4	8.04	13.55	22.25	23.18	22.74	1.20949	4.29e-115	3.36e-115	AIN44099.1|0.0e+00|ATP-binding cassette sub-family B member 10 [Laodelphax striatella]
evm.TU.Contig69.44	3.95	4	5.02	10.58	9.55	9.33	1.21015	1.86e-58	2.41e-58	XP_022203222.1|0.0e+00|RUN and FYVE domain-containing protein 2 [Nilaparvata lugens]
evm.TU.Contig2.23	41.77	42.36	48.81	105.23	97.75	103.23	1.21129	0	0	XP_022188385.1|2.5e-268|2-hydroxyacyl-CoA lyase 1 [Nilaparvata lugens]
evm.TU.Contig2.48	4.76	5.54	6.65	10.92	13.99	14.15	1.21135	8.78e-16	2.21e-15	XP_022187206.1|3.8e-53|trichohyalin-like [Nilaparvata lugens]
evm.TU.Contig0.246_evm.TU.Contig0.247	9.57	8.52	11.65	25.42	21.69	21.13	1.21221	4.59e-227	1.95e-227	XP_022195808.1|4.7e-163|uncharacterized protein LOC111053267 [Nilaparvata lugens]
evm.TU.Contig13.374	8.22	6.46	9.93	16.67	21.33	18.62	1.21244	6.32e-36	1.08e-35	XP_022192358.1|1.7e-145|regulation of nuclear pre-mRNA domain-containing protein 1B, partial [Nilaparvata lugens]
evm.TU.Contig224.185	1.58	3.57	3.54	4.89	6.24	4.31	1.21251	1.79e-36	3.05e-36	XP_021565118.1|5.7e-44|zinc finger protein 658B-like, partial [Carlito syrichta]
evm.TU.Contig58.92	11.77	9.16	16.83	27.82	30.01	28.2	1.2129	6.87e-96	6.19e-96	XP_022190813.1|1.4e-244|CDK5 regulatory subunit-associated protein 1 [Nilaparvata lugens]
evm.TU.Contig8.179	4.83	3.04	4.55	11.2	8.35	9.03	1.21296	3.59e-21	8.04e-21	XP_022191037.1|2.3e-151|snurportin-1 [Nilaparvata lugens]
evm.TU.Contig157.30	41.1	35.45	54.28	114.12	110.34	109.63	1.21296	0	0	XP_009492403.1|4.3e-28|hypothetical protein H696_00281 [Fonticula alba]
evm.TU.Contig459.5	14.14	11.91	17.59	34.67	31.13	36.16	1.21298	5.64e-136	3.87e-136	XP_022203464.1|5.2e-209|ralA-binding protein 1 [Nilaparvata lugens]
evm.TU.Contig616.1	57.13	60.22	48.09	137.8	132.49	118.35	1.21431	4.07e-87	3.94e-87	XP_015365266.1|1.3e-55|PREDICTED: protein archease-like isoform X1 [Diuraphis noxia]
evm.TU.Contig20.123	3.54	2.54	4	7.89	8.13	6.46	1.21442	1.07e-31	1.95e-31	XP_022198892.1|0.0e+00|DENN domain-containing protein 1A-like isoform X1 [Nilaparvata lugens]
evm.TU.Contig202.25	11.69	6.93	16.65	26.94	26.92	26.32	1.21461	2.41e-67	2.81e-67	XP_022200567.1|2.0e-203|galactosylgalactosylxylosylprotein 3-beta-glucuronosyltransferase P [Nilaparvata lugens]
evm.TU.Contig445.15_evm.TU.Contig445.16	2.48	2.45	3.77	5.37	5.12	4.35	1.21489	4.75e-29	9.09e-29	XP_022202411.1|3.6e-251|organic cation transporter protein-like [Nilaparvata lugens]
evm.TU.Contig0.55	10.68	8.02	17.27	29.86	28.36	23.48	1.21507	2.23e-80	2.29e-80	XP_022191719.1|5.0e-245|5'-nucleotidase domain-containing protein 3 [Nilaparvata lugens]
evm.TU.Contig13.196	5.08	5.53	7.58	14.91	13.97	12.77	1.21589	4.67e-68	5.42e-68	XP_022186232.1|0.0e+00|protein bric-a-brac 2-like isoform X1 [Nilaparvata lugens]
evm.TU.Contig14008.1	22.7	12.81	30.52	54.08	45.68	49.97	1.21624	2.18e-65	2.6e-65	XP_022196889.1|1.3e-137|sodium/hydrogen exchanger 9B2-like isoform X1 [Nilaparvata lugens]
evm.TU.Contig45.40	2.29	1.49	4.1	6.73	8.1	7.06	1.21709	1.94e-45	2.9e-45	XP_022183907.1|2.1e-171|inositol polyphosphate 1-phosphatase isoform X1 [Nilaparvata lugens]
evm.TU.Contig1.91	2.47	2.37	4.12	6.56	6.94	6.33	1.21709	9.14e-54	1.25e-53	XP_022198917.1|0.0e+00|uncharacterized protein LOC111055920 [Nilaparvata lugens]
evm.TU.Contig731.12	5.27	4.52	6.35	11.56	12.82	12.81	1.21709	6.27e-50	8.87e-50	XP_022203364.1|0.0e+00|raf homolog serine/threonine-protein kinase phl-like [Nilaparvata lugens]
evm.TU.Contig50.84_evm.TU.Contig50.85	11.27	13.73	19.56	29.37	35.92	35.84	1.21745	3.73e-256	1.4e-256	XP_022187395.1|0.0e+00|helicase SKI2W [Nilaparvata lugens]
evm.TU.Contig31.72	19.18	24.1	26.92	43.59	48.17	41.77	1.2176	2.44e-195	1.21e-195	XP_022203447.1|4.5e-250|casein kinase I-like [Nilaparvata lugens]
evm.TU.Contig90.20	56.14	45.38	65.03	117.33	123.58	138.99	1.21791	0	0	XP_011331041.1|3.1e-127|PREDICTED: la-related protein CG11505 isoform X4 [Ooceraea biroi]
evm.TU.Contig372.11	54.01	47.35	80.77	141.19	134.02	122.38	1.21818	0	0	XP_022184412.1|1.6e-224|palmitoyltransferase ZDHHC15 isoform X1 [Nilaparvata lugens]
evm.TU.Contig66.3	9.41	8.51	10.04	21.25	21.72	20.51	1.21849	2.85e-115	2.23e-115	XP_022185902.1|0.0e+00|phosphatidylinositol 4-phosphate 5-kinase type-1 alpha isoform X5 [Nilaparvata lugens]
evm.TU.Contig45.146	17.4	11.79	18.94	40.58	37.43	42.39	1.21871	1.47e-248	5.69e-249	XP_022185799.1|0.0e+00|uncharacterized protein LOC111044867 isoform X1 [Nilaparvata lugens]
evm.TU.Contig84.36	6.81	6.55	9.21	13.92	17.36	20.66	1.21971	1.89e-32	3.41e-32	XP_022204288.1|3.4e-162|bifunctional methylenetetrahydrofolate dehydrogenase/cyclohydrolase, mitochondrial [Nilaparvata lugens]
evm.TU.Contig78.77	4.17	3.78	3.81	8.95	8.56	8.91	1.22018	1.56e-53	2.14e-53	XP_022206570.1|5.4e-279|probable ribonuclease ZC3H12C, partial [Nilaparvata lugens]
evm.TU.Contig1868.1	9.73	8.96	14.29	23.11	25.52	27.06	1.22049	3.14e-61	3.92e-61	XP_022202085.1|8.5e-73|uncharacterized protein LOC111058822 [Nilaparvata lugens]
evm.TU.Contig92.167	13.7	10.37	16.83	31.85	29.31	32.84	1.2208	8.86e-88	8.52e-88	XP_022204449.1|4.1e-212|cytochrome b5 reductase 4-like [Nilaparvata lugens]
evm.TU.Contig175.89	2.35	2.37	4.81	7.64	6.17	7.76	1.22102	2.3e-22	5.02e-22	XP_022187055.1|3.6e-248|ubiquitin carboxyl-terminal hydrolase 2-like [Nilaparvata lugens]
evm.TU.Contig66.7	22.75	15.39	24.99	49.25	45.85	50.18	1.22114	0	0	XP_022193528.1|2.2e-85|actin-related protein 2/3 complex subunit 4 [Nilaparvata lugens]
evm.TU.Contig579.5	5.05	8.79	8.21	18.27	16.37	16.7	1.22128	3.71e-21	8.3e-21	XP_022192545.1|1.7e-112|uncharacterized protein LOC111050516 [Nilaparvata lugens]
evm.TU.Contig1.13	8.9	9.11	11.94	26.28	19.73	23.04	1.22157	1.93e-55	2.57e-55	XP_011308840.1|1.5e-114|PREDICTED: guanylate cyclase 32E-like isoform X1 [Fopius arisanus]
evm.TU.Contig679.5	4.12	3.64	2.9	7.83	8.7	7.96	1.22263	1.54e-16	3.81e-16	XP_022192756.1|6.1e-10|uncharacterized protein LOC111050713 [Nilaparvata lugens]
evm.TU.Contig100.183	15.34	16.58	19.4	38.75	41.03	39.48	1.22302	2.37e-96	2.12e-96	XP_022202936.1|4.3e-250|DDB1- and CUL4-associated factor 13-like [Nilaparvata lugens]
evm.TU.Contig224.75	23.06	21.73	27.36	51.7	59.48	56.64	1.22402	2.54e-94	2.32e-94	XP_022203957.1|4.2e-154|probable isoaspartyl peptidase/L-asparaginase GA20639 [Nilaparvata lugens]
evm.TU.Contig98.60	26.47	24.11	34.53	59.55	62.58	59.73	1.22486	1.17e-197	5.76e-198	XP_022193356.1|5.8e-175|activator of 90 kDa heat shock protein ATPase homolog 1-like [Nilaparvata lugens]
evm.TU.Contig307.74	22.55	21.07	33.49	61.64	55.16	48.59	1.22517	2.62e-180	1.4e-180	XP_022196964.1|2.3e-143|putative phosphatidate phosphatase isoform X2 [Nilaparvata lugens]
evm.TU.Contig102.13	5.93	2.76	5.73	10.65	11.84	11	1.22526	6.55e-12	1.84e-11	XP_022184238.1|9.6e-98|anaphase-promoting complex subunit 10 [Nilaparvata lugens]
evm.TU.Contig696.6	6.51	5.09	6.63	11.66	14.17	15.16	1.2254	2e-21	4.46e-21	XP_022205370.1|9.2e-59|zinc transporter ZIP3-like [Nilaparvata lugens]
evm.TU.Contig30.68	36.68	22.45	41.13	84.2	70.25	76.48	1.22556	1.58e-219	6.96e-220	XP_022194600.1|3.8e-282|facilitated trehalose transporter Tret1-like isoform X1 [Nilaparvata lugens]
evm.TU.Contig79.46	5.08	4.33	6.12	11.41	11.85	12.08	1.226	3.77e-29	7.2e-29	XP_022184814.1|5.2e-149|WW domain-binding protein 4-like isoform X1 [Nilaparvata lugens]
evm.TU.Contig447.13	1.86	2.86	2.97	5.94	5.74	6.26	1.22605	1.49e-40	2.37e-40	XP_022195253.1|0.0e+00|transcription initiation factor TFIID subunit 4-like [Nilaparvata lugens]
evm.TU.Contig739.9	104.45	98.79	91.92	242.96	213.53	246.8	1.22638	0	0	XP_014094338.1|1.7e-80|PREDICTED: programmed cell death protein 6 [Bactrocera oleae]
evm.TU.Contig350.39	33.33	29.29	40.39	81.29	72.16	77.09	1.22644	7.13e-268	2.55e-268	XP_022199614.1|1.5e-165|farnesol dehydrogenase-like [Nilaparvata lugens]
evm.TU.Contig31.78	14.11	12.35	18.39	29.79	30.3	29.86	1.22673	7.37e-130	5.26e-130	XP_022202291.1|0.0e+00|neurexin-4 [Nilaparvata lugens]
evm.TU.Contig17.168	48.81	49.61	78.51	119.14	116.22	108.59	1.22744	0	0	XP_022183866.1|4.0e-209|mitogen-activated protein kinase 1 [Nilaparvata lugens]
evm.TU.Contig974.5	4.99	3.39	6.73	15.16	11	11.64	1.22805	3.77e-156	2.29e-156	XP_022185325.1|9.7e-228|calcium/calmodulin-dependent protein kinase type 1 isoform X1 [Nilaparvata lugens]
evm.TU.Contig656.3	13.81	10.14	18.37	35.65	29.94	32.14	1.22853	2.34e-37	3.93e-37	XP_022189954.1|5.0e-114|GTP:AMP phosphotransferase AK3, mitochondrial-like [Nilaparvata lugens]
evm.TU.Contig627.6	2.11	4.63	5.57	7.5	11.32	7.93	1.2286	6.88e-39	1.12e-38	XP_022199830.1|4.5e-181|rho GTPase-activating protein 1-like, partial [Nilaparvata lugens]
evm.TU.Contig78.111	40.38	30.08	45.03	91.05	78.38	91.2	1.22897	0	0	XP_022187713.1|1.9e-255|transmembrane and coiled-coil domains protein 2 isoform X1 [Nilaparvata lugens]
evm.TU.Contig293.27	33.51	32.95	48.51	88.75	82.72	84.18	1.22902	0	0	XP_022203118.1|0.0e+00|ER membrane protein complex subunit 1-like [Nilaparvata lugens]
evm.TU.Contig229.4	27.31	24.05	39.04	66.57	69.64	72.5	1.22918	1.11e-188	5.72e-189	XP_021921392.1|1.0e-207|DEAD-box helicase Dbp80 [Zootermopsis nevadensis]
evm.TU.Contig58.56	5.78	8.06	13.45	16.84	20.79	22.33	1.22989	6.59e-59	8.46e-59	XP_022200356.1|2.2e-181|F-box/WD repeat-containing protein 9-like isoform X1 [Nilaparvata lugens]
evm.TU.Contig489.7	15.23	10.32	24.56	39.31	34.29	40.77	1.22994	2.65e-96	2.38e-96	XP_014254860.1|6.8e-150|PREDICTED: sulfide:quinone oxidoreductase, mitochondrial [Cimex lectularius]
evm.TU.Contig499.12	3.63	3.07	3.59	7.75	7.13	9.13	1.23079	1.17e-31	2.14e-31	XP_022192172.1|2.6e-251|biotin--protein ligase-like [Nilaparvata lugens]
evm.TU.Contig224.111	6.93	8.88	12.45	19.96	24.19	21.4	1.23156	4.42e-58	5.73e-58	XP_022197557.1|4.3e-200|DNA polymerase delta subunit 3-like [Nilaparvata lugens]
evm.TU.Contig222.51	6.75	7.26	10.83	21.17	19.93	16.6	1.23198	2.34e-29	4.45e-29	XP_022197424.1|1.1e-118|chromodomain-helicase-DNA-binding protein 1 [Nilaparvata lugens]
evm.TU.Contig266.37	16.01	10.94	18.34	31.85	32.81	40.43	1.23303	4.81e-53	6.59e-53	XP_022193513.1|6.6e-135|metallophosphoesterase domain-containing protein 1-like [Nilaparvata lugens]
evm.TU.Contig798.8	1.87	2.25	3.02	5.3	6.58	5.5	1.23313	3.58e-75	3.88e-75	XP_022201061.1|0.0e+00|E3 ubiquitin-protein ligase HERC2-like [Nilaparvata lugens]
evm.TU.Contig250.18	57.64	70.62	77.26	112.18	117.16	116.9	1.23315	0	0	XP_022191988.1|2.7e-114|selT-like protein [Nilaparvata lugens]
evm.TU.Contig443.8	20.64	25.15	21.94	50.12	54.21	55.56	1.23358	2.64e-115	2.06e-115	XP_022185450.1|2.9e-165|protein CNPPD1 [Nilaparvata lugens]
evm.TU.Contig223.79	13.45	11.09	22	37.54	36.46	32.72	1.23393	4.33e-166	2.48e-166	XP_022183983.1|0.0e+00|uncharacterized protein LOC111043365 [Nilaparvata lugens]
BGI_novel_G000076	6.96	10.87	15.25	24.84	24.51	27.06	1.23396	2.16e-63	2.63e-63
BGI_novel_G000077	6.96	10.87	15.25	24.84	24.51	27.06	1.23396	2.16e-63	2.63e-63
evm.TU.Contig65.104	6.77	4.19	8.61	14.87	13.87	16.38	1.23432	2.55e-49	3.64e-49	XP_022199381.1|2.7e-220|probable cysteine--tRNA ligase, mitochondrial [Nilaparvata lugens]
evm.TU.Contig55.38	5.14	4.53	5.76	12.2	12.71	11.25	1.23488	3.61e-34	6.36e-34	APA34013.1|1.5e-248|seminal fluid protein [Nilaparvata lugens]
evm.TU.Contig47.17_evm.TU.Contig47.16	4.65	4	10.72	15.68	14.43	14.22	1.23528	1.38e-100	1.19e-100	XP_022188457.1|0.0e+00|serine/threonine-protein kinase SIK2-like isoform X2 [Nilaparvata lugens]
evm.TU.Contig140.7	2.07	3.4	3.07	7.78	7.03	5.32	1.23558	9.13e-20	2.1e-19	XP_022191288.1|3.0e-204|ets DNA-binding protein pokkuri-like isoform X1 [Nilaparvata lugens]
evm.TU.Contig79.58	6.41	5.16	4.69	13.13	11.92	13.46	1.23558	9.13e-20	2.1e-19	XP_022189642.1|2.1e-82|uncharacterized protein LOC111048099 [Nilaparvata lugens]
evm.TU.Contig115.8	5.67	4.31	6.27	14.1	11.8	12.13	1.23582	2.38e-54	3.23e-54	XP_022200617.1|0.0e+00|engulfment and cell motility protein 1 [Nilaparvata lugens]
evm.TU.Contig204.9	7.24	7.1	11.23	19.31	18.76	17.34	1.2362	7.78e-143	5.1e-143	XP_022189220.1|3.6e-257|protein pellino isoform X1 [Nilaparvata lugens]
evm.TU.Contig4570.6	6.95	7.24	9.36	18.58	18.53	16.56	1.23667	3.44e-157	2.07e-157	XP_022184880.1|0.0e+00|protein TANC2 isoform X4 [Nilaparvata lugens]
evm.TU.Contig739.10	2.92	2.83	4.29	8.27	6.18	8.66	1.23667	3.71e-52	5.13e-52	XP_022183839.1|0.0e+00|LIM domain kinase 1 isoform X1 [Nilaparvata lugens]
evm.TU.Contig65.99	3.63	6.72	5.21	9.52	11.04	15.53	1.23717	1.47e-26	2.96e-26	XP_022199556.1|6.6e-141|dnaJ homolog subfamily C member 17-like [Nilaparvata lugens]
evm.TU.Contig157.82	16.98	9.75	26.85	43.28	41.03	38.91	1.23725	6.35e-63	7.78e-63	XP_022192342.1|4.1e-161|F-actin-capping protein subunit alpha-like [Nilaparvata lugens]
evm.TU.Contig52.39	4.21	3.65	4.54	11.17	9.49	8.44	1.23736	2.43e-26	4.92e-26	XP_021934047.1|8.9e-49|dimethyladenosine transferase 2, mitochondrial isoform X1 [Zootermopsis nevadensis]
evm.TU.Contig0.378	7.52	9.65	11.46	20.58	24.32	22.19	1.23821	1.04e-75	1.13e-75	XP_022191295.1|3.8e-286|probable tyrosyl-DNA phosphodiesterase [Nilaparvata lugens]
evm.TU.Contig70.30	90.46	70.29	96.73	227.72	197.64	223.36	1.23828	0	0	XP_022195551.1|7.9e-72|mitochondrial fission 1 protein-like [Nilaparvata lugens]
evm.TU.Contig94.15	9.38	21.46	16.27	31.09	37.82	42.62	1.2383	1.44e-17	3.49e-17	XP_022188641.1|1.5e-42|tubulin-specific chaperone A [Nilaparvata lugens]
evm.TU.Contig353.52	9.93	10.01	18.68	27.34	23.13	24.02	1.23868	1.26e-191	6.39e-192	XP_022196267.1|6.5e-41|protein held out wings [Nilaparvata lugens]
evm.TU.Contig453.1	3.05	2.72	3.62	5.31	6.33	5.87	1.23876	1.8e-77	1.91e-77	XP_022192541.1|0.0e+00|titin-like [Nilaparvata lugens]
evm.TU.Contig603.1	2.77	2.57	4.1	7	7.64	7.27	1.23906	1.14e-117	8.72e-118	XP_022186682.1|0.0e+00|uncharacterized protein LOC111045555 [Nilaparvata lugens]
evm.TU.Contig112.6	3.22	4.38	6.34	11.45	10.55	9.06	1.23914	1.87e-50	2.64e-50	XP_022207537.1|1.4e-211|Golgi resident protein GCP60-like [Nilaparvata lugens]
evm.TU.Contig377.42	2.93	3.16	4.28	7.7	8.02	8.17	1.23969	1.89e-67	2.21e-67	XP_022194492.1|0.0e+00|proline-rich protein 36 isoform X2 [Nilaparvata lugens]
evm.TU.Contig115.7	3.9	1.78	4.68	6.56	10.19	7.41	1.24036	3.02e-16	7.52e-16
evm.TU.Contig479.6	202.82	157.02	260.55	512.29	485.1	455.59	1.24049	0	0	XP_022187923.1|3.7e-102|myophilin [Nilaparvata lugens]
BGI_novel_G000199	6.35	5.09	6.95	14.09	12.75	16.18	1.24057	9.95e-72	1.11e-71
evm.TU.Contig256.38	26.71	29.32	36.76	67.85	67.06	80.1	1.24065	0	0	XP_022193448.1|1.0e-247|ribosome-binding protein 1 [Nilaparvata lugens]
evm.TU.Contig17.158	3.08	3.01	3.68	6.54	6.91	6.88	1.24065	1.69e-40	2.69e-40	XP_022197521.1|0.0e+00|GATOR complex protein DEPDC5 isoform X2 [Nilaparvata lugens]
evm.TU.Contig97.11	43.01	42.25	64.54	113.83	124.31	112.59	1.24102	3e-122	2.24e-122	XP_022185302.1|2.8e-114|ER lumen protein-retaining receptor [Nilaparvata lugens]
evm.TU.Contig1.39	3.96	4.21	6.43	12.25	12.63	9.31	1.24113	8.31e-16	2.09e-15	XP_022200171.1|2.7e-121|sesquipedalian-1 [Nilaparvata lugens]
evm.TU.Contig30.55	5.68	6.43	8.22	17.5	13.09	16.85	1.24147	1.25e-42	1.94e-42	XP_022197458.1|5.4e-219|tRNA (adenine(58)-N(1))-methyltransferase non-catalytic subunit TRM6 [Nilaparvata lugens]
evm.TU.Contig61.20	8.65	9.15	8.78	18.67	18.84	23.81	1.24193	4.98e-175	2.73e-175	XP_022200212.1|0.0e+00|uncharacterized protein LOC111057093 [Nilaparvata lugens]
evm.TU.Contig78.190	5.52	5.53	4.48	12.72	15.51	9.19	1.24262	4.91e-15	1.26e-14	XP_022199335.1|7.8e-72|mitochondrial cardiolipin hydrolase-like [Nilaparvata lugens]
evm.TU.Contig13.337	134.14	142.63	142.74	345.36	318.96	323.64	1.24263	0	0	XP_022199996.1|6.7e-135|protein lifeguard 1 isoform X1 [Nilaparvata lugens]
evm.TU.Contig175.34	6.42	3.29	9.03	16.63	12.16	14.34	1.24313	5.36e-37	9.05e-37	XP_022200762.1|1.9e-218|E3 ubiquitin-protein ligase MYLIP [Nilaparvata lugens]
evm.TU.Contig38.60	6.96	7.95	7.3	16.66	15.29	18.96	1.24394	7.59e-95	6.9e-95	XP_022183943.1|5.8e-259|importin-11 isoform X1 [Nilaparvata lugens]
evm.TU.Contig224.190	16.56	14.67	24.71	45.37	44.07	39.7	1.24523	0	0	XP_022206069.1|0.0e+00|telomere length regulation protein TEL2 homolog, partial [Nilaparvata lugens]
evm.TU.Contig88.36	45.75	29.86	56.19	98.49	86.22	77.63	1.24717	3.71e-297	1.19e-297	XP_014277991.1|7.8e-91|PREDICTED: calcineurin subunit B type 2 isoform X1 [Halyomorpha halys]
evm.TU.Contig98.54	39.87	51.5	50.36	93.53	98.34	115.86	1.24718	0	0	XP_022189771.1|0.0e+00|protein purity of essence [Nilaparvata lugens]
evm.TU.Contig71.76	4.26	5.13	7.01	11.01	13.3	14.07	1.24722	5.34e-242	2.12e-242	XP_022187776.1|0.0e+00|ubiquitin carboxyl-terminal hydrolase 34 isoform X2 [Nilaparvata lugens]
evm.TU.Contig175.72	4.59	3.64	6.3	10.94	9	9.66	1.24763	1.46e-75	1.58e-75	XP_022206291.1|1.3e-308|activin receptor type-1-like isoform X2 [Nilaparvata lugens]
evm.TU.Contig565.2_evm.TU.Contig565.3	3.87	3.1	3.54	6.91	8.36	8.91	1.24775	1.72e-75	1.86e-75	XP_022192354.1|0.0e+00|signal-induced proliferation-associated 1-like protein 1 [Nilaparvata lugens]
evm.TU.Contig200.10	10.08	8.22	13.06	26.85	20.62	18.93	1.24784	4.33e-48	6.27e-48	XP_014283686.1|8.5e-148|PREDICTED: serine/threonine-protein kinase PAK 3 [Halyomorpha halys]
evm.TU.Contig139.7	6.14	6.11	9.99	16.62	18.78	16.79	1.24845	2.28e-23	4.86e-23	XP_022208076.1|6.0e-105|tigger transposable element-derived protein 2-like [Nilaparvata lugens]
evm.TU.Contig113.22	5.1	4.81	9.14	13.51	15.78	15.69	1.24879	1.51e-90	1.42e-90	XP_022190652.1|1.5e-306|zinc transporter 9-like [Nilaparvata lugens]
evm.TU.Contig3.4	2.29	2.43	3.3	6.66	6.03	6.06	1.24883	1.14e-66	1.34e-66	XP_022203529.1|1.2e-251|putative mediator of RNA polymerase II transcription subunit 26 [Nilaparvata lugens]
evm.TU.Contig13.428	3.07	2.28	3.06	8.2	5.03	6.6	1.24903	8.86e-18	2.14e-17	XP_018325948.1|1.5e-146|PREDICTED: zinc finger protein OZF-like [Agrilus planipennis]
evm.TU.Contig65.41	13.51	13.09	18.37	33.76	28.2	33.57	1.24958	0	0	XP_022189699.1|0.0e+00|ribosomal protein S6 kinase 2 beta-like [Nilaparvata lugens]
evm.TU.Contig13.263	4.91	9.01	6.9	14.45	17.41	15.56	1.24974	1.2e-50	1.69e-50	XP_022200051.1|6.9e-110|uncharacterized protein LOC111056949 [Nilaparvata lugens]
evm.TU.Contig1189.5	12.06	10.94	12.13	27.52	27.4	28.5	1.25025	1.42e-77	1.5e-77	XP_022198051.1|5.0e-284|lipoma-preferred partner homolog [Nilaparvata lugens]
evm.TU.Contig276.68	10.04	7.48	13.59	25.13	22.28	25.37	1.25084	9.78e-42	1.53e-41	XP_022197910.1|3.3e-164|ubiquitin thioesterase OTU1 [Nilaparvata lugens]
evm.TU.Contig139.17	9.32	11.2	13.07	24.33	28.35	26.81	1.25121	3.08e-90	2.9e-90	XP_022185596.1|9.1e-230|U3 small nucleolar RNA-interacting protein 2 [Nilaparvata lugens]
evm.TU.Contig434.3	3.88	6.62	8.15	10.38	9.84	10.08	1.25126	1.14e-87	1.09e-87	XP_022199431.1|1.2e-165|polypyrimidine tract-binding protein 1-like, partial [Nilaparvata lugens]
evm.TU.Contig33.4	13.61	13.96	17.26	31.51	31.86	32.98	1.25166	0	0	XP_022192702.1|0.0e+00|LOW QUALITY PROTEIN: uncharacterized protein LOC111050663 [Nilaparvata lugens]
evm.TU.Contig8.90	2.51	1.87	3.42	8.51	4.46	6.43	1.25178	9.32e-50	1.32e-49	XP_022189807.1|1.8e-292|serine/threonine-protein kinase TBK1 isoform X2 [Nilaparvata lugens]
evm.TU.Contig14.26	8.48	9.41	12.63	20.12	20.71	21.71	1.25187	7.32e-96	6.6e-96	XP_022186563.1|5.3e-278|golgin subfamily A member 1 [Nilaparvata lugens]
evm.TU.Contig98.12	5.86	7.64	8.01	15.15	11.53	13.61	1.25285	1.08e-60	1.36e-60	XP_018911394.1|7.8e-131|PREDICTED: pre-mRNA-splicing factor 38B-like isoform X2 [Bemisia tabaci]
evm.TU.Contig30.52	3.76	2.02	4.29	8.75	7.84	6.77	1.25295	8.97e-91	8.4e-91	AQA29189.1|7.7e-198|E74A [Nilaparvata lugens]
evm.TU.Contig38.31	82.67	79.66	83.27	204.42	192.68	188.89	1.25323	0	0	XP_022203146.1|6.4e-198|interferon-related developmental regulator 2 [Nilaparvata lugens]
evm.TU.Contig25.186	9.93	5.48	12.62	28.38	23.23	15.72	1.25331	5.04e-09	1.56e-08	XP_022199632.1|2.1e-42|uncharacterized protein LOC111056563 [Nilaparvata lugens]
evm.TU.Contig86.63	3.94	4.57	5.74	12.7	10.69	10.74	1.25522	4.29e-88	4.1e-88	XP_022185703.1|7.2e-202|MKL/myocardin-like protein 2 [Nilaparvata lugens]
evm.TU.Contig448.6	5.32	4.32	5.08	11.98	11.03	12.02	1.25527	5.48e-33	9.82e-33	XP_022200398.1|2.5e-179|RING finger protein 37 [Nilaparvata lugens]
evm.TU.Contig79.136	2.71	4.18	4.34	7.1	10.62	8.83	1.25627	1.15e-96	1.03e-96	XP_022190953.1|0.0e+00|centrosomin-like [Nilaparvata lugens]
evm.TU.Contig739.7_evm.TU.Contig739.8	14.49	9.65	15.89	33.58	29.79	30.94	1.25651	0	0	XP_022187525.1|1.2e-151|transcription factor EC-like isoform X1 [Nilaparvata lugens]
evm.TU.Contig231.10	4.86	4.64	4.6	13.43	11.29	9.15	1.25662	4.63e-17	1.13e-16	XP_022208056.1|2.4e-120|phospholipase D1-like [Nilaparvata lugens]
evm.TU.Contig1.12	15.26	16.01	17.54	42.83	34.51	38.7	1.25676	5.91e-189	3.03e-189	XP_014244196.1|6.7e-305|PREDICTED: guanylate cyclase 32E-like [Cimex lectularius]
evm.TU.Contig108.57	74.6	73.56	97.13	207.6	191.8	177.59	1.25698	0	0	XP_022198260.1|3.8e-115|protein lifeguard 3-like isoform X1 [Nilaparvata lugens]
BGI_novel_G000550	12.12	8.02	8.78	20.49	19.47	29.19	1.25768	2.24e-16	5.55e-16
evm.TU.Contig605.9	30.33	23.33	39.54	74.73	74.25	70.83	1.25782	2.91e-209	1.35e-209	XP_022207617.1|1.1e-273|glycine receptor subunit alpha-4-like [Nilaparvata lugens]
evm.TU.Contig737.9	9.96	8.73	14.35	26.52	25.43	25.75	1.25783	4.9e-174	2.69e-174	XP_021926253.1|0.0e+00|membrane-associated protein Hem [Zootermopsis nevadensis]
evm.TU.Contig376.3	174.03	169.34	170.35	440.93	379.2	408.41	1.25809	0	0	AQM57060.1|5.1e-274|cytochrome P450 CYP6FL1, partial [Sogatella furcifera]
evm.TU.Contig80.79	11.63	12.64	12.55	31.33	30.55	26.59	1.25849	3.15e-32	5.7e-32	XP_021914226.1|3.6e-98|ras-related protein Rab-30 isoform X1 [Zootermopsis nevadensis]
evm.TU.Contig555.42	2.49	2.35	2.91	6.65	7.06	4.21	1.25851	1.02e-51	1.42e-51	XP_022190547.1|0.0e+00|inactive tyrosine-protein kinase 7-like isoform X1 [Nilaparvata lugens]
evm.TU.Contig854.5_evm.TU.Contig854.7	3.6	3.39	6.17	9.07	10.35	10.6	1.25855	1.2e-138	8.05e-139	KYB27001.1|0.0e+00|Unconventional myosin-XVIIIa-like Protein [Tribolium castaneum]
evm.TU.Contig109.81	75.95	69.54	84.61	178.93	194.63	175.7	1.25858	0	0	XP_022187887.1|8.3e-129|LOW QUALITY PROTEIN: tubulin-specific chaperone C [Nilaparvata lugens]
evm.TU.Contig760.22	7.69	13.99	12.53	22.25	33.19	26.72	1.25859	5.42e-49	7.77e-49	XP_021918432.1|2.0e-132|probable protein phosphatase 2C T23F11.1 isoform X1 [Zootermopsis nevadensis]
evm.TU.Contig200.11	1.37	6.33	4.21	7.22	12.32	9.28	1.2588	5.72e-19	1.34e-18	XP_022207811.1|1.7e-158|osteopetrosis-associated transmembrane protein 1 [Nilaparvata lugens]
evm.TU.Contig2052.1	4.59	2.66	3.58	7.25	9.64	9.03	1.25891	5.85e-21	1.32e-20	XP_022199605.1|1.1e-193|sorting nexin-14-like, partial [Nilaparvata lugens]
evm.TU.Contig30.77	3.83	4.44	4.95	8.93	12.44	12.01	1.25914	1.31e-86	1.27e-86	XP_022194885.1|1.5e-263|uncharacterized protein LOC111052498, partial [Nilaparvata lugens]
evm.TU.Contig86.24	4.68	2.7	5.88	11.44	9.35	10.37	1.25926	3.52e-16	8.77e-16	XP_022195941.1|1.9e-144|palmitoyltransferase ZDHHC7 [Nilaparvata lugens]
evm.TU.Contig175.95	7.49	6.11	9.77	16.67	19.16	19.11	1.25955	1.11e-123	8.17e-124	XP_022205728.1|0.0e+00|mitochondrial 10-formyltetrahydrofolate dehydrogenase-like [Nilaparvata lugens]
evm.TU.Contig77.39	8.21	10.06	13.88	25.65	25.82	24.58	1.2597	7.87e-52	1.09e-51	XP_022189436.1|6.4e-135|uncharacterized protein LOC111047891, partial [Nilaparvata lugens]
evm.TU.Contig20.122	1.42	2.28	1.5	3.84	5.95	2.96	1.26041	6.83e-12	1.92e-11	XP_022198889.1|1.4e-197|suppressor APC domain-containing protein 2 [Nilaparvata lugens]
evm.TU.Contig325.18	4.78	8.15	8.48	15.86	17.1	20.17	1.26086	3.81e-186	1.98e-186	XP_022197630.1|0.0e+00|neuropathy target esterase sws-like [Nilaparvata lugens]
evm.TU.Contig482.37	8.11	5.39	8.72	18.24	16.95	17.51	1.26097	9.26e-43	1.43e-42	XP_022186353.1|5.5e-231|phosphorylase b kinase gamma catalytic chain, skeletal muscle/heart isoform isoform X1 [Nilaparvata lugens]
evm.TU.Contig323.60	17.97	16.13	22.74	42.64	39.66	44.94	1.26134	0	0	XP_022199137.1|4.5e-163|modular serine protease-like, partial [Nilaparvata lugens]
evm.TU.Contig224.106	9.25	6.51	11.67	28.96	22.61	23.68	1.26181	2.89e-131	2.04e-131	XP_022195597.1|0.0e+00|twinkle protein, mitochondrial [Nilaparvata lugens]
evm.TU.Contig1076.9	15.54	9.14	12.7	33.51	29.67	37.1	1.26189	3.13e-145	2.02e-145	XP_022195871.1|3.6e-32|uncharacterized protein LOC111053294 [Nilaparvata lugens]
evm.TU.Contig137.85	9.17	7.26	8.84	20.1	17.76	20.69	1.262	1.11e-183	5.83e-184	XP_022193826.1|0.0e+00|ubiquitin carboxyl-terminal hydrolase 20-like isoform X2 [Nilaparvata lugens]
evm.TU.Contig30.205	21.95	21.26	32.07	62.43	57.83	57.2	1.26236	9.04e-252	3.46e-252	XP_014251465.1|2.5e-311|PREDICTED: protein ROP isoform X2 [Cimex lectularius]
evm.TU.Contig172.20	7.84	10.11	10.02	25.02	24.19	18.17	1.2631	4.62e-28	9.03e-28	XP_022187832.1|4.5e-110|peroxisomal membrane protein 11B [Nilaparvata lugens]
evm.TU.Contig192.66	7.53	10.04	10.45	22.75	21.14	22.2	1.2631	6.78e-67	7.96e-67	XP_022204618.1|9.4e-178|protein hairy-like [Nilaparvata lugens]
evm.TU.Contig21.112	12.64	11.26	14.83	32.66	29.11	30.72	1.26385	3.83e-33	6.84e-33	XP_022200496.1|1.2e-93|PRADC1-like protein [Nilaparvata lugens]
evm.TU.Contig80.75	3.85	4.04	5.73	10.97	10.5	10.8	1.26395	1.95e-89	1.85e-89	XP_022196874.1|0.0e+00|tectonin beta-propeller repeat-containing protein 2-like [Nilaparvata lugens]
evm.TU.Contig8.186	4.15	4.94	7.48	16.85	11.79	10.62	1.26395	7.36e-15	1.89e-14	XP_022190532.1|6.3e-100|pleckstrin homology domain-containing family J member 1-like [Nilaparvata lugens]
evm.TU.Contig0.168	44.82	27.67	65.26	123.43	109.27	116.72	1.26417	0	0	XP_022204091.1|7.6e-115|guanylate kinase-like isoform X1 [Nilaparvata lugens]
evm.TU.Contig647.1	9.37	9.44	8.91	24.29	21.77	23.23	1.26448	4.9e-234	2.01e-234	XP_022194388.1|0.0e+00|endoplasmic reticulum mannosyl-oligosaccharide 1,2-alpha-mannosidase [Nilaparvata lugens]
evm.TU.Contig73.17	21.81	19.88	22.95	53.39	53.52	56.41	1.26493	0	0	XP_022203444.1|0.0e+00|peptide transporter family 2-like [Nilaparvata lugens]
evm.TU.Contig122.84_evm.TU.Contig122.85	29.43	27.32	35.23	68.46	58.56	73.94	1.26609	0	0	XP_022189613.1|8.6e-232|putative mediator of RNA polymerase II transcription subunit 26 [Nilaparvata lugens]
evm.TU.Contig50.67	4.37	4.3	7.03	9.11	12.01	12.61	1.26675	7.69e-83	7.74e-83	XP_022205285.1|1.8e-230|coiled-coil domain-containing protein R3HCC1L [Nilaparvata lugens]
evm.TU.Contig48.27	8.21	7.67	8.57	22.3	18.59	17.39	1.26744	6.15e-89	5.85e-89	XP_021924481.1|0.0e+00|tyrosine-protein kinase Btk29A isoform X2 [Zootermopsis nevadensis]
evm.TU.Contig156.13	4.38	5.4	6.59	14.22	11.27	12.92	1.26857	3.49e-37	5.87e-37	XP_022184151.1|2.1e-108|DCN1-like protein 3 [Nilaparvata lugens]
evm.TU.Contig0.431	4.05	3.81	6.18	11.85	10.36	11.43	1.26918	1.26e-84	1.25e-84	XP_022198918.1|0.0e+00|tyrosine-protein kinase hopscotch [Nilaparvata lugens]
evm.TU.Contig13.385	397.61	371.28	385.38	1019.6	877	809.66	1.26923	0	0	XP_022197426.1|3.0e-38|protein CTLA-2-alpha [Nilaparvata lugens]
evm.TU.Contig88.2	4.01	4.48	6.68	10.5	12.49	13.65	1.27003	2.73e-75	2.95e-75	XP_022194033.1|4.7e-151|calcium uniporter protein, mitochondrial-like [Nilaparvata lugens]
evm.TU.Contig166.22	2.54	3.36	4.39	8.58	7.57	7.32	1.27017	4.64e-88	4.45e-88	XP_022197303.1|0.0e+00|rap guanine nucleotide exchange factor 2 [Nilaparvata lugens]
evm.TU.Contig92.57	16.73	17.75	21.18	43.2	43.76	46.38	1.27034	4.67e-154	2.87e-154	XP_022193150.1|3.8e-302|nudC domain-containing protein 1-like [Nilaparvata lugens]
evm.TU.Contig720.6	13.74	14.65	20.88	32.97	41.41	41.01	1.27051	2.3e-237	9.35e-238	XP_022205392.1|3.0e-234|serine/arginine repetitive matrix protein 1-like [Nilaparvata lugens]
evm.TU.Contig125.4	7.89	5.91	7.49	17.26	18.25	15.8	1.27103	2.71e-53	3.71e-53	XP_022194273.1|9.1e-292|mediator of RNA polymerase II transcription subunit 12-like, partial [Nilaparvata lugens]
evm.TU.Contig238.20	4.7	3.35	5.6	10.83	9.27	12.02	1.27176	3.26e-97	2.9e-97	XP_022199775.1|0.0e+00|axin-like [Nilaparvata lugens]
evm.TU.Contig519.17	9.26	9.51	13.42	26.84	25.67	24.29	1.27197	3.28e-123	2.43e-123	XP_022201887.1|4.1e-275|uncharacterized protein LOC111058642 [Nilaparvata lugens]
evm.TU.Contig109.86	9.59	9.58	11.54	24.89	23.74	25.25	1.27204	1.48e-66	1.75e-66	XP_022187892.1|5.5e-183|myeloid differentiation primary response protein MyD88-like [Nilaparvata lugens]
evm.TU.Contig229.45	5.93	6.26	7.56	13.53	14.78	18.06	1.27205	1.89e-49	2.69e-49	XP_022192635.1|1.0e-109|histidine protein methyltransferase 1 homolog isoform X1 [Nilaparvata lugens]
evm.TU.Contig104.39	10.92	8.23	13.39	23.34	24.56	29.59	1.27209	5.38e-49	7.71e-49	XP_022195441.1|1.2e-161|vacuolar fusion protein CCZ1 homolog [Nilaparvata lugens]
evm.TU.Contig252.14	2.23	3.54	4.31	8.17	9.31	6.63	1.27241	1.18e-38	1.94e-38	XP_022186929.1|0.0e+00|type II inositol 1,4,5-trisphosphate 5-phosphatase isoform X1 [Nilaparvata lugens]
evm.TU.Contig589.7	11.52	10.14	12.31	26.54	26.64	27.08	1.27243	9.67e-191	4.92e-191	XP_022203488.1|0.0e+00|calpain-7-like [Nilaparvata lugens]
evm.TU.Contig613.4	12.79	12.11	15.17	25.7	30.05	38.73	1.27295	4.84e-100	4.2e-100	XP_022207630.1|5.0e-202|diphosphomevalonate decarboxylase isoform X1 [Nilaparvata lugens]
evm.TU.Contig14.173	28.02	11.56	32.18	62.15	52.5	54.94	1.27296	1.53e-198	7.47e-199	XP_022196394.1|3.9e-246|neuronal acetylcholine receptor subunit alpha-5-like [Nilaparvata lugens]
evm.TU.Contig326.13	9.55	7.79	17.7	29.91	28.25	24.44	1.27385	2.14e-78	2.24e-78	XP_022202480.1|1.2e-181|mitochondrial ribonuclease P protein 1 homolog [Nilaparvata lugens]
evm.TU.Contig262.51	16.81	14.32	21.39	36.05	44.96	44.72	1.27387	9.74e-103	8.33e-103	XP_022190780.1|3.1e-221|CCA tRNA nucleotidyltransferase 1, mitochondrial isoform X1 [Nilaparvata lugens]
BGI_novel_G000891	11.02	5.87	11.37	23.54	18.73	25.22	1.27481	3.97e-23	8.52e-23
evm.TU.Contig192.3	5.53	4.67	5.77	14.16	11.06	12.32	1.27508	2.72e-96	2.45e-96	XP_022202250.1|0.0e+00|palmitoyltransferase Hip14-like [Nilaparvata lugens]
evm.TU.Contig290.12	3.2	2.56	3.8	7.59	8.11	6.27	1.27576	1.01e-34	1.77e-34	XP_022201009.1|1.6e-271|uncharacterized protein LOC111057849 [Nilaparvata lugens]
evm.TU.Contig310.15	6.45	3.67	5.54	9.31	15.27	13.25	1.27619	9e-70	1.03e-69	XP_022205614.1|0.0e+00|serine/threonine-protein kinase Nek8-like, partial [Nilaparvata lugens]
evm.TU.Contig48.15	30.26	20.81	33.32	73.49	68.42	70.91	1.27626	0	0	XP_014249937.1|1.4e-188|PREDICTED: ubiquitin carboxyl-terminal hydrolase 46 [Cimex lectularius]
evm.TU.Contig137.88	5.59	5.79	9.84	17.88	16.54	17.14	1.27677	1.92e-189	9.84e-190	XP_022193829.1|0.0e+00|sister chromatid cohesion protein PDS5 homolog B [Nilaparvata lugens]
evm.TU.Contig92.56	5.6	6.94	8.46	12.76	18.55	19.17	1.2774	4.26e-67	5e-67	XP_022193151.1|2.3e-244|uncharacterized protein LOC111051037 [Nilaparvata lugens]
evm.TU.Contig224.56	19.91	18.51	19.98	53.39	40.79	45.15	1.27819	5.04e-286	1.67e-286	XP_022186791.1|2.3e-26|dual 3',5'-cyclic-AMP and -GMP phosphodiesterase 11-like [Nilaparvata lugens]
evm.TU.Contig353.25	6.78	6.7	7.27	16.04	15.78	15.03	1.27827	1.56e-70	1.76e-70	XP_022187167.1|4.4e-53|oocyte zinc finger protein XlCOF7.1-like [Nilaparvata lugens]
evm.TU.Contig79.130	16.29	11.4	20.38	36.22	38.4	40.39	1.27872	2.93e-67	3.43e-67	XP_022208028.1|4.7e-110|probable rRNA-processing protein EBP2 homolog [Nilaparvata lugens]
evm.TU.Contig1638.1	2.11	3.72	5.33	9.57	7.38	9.56	1.27896	5.7e-12	1.6e-11	XP_022199477.1|7.3e-102|dystrophin-like [Nilaparvata lugens]
evm.TU.Contig337.22	2.22	1.66	4.06	6.88	8.7	3.48	1.27902	3.95e-09	1.22e-08	XP_022187909.1|2.9e-98|pleckstrin homology domain-containing family A member 3-like [Nilaparvata lugens]
evm.TU.Contig517.11	2.49	4.25	5.18	7.73	10.28	10.59	1.27907	1.66e-27	3.26e-27	XP_022196240.1|5.6e-200|protein-tyrosine sulfotransferase isoform X1 [Nilaparvata lugens]
evm.TU.Contig0.51	301.66	239.39	327.32	672.93	603.57	718.01	1.27911	0	0	XP_022191718.1|1.2e-107|uncharacterized protein LOC111049850 [Nilaparvata lugens]
evm.TU.Contig413.22	2.88	3.29	3.28	5.95	7.05	7.03	1.27947	3.36e-47	4.92e-47	XP_022187750.1|7.9e-227|zinc finger protein 852-like [Nilaparvata lugens]
evm.TU.Contig161.24	3.64	4.39	4.35	8.55	11.06	10.48	1.27967	2.74e-27	5.42e-27	XP_022184583.1|1.7e-158|protein CLP1 homolog [Nilaparvata lugens]
evm.TU.Contig0.84	4.11	3.23	5.32	10	10.95	9.95	1.28016	1.88e-53	2.57e-53	XP_022187515.1|3.5e-148|uncharacterized protein LOC111046301 [Nilaparvata lugens]
evm.TU.Contig17.183	11.88	12.34	11.22	25.72	28.4	28.79	1.28017	9.51e-62	1.18e-61	XP_022183805.1|2.6e-167|phytanoyl-CoA dioxygenase, peroxisomal-like [Nilaparvata lugens]
evm.TU.Contig25.183	4.74	3.41	4.95	9.59	10.21	11.8	1.28032	9.65e-37	1.64e-36	AQT27180.1|2.2e-243|putative asparagine synthetase [Nilaparvata lugens]
evm.TU.Contig456.17	3.96	3.15	3.71	10.31	8.08	7.85	1.28041	3.62e-31	6.67e-31	XP_022195190.1|3.0e-264|folylpolyglutamate synthase, mitochondrial isoform X1 [Nilaparvata lugens]
evm.TU.Contig4344.4	16.18	20.3	19.39	42.8	41.82	40	1.28086	0	0	XP_022195424.1|4.4e-193|death-associated inhibitor of apoptosis 1-like isoform X1 [Nilaparvata lugens]
evm.TU.Contig18.286	4.42	3.86	5.61	13.01	9.71	10.62	1.28096	2.58e-32	4.66e-32	XP_022203974.1|8.1e-231|CDP-diacylglycerol--glycerol-3-phosphate 3-phosphatidyltransferase, mitochondrial [Nilaparvata lugens]
evm.TU.Contig192.15	6.58	4.73	12.59	18.74	15.96	21.65	1.28163	3.65e-21	8.18e-21
evm.TU.Contig65.62	4.89	7.2	12.56	15.84	14.11	16.31	1.28179	1.77e-77	1.88e-77	XP_014274695.1|8.3e-110|PREDICTED: legumain-like isoform X2 [Halyomorpha halys]
evm.TU.Contig294.8	11.08	9.99	13.06	26.87	27.67	26.37	1.282	1.61e-192	8.09e-193	XP_022190769.1|3.1e-243|uncharacterized protein LOC111049075 [Nilaparvata lugens]
evm.TU.Contig172.105	36.65	47.25	67.23	94.93	137.99	130.08	1.28229	1.22e-257	4.54e-258	XP_022200846.1|1.6e-205|casein kinase II subunit alpha [Nilaparvata lugens]
evm.TU.Contig758.10	9.69	12.24	14.16	28.14	30.05	29.94	1.28336	6.37e-148	4.05e-148	XP_022189582.1|0.0e+00|ATP-dependent RNA helicase DDX54 [Nilaparvata lugens]
evm.TU.Contig741.1	10.76	10.28	16.82	28.34	23.93	29.61	1.28503	0	0	XP_022186364.1|0.0e+00|transient receptor potential cation channel trpm [Nilaparvata lugens]
evm.TU.Contig123.29	185.6	142.43	197.49	405.23	387.3	394.67	1.28586	0	0	XP_022191463.1|1.3e-48|lipopolysaccharide-induced tumor necrosis factor-alpha factor homolog [Nilaparvata lugens]
evm.TU.Contig80.13	38.63	34.41	51.57	106.38	93.1	100.03	1.28599	0	0	XP_021927309.1|5.4e-274|serine/threonine-protein kinase MARK2-like isoform X13 [Zootermopsis nevadensis]
evm.TU.Contig567.2	7.53	12.25	12.5	25.74	25.92	26.66	1.28607	1.91e-81	1.94e-81	XP_022199625.1|1.4e-284|neuroglian [Nilaparvata lugens]
evm.TU.Contig731.50	3.01	2.59	4.15	9.36	6.2	7.11	1.28624	1.08e-64	1.3e-64	XP_021933186.1|4.4e-299|protein vav isoform X1 [Zootermopsis nevadensis]
evm.TU.Contig13.361	7.23	9.68	14.5	24.12	25.45	25.59	1.28655	0	0	XP_022206284.1|0.0e+00|maternal protein tudor-like [Nilaparvata lugens]
evm.TU.Contig1065.4	4.83	5.01	5.34	13.01	13.43	10.65	1.28697	2.64e-36	4.51e-36	XP_022196316.1|9.9e-30|THAP domain-containing protein 4-like [Nilaparvata lugens]
evm.TU.Contig113.12	45.83	43.07	58.97	123.59	121.41	107.91	1.28721	0	0	XP_022196433.1|4.2e-196|la protein homolog [Nilaparvata lugens]
evm.TU.Contig253.44	5.73	9.32	7.82	15.88	20.73	17.89	1.28756	9.1e-104	7.74e-104	XP_022190678.1|2.4e-206|LOW QUALITY PROTEIN: hyccin [Nilaparvata lugens]
evm.TU.Contig168.107	5.09	5.81	7.51	15.41	14.94	15.77	1.28804	2.42e-124	1.78e-124	XP_022198041.1|5.2e-81|trichohyalin-like [Nilaparvata lugens]
evm.TU.Contig224.64	2.49	1.49	4.72	6.9	6.51	7.07	1.28984	4.46e-46	6.61e-46	XP_022191081.1|0.0e+00|LOW QUALITY PROTEIN: guanine nucleotide exchange factor DBS [Nilaparvata lugens]
evm.TU.Contig434.5	9.12	9.67	9.82	26.35	19.39	24.11	1.29015	1.33e-21	2.96e-21	XP_022199434.1|4.9e-77|vesicle-fusing ATPase 1-like [Nilaparvata lugens]
evm.TU.Contig1906.2	2.4	0.89	3.58	4.01	4.8	7.44	1.2904	3.39e-09	1.04e-08	XP_022201239.1|5.5e-98|coiled-coil domain-containing protein AGAP005037-like, partial [Nilaparvata lugens]
evm.TU.Contig31.172	2.01	2.9	3.93	6.27	8.19	6.91	1.29042	9.45e-23	2.05e-22	XP_014286061.1|2.1e-205|PREDICTED: Y+L amino acid transporter 2 [Halyomorpha halys]
evm.TU.Contig489.15	3.74	2.13	4.33	10.54	6.96	7.04	1.29178	2.21e-28	4.29e-28	XP_022191367.1|7.3e-260|DNA ligase 1-like isoform X1 [Nilaparvata lugens]
evm.TU.Contig26.107	2.11	2.53	4.17	7.03	7.16	7	1.29205	3.65e-21	8.18e-21	XP_022189676.1|8.0e-199|LOW QUALITY PROTEIN: RNA-binding protein 40-like [Nilaparvata lugens]
evm.TU.Contig20.196	63.4	62.42	91.62	177.93	166.91	180.5	1.29216	0	0	XP_018902485.1|1.5e-199|PREDICTED: flotillin-2 [Bemisia tabaci]
evm.TU.Contig101.29	2.01	2.57	2.93	6.36	5.55	6.24	1.29242	1.16e-51	1.61e-51	XP_022192589.1|6.0e-305|microprocessor complex subunit DGCR8-like [Nilaparvata lugens]
evm.TU.Contig445.3	4.77	2.49	4.69	7.64	9.22	6.79	1.29261	4.16e-41	6.57e-41	XP_022197240.1|5.0e-23|nitrilase homolog 1 isoform X1 [Nilaparvata lugens]
evm.TU.Contig223.15	15.06	13.6	17.18	36.67	35.87	38.97	1.29316	8.02e-197	3.97e-197	XP_022190940.1|0.0e+00|conserved oligomeric Golgi complex subunit 3 [Nilaparvata lugens]
evm.TU.Contig7194.1	19.01	9.98	18.34	48.07	30.62	36.89	1.29321	8.16e-18	1.97e-17	XP_022189063.1|4.1e-42|uncharacterized protein LOC111047583 isoform X1 [Nilaparvata lugens]
evm.TU.Contig14.29	3.23	2.79	5.43	9.24	7.27	6.52	1.29399	9.01e-50	1.28e-49	XP_022186556.1|1.3e-288|transcription factor Sp4-like, partial [Nilaparvata lugens]
evm.TU.Contig1401.1	9.39	7.02	11.51	22.43	20.33	24.77	1.29461	1.58e-42	2.45e-42	XP_022185669.1|3.3e-103|protein alan shepard [Nilaparvata lugens]
evm.TU.Contig144.32	21.92	17.68	28.04	51.64	60.55	51.95	1.29462	1.09e-217	4.87e-218	XP_022183936.1|0.0e+00|uncharacterized protein LOC111043330 [Nilaparvata lugens]
evm.TU.Contig37882.2	4.36	2.52	10.42	13.42	14.57	13.64	1.29469	2.6e-07	8.66e-07	XP_022193436.1|3.4e-46|serine/threonine-protein kinase 10 [Nilaparvata lugens]
evm.TU.Contig36.31	40.07	36.96	46.13	102.55	96.59	89.03	1.29474	0	0	XP_022196336.1|1.1e-284|protein tumorous imaginal discs, mitochondrial-like isoform X1 [Nilaparvata lugens]
evm.TU.Contig8273.1	4.36	2.71	3.09	10.16	8.23	6.85	1.29509	1.24e-06	4.28e-06	XP_022186583.1|2.2e-26|actin cytoskeleton-regulatory complex protein pan1-like isoform X7 [Nilaparvata lugens]
evm.TU.Contig305.2	5.06	4.1	5.22	13.55	10.01	11.51	1.29509	4.19e-25	8.68e-25	XP_012821281.1|9.3e-51|PREDICTED: renalase isoform X1 [Xenopus tropicalis]
BGI_novel_G001027	32.9	32.6	43.93	104.92	90.18	73.73	1.29525	1.17e-49	1.67e-49
evm.TU.Contig794.12	8.42	7.06	9	21.83	19.14	18.13	1.29563	1.63e-127	1.17e-127	XP_022192231.1|0.0e+00|uncharacterized protein LOC111050245 [Nilaparvata lugens]
evm.TU.Contig78.242	3.27	3.4	3.28	6.47	7.82	7.79	1.29574	9.06e-32	1.65e-31	KDR20226.1|7.9e-110|hypothetical protein L798_05535, partial [Zootermopsis nevadensis]
evm.TU.Contig374.12	11.39	8.99	17.95	35.43	26.71	29.58	1.2962	2.56e-117	1.97e-117	XP_022207509.1|2.6e-71|uncharacterized protein LOC111064133 [Nilaparvata lugens]
evm.TU.Contig731.46	325.92	271.3	395.83	867.89	763.12	782.74	1.29626	0	0	XP_022204669.1|4.1e-178|cathepsin D-like [Nilaparvata lugens]
evm.TU.Contig115.33	1.68	3.91	3.69	6.46	10.26	6.13	1.29652	2.95e-29	5.63e-29	XP_022203197.1|0.0e+00|menin [Nilaparvata lugens]
evm.TU.Contig377.9	7.38	4.99	5.49	16.16	13.77	13.57	1.29661	2.5e-21	5.58e-21
evm.TU.Contig679.2	3.03	2.28	5.08	8.24	8.05	8.75	1.29698	4.16e-38	6.89e-38	XP_022192756.1|4.6e-58|uncharacterized protein LOC111050713 [Nilaparvata lugens]
evm.TU.Contig967.5	1.37	2.77	3.65	4.08	9.05	7.62	1.29712	6.28e-22	1.38e-21	XP_022184759.1|3.1e-112|tetratricopeptide repeat protein 21B-like [Nilaparvata lugens]
evm.TU.Contig190.24	21.65	19.96	25.74	55.93	49.76	49.05	1.29751	0	0	XP_022189976.1|4.4e-256|alpha-1,3-mannosyl-glycoprotein 4-beta-N-acetylglucosaminyltransferase B-like [Nilaparvata lugens]
evm.TU.Contig930.9	3.19	2.76	5.3	9.07	8.07	9.88	1.29761	1.34e-25	2.75e-25	XP_022197158.1|6.3e-225|NADPH:adrenodoxin oxidoreductase, mitochondrial-like [Nilaparvata lugens]
evm.TU.Contig78.103	9.32	8.61	12.24	24.02	24.27	23.81	1.29829	6.26e-145	4.04e-145	XP_022188569.1|0.0e+00|LOW QUALITY PROTEIN: protein O-GlcNAcase [Nilaparvata lugens]
evm.TU.Contig86.73	17.45	12.64	21.17	43.58	38.33	42.68	1.29964	3.45e-62	4.26e-62	XP_022193369.1|1.9e-144|sepiapterin reductase isoform X1 [Nilaparvata lugens]
evm.TU.Contig58.168	20.19	20.83	27.19	56.88	56.04	53.94	1.2997	8.95e-70	1.02e-69	XP_022191998.1|7.5e-113|ras-related protein Rab-21 [Nilaparvata lugens]
evm.TU.Contig84.40	31.2	27.25	40.78	80.29	78.8	71.2	1.29985	0	0	XP_022199100.1|1.6e-271|protein phosphatase PP2A 55 kDa regulatory subunit isoform X2 [Nilaparvata lugens]
evm.TU.Contig409.13	32.87	35.23	55.87	88.12	96.2	96.18	1.30027	4.5e-247	1.75e-247	XP_022185405.1|2.2e-97|28 kDa heat- and acid-stable phosphoprotein [Nilaparvata lugens]
evm.TU.Contig175.21	4.21	3.16	4.85	10.86	8.71	10.16	1.30031	6.22e-40	9.98e-40	XP_022188769.1|1.9e-211|kanadaptin [Nilaparvata lugens]
evm.TU.Contig58.81_evm.TU.Contig58.82	5.75	5.01	8.89	15.68	16.84	16.58	1.30056	6.87e-79	7.17e-79	XP_022190821.1|3.0e-255|zinc finger BED domain-containing protein 1-like [Nilaparvata lugens]
evm.TU.Contig13.130	18.76	14.64	26.89	39.16	38.73	34.98	1.3006	0	0	XP_022186362.1|0.0e+00|probable 2-oxoglutarate dehydrogenase E1 component DHKTD1 homolog, mitochondrial [Nilaparvata lugens]
evm.TU.Contig100.94	10.96	7.65	16.65	31.26	27.66	29.58	1.30082	2.44e-213	1.11e-213	XP_008484549.1|1.1e-257|PREDICTED: band 4.1-like protein 5 [Diaphorina citri]
evm.TU.Contig385.40	3	2.69	8.59	13.06	11.09	9.4	1.30102	7.08e-55	9.52e-55	XP_022194975.1|0.0e+00|calcium-dependent protein kinase C isoform X2 [Nilaparvata lugens]
evm.TU.Contig0.277	17.78	23.39	29.74	53.27	61.18	58.54	1.30106	2.71e-162	1.58e-162	XP_022190885.1|2.9e-265|solute carrier family 35 member F5 [Nilaparvata lugens]
evm.TU.Contig31.148	35.84	22.12	53.77	101.24	93.06	80.39	1.30114	1.09e-148	6.9e-149	XP_022207028.1|9.5e-85|LDLR chaperone boca isoform X2 [Nilaparvata lugens]
evm.TU.Contig854.4	7.04	3.86	6.19	18.63	12.23	11.15	1.30115	5.06e-15	1.3e-14	XP_022189741.1|2.1e-102|transmembrane protein 134 [Nilaparvata lugens]
evm.TU.Contig49.34	5.37	5.03	7.89	12.25	13.14	12.57	1.30195	2.09e-114	1.65e-114	XP_002430181.1|1.3e-169|glycerol kinase, putative [Pediculus humanus corporis]
evm.TU.Contig26.147	3.78	2.61	5.79	11.91	11.5	6.32	1.30248	1.02e-12	2.81e-12	XP_022195426.1|1.3e-108|ADP-ribosylation factor-like protein 4C [Nilaparvata lugens]
evm.TU.Contig20.113	4.55	5.78	8.92	15.58	15.55	15.47	1.30339	8.94e-164	5.19e-164	XP_022203542.1|0.0e+00|protein MON2 homolog [Nilaparvata lugens]
evm.TU.Contig33.2	7.3	6.05	12.41	17.81	15.97	16.25	1.30369	1.17e-197	5.77e-198	XP_017797441.1|3.9e-247|PREDICTED: calcium/calmodulin-dependent 3',5'-cyclic nucleotide phosphodiesterase 1A-like [Habropoda laboriosa]
evm.TU.Contig3602.12	3.56	2.82	6.04	10.42	9.62	9.89	1.30385	1.6e-33	2.84e-33	XP_022197912.1|3.3e-257|zinc finger CCCH-type with G patch domain-containing protein isoform X2 [Nilaparvata lugens]
evm.TU.Contig440.4	4.2	4.76	7.86	12.92	14.34	13.84	1.30513	5.69e-55	7.64e-55	XP_022190012.1|6.0e-45|LOW QUALITY PROTEIN: clustered mitochondria protein homolog [Nilaparvata lugens]
evm.TU.Contig40.37	7.29	6.77	7.6	16.38	16.45	19.82	1.30588	1.48e-218	6.56e-219	XP_021914597.1|1.3e-125|homeobox protein homothorax isoform X10 [Zootermopsis nevadensis]
evm.TU.Contig253.13	150.33	136.77	146.36	331.49	349.57	392.24	1.30592	1.16e-284	3.86e-285	XP_022188652.1|1.6e-77|CD63 antigen-like [Nilaparvata lugens]
evm.TU.Contig90.61	43.86	46.5	40.32	122.01	109.75	94.19	1.30635	1.77e-124	1.3e-124	XP_022198306.1|1.8e-105|charged multivesicular body protein 2b isoform X1 [Nilaparvata lugens]
evm.TU.Contig8.137	13.96	14.26	16.02	43.8	32.54	32.66	1.30641	1.7e-73	1.88e-73
evm.TU.Contig640.6	7.41	4.48	8.81	16.93	18.41	15.25	1.30672	9.9e-38	1.65e-37	XP_022200026.1|2.7e-173|vacuolar protein sorting-associated protein 72 homolog [Nilaparvata lugens]
evm.TU.Contig489.30	2.66	4.42	4.3	9.91	9.81	7.13	1.30707	1.16e-41	1.82e-41	XP_022198463.1|1.1e-268|protein wntless-like [Nilaparvata lugens]
evm.TU.Contig479.23	7.35	7.97	13.67	24.28	20.69	23.95	1.30733	4.58e-304	1.45e-304	XP_014260566.1|0.0e+00|PREDICTED: protein crumbs isoform X2 [Cimex lectularius]
evm.TU.Contig485.19	3.86	2.92	6.22	9.44	8.2	9.98	1.30767	4.87e-137	3.31e-137	XP_022190391.1|1.1e-306|aryl hydrocarbon receptor nuclear translocator homolog [Nilaparvata lugens]
evm.TU.Contig64.151	8.81	10.95	13.26	26.25	25.97	28.7	1.30775	5.11e-154	3.14e-154	XP_022189946.1|0.0e+00|kinesin-associated protein 3-like [Nilaparvata lugens]
evm.TU.Contig13.261	2.22	2.03	3.22	5.6	6.24	6.02	1.30805	8.91e-63	1.09e-62	XP_022190591.1|0.0e+00|LOW QUALITY PROTEIN: protein expanded [Nilaparvata lugens]
evm.TU.Contig731.11	7.57	5.78	11.01	19.93	19.69	19.61	1.30824	3e-56	3.98e-56	XP_022203365.1|7.6e-234|glycoprotein endo-alpha-1,2-mannosidase [Nilaparvata lugens]
evm.TU.Contig1076.4	2.16	2.92	5.72	10.42	8.4	7.24	1.30864	4.09e-21	9.19e-21	XP_022196147.1|9.7e-195|uncharacterized protein LOC111053520 [Nilaparvata lugens]
evm.TU.Contig86.22	2.72	4.33	4.17	8.71	9.43	11.09	1.30879	9.04e-99	7.95e-99	XP_022200518.1|0.0e+00|polycomb protein Sfmbt-like [Nilaparvata lugens]
evm.TU.Contig112.12	4.26	3.41	7.21	11.34	12.81	13.97	1.30916	4.28e-74	4.68e-74	XP_022193302.1|3.0e-63|uncharacterized protein LOC111051173 [Nilaparvata lugens]
evm.TU.Contig175.14	4.3	3.79	6.9	12.75	11.25	11.7	1.30939	7.13e-115	5.6e-115	XP_014270771.1|2.8e-282|PREDICTED: uncharacterized protein LOC106677388 isoform X4 [Halyomorpha halys]
evm.TU.Contig32.44	7.78	9.42	9.56	21.26	21.85	23.35	1.30981	4.44e-154	2.73e-154	XP_022184637.1|0.0e+00|poly(A) polymerase type 3 [Nilaparvata lugens]
evm.TU.Contig168.38	8.97	8.66	13.32	19.37	24.01	26.76	1.30985	3.27e-140	2.18e-140	XP_022190783.1|1.8e-213|dihydroxyacetone phosphate acyltransferase-like, partial [Nilaparvata lugens]
evm.TU.Contig1300.1	3.65	4.42	3.47	8.96	8.97	10.82	1.31058	3.23e-77	3.43e-77
evm.TU.Contig19862.1	18.62	12.36	29.46	51.99	41.79	52	1.31112	6.33e-171	3.55e-171	XP_021196137.1|6.7e-62|transcription elongation factor B polypeptide 3-like [Helicoverpa armigera]
evm.TU.Contig0.240	10.34	8.14	15.7	27.98	25.74	29.28	1.31132	3.06e-107	2.54e-107	XP_022184479.1|0.0e+00|uncharacterized protein KIAA2013 homolog [Nilaparvata lugens]
evm.TU.Contig168.21	6.25	5.94	11.46	17.01	17.14	16.49	1.3119	4.53e-155	2.77e-155	XP_022200097.1|0.0e+00|autophagy-related protein 2 homolog B-like [Nilaparvata lugens]
evm.TU.Contig0.72	2.09	3.87	4.23	10.07	8.14	6.88	1.312	8.42e-80	8.72e-80	XP_017792136.1|6.1e-245|PREDICTED: LOW QUALITY PROTEIN: zinc finger protein 608-like [Habropoda laboriosa]
evm.TU.Contig10556.1	4.77	4.55	5.29	14.42	10.56	11.25	1.31221	2.78e-12	7.72e-12	XP_022192702.1|1.2e-88|LOW QUALITY PROTEIN: uncharacterized protein LOC111050663 [Nilaparvata lugens]
evm.TU.Contig8.305	3.62	4.03	8.4	7.78	14.49	16.6	1.31335	5.28e-18	1.27e-17	XP_022195143.1|6.2e-128|moesin/ezrin/radixin homolog 1 isoform X3 [Nilaparvata lugens]
evm.TU.Contig25.10	7.92	5.04	7.9	18.93	17.03	15.56	1.31433	1.85e-39	2.99e-39	XP_022195970.1|5.7e-171|uncharacterized protein LOC111053395 isoform X1 [Nilaparvata lugens]
evm.TU.Contig25054.1	9.29	4.09	8.06	16.9	23.39	13.58	1.31436	6.99e-14	1.85e-13	XP_022201312.1|2.5e-66|KRR1 small subunit processome component homolog [Nilaparvata lugens]
evm.TU.Contig193.1	4.01	4.09	6.43	10.95	10.94	13.7	1.31438	1.73e-13	4.63e-13	XP_022198801.1|1.1e-93|solute carrier family 12 member 9 [Nilaparvata lugens]
evm.TU.Contig25.54	14.04	11.63	17.83	37.29	31.16	36.97	1.31455	1.78e-100	1.54e-100	XP_022192470.1|8.6e-273|calcium-binding mitochondrial carrier protein SCaMC-1-B isoform X1 [Nilaparvata lugens]
evm.TU.Contig498.45	20.12	24.03	23.22	47.83	48.24	56.95	1.3147	2.29e-167	1.3e-167	XP_022186990.1|3.9e-66|probable nuclear transport factor 2 isoform X2 [Nilaparvata lugens]
evm.TU.Contig36200.1	6.18	6.5	8.25	18.04	16.76	16.82	1.31489	1.79e-55	2.38e-55	XP_022189807.1|1.2e-288|serine/threonine-protein kinase TBK1 isoform X2 [Nilaparvata lugens]
evm.TU.Contig50.86	12.56	15.15	17.22	37.09	34.44	39.35	1.31514	0	0	XP_022187548.1|0.0e+00|proteasome activator complex subunit 4-like [Nilaparvata lugens]
evm.TU.Contig44.9	8.91	6.05	12.33	22.85	24.37	22.23	1.31554	3.15e-61	3.95e-61	XP_008179834.1|1.2e-100|PREDICTED: putative nuclease HARBI1 [Acyrthosiphon pisum]
evm.TU.Contig250.4	92.59	74	120.55	255.75	212.97	234.45	1.31594	0	0	XP_022186819.1|9.8e-71|BTB/POZ domain-containing protein 2-like [Nilaparvata lugens]
evm.TU.Contig1793.1	13.83	12.92	19.62	36.72	37.7	38.66	1.31599	8.4e-204	4.02e-204	XP_022201502.1|1.6e-225|CDK5 regulatory subunit-associated protein 3-like [Nilaparvata lugens]
evm.TU.Contig101.49	5.34	3.84	6.62	13.05	13	12.71	1.31618	5.66e-60	7.19e-60	XP_022202394.1|7.9e-153|uncharacterized protein LOC111059090 [Nilaparvata lugens]
evm.TU.Contig974.24	5.24	6.52	9.92	17.84	19.09	16.26	1.31662	3.52e-41	5.55e-41	XP_022198640.1|5.2e-188|lachesin isoform X1 [Nilaparvata lugens]
evm.TU.Contig137.102	15.16	14.43	21.26	44.79	41	43	1.31691	7.89e-270	2.77e-270	XP_022202333.1|1.5e-291|coronin-1A [Nilaparvata lugens]
evm.TU.Contig67.1	11.37	10.86	21.33	30.34	33.77	41.07	1.31809	1.74e-142	1.14e-142	XP_022197473.1|0.0e+00|sterol regulatory element-binding protein 1-like [Nilaparvata lugens]
evm.TU.Contig1.33	7.67	6.52	10.53	18.21	21.02	21.69	1.31904	5.01e-34	8.83e-34	XP_022199815.1|5.7e-99|BRISC and BRCA1-A complex member 1-like [Nilaparvata lugens]
evm.TU.Contig253.87_evm.TU.Contig253.88	5.08	5.76	7.29	13.83	13.71	16.08	1.31939	0	0	XP_022183818.1|0.0e+00|helicase SRCAP-like isoform X2 [Nilaparvata lugens]
evm.TU.Contig385.17_evm.TU.Contig385.18	5.18	6.56	8.97	15.58	19.81	15.73	1.31945	1.01e-74	1.1e-74	XP_022185386.1|6.8e-303|nucleoporin GLE1 isoform X1 [Nilaparvata lugens]
evm.TU.Contig482.17_evm.TU.Contig482.18	42.5	36.65	49.8	76.5	73.53	84.09	1.32001	0	0	XP_022186174.1|0.0e+00|microtubule-actin cross-linking factor 1 isoform X3 [Nilaparvata lugens]
evm.TU.Contig45.3	33.66	34.65	33.69	86.02	80.74	88.26	1.32036	2.31e-153	1.43e-153	XP_022188486.1|9.9e-161|phosphopantothenate--cysteine ligase [Nilaparvata lugens]
evm.TU.Contig14.22	10.91	10.21	12.68	24.77	29.78	29.46	1.32112	4.95e-105	4.16e-105	XP_022202846.1|0.0e+00|ATP-dependent RNA helicase DDX55-like [Nilaparvata lugens]
evm.TU.Contig45.97	3.43	4.17	4.87	12.58	11.36	12.76	1.32196	1.99e-127	1.44e-127	XP_022186009.1|4.9e-269|uncharacterized protein CG5098-like [Nilaparvata lugens]
evm.TU.Contig854.19	8.24	6.9	12.43	22.46	26.35	19.16	1.32208	1.6e-70	1.81e-70	XP_022187119.1|2.0e-272|serine hydroxymethyltransferase, mitochondrial-like [Nilaparvata lugens]
evm.TU.Contig51.36	4.6	2.6	3.39	8.5	8	9.94	1.32236	7.78e-36	1.34e-35	XP_022185548.1|3.6e-194|cytochrome P450 6B1-like isoform X1 [Nilaparvata lugens]
evm.TU.Contig100.12	3.13	3.93	7.58	13.24	11.85	10.57	1.32262	3.17e-32	5.74e-32	XP_022187495.1|3.0e-94|AMMECR1-like protein [Nilaparvata lugens]
evm.TU.Contig1141.2	3.18	4.24	5.69	8.92	11.42	7.06	1.32277	2.87e-69	3.29e-69	XP_022183853.1|8.8e-230|phosphatase and actin regulator 2-like [Nilaparvata lugens]
evm.TU.Contig263.12	7.69	6.97	6.54	18.25	16.2	18.74	1.32288	7.2e-27	1.44e-26	XP_022207709.1|5.8e-135|tRNA (guanine-N(7)-)-methyltransferase [Nilaparvata lugens]
evm.TU.Contig1614.1	39.71	43.95	37.87	96.04	92.44	116.31	1.32307	4.51e-246	1.77e-246	XP_015114331.1|3.8e-112|PREDICTED: mannose-6-phosphate isomerase [Diachasma alloeum]
evm.TU.Contig229.25	1.61	5.4	6.12	9.5	12.64	10.38	1.32467	4.86e-23	1.05e-22	XP_022194499.1|4.2e-133|TATA box-binding protein-like protein 1 [Nilaparvata lugens]
evm.TU.Contig37848.1	227.49	232.92	253.78	542.27	451.58	779.52	1.32519	5.42e-246	2.12e-246	XP_022202377.1|1.5e-57|calreticulin-like [Nilaparvata lugens]
evm.TU.Contig84.45	10.56	9.76	13.32	27.47	28.08	28.7	1.32572	2.71e-208	1.26e-208	XP_022192972.1|0.0e+00|general vesicular transport factor p115 [Nilaparvata lugens]
evm.TU.Contig152.11	12.32	13.1	14.16	28.03	30.86	26.29	1.32638	2.44e-138	1.65e-138	XP_022190124.1|9.9e-167|N-alpha-acetyltransferase 30A-like [Nilaparvata lugens]
evm.TU.Contig202.48	2.73	2.44	5.88	12.46	7.52	7.16	1.32671	3.41e-07	1.14e-06	XP_022188530.1|1.9e-73|uncharacterized protein LOC111047163 [Nilaparvata lugens]
evm.TU.Contig377.72	3.41	3.33	5.32	9.28	10.49	11.71	1.32679	1.23e-64	1.48e-64	XP_006820770.1|1.7e-185|PREDICTED: zinc finger protein 850-like, partial [Saccoglossus kowalevskii]
evm.TU.Contig64.118	3.32	3.72	5.61	12.78	12.53	14.25	1.32756	2.9e-47	4.25e-47	XP_022198557.1|4.3e-82|uncharacterized protein PF11_0207-like isoform X5 [Nilaparvata lugens]
evm.TU.Contig480.3	11.56	13.99	14.4	33.59	30.72	35.52	1.32788	0	0	XP_022194275.1|0.0e+00|E3 ubiquitin-protein ligase HUWE1-like isoform X1 [Nilaparvata lugens]
evm.TU.Contig485.15	17.74	9.66	29.54	55.92	42.93	48.99	1.32808	0	0	XP_022200549.1|7.8e-255|cyclin-dependent kinase 17-like [Nilaparvata lugens]
evm.TU.Contig316.2	5.12	5.53	5.4	13.2	13.06	14.04	1.32812	5.27e-53	7.23e-53	XP_022189689.1|1.2e-170|kelch-like protein 17 [Nilaparvata lugens]
evm.TU.Contig50.116	13.76	12.96	16.35	36.85	34.23	30.94	1.32845	2.01e-218	8.93e-219	XP_022189094.1|5.1e-131|PC-esterase domain-containing protein 1A-like isoform X2 [Nilaparvata lugens]
evm.TU.Contig376.8	6.48	4.36	5.08	12.26	14.78	13.12	1.32866	3.59e-29	6.87e-29	XP_022198369.1|6.6e-182|cytoplasmic tRNA 2-thiolation protein 1 [Nilaparvata lugens]
evm.TU.Contig26.111	12.07	6.78	17.11	26.77	26.46	27.29	1.32884	1.79e-123	1.33e-123	XP_022189685.1|6.2e-149|zinc transporter ZIP9-A isoform X1 [Nilaparvata lugens]
evm.TU.Contig126.6	4.12	3.42	5.73	9.27	11.98	11.63	1.32907	2.81e-161	1.66e-161	XP_022194246.1|7.5e-129|myosin-9-like [Nilaparvata lugens]
evm.TU.Contig157.14	65.31	37.9	72.19	160.33	157.2	139.21	1.32919	0	0	XP_022198215.1|1.1e-87|uncharacterized protein LOC111055345 [Nilaparvata lugens]
evm.TU.Contig108.56	15.07	13.65	21.77	45.4	43.65	44.78	1.32965	7.3e-256	2.75e-256	XP_014282963.1|1.2e-88|PREDICTED: acyl-CoA:lysophosphatidylglycerol acyltransferase 1-like isoform X3 [Halyomorpha halys]
evm.TU.Contig23950.1	58.63	36.11	57.25	161.14	128.44	93.68	1.32965	4.49e-85	4.45e-85	XP_022202398.1|7.8e-65|facilitated trehalose transporter Tret1-like isoform X1 [Nilaparvata lugens]
evm.TU.Contig36.23	4.64	5.16	4.92	12.31	13.1	11.76	1.33039	5.45e-23	1.18e-22	XP_022186642.1|1.3e-98|uncharacterized protein LOC111045518 [Nilaparvata lugens]
evm.TU.Contig64.148	4.52	4.88	5.76	12.31	12.51	13.04	1.33043	5.35e-172	2.99e-172	XP_022189366.1|0.0e+00|HEAT repeat-containing protein 1-like [Nilaparvata lugens]
evm.TU.Contig58.161	10.61	10.25	15.13	34.55	27.26	27.68	1.33059	1.96e-40	3.12e-40	XP_022185123.1|1.5e-129|MOB kinase activator-like 3 [Nilaparvata lugens]
evm.TU.Contig22040.1	4.06	6.71	9.55	22.44	15.63	12.77	1.3308	1.86e-09	5.68e-09	XP_022208038.1|1.9e-50|catenin alpha isoform X4 [Nilaparvata lugens]
evm.TU.Contig967.6	2.47	3.68	3.91	5.67	10.27	9.27	1.33112	2.23e-54	3.02e-54	XP_022184759.1|0.0e+00|tetratricopeptide repeat protein 21B-like [Nilaparvata lugens]
evm.TU.Contig555.22	4.94	4.86	7.04	13.42	11.56	15.88	1.33152	7.28e-75	7.9e-75	XP_022189126.1|1.5e-176|peroxisomal carnitine O-octanoyltransferase-like [Nilaparvata lugens]
evm.TU.Contig656.9	24.92	20.35	27.94	61.29	62.66	59.44	1.33169	5.31e-92	4.92e-92	XP_022189962.1|1.5e-138|ubiquitin domain-containing protein UBFD1-like [Nilaparvata lugens]
evm.TU.Contig50.108	16.06	17.36	21.39	43.84	42.2	46.15	1.3318	0	0	XP_022208036.1|0.0e+00|catenin alpha isoform X2 [Nilaparvata lugens]
evm.TU.Contig17.57	2.28	1.53	2.81	5.89	4.57	5.9	1.33188	2.05e-24	4.29e-24	XP_022205726.1|0.0e+00|ARF GTPase-activating protein GIT1 isoform X2 [Nilaparvata lugens]
evm.TU.Contig17.149	2.66	3	3.78	7.09	7.81	8.8	1.33196	2.8e-59	3.58e-59	XP_022200164.1|0.0e+00|RNA polymerase II-associated protein 1-like [Nilaparvata lugens]
evm.TU.Contig175.4	3.49	3.09	4.43	10	9.11	8.32	1.33217	8.07e-41	1.28e-40	XP_022198142.1|3.6e-224|protein PAT1 homolog 1 [Nilaparvata lugens]
evm.TU.Contig454.12	2.82	2.1	5.17	9.31	7.69	7.72	1.33256	9.95e-18	2.4e-17	XP_022186136.1|2.2e-126|UPF0565 protein C2orf69 homolog isoform X1 [Nilaparvata lugens]
evm.TU.Contig647.2	6.22	6.92	8.93	19.54	15.87	16.91	1.33256	5.08e-112	4.09e-112	XP_022194378.1|0.0e+00|protein zer-1 homolog [Nilaparvata lugens]
evm.TU.Contig13.453	7.34	6.59	10.47	21.8	18	20.9	1.33279	4.08e-70	4.64e-70	KDR15059.1|8.8e-26|hypothetical protein L798_11134 [Zootermopsis nevadensis]
evm.TU.Contig808.6	5.32	8.65	9.41	16.99	14.38	19.88	1.33286	5.07e-220	2.22e-220	XP_022203588.1|6.1e-176|solute carrier family 12 member 2-like [Nilaparvata lugens]
evm.TU.Contig80.74	26.2	24.41	28.66	67.34	61.72	71.28	1.33286	0	0	XP_022196879.1|1.0e-173|sorting nexin-6 isoform X1 [Nilaparvata lugens]
evm.TU.Contig498.41_evm.TU.Contig498.42	5.92	5.82	6.36	13.67	14.21	13.66	1.33306	4.24e-46	6.28e-46	XP_021926858.1|9.4e-128|kinase suppressor of Ras 2 isoform X1 [Zootermopsis nevadensis]
evm.TU.Contig104.28	7.03	4.97	9.91	19.71	17.44	17.06	1.33336	1.71e-40	2.72e-40	XP_022201904.1|1.8e-161|geranylgeranyl transferase type-1 subunit beta-like [Nilaparvata lugens]
evm.TU.Contig325.21	6.09	5.67	8.98	16.86	16.8	17.78	1.33337	1.99e-58	2.58e-58	XP_022197629.1|4.2e-103|synaptonemal complex protein 1-like [Nilaparvata lugens]
evm.TU.Contig657.3	1.45	1.92	2.79	5.9	4.32	5	1.33458	8.42e-25	1.75e-24	XP_022198540.1|3.0e-193|tripartite motif-containing protein 2-like, partial [Nilaparvata lugens]
evm.TU.Contig52.52	4.04	4.23	6.43	12.36	11.09	10.28	1.33514	6.51e-156	3.96e-156	XP_022184138.1|5.1e-62|polyadenylate-binding protein-interacting protein 2 [Nilaparvata lugens]
BGI_novel_G000584	2.88	2.95	5.44	8.41	11.11	8.46	1.33526	6.4e-24	1.35e-23
evm.TU.Contig689.1	1.55	2.34	2.79	4.91	6.36	5.82	1.33573	2.09e-21	4.66e-21	XP_022185667.1|3.0e-223|histone deacetylase 9-like [Nilaparvata lugens]
evm.TU.Contig66.91	5.29	3.52	6.08	13.53	12.64	10.95	1.33587	1.89e-57	2.47e-57	XP_018105759.1|1.1e-11|PREDICTED: uncharacterized protein LOC108709960 [Xenopus laevis]
evm.TU.Contig486.17	1.9	2.48	4.07	7.11	6.96	6.89	1.33784	8.49e-11	2.47e-10
evm.TU.Contig21.94	7.14	7.9	6.84	18.83	18.45	18.37	1.3381	2.94e-24	6.19e-24	XP_022198154.1|1.4e-31|gem-associated protein 8-like [Nilaparvata lugens]
evm.TU.Contig219.105	6.6	4.78	7.58	19.35	12.43	15.52	1.3395	1.74e-41	2.73e-41	XP_018574600.1|1.1e-35|PREDICTED: uncharacterized protein LOC108913524 [Anoplophora glabripennis]
evm.TU.Contig4344.1	5.04	4.82	4.92	14.54	11.12	12.39	1.33954	2.19e-172	1.22e-172	KDR22913.1|6.6e-84|Polycomb protein SCMH1 [Zootermopsis nevadensis]
evm.TU.Contig8.242	4.79	2.76	4.89	9.5	10.69	10.97	1.34036	1.06e-31	1.93e-31	XP_022194290.1|9.9e-40|uncharacterized protein LOC111051999 [Nilaparvata lugens]
evm.TU.Contig32.14	10.14	8.56	13.78	25.06	28.37	27.51	1.34072	3.09e-81	3.16e-81	XP_022191306.1|4.7e-65|sprouty-related, EVH1 domain-containing protein 1 [Nilaparvata lugens]
evm.TU.Contig109.23	15.23	15.84	23.94	44.3	49.51	42.77	1.34157	2.07e-169	1.17e-169	XP_012274709.1|6.1e-196|PREDICTED: transmembrane protein 184B isoform X1 [Orussus abietinus]
evm.TU.Contig968.6	3.07	3.21	6.68	13.02	11.74	7.47	1.34163	2.41e-15	6.13e-15	XP_021921641.1|2.6e-38|protein abrupt-like isoform X1 [Zootermopsis nevadensis]
evm.TU.Contig98.42	2.92	3.63	4.32	8.84	8.09	8.12	1.34174	1.15e-30	2.14e-30	XP_022184567.1|1.4e-131|uncharacterized protein LOC111043821 [Nilaparvata lugens]
evm.TU.Contig115.2	31.9	22.14	30.72	65.16	69.51	79.09	1.344	2.38e-221	1.04e-221	XP_022186738.1|3.0e-260|dolichyl-diphosphooligosaccharide--protein glycosyltransferase subunit 1-like [Nilaparvata lugens]
evm.TU.Contig739.20	11.13	8.42	11.89	22.09	27.07	30.11	1.34472	4.46e-58	5.79e-58	XP_022185715.1|2.1e-114|RISC-loading complex subunit tarbp2-like [Nilaparvata lugens]
evm.TU.Contig190.14	13.26	12.93	13.78	26.39	28.93	30.03	1.34484	7.1e-74	7.8e-74	XP_022184910.1|3.8e-166|solute carrier family 35 member C2-like [Nilaparvata lugens]
evm.TU.Contig649.51	11.25	9.47	19.68	40.52	32.3	27.85	1.3451	7.19e-43	1.11e-42	XP_022195103.1|6.4e-122|ras-related protein Rab-39B isoform X1 [Nilaparvata lugens]
evm.TU.Contig0.368	9.9	8.58	12.68	24.86	22.27	22.4	1.34578	7.65e-300	2.44e-300	XP_022191230.1|4.6e-241|tyrosine-protein kinase Src42A isoform X3 [Nilaparvata lugens]
evm.TU.Contig219.73	5.62	5.36	12	15.34	18.5	22.8	1.34579	4.84e-60	6.14e-60	AQS60688.1|3.0e-281|UDP-N-acetylglucosamine pyrophosphorylase [Sogatella furcifera]
evm.TU.Contig23263.1	5.62	5.36	12	15.34	18.5	22.8	1.34579	4.84e-60	6.14e-60	AQS60688.1|3.0e-281|UDP-N-acetylglucosamine pyrophosphorylase [Sogatella furcifera]
evm.TU.Contig117.32_evm.TU.Contig117.35	6.35	7.63	9.73	22.77	17.61	19.12	1.34588	2.34e-154	1.43e-154	XP_022184493.1|0.0e+00|furin-like protease 2 [Nilaparvata lugens]
evm.TU.Contig283.15	1.64	7.26	5.9	7.78	10.71	12.99	1.34622	2.09e-25	4.32e-25	XP_022187377.1|5.1e-185|zinc finger CCCH domain-containing protein 11A-like [Nilaparvata lugens]
evm.TU.Contig30.131	14.42	19.18	25	42.79	46.4	49.81	1.34635	3.09e-277	1.06e-277	AIO05328.1|0.0e+00|ATP-binding cassette transporter sub-family F member 1 [Laodelphax striatella]
evm.TU.Contig17.123	9.98	7.93	8.52	20.75	22.72	23.85	1.34675	1.72e-77	1.82e-77	XP_022196008.1|3.2e-268|probable ATP-dependent RNA helicase DDX52 [Nilaparvata lugens]
evm.TU.Contig31.147	16.63	10.87	23.35	41.83	36.31	48.16	1.34684	7.74e-119	5.91e-119	XP_022207020.1|9.5e-189|major facilitator superfamily domain-containing protein 9 isoform X1 [Nilaparvata lugens]
evm.TU.Contig32.40	7.43	6.81	9.93	20.52	20.3	21.29	1.34687	0	0	XP_022186238.1|1.5e-187|uncharacterized protein LOC111045203 [Nilaparvata lugens]
evm.TU.Contig192.26	4.21	4.93	5.59	12.76	13.14	13.55	1.34716	0	0	XP_014253868.1|0.0e+00|PREDICTED: CREB-binding protein isoform X3 [Cimex lectularius]
evm.TU.Contig101.45	11.51	8.25	13.49	26.08	27.24	28.57	1.34761	2.42e-142	1.59e-142	XP_022184297.1|4.2e-185|RILP-like protein homolog isoform X1 [Nilaparvata lugens]
evm.TU.Contig1389.1	3.82	1.62	3.25	6.64	8.11	7.24	1.34802	3.36e-16	8.36e-16	XP_022189538.1|4.9e-171|zinc finger protein 570-like [Nilaparvata lugens]
evm.TU.Contig455.3_evm.TU.Contig455.4	2.23	2.81	3.35	6.97	6.53	7.21	1.34811	2.29e-159	1.36e-159	XP_022193906.1|0.0e+00|pecanex-like protein 1 [Nilaparvata lugens]
evm.TU.Contig346.36	2.79	1.11	2.22	5.04	4.4	6.05	1.34833	5.91e-05	0.000224708	XP_022208085.1|3.6e-69|thyrostimulin alpha-2 subunit-like [Nilaparvata lugens]
evm.TU.Contig168.119	4.02	3.89	5	9.78	10.15	12.61	1.34858	1.56e-54	2.1e-54	XP_022195337.1|6.7e-171|centromere/kinetochore protein zw10 homolog [Nilaparvata lugens]
evm.TU.Contig13.24	12.09	12.65	21.73	41.12	35.92	38.48	1.34911	4.15e-235	1.7e-235	XP_022197947.1|0.0e+00|sodium/hydrogen exchanger 8 [Nilaparvata lugens]
evm.TU.Contig46.102	4.18	5.27	6.12	10.1	14.07	13.08	1.34923	7.98e-199	3.89e-199	XP_022195180.1|0.0e+00|nuclear pore complex protein Nup153-like [Nilaparvata lugens]
evm.TU.Contig50.87	3.43	2.01	3.98	7.75	7.42	8.42	1.34924	1.19e-50	1.68e-50	XP_022187272.1|3.6e-262|ribosomal protein S6 kinase delta-1-like [Nilaparvata lugens]
evm.TU.Contig440.5	8.94	14.47	14.45	30.4	33.83	31.91	1.35019	1.22e-230	5.11e-231	XP_014288296.1|0.0e+00|PREDICTED: clustered mitochondria protein homolog isoform X2 [Halyomorpha halys]
evm.TU.Contig109.61	2.72	5.35	7.86	12.99	14.42	12.45	1.35063	5.97e-35	1.04e-34	XP_022184348.1|2.5e-217|galectin-4-like [Nilaparvata lugens]
evm.TU.Contig768.3	4.44	2.45	4.7	14.05	8.07	7.07	1.35098	3.15e-23	6.76e-23	XP_022198034.1|2.2e-159|G1/S-specific cyclin-D2-like [Nilaparvata lugens]
evm.TU.Contig2.10	2	3.18	3.36	8.45	6.64	7.16	1.35121	2.98e-171	1.67e-171	XP_022188398.1|0.0e+00|sushi, von Willebrand factor type A, EGF and pentraxin domain-containing protein 1-like, partial [Nilaparvata lugens]
evm.TU.Contig100.61	4.05	3.43	6.64	11.87	12.1	11.37	1.35207	5.3e-39	8.65e-39	XP_022186157.1|4.0e-119|gastrula zinc finger protein XlCGF57.1-like isoform X2 [Nilaparvata lugens]
evm.TU.Contig66.81	23.91	15.79	33.85	63.13	63.54	63.45	1.35254	0	0	XP_022197734.1|8.7e-122|regulator of microtubule dynamics protein 2-like [Nilaparvata lugens]
evm.TU.Contig190.17	5.47	4.3	8.97	15.52	14.88	16.31	1.35274	1.38e-62	1.7e-62	XP_022189968.1|0.0e+00|merlin [Nilaparvata lugens]
evm.TU.Contig13.339	23.77	20.35	31.41	68.98	62.59	59.15	1.3533	1.5e-160	8.86e-161	XP_022196984.1|5.5e-212|zinc finger CCCH domain-containing protein 15 homolog [Nilaparvata lugens]
evm.TU.Contig20.206	3.85	2.54	5.99	10.47	9.31	11.07	1.35351	2.44e-19	5.68e-19	XP_022187982.1|3.6e-141|protein Star-like isoform X1 [Nilaparvata lugens]
evm.TU.Contig18.9	15.01	12.52	21.71	41.17	39.69	38.96	1.35382	3.08e-267	1.1e-267	XP_022189785.1|0.0e+00|cullin-2 [Nilaparvata lugens]
evm.TU.Contig123.80	12.09	15.01	16.74	40.22	37.47	37.98	1.35431	6.17e-201	2.97e-201	XP_022197060.1|0.0e+00|MAGUK p55 subfamily member 6 isoform X1 [Nilaparvata lugens]
evm.TU.Contig216.6	4.5	4.45	7.03	13.22	12.47	13.36	1.35435	1.19e-233	4.9e-234	XP_022201920.1|0.0e+00|putative uncharacterized protein DDB_G0271606 [Nilaparvata lugens]
evm.TU.Contig58.67	4.66	2.87	5.38	8.6	11.62	12.37	1.35459	1.65e-23	3.51e-23	XP_022188043.1|5.4e-157|tRNA wybutosine-synthesizing protein 5-like [Nilaparvata lugens]
evm.TU.Contig345.28	32.58	35.49	35.35	98.89	83.35	83.69	1.35459	1.42e-45	2.11e-45	XP_022204570.1|6.6e-54|ubiquinol-cytochrome-c reductase complex assembly factor 2-like [Nilaparvata lugens]
evm.TU.Contig58.43	206.18	153.33	254.05	480.44	475.96	474.07	1.35492	0	0	XP_022184202.1|6.3e-251|slit homolog 1 protein-like [Nilaparvata lugens]
BGI_novel_G000038	4.57	5.32	4.91	12.42	11.6	13.84	1.35528	6.07e-83	6.1e-83
evm.TU.Contig141.36	2.53	3.53	5.37	8.34	10.84	9.88	1.35694	4.7e-100	4.08e-100	XP_022185001.1|0.0e+00|liprin-alpha-1 [Nilaparvata lugens]
evm.TU.Contig1001.4	7.58	7	11.45	24.4	20.77	20.33	1.35727	4.99e-204	2.38e-204	XP_014239845.1|5.3e-166|PREDICTED: macrophage colony-stimulating factor 1 receptor 2-like [Cimex lectularius]
evm.TU.Contig421.4	3.16	4.51	5.65	10.15	13.54	10.2	1.35795	2.93e-41	4.62e-41	XP_018570614.1|4.3e-135|PREDICTED: arf-GAP with coiled-coil, ANK repeat and PH domain-containing protein 2 [Anoplophora glabripennis]
BGI_novel_G000690	10.59	7.03	10.9	26.81	20.11	25.4	1.3594	7.22e-57	9.48e-57
evm.TU.Contig30.107	2.64	2.74	4.62	8.46	8.09	8.27	1.3598	1.69e-146	1.08e-146	XP_022187101.1|0.0e+00|protein sickie-like [Nilaparvata lugens]
evm.TU.Contig31.98	1.69	1.89	6	8.15	6.15	7.08	1.36051	1.25e-27	2.46e-27	XP_022193240.1|7.6e-112|ras-related protein Rab-27A [Nilaparvata lugens]
evm.TU.Contig253.93	25.3	31.62	34.87	71.57	75.35	90.33	1.36078	0	0	XP_022185882.1|0.0e+00|flocculation protein FLO11-like isoform X1 [Nilaparvata lugens]
evm.TU.Contig253.41	2.55	3.04	4.76	8.05	8.6	9.15	1.36126	8.8e-25	1.83e-24	XP_022190685.1|2.1e-132|uncharacterized protein LOC111049000 isoform X3 [Nilaparvata lugens]
evm.TU.Contig170.5	3.82	7.22	6.32	12.52	11.77	13.02	1.36137	1.09e-46	1.6e-46	XP_022189337.1|1.5e-200|guanine nucleotide-binding protein subunit beta-5a [Nilaparvata lugens]
evm.TU.Contig46.86	14.54	10.57	13.68	31.84	35.26	32.48	1.3614	5.77e-66	6.84e-66	XP_022197490.1|6.8e-189|dnaJ homolog subfamily C member 22 [Nilaparvata lugens]
evm.TU.Contig241.16	20.93	18.54	23.8	57.24	50.56	56.05	1.36155	6.71e-70	7.65e-70	XP_013779470.1|5.5e-50|riboflavin kinase-like isoform X3 [Limulus polyphemus]
evm.TU.Contig103.2	5.8	2.57	4.37	11.7	9.61	11.27	1.36197	4.92e-19	1.15e-18	XP_022199752.1|9.8e-133|nucleoside diphosphate-linked moiety X motif 8 [Nilaparvata lugens]
evm.TU.Contig0.493	10.18	13.47	12.3	35.78	27.53	29.55	1.36309	8.15e-98	7.2e-98	XP_022192560.1|3.8e-226|uncharacterized protein LOC111050529 [Nilaparvata lugens]
evm.TU.Contig122.14	3.86	3.75	5.5	11.32	11.76	11.41	1.36363	1.87e-158	1.12e-158	XP_022201551.1|0.0e+00|ubiquitin carboxyl-terminal hydrolase 48-like [Nilaparvata lugens]
evm.TU.Contig45.101	5.48	6.17	9.99	16.53	20.29	17.92	1.36377	1.11e-88	1.06e-88	XP_022185847.1|0.0e+00|RNA polymerase II-associated protein 3 [Nilaparvata lugens]
evm.TU.Contig192.90	6.57	5.12	8.65	16.92	15.93	18.57	1.36421	5.61e-73	6.21e-73	XP_022189651.1|0.0e+00|uncharacterized protein LOC111048108 isoform X1 [Nilaparvata lugens]
evm.TU.Contig123.106	70.39	77.43	82.91	175.49	176.74	224.28	1.36533	0	0	XP_022189825.1|0.0e+00|basement membrane-specific heparan sulfate proteoglycan core protein [Nilaparvata lugens]
evm.TU.Contig66.12	3.7	5.87	5.89	14.82	13.22	11.87	1.36548	8.21e-11	2.38e-10	XP_008185349.1|4.4e-36|PREDICTED: uncharacterized protein LOC100570268 [Acyrthosiphon pisum]
evm.TU.Contig967.3	2.39	1.73	2.75	7.21	7.27	4.81	1.36683	2.02e-11	5.74e-11	XP_022184770.1|1.5e-88|uncharacterized protein LOC111044029 [Nilaparvata lugens]
BGI_novel_G001080	13.31	10.84	15.74	30.04	34.17	37.71	1.36758	2.61e-81	2.66e-81
evm.TU.Contig31.146	4.04	4.97	7.1	12.25	13.53	14.95	1.36864	4.23e-284	1.41e-284	XP_022207004.1|0.0e+00|protein ELYS [Nilaparvata lugens]
evm.TU.Contig100.10_evm.TU.Contig100.8	6.24	2.62	3.1	9.94	6.93	14	1.37017	8.9e-22	1.97e-21	XP_022193677.1|1.1e-114|uncharacterized protein LOC111051464 [Nilaparvata lugens]
evm.TU.Contig101.55	4.3	3.14	6.34	12.26	11.71	11.14	1.37233	9.74e-241	3.91e-241	XP_022188305.1|0.0e+00|mitogen-activated protein kinase-binding protein 1-like [Nilaparvata lugens]
evm.TU.Contig4424.1	2.58	4.23	5.29	11.16	10.06	9.87	1.37429	5.69e-12	1.59e-11	XP_022183900.1|1.1e-71|kinesin-like protein KIF13B [Nilaparvata lugens]
BGI_novel_G000035	3.58	4.18	3.6	6.92	8.99	13.55	1.37487	5.22e-18	1.25e-17
evm.TU.Contig248.28	663.53	472.83	1060.44	1821.8	1838.78	1895.21	1.37513	0	0	ANJ04667.1|0.0e+00|aminopeptidase N-like protein [Nilaparvata lugens]
evm.TU.Contig8.229	3.74	3.94	4.13	9.12	13.31	8.49	1.37524	3.04e-14	7.97e-14	XP_014468105.1|6.7e-52|PREDICTED: ankyrin repeat domain-containing protein 49-like isoform X1 [Dinoponera quadriceps]
evm.TU.Contig64.146	2.98	3.41	3.66	8.3	8.79	8.92	1.37588	3.32e-49	4.75e-49	XP_004362144.1|9.9e-27|hypothetical protein DFA_06443 [Dictyostelium fasciculatum]
evm.TU.Contig100.71	11.91	9.32	12.73	27.22	29.67	28.85	1.37667	1.48e-86	1.44e-86	XP_022204165.1|8.2e-188|protein FAM45A-like [Nilaparvata lugens]
evm.TU.Contig162.18	6.13	6.15	7.25	16.39	15.94	17.97	1.37714	7.35e-138	4.97e-138	XP_022204726.1|2.9e-178|probable 28S rRNA (cytosine-C(5))-methyltransferase, partial [Nilaparvata lugens]
evm.TU.Contig1444.1	8.19	6.84	7.36	21.03	20.48	16.88	1.3773	2.33e-46	3.44e-46	XP_022201829.1|1.2e-21|uncharacterized protein LOC111058595 [Nilaparvata lugens]
evm.TU.Contig276.15	4.25	5.96	6.46	12.47	14.16	16.41	1.37819	2.26e-37	3.79e-37	XP_022199993.1|8.5e-210|E3 ubiquitin-protein ligase RING1 [Nilaparvata lugens]
evm.TU.Contig224.93	18.42	20.34	23.46	57.51	51.86	51.65	1.37913	1.59e-123	1.17e-123	XP_022204186.1|2.6e-184|alpha-2-macroglobulin receptor-associated protein-like [Nilaparvata lugens]
evm.TU.Contig555.17	2.47	4.92	6.16	10.78	13.33	10.73	1.37923	1.2e-35	2.06e-35	XP_022189129.1|2.2e-217|male-specific lethal 1 homolog isoform X1 [Nilaparvata lugens]
evm.TU.Contig94.5	35.58	31.84	48.19	107.67	92.95	96.03	1.3793	0	0	XP_022203936.1|0.0e+00|bumetanide-sensitive sodium-(potassium)-chloride cotransporter-like, partial [Nilaparvata lugens]
evm.TU.Contig45.83	4.07	4.16	6.87	13.93	10.6	13.02	1.38003	3.54e-177	1.92e-177	XP_022185115.1|8.6e-116|zinc finger protein 143-like [Nilaparvata lugens]
evm.TU.Contig33661.1	7.38	5.91	7.96	19.81	16.71	18.5	1.38075	1.33e-24	2.77e-24	XP_022192702.1|4.5e-96|LOW QUALITY PROTEIN: uncharacterized protein LOC111050663 [Nilaparvata lugens]
evm.TU.Contig35665.1	1.98	5.57	5.09	8.38	8.63	15.43	1.38091	2.16e-09	6.59e-09	XP_022184556.1|4.3e-60|lamin Dm0 [Nilaparvata lugens]
evm.TU.Contig25.113	1.58	1.24	4.18	6.91	6.52	4.67	1.38115	1.28e-22	2.79e-22	XP_022188779.1|1.0e-141|decorin, partial [Nilaparvata lugens]
evm.TU.Contig294.19	7.74	5.02	12.92	21.31	21.47	22.97	1.38118	2.69e-158	1.61e-158	XP_022184962.1|3.9e-157|protein FAM122A isoform X1 [Nilaparvata lugens]
evm.TU.Contig91.23	12.9	13.15	18.28	37.68	41.01	34.18	1.38126	3.36e-166	1.92e-166	XP_022188169.1|0.0e+00|dnaJ homolog subfamily C member 2 [Nilaparvata lugens]
evm.TU.Contig2.34	5.1	4.18	6.52	13.59	14.33	12.77	1.38181	6.01e-125	4.39e-125	XP_022206175.1|1.7e-18|uncharacterized protein LOC111062795 [Nilaparvata lugens]
evm.TU.Contig253.43	3.74	4.62	4.24	10.4	11.39	11.14	1.38226	1.88e-27	3.71e-27	XP_022191947.1|1.1e-46|gastrula zinc finger protein XlCGF57.1-like [Nilaparvata lugens]
evm.TU.Contig401.4	12.06	15.03	17.43	42.02	40.02	36.77	1.38229	2.7e-180	1.44e-180	XP_022184292.1|4.6e-275|glycerol kinase [Nilaparvata lugens]
evm.TU.Contig18.92	3.4	4.58	6.55	12.65	11.39	10.81	1.38313	6.72e-157	4.07e-157	XP_022190097.1|0.0e+00|LOW QUALITY PROTEIN: histone demethylase UTY-like [Nilaparvata lugens]
evm.TU.Contig29603.1	10.85	11.78	14.39	35.04	36.16	24.98	1.38331	1.23e-122	9.14e-123	XP_022185149.1|8.0e-225|tyrosine-protein phosphatase non-receptor type 23 [Nilaparvata lugens]
evm.TU.Contig32.36	2.28	2.88	4.56	8.09	8.98	7.89	1.38407	4.18e-84	4.17e-84	XP_014280396.1|0.0e+00|PREDICTED: coronin-7 isoform X1 [Halyomorpha halys]
evm.TU.Contig739.3	2.77	2.65	5.79	8.95	9.73	8.78	1.38428	9.21e-240	3.7e-240	XP_022195414.1|0.0e+00|catenin delta-2-like [Nilaparvata lugens]
evm.TU.Contig794.13	34.32	31.11	39.69	90.75	84.58	96.94	1.38519	0	0	XP_022192232.1|0.0e+00|solute carrier family 26 member 10-like [Nilaparvata lugens]
evm.TU.Contig109.43	1.57	2.59	3.47	6.11	5.76	7.69	1.38539	5.85e-32	1.06e-31	XP_022187450.1|7.8e-227|circadian locomoter output cycles protein kaput-like [Nilaparvata lugens]
evm.TU.Contig112.24	3.1	3.65	6.18	9.65	11.11	12.29	1.38599	5.39e-106	4.5e-106	XP_022189386.1|0.0e+00|DNA repair protein RAD50 [Nilaparvata lugens]
evm.TU.Contig19727.1	2.3	2.33	3.09	5.01	4.99	10.02	1.38701	0.000214744	0.000852646	XP_022194065.1|2.2e-19|zinc finger protein 436-like [Nilaparvata lugens]
evm.TU.Contig0.162	12.69	12.1	18.49	41.3	37.4	39.85	1.38742	2.98e-241	1.19e-241	XP_022193241.1|0.0e+00|PX domain-containing protein kinase-like protein [Nilaparvata lugens]
evm.TU.Contig66.92	11.24	12.57	13.87	35.9	32.26	33.09	1.38748	9.82e-106	8.23e-106	XP_022202166.1|1.8e-272|eukaryotic translation initiation factor 2D-like isoform X1 [Nilaparvata lugens]
evm.TU.Contig226.30	5.29	5.15	9.44	18.56	16.68	15.77	1.38772	1.81e-36	3.08e-36	XP_022185630.1|2.8e-126|sorting nexin-20 isoform X1 [Nilaparvata lugens]
evm.TU.Contig345.27	70.59	60.42	71.48	185.18	164.14	178.9	1.38816	0	0	XP_022204569.1|2.6e-164|probable methyltransferase-like protein 15 homolog [Nilaparvata lugens]
evm.TU.Contig0.396	4.95	2.79	6.07	11.05	11.44	13.01	1.38944	3.53e-42	5.5e-42	XP_022193312.1|6.4e-205|glycerate kinase [Nilaparvata lugens]
BGI_novel_G000202	4.3	3.14	4.51	10.55	8.65	11.87	1.38983	4.65e-09	1.44e-08
evm.TU.Contig13.294	18.8	25.52	27.8	62.46	53.15	52.47	1.39023	7.28e-176	3.97e-176	XP_021915371.1|9.7e-63|glia maturation factor beta [Zootermopsis nevadensis]
evm.TU.Contig741.5	3.99	4.43	6.32	13.28	12.27	12.52	1.3903	1.63e-120	1.23e-120	XP_022187338.1|1.5e-250|ATP-dependent RNA helicase A-like protein [Nilaparvata lugens]
evm.TU.Contig26.20	1.71	1.66	2.04	4.73	4.31	5	1.39042	2.07e-16	5.13e-16	XP_022190031.1|4.8e-260|protein mothers against dpp-like isoform X2 [Nilaparvata lugens]
evm.TU.Contig390.6_evm.TU.Contig390.7	28.58	28.94	32.28	79.84	69.22	69.58	1.39058	0	0	XP_022192277.1|0.0e+00|uncharacterized protein LOC111050289 [Nilaparvata lugens]
evm.TU.Contig79.101	14.06	18.55	18.97	40.97	55.08	39.64	1.39151	1.96e-110	1.59e-110	XP_022189591.1|2.7e-137|neuroguidin [Nilaparvata lugens]
evm.TU.Contig98.4	6.47	9.07	5.3	17.34	20.79	17.61	1.39186	2.98e-22	6.52e-22	XP_022191503.1|9.7e-90|DNA fragmentation factor subunit alpha-like [Nilaparvata lugens]
evm.TU.Contig1656.3	7.95	7.41	11.67	24.4	24.03	24.95	1.39218	0	0	XP_018895751.1|0.0e+00|PREDICTED: protein-methionine sulfoxide oxidase Mical isoform X2 [Bemisia tabaci]
evm.TU.Contig2969.1	4.41	3.17	5.07	11.13	10.38	11.32	1.39272	2.13e-83	2.13e-83	XP_018917458.1|0.0e+00|PREDICTED: GTPase-activating protein [Bemisia tabaci]
evm.TU.Contig2801.1	1.7	0.84	3.07	5.73	5.26	3.36	1.39299	1.18e-08	3.72e-08	XP_022192589.1|9.9e-105|microprocessor complex subunit DGCR8-like [Nilaparvata lugens]
evm.TU.Contig24677.1	8.27	7.37	20.69	33.76	31.36	27.85	1.39445	1.81e-28	3.51e-28	XP_022193436.1|3.8e-71|serine/threonine-protein kinase 10 [Nilaparvata lugens]
evm.TU.Contig136.15	6.98	7.61	11.69	21.49	19.89	20.36	1.39452	4.6e-269	1.62e-269	XP_022197597.1|0.0e+00|serine/threonine-protein kinase mig-15-like [Nilaparvata lugens]
evm.TU.Contig86.96	3.81	3.98	4.23	12.6	10.31	14.19	1.39487	7.93e-21	1.79e-20	XP_022185534.1|5.4e-91|N-acetyltransferase 9 [Nilaparvata lugens]
evm.TU.Contig325.3	6	6.65	8.24	20.04	16.65	17.76	1.39491	2.03e-42	3.16e-42	XP_021942822.1|6.7e-33|polycomb protein Scm isoform X3 [Zootermopsis nevadensis]
evm.TU.Contig64.55	23.76	17.29	34.37	75.5	61.6	57.6	1.39633	0	0	XP_022200377.1|0.0e+00|bestrophin-4 [Nilaparvata lugens]
evm.TU.Contig140.34	5.73	6.37	7.05	15.76	14.52	15.37	1.39672	3.58e-165	2.07e-165	XP_022198657.1|2.0e-172|leucine-rich repeat-containing protein 24-like, partial [Nilaparvata lugens]
evm.TU.Contig14.130	3.97	7.02	7.93	14.1	16.35	14.88	1.39807	8.85e-129	6.34e-129	XP_022190603.1|6.8e-235|M-phase inducer phosphatase-like [Nilaparvata lugens]
evm.TU.Contig320.8	11.02	9.97	18.39	32.51	32.98	31.19	1.39815	7.15e-256	2.69e-256	XP_018900688.1|2.2e-247|PREDICTED: formin-binding protein 1-like isoform X1 [Bemisia tabaci]
evm.TU.Contig377.15	4.33	3.93	3.02	11.56	8.76	10.78	1.39911	3.18e-65	3.8e-65	XP_022189981.1|0.0e+00|TLR4 interactor with leucine rich repeats isoform X1 [Nilaparvata lugens]
evm.TU.Contig32.135	36.54	30.16	39.14	77.98	79.95	75.32	1.39989	0	0	XP_022187634.1|3.1e-107|TIP41-like protein [Nilaparvata lugens]
evm.TU.Contig109.85	2.27	2.68	3.01	7.14	6.35	7.38	1.39995	9.82e-31	1.82e-30	XP_022187890.1|0.0e+00|sphingosine kinase 2-like [Nilaparvata lugens]
evm.TU.Contig84.70	3.04	5.32	5.82	11.05	12.14	13.92	1.40043	1.09e-18	2.58e-18	XP_022200830.1|1.1e-103|protein-lysine methyltransferase METTL21D-like [Nilaparvata lugens]
evm.TU.Contig450.4	61.17	52.11	82.24	150.99	140.91	141.39	1.40071	0	0	XP_022197469.1|0.0e+00|tyrosine-protein phosphatase 10D [Nilaparvata lugens]
BGI_novel_G001044	8.2	4.77	13.07	23.83	24.84	19.36	1.40076	4.8e-16	1.2e-15
evm.TU.Contig58.150	2.16	1.73	4.47	7.88	6.93	7.02	1.40116	2.39e-178	1.29e-178	XP_022185143.1|0.0e+00|uncharacterized protein LOC111044337 [Nilaparvata lugens]
evm.TU.Contig100.104	4.14	3.16	6.48	12.72	10.62	10.76	1.40117	5.96e-164	3.46e-164	XP_022194554.1|2.1e-139|disks large 1 tumor suppressor protein [Nilaparvata lugens]
evm.TU.Contig287.16	6.21	6.51	9.88	20.67	17.37	21.28	1.40118	1.61e-54	2.18e-54	XP_022188434.1|2.5e-156|uncharacterized protein LOC111047074 isoform X1 [Nilaparvata lugens]
evm.TU.Contig108.5	2.5	3.74	2.6	6.36	7.09	10.04	1.40229	1.22e-21	2.7e-21	XP_022207674.1|6.9e-164|midasin-like [Nilaparvata lugens]
evm.TU.Contig692.11	7.43	6.68	12.85	21.69	24.28	23.77	1.40246	3.31e-106	2.76e-106	XP_022197054.1|0.0e+00|peroxisomal targeting signal 1 receptor [Nilaparvata lugens]
evm.TU.Contig219.75	61.45	55.71	52.92	176.16	154.41	124.33	1.40353	1.38e-117	1.06e-117	XP_022189566.1|1.7e-70|peptidyl-prolyl cis-trans isomerase FKBP2 [Nilaparvata lugens]
evm.TU.Contig48.74	5.69	3.27	9.35	17.93	14.67	14.46	1.40359	5.07e-41	8e-41	XP_022190187.1|3.7e-173|peptidyl-prolyl cis-trans isomerase D-like isoform X1 [Nilaparvata lugens]
evm.TU.Contig224.107	5.47	9.78	12.72	16.65	33.35	23.03	1.40379	6.76e-144	4.39e-144	XP_022195593.1|0.0e+00|tubulin polyglutamylase ttll6-like isoform X3 [Nilaparvata lugens]
evm.TU.Contig1477.2	3.43	3.72	7.91	12.91	12.11	15.21	1.40482	8.64e-50	1.22e-49	XP_022186507.1|2.2e-169|anaphase-promoting complex subunit 7 [Nilaparvata lugens]
evm.TU.Contig13.251_evm.TU.Contig13.255	1.09	1.32	3.45	5.73	5.79	3.92	1.40498	6.97e-23	1.51e-22	XP_022189872.1|1.2e-231|cyclin-dependent kinase 14-like [Nilaparvata lugens]
evm.TU.Contig318.22	4.32	5.46	5.23	13.28	15.14	13.51	1.4052	2.64e-36	4.51e-36	XP_010374795.1|7.6e-32|PREDICTED: zinc finger protein 888 [Rhinopithecus roxellana]
evm.TU.Contig0.485	67.29	71.16	101.25	186.23	203.03	228.99	1.40607	0	0	XP_021921888.1|8.6e-240|tubulin beta chain-like isoform X1 [Zootermopsis nevadensis]
evm.TU.Contig13.131	7.45	5.23	15.72	18.78	17.82	17.52	1.40618	5.65e-230	2.37e-230	XP_022186344.1|1.8e-55|transmembrane protein 170A [Nilaparvata lugens]
evm.TU.Contig14.153	5.2	6.27	7.52	17.26	15.74	17.06	1.40677	0	0	XP_022204573.1|0.0e+00|microtubule-associated protein futsch-like, partial [Nilaparvata lugens]
evm.TU.Contig32.48	24.87	25.11	30.56	69.88	79.05	80.1	1.40698	0	0	XP_001960671.1|1.4e-185|uncharacterized protein Dana_GF11381, isoform A [Drosophila ananassae]
evm.TU.Contig78.2	4.15	4.01	6.61	11.21	13.84	13.3	1.40879	0	0	XP_022205969.1|0.0e+00|vacuolar protein sorting-associated protein 13B-like, partial [Nilaparvata lugens]
evm.TU.Contig649.68	31.88	31.97	32.6	86.96	73.86	87.47	1.40886	0	0	XP_022203459.1|2.3e-280|ensconsin-like, partial [Nilaparvata lugens]
evm.TU.Contig0.1	5.92	6.81	6.31	11.82	15.03	16.71	1.40893	9.32e-73	1.03e-72	XP_022198603.1|8.9e-116|HSP70-HSP90 organizing protein 3-like [Nilaparvata lugens]
evm.TU.Contig31.106	24.03	21.61	42.74	85.95	77.8	67.08	1.40907	4.84e-87	4.68e-87	XP_022196088.1|1.1e-106|ras-related protein Rac1 [Nilaparvata lugens]
evm.TU.Contig67.9	1.67	3.2	3.76	8.15	7.95	6.54	1.40907	1.16e-23	2.46e-23	XP_022185239.1|5.6e-167|RNA-binding protein 41-like [Nilaparvata lugens]
evm.TU.Contig199.11	9.67	10.73	12.66	27.14	27.35	30.81	1.40909	1.85e-221	8.02e-222	XP_022193659.1|0.0e+00|LOW QUALITY PROTEIN: protein ECT2-like [Nilaparvata lugens]
evm.TU.Contig666.5	4.23	4.13	6.25	14.95	12.35	9.75	1.40949	4.66e-61	5.84e-61	XP_022192550.1|2.2e-189|transcription factor cwo-like [Nilaparvata lugens]
evm.TU.Contig170.79	12.64	11.27	12.98	34.92	28.73	33.9	1.40956	6.15e-82	6.25e-82	XP_022184465.1|9.2e-153|uncharacterized protein LOC111043736 [Nilaparvata lugens]
evm.TU.Contig109.79	75.63	72.2	95.04	211.22	229.12	203.35	1.4098	8.08e-226	3.45e-226	XP_022187888.1|3.3e-14|uncharacterized protein LOC111046612 [Nilaparvata lugens]
evm.TU.Contig110.7	3.72	2.23	6.31	11.62	11.22	8.89	1.41022	2.93e-31	5.4e-31	XP_022194643.1|2.1e-100|rho-related GTP-binding protein RhoN-like [Nilaparvata lugens]
BGI_novel_G001049	15.72	11.19	22.47	43.71	41.27	44.15	1.41096	7.38e-55	9.93e-55
evm.TU.Contig13.26	6.84	7.96	10.77	23.79	19.77	21.57	1.41115	0	0	XP_022198022.1|0.0e+00|protein bark beetle, partial [Nilaparvata lugens]
evm.TU.Contig20.183	3.34	2.51	5.16	9.37	8.51	9.55	1.41247	8.41e-86	8.25e-86	XP_022199605.1|0.0e+00|sorting nexin-14-like, partial [Nilaparvata lugens]
evm.TU.Contig222.49	3.92	4.32	8.01	13.55	14.14	14.03	1.41306	1.17e-147	7.44e-148	BAN20905.1|0.0e+00|chromodomain helicase DNA binding protein [Riptortus pedestris]
BGI_novel_G000599	3.88	3.25	5.67	11.53	11.43	10.57	1.41317	2.17e-68	2.51e-68
evm.TU.Contig3052.1	1.74	3.52	4.27	8.78	10.34	7.27	1.41353	1.55e-29	2.94e-29	XP_022189130.1|1.2e-92|uncharacterized protein LOC111047637 isoform X2 [Nilaparvata lugens]
evm.TU.Contig66.79	6.9	5.98	10.48	21.64	19.41	20.02	1.41391	1.1e-291	3.6e-292	XP_022196884.1|9.7e-215|GAS2-like protein pickled eggs [Nilaparvata lugens]
evm.TU.Contig370.12	19.37	16.18	26.06	55.88	58.32	48.59	1.41406	3.77e-81	3.86e-81	XP_022188890.1|3.6e-103|calcium channel flower isoform X1 [Nilaparvata lugens]
evm.TU.Contig102.19	3.97	4.73	7.98	15.62	15.83	11.45	1.41446	3.92e-62	4.85e-62	XP_022196670.1|9.9e-193|stromal interaction molecule homolog [Nilaparvata lugens]
evm.TU.Contig613.2_evm.TU.Contig613.3	12.66	16.93	22.63	53.99	42.72	41.85	1.41455	0	0	XP_022207644.1|0.0e+00|protein dopey-1 [Nilaparvata lugens]
evm.TU.Contig721.5	4.42	4.16	10.9	19.16	15.2	15.79	1.41457	1.63e-40	2.59e-40	XP_022188172.1|4.8e-204|cAMP-dependent protein kinase catalytic subunit [Nilaparvata lugens]
evm.TU.Contig3602.6	3.3	2.43	4.12	7.33	9.53	8.52	1.41457	1.63e-40	2.59e-40	XP_022199937.1|6.8e-232|uncharacterized protein LOC111056834 [Nilaparvata lugens]
evm.TU.Contig752.1	5.95	6.12	13.15	21.93	23.31	20.38	1.41516	6.69e-47	9.83e-47	XP_022196059.1|1.3e-115|constitutive coactivator of PPAR-gamma-like protein 1 [Nilaparvata lugens]
evm.TU.Contig31880.1	6.83	6.73	8.23	22.24	18.31	17.31	1.41536	1.61e-37	2.69e-37	XP_022195970.1|5.6e-80|uncharacterized protein LOC111053395 isoform X1 [Nilaparvata lugens]
evm.TU.Contig115.131	15.37	18.55	28.32	37.77	54.91	44.09	1.41537	0	0	XP_022198650.1|5.3e-176|D-aspartate oxidase isoform X1 [Nilaparvata lugens]
evm.TU.Contig45.118	4.99	5.71	6.84	16.39	16.61	11.95	1.41579	2.98e-108	2.45e-108	AFL03409.1|0.0e+00|soluble trehalase [Laodelphax striatella]
evm.TU.Contig202.5	3.38	2.77	8.24	14.55	10.99	12.61	1.4169	6.46e-112	5.2e-112	XP_022204621.1|5.0e-280|dual specificity protein phosphatase CDC14B-like isoform X1 [Nilaparvata lugens]
evm.TU.Contig26.158	13.54	9.24	17.71	35.7	39.85	31.33	1.41698	2.45e-65	2.93e-65	XP_022196493.1|5.0e-143|uncharacterized protein LOC111053867 [Nilaparvata lugens]
evm.TU.Contig113.89_evm.TU.Contig113.90	19.2	15.07	30.52	46.78	49.73	41.28	1.41748	0	0	XP_022196889.1|1.3e-229|sodium/hydrogen exchanger 9B2-like isoform X1 [Nilaparvata lugens]
evm.TU.Contig202.50	8.62	8.64	13.89	30.55	28.33	23.1	1.41769	2.51e-99	2.2e-99	XP_022188090.1|1.4e-292|CXXC-type zinc finger protein 1-like [Nilaparvata lugens]
evm.TU.Contig649.82	5.08	6.53	10.93	18.81	17.09	22.81	1.41872	2.59e-96	2.33e-96	XP_022199512.1|9.4e-212|LOW QUALITY PROTEIN: GRIP and coiled-coil domain-containing protein 1-like [Nilaparvata lugens]
evm.TU.Contig741.15	3.83	3.33	7.29	14.29	10.91	11.52	1.4198	2.34e-76	2.5e-76	XP_015375301.1|5.0e-150|PREDICTED: pituitary homeobox homolog Ptx1-like [Diuraphis noxia]
evm.TU.Contig47.63_evm.TU.Contig47.64	3.58	3.9	5.64	13.43	11.18	9.99	1.41985	5.06e-71	5.69e-71	XP_022189637.1|0.0e+00|uncharacterized protein LOC111048098 [Nilaparvata lugens]
evm.TU.Contig92.58	27.99	17.86	35.37	68.56	63.72	58.11	1.42015	0	0	XP_022193153.1|2.3e-188|mitoferrin-1-like [Nilaparvata lugens]
evm.TU.Contig788.1	2.16	2.78	4.61	9.44	8.31	7.65	1.42033	1.41e-88	1.35e-88	XP_022200157.1|0.0e+00|dystrophin, isoforms A/C/F/G/H-like, partial [Nilaparvata lugens]
evm.TU.Contig519.22	9.86	8.27	16.58	32.63	27.37	30.64	1.42034	2.95e-132	2.07e-132	XP_022182581.1|1.3e-135|uncharacterized protein LOC111042319 [Myzus persicae]
evm.TU.Contig8.184	5.75	4.74	11.55	19.74	19.76	20.04	1.42041	1.95e-82	1.97e-82	XP_022190534.1|7.8e-143|mucosa-associated lymphoid tissue lymphoma translocation protein 1-like [Nilaparvata lugens]
evm.TU.Contig294.2	4.49	4.58	5.98	14.28	12.16	13.41	1.4205	2.24e-154	1.37e-154	XP_022190768.1|0.0e+00|low-density lipoprotein receptor-related protein 6-like, partial [Nilaparvata lugens]
evm.TU.Contig79.126	34.45	44.51	35.15	103.94	108.1	110.84	1.42066	1.28e-291	4.21e-292	XP_022208011.1|5.0e-131|eukaryotic translation initiation factor 6-like [Nilaparvata lugens]
evm.TU.Contig3602.1	3.1	2.26	2.34	7.26	6.18	7.23	1.42123	3.35e-22	7.35e-22	XP_022187554.1|6.2e-76|coiled-coil domain-containing protein 174, partial [Nilaparvata lugens]
evm.TU.Contig78.147	17.6	15.4	20.36	48.82	46.23	46.74	1.4214	2.3e-261	8.37e-262	XP_014283278.1|0.0e+00|PREDICTED: ADAM 17-like protease isoform X1 [Halyomorpha halys]
evm.TU.Contig111.32	3.35	3.74	5.05	10.44	10.47	8.58	1.42169	1.56e-73	1.72e-73	XP_022198412.1|5.8e-243|uncharacterized protein LOC111055503 isoform X2 [Nilaparvata lugens]
evm.TU.Contig0.160	2.41	3	4.3	8	9.79	7.94	1.42299	1.8e-30	3.35e-30	XP_022193482.1|2.0e-179|angiogenic factor with G patch and FHA domains 1 isoform X1 [Nilaparvata lugens]
evm.TU.Contig41.1	14.3	12.02	21.27	38.6	44.51	42.61	1.42353	1.77e-91	1.65e-91	XP_022201498.1|1.1e-69|uncharacterized protein LOC111058297 [Nilaparvata lugens]
evm.TU.Contig752.2	7.27	9.76	15.44	30.85	30.05	24.6	1.42363	1.36e-172	7.58e-173	XP_022196059.1|2.3e-101|constitutive coactivator of PPAR-gamma-like protein 1 [Nilaparvata lugens]
evm.TU.Contig70.118	2.05	2.56	3.6	6.18	6.78	6.6	1.42406	8.69e-76	9.37e-76	XP_003722448.1|3.1e-17|proteophosphoglycan ppg4 [Leishmania major strain Friedlin]
evm.TU.Contig634.8	11.42	11.5	17.85	34.18	35.17	34.02	1.4246	0	0	XP_022185495.1|2.4e-256|phosphatidylinositol 5-phosphate 4-kinase type-2 alpha isoform X1 [Nilaparvata lugens]
evm.TU.Contig25.72	3.93	2.83	4.82	10.34	10.33	9.4	1.42567	2.47e-60	3.12e-60	ANP21801.1|0.0e+00|cycle protein [Nilaparvata lugens]
evm.TU.Contig39.34	2.02	2.5	3.96	6.7	7.2	8.4	1.42633	2.26e-50	3.19e-50	XP_022185281.1|0.0e+00|zinc finger protein 595-like [Nilaparvata lugens]
evm.TU.Contig123.22	4.85	4.55	6.64	15.91	15.18	11.97	1.42654	2.06e-82	2.09e-82	AOY34794.1|2.1e-230|ultraspiracle isoform A [Nilaparvata lugens]
evm.TU.Contig320.6	8.71	8.4	11.94	25.84	23.04	23.73	1.42666	0	0	XP_022196721.1|0.0e+00|bromodomain-containing protein 3 isoform X1 [Nilaparvata lugens]
evm.TU.Contig257.13	4.68	3.9	5.5	13.23	12.44	11.59	1.42687	7.94e-98	7.01e-98	XP_022189142.1|7.9e-83|pinin-like [Nilaparvata lugens]
evm.TU.Contig102.16	12.06	11.7	17.59	31.5	36.89	34.75	1.42701	2.27e-69	2.6e-69	XP_022210128.1|1.3e-104|charged multivesicular body protein 2a [Drosophila obscura]
evm.TU.Contig52.31	18.79	16.16	21.62	55.15	50.61	49.27	1.42708	7.17e-137	4.89e-137	XP_022187364.1|1.0e-118|ribosome biogenesis protein NOP53-like [Nilaparvata lugens]
evm.TU.Contig122.105	3.05	2.54	3.69	8.36	9.19	10.27	1.42738	7.71e-55	1.04e-54	XP_022185462.1|1.9e-195|CDK5 and ABL1 enzyme substrate 2 [Nilaparvata lugens]
evm.TU.Contig115.107	3.34	3.94	4.37	9.78	10.36	11.03	1.42744	5.76e-108	4.75e-108	XP_022196445.1|0.0e+00|rab3 GTPase-activating protein non-catalytic subunit [Nilaparvata lugens]
evm.TU.Contig8.63	11.77	12.7	16.32	33.22	37.88	37.77	1.42975	8.7e-241	3.48e-241	XP_014273878.1|2.5e-289|PREDICTED: ribosome biogenesis protein BOP1 homolog [Halyomorpha halys]
evm.TU.Contig373.11	24.27	24.35	30.7	70.14	62.55	79.46	1.43116	4.49e-75	4.86e-75	XP_022187229.1|7.9e-94|coatomer subunit zeta-1 [Nilaparvata lugens]
evm.TU.Contig435.1	5.73	4.77	6.61	15.83	13.11	17.15	1.43189	5.69e-140	3.8e-140	XP_022199434.1|3.4e-137|vesicle-fusing ATPase 1-like [Nilaparvata lugens]
evm.TU.Contig108.63	8.34	6.78	16.06	28.98	23.65	20.97	1.43221	6.93e-268	2.47e-268	XP_022192202.1|4.2e-260|interferon regulatory factor 2-binding protein 1 [Nilaparvata lugens]
evm.TU.Contig0.237	10.58	8.7	15.1	32.31	29.87	29.45	1.43277	0	0	XP_021936116.1|0.0e+00|rho guanine nucleotide exchange factor 18 isoform X2 [Zootermopsis nevadensis]
evm.TU.Contig204.27	12.23	10.24	13.07	33.16	31.65	30.65	1.43328	3.85e-122	2.88e-122	XP_022186963.1|2.2e-67|ribosomal RNA processing protein 36 homolog [Nilaparvata lugens]
evm.TU.Contig46.104	8.62	6.21	17.9	29.16	30.9	25.76	1.43341	7.52e-58	9.77e-58	XP_022195177.1|3.5e-101|neurocalcin homolog [Nilaparvata lugens]
evm.TU.Contig491.3	61.32	69.01	64.66	179.26	163.92	165.9	1.43513	0	0	XP_022185195.1|4.2e-172|protein UBASH3A homolog isoform X1 [Nilaparvata lugens]
evm.TU.Contig559.1	4.17	3.56	5.24	11.69	11.65	11.85	1.4352	8.37e-199	4.08e-199	XP_022202889.1|2.8e-300|patronin-like [Nilaparvata lugens]
evm.TU.Contig30.113	20.68	23.13	32.27	63.82	74	66.93	1.43527	1.59e-58	2.06e-58	XP_008205257.1|1.4e-83|PREDICTED: ubiquitin-conjugating enzyme E2-17 kDa isoform X2 [Nasonia vitripennis]
evm.TU.Contig15847.1	1.99	1.91	4.24	7.36	5.93	8.12	1.43728	5.4e-10	1.61e-09	XP_022207176.1|7.5e-71|endochitinase A-like, partial [Nilaparvata lugens]
evm.TU.Contig656.2	2.88	2.3	3.72	8.24	7.87	7.71	1.43735	3.82e-18	9.13e-18	XP_022189953.1|9.5e-79|centriole, cilia and spindle-associated protein-like [Nilaparvata lugens]
evm.TU.Contig66.78	3.09	2.2	5.3	10.5	8.41	9	1.43893	2.46e-64	2.97e-64	XP_022196885.1|0.0e+00|leucine-rich repeats and immunoglobulin-like domains protein 3 [Nilaparvata lugens]
evm.TU.Contig52.68	2.37	3	4.47	6.84	10.74	8.72	1.43913	4.58e-99	4.02e-99	XP_022198340.1|0.0e+00|uncharacterized protein LOC111055437 [Nilaparvata lugens]
evm.TU.Contig224.193	6.18	7	9.42	20.29	18.89	21.29	1.43946	1.99e-124	1.46e-124	XP_022199488.1|5.9e-208|TBC1 domain family member 14-like [Nilaparvata lugens]
evm.TU.Contig1663.5	4.95	5.17	5.4	15.09	15.27	12.62	1.43948	5.57e-05	0.000211587
evm.TU.Contig18668.1	32.27	28.36	35.91	93.66	89.99	78.55	1.43991	5.46e-78	5.74e-78	XP_022207569.1|2.8e-79|RNA polymerase I-specific transcription initiation factor RRN3 [Nilaparvata lugens]
evm.TU.Contig518.6	3.04	2.47	4.29	8.37	8.27	7.64	1.44022	3.06e-48	4.43e-48	XP_022200855.1|8.2e-09|DNA-directed RNA polymerase I subunit RPA12 [Nilaparvata lugens]
evm.TU.Contig670.2	14.36	11.48	17.91	42.91	33.29	41.29	1.44095	1.25e-48	1.79e-48	XP_022207679.1|1.3e-38|uncharacterized protein LOC111064276 [Nilaparvata lugens]
evm.TU.Contig198.10	7.42	4.77	10.24	20.86	18.4	20.3	1.44098	1.42e-93	1.31e-93	XP_022205020.1|0.0e+00|LMBR1 domain-containing protein 2 homolog [Nilaparvata lugens]
evm.TU.Contig699.8	2.74	2.65	3.35	7.75	7.26	6.74	1.44117	2.06e-22	4.49e-22	XP_019878586.1|1.6e-100|PREDICTED: LOW QUALITY PROTEIN: probable chitinase 3 [Aethina tumida]
evm.TU.Contig290.13	1.94	3.81	7.05	12.45	13.63	8.12	1.44251	1.94e-13	5.21e-13	XP_022201008.1|6.9e-95|transmembrane protein 182 [Nilaparvata lugens]
evm.TU.Contig2.72	3.25	6.39	5.79	13.04	15.43	13.48	1.44255	1.28e-35	2.22e-35	XP_022206237.1|1.9e-147|uncharacterized protein LOC111062853 [Nilaparvata lugens]
evm.TU.Contig37533.1	3.11	3.77	2.44	7.5	8.9	9.28	1.44277	3.66e-49	5.23e-49	XP_022195180.1|3.2e-293|nuclear pore complex protein Nup153-like [Nilaparvata lugens]
evm.TU.Contig519.15	8.2	6.46	12.76	24.25	24.91	23.75	1.44284	0	0	XP_018904403.1|9.7e-271|PREDICTED: CCR4-NOT transcription complex subunit 6-like [Bemisia tabaci]
evm.TU.Contig90.50	2.74	1	5.14	7.32	7.09	5.85	1.44377	3.53e-26	7.16e-26	XP_022196227.1|1.3e-100|F-box/WD repeat-containing protein 7 [Nilaparvata lugens]
evm.TU.Contig1429.1	14.58	10.01	10.94	34.79	33.17	25.46	1.44425	6.23e-103	5.32e-103	XP_022197669.1|4.0e-176|steroid hormone receptor ERR2-like isoform X1 [Nilaparvata lugens]
evm.TU.Contig604.2	11.52	13.25	17.68	38.05	38.95	37.34	1.44464	4.21e-175	2.3e-175	XP_022205478.1|2.2e-166|trans-Golgi network integral membrane protein 2-like [Nilaparvata lugens]
evm.TU.Contig112.21	5.38	5.61	7.51	14.95	20.1	14.99	1.44525	7.85e-56	1.04e-55	XP_022190132.1|2.1e-130|uncharacterized protein LOC111048532 isoform X3 [Nilaparvata lugens]
evm.TU.Contig370.1	18.08	20	22.81	54.86	56.43	57.53	1.44567	0	0	XP_022185149.1|0.0e+00|tyrosine-protein phosphatase non-receptor type 23 [Nilaparvata lugens]
BGI_novel_G000618	1.64	5.67	3.14	13.05	9.66	6.32	1.44581	3.17e-06	1.12e-05
evm.TU.Contig1.123	27.87	15.75	42.44	79.62	80.27	69.3	1.44582	2.12e-159	1.26e-159	XP_022192266.1|2.0e-153|syntaxin-1A-like [Nilaparvata lugens]
evm.TU.Contig123.84	4.58	4.87	5.17	12.31	13.92	13.56	1.44607	1.91e-65	2.28e-65	XP_022186475.1|6.0e-280|zinc finger protein 143-like isoform X1 [Nilaparvata lugens]
evm.TU.Contig18.242	3.05	3.43	4.64	9.94	8.87	11.02	1.44629	4.12e-179	2.21e-179	XP_022203747.1|4.2e-291|death-inducer obliterator 1-like, partial [Nilaparvata lugens]
evm.TU.Contig54.8	157.71	143.56	134.87	466.4	430.44	309.92	1.44664	1.31e-290	4.3e-291	XP_022196552.1|1.5e-30|stromal cell-derived factor 2 [Nilaparvata lugens]
evm.TU.Contig165.57	7.78	13.63	13.86	30.78	31.15	33.57	1.44696	8.62e-113	6.9e-113	XP_022187265.1|3.8e-231|T-complex protein 11-like protein 1 [Nilaparvata lugens]
evm.TU.Contig8.78	27.56	21.2	37.67	85.79	72.9	72.92	1.44728	0	0	ADE34167.2|0.0e+00|lipophorin receptor [Nilaparvata lugens]
evm.TU.Contig1.21	5.85	5.6	13.46	17.21	21.51	27.13	1.44774	1.39e-35	2.4e-35	XP_022192608.1|9.2e-122|phosphatidylinositol-glycan biosynthesis class X protein [Nilaparvata lugens]
evm.TU.Contig100.175	11.38	11.22	13.61	31.68	30.33	30.84	1.44785	2.34e-146	1.5e-146	XP_022186965.1|1.2e-215|longitudinals lacking protein, isoforms H/M/V-like isoform X1 [Nilaparvata lugens]
evm.TU.Contig26.94	3.79	3.05	3.93	10.53	10.12	8.69	1.4489	1.71e-20	3.88e-20	XP_022187970.1|2.2e-154|out at first protein [Nilaparvata lugens]
evm.TU.Contig101.10	2.92	2.31	5.81	8.03	10.24	11.01	1.44894	9.68e-28	1.9e-27	XP_018914970.1|4.8e-157|PREDICTED: protein roadkill isoform X1 [Bemisia tabaci]
evm.TU.Contig90.43	16.67	16.73	31.15	60.33	50.28	50.94	1.44909	0	0	XP_022187639.1|9.3e-264|serine/threonine-protein kinase tricorner isoform X3 [Nilaparvata lugens]
evm.TU.Contig2879.1	19.4	14.46	26.32	57.34	49.86	55.42	1.44917	7.48e-38	1.24e-37	XP_008555892.1|3.5e-11|PREDICTED: uncharacterized protein LOC103577146 [Microplitis demolitor]
evm.TU.Contig8.81	3.18	3.54	2.65	8.65	7.23	9.86	1.44926	1e-12	2.75e-12	XP_022207115.1|1.0e-105|DNA replication complex GINS protein PSF3 [Nilaparvata lugens]
evm.TU.Contig453.8	4.24	4.34	6.29	14.51	12.53	13.42	1.44968	5.01e-146	3.22e-146	XP_022202112.1|0.0e+00|1-phosphatidylinositol 4,5-bisphosphate phosphodiesterase gamma-1 [Nilaparvata lugens]
evm.TU.Contig248.4	6.24	10.23	6.88	22.78	21.1	17.62	1.44968	3.8e-80	3.92e-80	XP_022207527.1|1.2e-109|nuclear distribution protein nudE-like 1-B [Nilaparvata lugens]
evm.TU.Contig54.56_evm.TU.Contig54.57	4.78	7.16	6.91	16.46	14.49	19.74	1.45042	1.96e-141	1.29e-141	XP_022191514.1|0.0e+00|3-hydroxy-3-methylglutaryl-coenzyme A reductase [Nilaparvata lugens]
evm.TU.Contig157.24	4.39	3.65	11.03	16.52	16.99	16.54	1.45074	4.81e-242	1.91e-242	XP_022188299.1|0.0e+00|plexin-A1 [Nilaparvata lugens]
evm.TU.Contig0.385	46.99	37.33	61.32	132.93	131.99	128.71	1.45109	5.71e-238	2.31e-238	XP_022199038.1|2.0e-136|eukaryotic translation initiation factor 3 subunit J [Nilaparvata lugens]
evm.TU.Contig224.124	0.63	0.61	0.6	2.25	1.06	1.7	1.45155	7.17e-05	0.000274567	XP_022200114.1|2.2e-124|uncharacterized protein LOC111057006 [Nilaparvata lugens]
evm.TU.Contig414.4	5.7	6.25	9.15	23.55	19.18	14.79	1.45459	2.74e-18	6.52e-18	XP_022195951.1|3.7e-44|bestrophin-2 [Nilaparvata lugens]
evm.TU.Contig45.9	1.94	2.06	2.92	9.08	4.93	4.71	1.45525	2.11e-15	5.37e-15	XP_022188480.1|7.3e-167|meteorin-like protein [Nilaparvata lugens]
evm.TU.Contig266.43	4.02	4.62	7.99	15.65	13.4	15.51	1.45565	6.73e-95	6.11e-95	XP_022193717.1|0.0e+00|cullin-5 [Nilaparvata lugens]
evm.TU.Contig489.26	3.48	1.96	4.23	9.47	7.49	9.04	1.45587	1.04e-27	2.05e-27	XP_022192127.1|2.7e-201|uncharacterized protein C7orf26 homolog [Nilaparvata lugens]
evm.TU.Contig1105.2	4.32	4.8	5.58	13.35	13.6	14.17	1.45593	4e-150	2.52e-150	XP_022199475.1|0.0e+00|dystrophin-like [Nilaparvata lugens]
evm.TU.Contig84.30	10.53	8.09	15.23	31.01	29.96	30.14	1.45639	3.27e-169	1.85e-169	XP_022202239.1|4.7e-293|deoxyribodipyrimidine photo-lyase isoform X1 [Nilaparvata lugens]
evm.TU.Contig47.15	3.83	3.29	6.06	11.11	13.57	10.89	1.45722	3.5e-67	4.1e-67	XP_022196825.1|1.3e-235|nucleolar and coiled-body phosphoprotein 1-like [Nilaparvata lugens]
evm.TU.Contig0.206	30.34	29.03	29.43	73.86	72.86	87.71	1.45943	0	0	XP_021924967.1|1.6e-233|E3 ubiquitin-protein ligase AMFR-like [Zootermopsis nevadensis]
evm.TU.Contig20.184	5.1	4.35	7.18	13.94	15.32	15.79	1.45962	1.07e-45	1.6e-45	XP_022199116.1|1.9e-98|uncharacterized protein LOC111056101 [Nilaparvata lugens]
evm.TU.Contig20.197	2.62	2.99	4.74	8.1	9.52	10.3	1.45977	6.18e-42	9.65e-42	XP_022186854.1|0.0e+00|GATOR complex protein NPRL3 [Nilaparvata lugens]
evm.TU.Contig377.46	4.62	6.54	11.19	18.22	22.3	19.62	1.4603	4.81e-110	3.9e-110	XP_022194530.1|0.0e+00|muskelin [Nilaparvata lugens]
evm.TU.Contig283.6	10.33	9.3	11.12	32.1	28.87	22.76	1.46063	6.24e-145	4.03e-145	XP_022188823.1|2.2e-105|LOW QUALITY PROTEIN: protein spartin [Nilaparvata lugens]
evm.TU.Contig65.42	8.5	4.99	9.43	13.81	23.99	24.48	1.46065	7.29e-125	5.33e-125	XP_022197844.1|3.0e-294|organic cation transporter protein [Nilaparvata lugens]
evm.TU.Contig20.198	10.65	7.15	9.86	26.15	18.72	18.32	1.46071	5.97e-75	6.48e-75	XP_022186855.1|2.1e-74|steroid receptor RNA activator 1 [Nilaparvata lugens]
evm.TU.Contig642.3	20.84	21.49	30.17	60.41	55.88	62.16	1.46159	0	0	XP_022200792.1|3.7e-287|zinc homeostasis factor 1 [Nilaparvata lugens]
evm.TU.Contig139.30	7.57	6.84	11.62	24.44	23.35	22.74	1.46169	0	0	XP_022191057.1|0.0e+00|DE-cadherin-like [Nilaparvata lugens]
evm.TU.Contig123.93	20.98	15.64	19.24	51.23	46.95	55.14	1.46202	1.36e-128	9.77e-129	XP_022200765.1|6.7e-91|uroporphyrinogen-III synthase-like [Nilaparvata lugens]
evm.TU.Contig91.24	60.33	58.33	86.29	185.15	172.66	199.11	1.46245	0	0	XP_015588823.1|8.3e-103|PREDICTED: non-canonical poly(A) RNA polymerase PAPD5-like isoform X4 [Cephus cinctus]
evm.TU.Contig317.17	11.97	7.97	17.29	33.57	32.61	34.47	1.4629	7.85e-58	1.02e-57	XP_022194411.1|3.2e-133|oxysterol-binding protein-related protein 11-like isoform X1 [Nilaparvata lugens]
evm.TU.Contig31.173	17.75	12.56	26.71	57.03	55.67	41.85	1.46308	4.17e-117	3.22e-117	XP_022189068.1|2.2e-190|serine-threonine kinase receptor-associated protein [Nilaparvata lugens]
evm.TU.Contig348.32	3.81	4.92	5.77	12.67	12.91	14.01	1.46399	5.34e-265	1.92e-265	XP_022186535.1|0.0e+00|sphingomyelin phosphodiesterase 4-like isoform X1 [Nilaparvata lugens]
evm.TU.Contig84.47	70.54	38.52	52.42	131.02	145.52	164.6	1.46475	0	0	XP_022191088.1|8.3e-111|protein charybde-like isoform X1 [Nilaparvata lugens]
evm.TU.Contig21.145	3.3	2.49	5.61	10.65	9.53	10.65	1.46544	1.96e-63	2.38e-63	XP_022196751.1|4.8e-278|zinc finger protein 420-like [Nilaparvata lugens]
evm.TU.Contig48.73	12.85	9.97	12	36.75	28.72	30.53	1.46662	1.42e-59	1.81e-59	XP_022190185.1|4.7e-111|ras-related protein Rab-30-like isoform X1 [Nilaparvata lugens]
evm.TU.Contig109.124	14.97	12.47	15.75	39.45	34.3	39.62	1.46746	0	0	XP_022185086.1|2.2e-200|ubiquitin carboxyl-terminal hydrolase 36 [Nilaparvata lugens]
evm.TU.Contig109.65	6.58	5.98	9.59	18.12	20.11	22.04	1.46746	8.17e-110	6.64e-110	XP_022188312.1|0.0e+00|U3 small nucleolar RNA-associated protein 4 homolog [Nilaparvata lugens]
evm.TU.Contig480.28	217.98	167.89	345.56	677.69	679.31	587.52	1.46961	0	0	XP_022191955.1|3.2e-199|uncharacterized serine-rich protein C215.13-like isoform X1 [Nilaparvata lugens]
evm.TU.Contig66.103	5.62	5.79	10.67	20.63	19.46	19.84	1.46974	1.22e-287	4.03e-288	XP_022196783.1|0.0e+00|extended synaptotagmin-2-like [Nilaparvata lugens]
evm.TU.Contig30624.1	9.12	7.17	12.55	26.27	26.13	26.38	1.47029	3.47e-49	4.96e-49	XP_022201972.1|5.8e-133|docking protein 2-like [Nilaparvata lugens]
evm.TU.Contig2.28	5.93	5.7	9.24	19.87	17.76	19.45	1.47055	1.78e-138	1.2e-138	XP_022188375.1|0.0e+00|peptidyl-prolyl cis-trans isomerase-like 4 [Nilaparvata lugens]
evm.TU.Contig161.76	2.13	2.5	4.03	8.04	8.43	7.28	1.47103	4.34e-120	3.28e-120	XP_022185881.1|5.9e-97|zinc finger protein 236-like [Nilaparvata lugens]
evm.TU.Contig84.12	6.38	5.1	9.64	19.28	22.11	23.2	1.4711	1.08e-158	6.47e-159	XP_022189995.1|5.9e-241|tudor and KH domain-containing protein homolog isoform X1 [Nilaparvata lugens]
evm.TU.Contig90.51	3.27	2.76	7.01	12.82	12.73	9.65	1.47137	2.65e-48	3.83e-48	CRG96990.1|4.5e-22|CCR4-NOT transcription complex subunit 4, putative [Plasmodium gallinaceum]
evm.TU.Contig20.202	2.65	1.61	3.86	7.55	6.71	7.39	1.472	7.32e-86	7.18e-86	XP_022189752.1|0.0e+00|uncharacterized protein LOC111048200 isoform X1 [Nilaparvata lugens]
evm.TU.Contig691.7	2.78	3.24	2.91	8.28	8.97	7.65	1.47225	5.11e-37	8.62e-37	XP_022193852.1|2.1e-297|vang-like protein 2 [Nilaparvata lugens]
evm.TU.Contig36.49	2.81	3.37	5.58	6.85	14.09	11.02	1.47234	1.33e-45	1.98e-45	XP_022197245.1|3.7e-175|E3 ubiquitin-protein ligase TRAIP-like [Nilaparvata lugens]
evm.TU.Contig974.13	3.74	2.23	4.32	10.7	8.36	9.03	1.47288	2.99e-34	5.27e-34	XP_018904966.1|5.0e-135|PREDICTED: XK-related protein 6 [Bemisia tabaci]
evm.TU.Contig192.35	6.17	7.53	9.95	20.86	24.13	23.1	1.47305	0	0	XP_021927332.1|0.0e+00|serine/threonine-protein kinase Genghis Khan isoform X5 [Zootermopsis nevadensis]
evm.TU.Contig224.48	1.87	2.24	3.79	6.71	7.26	7.47	1.47316	3.5e-90	3.29e-90	XP_022195079.1|0.0e+00|uncharacterized protein LOC111052645 [Nilaparvata lugens]
evm.TU.Contig589.11_evm.TU.Contig589.9	2.92	2.23	5.32	10.56	8.75	8.54	1.47419	2.95e-141	1.95e-141	XP_022192439.1|0.0e+00|uncharacterized protein LOC111050429, partial [Nilaparvata lugens]
evm.TU.Contig112.14	3.38	2.01	3.4	8.69	6.38	8.11	1.47425	1.51e-16	3.72e-16	XP_022195270.1|6.0e-149|checkpoint protein HUS1-like [Nilaparvata lugens]
evm.TU.Contig0.149	5.78	5.13	9	20.25	17.66	16.36	1.47579	0	0	XP_014280416.1|6.1e-140|PREDICTED: myocyte-specific enhancer factor 2 [Halyomorpha halys]
evm.TU.Contig263.9	4.3	4.82	4.43	12.67	12.49	12.62	1.47582	5.25e-86	5.14e-86	XP_022186579.1|2.0e-117|uncharacterized protein LOC111045459 isoform X3 [Nilaparvata lugens]
evm.TU.Contig1733.1	7.01	11.32	10.75	31.19	26.27	31.59	1.47601	5.08e-64	6.15e-64	XP_022183800.1|2.9e-102|AP-3 complex subunit sigma-2 [Nilaparvata lugens]
evm.TU.Contig558.10	3.59	3.31	7.7	14.49	12.61	12.46	1.47748	1.55e-82	1.57e-82	XP_022201390.1|3.4e-219|differentially expressed in FDCP 6 homolog, partial [Nilaparvata lugens]
evm.TU.Contig68.51	7.8	8.86	12.96	28.67	23.84	29.13	1.47818	5.69e-106	4.76e-106	XP_022184392.1|6.4e-168|corepressor interacting with RBPJ 1 [Nilaparvata lugens]
evm.TU.Contig427.10	10.42	7.64	13.82	29.87	28.89	28.84	1.47842	4.54e-242	1.8e-242	XP_022196760.1|1.5e-289|protein GPR107 [Nilaparvata lugens]
evm.TU.Contig25488.1	8.75	12.61	13.42	33.55	33.69	29.23	1.47943	0	0	XP_022189771.1|0.0e+00|protein purity of essence [Nilaparvata lugens]
evm.TU.Contig25.111	6.1	8.15	9.93	22.69	23.6	20.65	1.47947	1.82e-54	2.46e-54	XP_022197938.1|1.7e-185|LETM1 domain-containing protein 1 [Nilaparvata lugens]
evm.TU.Contig1417.1	3.18	1.42	4.79	8.1	8.95	8.82	1.48012	1.77e-06	6.15e-06	XP_011263479.1|2.5e-38|PREDICTED: maternal embryonic leucine zipper kinase [Camponotus floridanus]
evm.TU.Contig45.148	32.52	24.24	44.5	87.89	84.19	84.3	1.48021	0	0	XP_022185797.1|6.8e-110|rho GDP-dissociation inhibitor 1 [Nilaparvata lugens]
evm.TU.Contig2.58	21.71	13.44	25.05	60.7	53.06	53.67	1.48054	1.82e-252	6.95e-253	XP_022201701.1|7.3e-256|major facilitator superfamily domain-containing protein 6-B-like isoform X2 [Nilaparvata lugens]
evm.TU.Contig329.9	13.76	11.4	17.68	41.5	38.01	38.47	1.48087	1.41e-257	5.22e-258	XP_022199332.1|5.0e-186|transcription factor GATA-4-like [Nilaparvata lugens]
evm.TU.Contig720.5	7.52	6.91	10.23	24.14	19.22	26.47	1.48156	8e-47	1.18e-46	XP_022193880.1|9.2e-123|prickle-like protein 3 isoform X2 [Nilaparvata lugens]
evm.TU.Contig285.33	6.88	6.29	9.67	21.6	20.08	21.2	1.48181	5.95e-91	5.56e-91	XP_022187025.1|0.0e+00|D-glucuronyl C5-epimerase [Nilaparvata lugens]
evm.TU.Contig223.86	112.45	92.26	178.61	364.08	336.53	348.29	1.48224	0	0	XP_022196080.1|2.6e-233|isocitrate dehydrogenase [NADP] cytoplasmic [Nilaparvata lugens]
evm.TU.Contig32.110	2.58	2.5	6.21	9.12	12.92	10.91	1.48238	1.14e-213	5.16e-214	XP_022202757.1|0.0e+00|transcriptional regulator ATRX homolog [Nilaparvata lugens]
evm.TU.Contig18.236	3.43	2.34	3.56	8.39	8.16	9.27	1.48243	1.1e-20	2.48e-20	XP_022194107.1|4.1e-170|leucine carboxyl methyltransferase 1 [Nilaparvata lugens]
evm.TU.Contig0.474	17.83	15.66	23.23	60.02	52.4	45.74	1.48298	8.53e-212	3.92e-212	XP_022192862.1|3.2e-231|SHC-transforming protein 1-like [Nilaparvata lugens]
evm.TU.Contig78.48	8.9	15.63	16.09	33.48	33.51	37.93	1.48345	5.97e-168	3.39e-168	XP_022184097.1|5.7e-258|glucose dehydrogenase [FAD, quinone]-like [Nilaparvata lugens]
evm.TU.Contig13.287	8.29	6.1	12	24.61	24.22	25.05	1.4836	1.3e-137	8.84e-138	XP_022197721.1|5.7e-231|islet cell autoantigen 1 [Nilaparvata lugens]
evm.TU.Contig143.69	2.6	2.69	4.52	9.39	8.66	8.74	1.48363	9.54e-155	5.84e-155	XP_014280775.1|0.0e+00|PREDICTED: dedicator of cytokinesis protein 9 isoform X2 [Halyomorpha halys]
evm.TU.Contig480.5	8.49	5.1	9.11	24.14	18.26	19.62	1.48432	8.25e-131	5.83e-131	XP_022207395.1|1.1e-120|rab11 family-interacting protein 1 [Nilaparvata lugens]
evm.TU.Contig292.1	82.74	84.82	91.24	241.45	222.78	258.05	1.48451	0	0	XP_022207900.1|5.1e-139|derlin-1 [Nilaparvata lugens]
evm.TU.Contig137.55	4.07	3.68	6.36	14.92	10.68	13.05	1.48495	1.98e-64	2.39e-64	XP_022193374.1|6.8e-305|pleckstrin homology domain-containing family M member 1 isoform X1 [Nilaparvata lugens]
evm.TU.Contig739.34	4.59	3.42	8.59	16.37	14.17	14.06	1.48563	1.84e-189	9.41e-190	XP_022188310.1|1.9e-287|zinc transporter foi-like [Nilaparvata lugens]
evm.TU.Contig276.76	3.24	2.85	7.59	11.08	12.03	13.85	1.48567	1.89e-56	2.49e-56	XP_022193108.1|6.6e-238|chromatin modification-related protein EAF7 [Nilaparvata lugens]
evm.TU.Contig25.24	4.89	7.58	10.55	18.5	22.82	22.11	1.48592	5.59e-143	3.65e-143	XP_022207748.1|0.0e+00|exonuclease mut-7 homolog [Nilaparvata lugens]
evm.TU.Contig2680.1	3.24	3.84	3.52	9.86	7.83	11.89	1.48621	2.9e-17	7.09e-17	XP_022185726.1|1.5e-108|adenomatous polyposis coli homolog [Nilaparvata lugens]
evm.TU.Contig1.23	7.83	13.5	12.66	32.21	30.68	30.71	1.48753	6.08e-200	2.95e-200	XP_021926878.1|1.3e-131|transducin beta-like protein 2 isoform X4 [Zootermopsis nevadensis]
evm.TU.Contig78.120	30.81	28.25	40.15	93.97	80.69	87.04	1.48771	0	0	XP_022198208.1|4.5e-216|protein FAM46C [Nilaparvata lugens]
evm.TU.Contig137.111	33.49	27.51	42.15	103.78	93.39	89.44	1.48832	3.77e-172	2.1e-172	XP_022196378.1|6.1e-135|protein CDV3 homolog [Nilaparvata lugens]
evm.TU.Contig17.10	34	32.08	38.68	95.86	94.82	94.03	1.48938	0	0	XP_022207569.1|7.9e-263|RNA polymerase I-specific transcription initiation factor RRN3 [Nilaparvata lugens]
evm.TU.Contig489.4	4.22	3.39	6.45	13.88	12.09	12.69	1.49027	5.52e-113	4.4e-113	XP_022193683.1|0.0e+00|membrane-associated protein Hem-like [Nilaparvata lugens]
evm.TU.Contig445.13	2.96	2.63	3.32	9.06	6.96	8.17	1.49039	6.08e-97	5.42e-97	XP_021923988.1|0.0e+00|tyrosine-protein phosphatase non-receptor type 14 [Zootermopsis nevadensis]
evm.TU.Contig1285.9	6.69	6.08	6.76	21.09	14.86	18.71	1.49041	1.32e-31	2.42e-31	XP_022202376.1|9.6e-127|magnesium transporter NIPA2 [Nilaparvata lugens]
evm.TU.Contig112.65	4.25	4.25	5.99	13.82	12.99	12.13	1.49085	2.62e-135	1.8e-135	XP_022202782.1|0.0e+00|CLK4-associating serine/arginine rich protein-like [Nilaparvata lugens]
evm.TU.Contig31.68	9.8	9.45	15.76	37.69	34	34.22	1.49114	9.16e-297	2.95e-297	XP_022184542.1|1.5e-249|uncharacterized protein LOC111043800 [Nilaparvata lugens]
evm.TU.Contig771.3	2.61	0.07	8.98	10.6	8.79	11.06	1.49195	1e-28	1.93e-28	XP_022191841.1|9.9e-192|protein lethal(2) giant larvae [Nilaparvata lugens]
BGI_novel_G000921	59.11	56.81	55.39	171.98	160.49	150.82	1.49204	0	0
evm.TU.Contig79.166	4.37	4.55	8.86	16.64	16.28	15.04	1.49223	2.64e-188	1.36e-188	XP_021935901.1|3.3e-193|cytoplasmic protein NCK1 isoform X2 [Zootermopsis nevadensis]
evm.TU.Contig8.307	3.41	3.39	5.61	11.71	9.68	12.05	1.49258	9.1e-166	5.23e-166	XP_022195140.1|0.0e+00|mitogen-activated protein kinase kinase kinase 4 [Nilaparvata lugens]
evm.TU.Contig1820.1	2.86	0.52	1.84	3.53	4.06	6.95	1.49293	9.71e-05	0.000375588	XP_022184800.1|2.8e-49|probable ATP-dependent RNA helicase DDX27 isoform X2 [Nilaparvata lugens]
evm.TU.Contig13.93	10.87	8.9	19.45	37.19	37.11	33.67	1.49339	4.16e-79	4.34e-79	XP_022186669.1|4.1e-175|serine/threonine-protein phosphatase 4 catalytic subunit [Nilaparvata lugens]
evm.TU.Contig401.18	2.85	2.7	4.87	9.15	8.93	10.61	1.49422	2.89e-116	2.24e-116	XP_022188218.1|0.0e+00|5'-3' exoribonuclease 1 [Nilaparvata lugens]
evm.TU.Contig5.11	8.08	8.05	14.5	30.71	25.44	30	1.49612	4.35e-230	1.82e-230	XP_022204879.1|2.4e-181|transcription elongation factor B polypeptide 3-like [Nilaparvata lugens]
evm.TU.Contig256.32	11.12	10.24	12.62	30.97	26.04	28.65	1.49664	6.16e-201	2.96e-201	XP_022202652.1|2.1e-281|WD repeat-containing protein 20 [Nilaparvata lugens]
evm.TU.Contig794.22	4.62	3.23	4.29	12.49	9.26	11.66	1.4969	3.32e-54	4.51e-54	XP_022196317.1|2.3e-301|RUN domain-containing protein 1 isoform X1 [Nilaparvata lugens]
evm.TU.Contig1671.2	3.5	4.47	7.71	9.68	12.63	12.03	1.49696	9.31e-132	6.54e-132	XP_022193382.1|2.3e-225|uncharacterized protein LOC111051232 [Nilaparvata lugens]
evm.TU.Contig1502.1	5.07	5.7	5.38	13.74	20.97	11.9	1.4972	4.69e-11	1.35e-10	XP_018907577.1|2.8e-44|PREDICTED: clustered mitochondria protein homolog [Bemisia tabaci]
evm.TU.Contig253.19	3.42	3.59	3.63	10.29	10.03	9.82	1.49929	5.42e-17	1.33e-16	XP_022198717.1|1.3e-96|RPA-interacting protein-like [Nilaparvata lugens]
evm.TU.Contig78.199	26.35	23.82	34.33	81.4	76.78	77.41	1.49982	0	0	XP_022199973.1|0.0e+00|adenylyl cyclase-associated protein 1 isoform X1 [Nilaparvata lugens]
evm.TU.Contig19961.1	4.17	2.87	4.75	11.44	9.69	13.83	1.50002	3.9e-13	1.06e-12	XP_022202651.1|1.3e-60|small G protein signaling modulator 3 homolog, partial [Nilaparvata lugens]
evm.TU.Contig23769.1	2.17	2.38	3.56	6.65	5.03	10.73	1.50045	6.03e-08	1.95e-07	XP_022194123.1|3.7e-67|cyclin-dependent kinase inhibitor 1B-like [Nilaparvata lugens]
evm.TU.Contig649.67	1.89	1.68	4.36	6.75	7.05	7.7	1.5007	8.23e-29	1.58e-28	XP_022185564.1|2.0e-132|zinc finger protein 26-like [Nilaparvata lugens]
evm.TU.Contig33891.1	52.05	37.07	65.53	160.88	105.35	165.78	1.50088	1.42e-65	1.7e-65	XP_022206872.1|7.4e-22|uncharacterized protein LOC111063490 [Nilaparvata lugens]
evm.TU.Contig70.34	15.12	11.81	23.42	49.17	44.12	46.13	1.50144	1.48e-254	5.61e-255	XP_022199933.1|0.0e+00|exocyst complex component 5 [Nilaparvata lugens]
evm.TU.Contig137.114	2.6	3.55	3.89	7.68	9.34	11.28	1.50249	5.97e-11	1.73e-10	XP_022196380.1|8.8e-73|mitochondrial fission process protein 1 [Nilaparvata lugens]
evm.TU.Contig342.3	26.1	23.1	25.37	67.54	71.65	72.27	1.50329	1.42e-163	8.23e-164	XP_022194679.1|1.9e-170|GDP-L-fucose synthase [Nilaparvata lugens]
evm.TU.Contig58.158	13.26	14.84	28.66	53.93	56.74	50.66	1.50398	0	0	XP_022185130.1|2.5e-151|transcriptional activator protein Pur-beta isoform X4 [Nilaparvata lugens]
evm.TU.Contig17034.1	10.49	11.03	15.77	40.18	33.4	31.5	1.50412	1.49e-31	2.74e-31	XP_022203325.1|1.8e-67|cytochrome c oxidase assembly protein COX15 homolog [Nilaparvata lugens]
evm.TU.Contig12998.2	2.42	2.82	3.41	9.03	7.84	7.45	1.50471	5.26e-73	5.81e-73	XP_022188741.1|3.9e-236|alkylated DNA repair protein alkB homolog 8-like [Nilaparvata lugens]
evm.TU.Contig55.36	14.55	9.72	24.22	55.28	44.57	46.58	1.50489	0	0	XP_022188247.1|0.0e+00|uncharacterized protein LOC111046907 [Nilaparvata lugens]
evm.TU.Contig166.35	3.77	4.54	6.72	12.61	16.71	12.83	1.50507	7.8e-66	9.26e-66	XP_022187254.1|2.6e-242|la-related protein 7-like isoform X1 [Nilaparvata lugens]
evm.TU.Contig533.12	746.36	460.89	960.17	2167.84	2003.45	2105.72	1.50519	0	0	XP_022200183.1|3.2e-77|BTB/POZ domain-containing protein 3-like [Nilaparvata lugens]
evm.TU.Contig78.161	25.71	29.74	35.28	85.59	90.62	80.09	1.50523	1.24e-251	4.75e-252	XP_022190146.1|1.6e-166|ancient ubiquitous protein 1-like [Nilaparvata lugens]
evm.TU.Contig45.74	61.09	39.46	84.84	184.8	163.23	168.28	1.50545	0	0	XP_022185103.1|1.9e-145|trypsin-like [Nilaparvata lugens]
evm.TU.Contig137.81	5.36	4.43	12.26	21.07	19.95	19.97	1.50591	2.27e-127	1.64e-127	XP_022189201.1|1.1e-235|phosphatidylinositol 3-kinase regulatory subunit alpha isoform X1 [Nilaparvata lugens]
evm.TU.Contig109.69	47.91	33.48	74.29	160.24	146.4	147.22	1.50609	0	0	XP_022187879.1|2.5e-250|putative ATP-dependent RNA helicase me31b [Nilaparvata lugens]
evm.TU.Contig547.3	3.33	2.4	2.83	10.13	8.44	7.99	1.50611	4.3e-127	3.12e-127	XP_022193535.1|1.3e-10|jerky protein homolog-like [Nilaparvata lugens]
evm.TU.Contig31.107	5.49	3.95	7.45	16.2	15.88	14.01	1.50638	6.51e-115	5.11e-115	XP_022196089.1|1.6e-177|dual specificity mitogen-activated protein kinase kinase 6 [Nilaparvata lugens]
evm.TU.Contig20.209	7.72	8.5	13.15	22.11	28.12	24.97	1.50744	4.22e-182	2.23e-182	XP_022199683.1|8.0e-180|uncharacterized protein LOC111056606 [Nilaparvata lugens]
evm.TU.Contig113.40	104.67	70.46	137.74	316.17	279.01	278.43	1.50754	0	0	XP_022206850.1|1.5e-180|glucosylceramidase-like [Nilaparvata lugens]
evm.TU.Contig3873.1	6.48	5.53	6.29	15.07	12.23	24.19	1.5082	1.01e-12	2.77e-12	XP_022185366.1|2.3e-41|proteasome subunit alpha type-7 [Nilaparvata lugens]
evm.TU.Contig31.44	2.91	1.95	4	7.65	8.01	8.8	1.50964	2.73e-50	3.85e-50	XP_022200003.1|2.3e-193|uncharacterized protein LOC111056904 [Nilaparvata lugens]
evm.TU.Contig137.47	10.49	8.42	16.73	33.39	33.23	32.9	1.50987	1.62e-80	1.66e-80	XP_022188523.1|1.4e-176|RING finger protein 113A [Nilaparvata lugens]
evm.TU.Contig1000.1	2.08	2.39	3.27	7.34	7.19	6.92	1.50987	1.85e-136	1.26e-136	XP_022186635.1|0.0e+00|neurobeachin-like protein 1 [Nilaparvata lugens]
BGI_novel_G000212	3.67	3.31	4.71	12.99	8.66	11.25	1.51111	2.38e-16	5.91e-16
evm.TU.Contig767.6	5.06	4.6	7.33	15.38	15.94	16.4	1.51113	8e-59	1.03e-58	XP_022184307.1|1.0e-220|uncharacterized protein At4g17910-like [Nilaparvata lugens]
evm.TU.Contig731.45	4.6	4.4	7.53	16.24	16.09	13.99	1.5116	1.43e-97	1.27e-97	XP_021913056.1|1.6e-255|probable ATP-dependent RNA helicase DDX10 [Zootermopsis nevadensis]
evm.TU.Contig47.6	21.63	19.85	23.9	60.96	58.35	64.34	1.51482	0	0	XP_022199056.1|0.0e+00|protein transport protein Sec24A isoform X1 [Nilaparvata lugens]
evm.TU.Contig327.16	5.43	5.28	8.42	21.72	16.61	18.88	1.51494	2.85e-111	2.3e-111	XP_022189519.1|2.4e-206|transmembrane protein 104 homolog [Nilaparvata lugens]
evm.TU.Contig84.10	2.46	3.22	3.08	11.26	8.18	5.23	1.51527	1.31e-20	2.97e-20	XP_021922319.1|1.6e-134|protein spaetzle 3-like [Zootermopsis nevadensis]
evm.TU.Contig123.32	4.74	4.63	5.94	12.04	13	12.91	1.5155	6.68e-135	4.6e-135	XP_022191737.1|0.0e+00|nucleolar and coiled-body phosphoprotein 1-like [Nilaparvata lugens]
evm.TU.Contig453.13	17.52	15.2	25.38	56.89	50.14	56.5	1.51627	1.81e-115	1.41e-115	XP_022198338.1|1.1e-121|syntaxin-17 [Nilaparvata lugens]
evm.TU.Contig554.7	7.88	6.12	11.42	25.85	22.5	23	1.51758	2.91e-130	2.06e-130	XP_022204834.1|0.0e+00|protein Hook homolog 3-like [Nilaparvata lugens]
evm.TU.Contig329.12	3.05	1.96	3.34	7.1	6.12	10.29	1.51847	6.75e-21	1.52e-20	XP_022191324.1|4.2e-157|zinc finger protein 395 isoform X1 [Nilaparvata lugens]
evm.TU.Contig1005.19	2.02	1.84	3.11	7.12	5.95	7.68	1.51903	5.59e-38	9.28e-38	XP_022196851.1|1.4e-219|adenosine 3'-phospho 5'-phosphosulfate transporter 1-like [Nilaparvata lugens]
evm.TU.Contig0.248	2.91	2.68	4.8	8.46	11.21	9.56	1.5191	4.03e-96	3.62e-96	XP_022192018.1|8.6e-264|uncharacterized protein LOC111050080 [Nilaparvata lugens]
evm.TU.Contig377.65	26.09	18.45	32.55	73.61	64.09	66.38	1.51933	0	0	XP_022184714.1|2.2e-242|TNF receptor-associated factor 3 [Nilaparvata lugens]
evm.TU.Contig20.190	2.56	3.32	3.29	8.4	8.48	8.03	1.51952	1.05e-132	7.35e-133	XP_022199117.1|0.0e+00|uncharacterized protein LOC111056102, partial [Nilaparvata lugens]
evm.TU.Contig109.75	1.93	2.68	2.84	6.71	6.67	7.86	1.51997	2.56e-25	5.3e-25	XP_022187884.1|3.6e-209|LOW QUALITY PROTEIN: protein prune homolog 2 [Nilaparvata lugens]
evm.TU.Contig65.68	10.07	7.21	10.85	21.98	23.66	23.96	1.52101	1.09e-121	8.2e-122	XP_022193214.1|1.2e-83|uncharacterized protein LOC111051092 [Nilaparvata lugens]
evm.TU.Contig767.7	3.21	3.3	5.38	11.05	10.22	10.86	1.52194	1.18e-63	1.43e-63	XP_022198878.1|2.8e-277|EGF domain-specific O-linked N-acetylglucosamine transferase-like isoform X1 [Nilaparvata lugens]
evm.TU.Contig623.26	4.69	6.88	11.52	22.57	21.19	21.07	1.52337	5.21e-80	5.37e-80	XP_022203133.1|5.3e-270|sorting nexin-17 [Nilaparvata lugens]
evm.TU.Contig86.26	2.05	2.71	4.62	7.9	9.71	8.65	1.52409	3.86e-54	5.25e-54	XP_022195942.1|0.0e+00|uncharacterized protein LOC111053381 isoform X1 [Nilaparvata lugens]
evm.TU.Contig79.97	1.53	1.23	3.66	5.45	6.24	6.1	1.52418	2.98e-43	4.57e-43	XP_022193390.1|5.3e-308|kinesin-like protein KIF11-B [Nilaparvata lugens]
evm.TU.Contig854.23	3.64	2.75	3.11	10.91	8.72	8.01	1.5246	8.33e-63	1.02e-62	XP_022189750.1|2.8e-68|LOW QUALITY PROTEIN: protein abnormal spindle [Nilaparvata lugens]
evm.TU.Contig94.14	17.6	13.8	26.86	56.03	54.5	54.55	1.52637	1.26e-208	5.86e-209	XP_022203402.1|4.0e-131|programmed cell death protein 7-like [Nilaparvata lugens]
evm.TU.Contig241.30	6.83	5.08	10.81	18.56	17.03	17.91	1.52662	2.43e-217	1.08e-217	XP_022201120.1|2.4e-230|uncharacterized protein LOC111057945, partial [Nilaparvata lugens]
evm.TU.Contig70.37	3.16	2.64	4.08	9.42	8.6	9.3	1.5274	1.31e-150	8.26e-151	XP_022197416.1|3.6e-105|uncharacterized protein LOC111054659, partial [Nilaparvata lugens]
evm.TU.Contig256.8	4.92	6.1	7.6	14.95	16.45	18.03	1.5277	2.59e-169	1.46e-169	XP_022186287.1|0.0e+00|KAT8 regulatory NSL complex subunit 1 [Nilaparvata lugens]
evm.TU.Contig98.33	3.7	4.33	6.71	12.49	15.24	14.14	1.52927	1.81e-65	2.15e-65	XP_022200294.1|0.0e+00|serine/threonine-protein kinase GM11705 isoform X3 [Nilaparvata lugens]
evm.TU.Contig157.103	8.23	7.62	11.77	21.66	16.63	19.36	1.52996	2.99e-156	1.82e-156	XP_022203496.1|8.8e-240|histone deacetylase 3-like [Nilaparvata lugens]
evm.TU.Contig32.54	2.72	2.89	4.26	7.8	9.07	11.21	1.5309	1.61e-43	2.46e-43	XP_022189374.1|2.6e-167|uncharacterized protein LOC111047830 [Nilaparvata lugens]
evm.TU.Contig899.6	8.03	3.71	7.37	20.03	14.82	17.21	1.53105	3.14e-23	6.73e-23	XP_022200613.1|4.9e-22|uncharacterized protein LOC111057491 [Nilaparvata lugens]
evm.TU.Contig634.3	3.69	4.13	7.16	13.53	14.03	14.77	1.53147	6.94e-69	7.99e-69	XP_022185076.1|0.0e+00|polypeptide N-acetylgalactosaminyltransferase 1-like [Nilaparvata lugens]
evm.TU.Contig13.257	4.42	3.83	6.69	14.06	14.47	14.34	1.53181	1.05e-180	5.59e-181	XP_022184846.1|0.0e+00|blastoderm-specific protein 25D isoform X1 [Nilaparvata lugens]
evm.TU.Contig12184.1	3.38	2.63	5.53	12.68	10.92	9.09	1.53245	6.4e-42	1e-41	XP_022196327.1|1.6e-282|glucose dehydrogenase [FAD, quinone] [Nilaparvata lugens]
evm.TU.Contig836.10	3.28	4.75	8.29	16.71	17.81	11.92	1.53303	2.77e-30	5.18e-30	XP_022200928.1|3.3e-133|UPF0472 protein C16orf72 homolog [Nilaparvata lugens]
evm.TU.Contig20.201	2.22	1.33	5.78	8.67	8.84	8.29	1.53492	5.07e-57	6.66e-57	XP_022189751.1|0.0e+00|uncharacterized protein LOC111048199 [Nilaparvata lugens]
evm.TU.Contig768.8	2.8	2.97	5.62	9.76	11.21	11.64	1.53497	8.36e-58	1.09e-57	XP_022198035.1|0.0e+00|polypeptide N-acetylgalactosaminyltransferase 35A-like [Nilaparvata lugens]
BGI_novel_G000993	3	2.16	4.13	9.01	8.72	8.66	1.53554	2.97e-89	2.82e-89
evm.TU.Contig36.21	2.29	2.48	2.66	5.84	7.9	7.77	1.53595	6.54e-94	5.98e-94	XP_022186645.1|0.0e+00|LOW QUALITY PROTEIN: pleckstrin homology domain-containing family G member 3 [Nilaparvata lugens]
evm.TU.Contig113.99	5.22	7.2	8.54	19.85	19.04	21.32	1.53662	1.42e-51	1.98e-51	XP_022189483.1|4.3e-186|beta-1,3-galactosyltransferase 6-like [Nilaparvata lugens]
evm.TU.Contig66.84	5.11	4.63	9.05	18.95	16.06	20.03	1.53684	4e-287	1.32e-287	XP_021930363.1|0.0e+00|F-BAR domain only protein 2 isoform X13 [Zootermopsis nevadensis]
evm.TU.Contig603.2	9.14	8.4	22.62	48.37	43.42	36.34	1.53711	1.16e-238	4.68e-239	XP_022195859.1|3.7e-288|oxidation resistance protein 1-like [Nilaparvata lugens]
evm.TU.Contig35203.1	2.98	4.92	8	17.54	14.07	13.66	1.53718	7.35e-17	1.81e-16	XP_022207737.1|3.4e-80|myosin-VIIa isoform X1 [Nilaparvata lugens]
evm.TU.Contig630.29	5.17	1.1	2.36	10.35	8.58	6.53	1.5377	4.67e-08	1.5e-07	XP_022189585.1|3.0e-47|uncharacterized protein LOC111048054 [Nilaparvata lugens]
evm.TU.Contig8.268	2.48	2.92	4.54	10.2	8.99	9.17	1.53799	4.19e-57	5.49e-57	XP_022185349.1|2.0e-183|uncharacterized protein LOC111044496 isoform X1 [Nilaparvata lugens]
evm.TU.Contig216.5	11.21	8.13	17.99	37.62	32.44	35.55	1.53823	1.03e-290	3.38e-291	XP_022201807.1|0.0e+00|presequence protease, mitochondrial [Nilaparvata lugens]
evm.TU.Contig165.49_evm.TU.Contig165.43	5.66	5.71	8.58	19.3	18.79	17.86	1.53902	3.47e-305	1.09e-305	XP_022206250.1|0.0e+00|uncharacterized protein LOC111062867 [Nilaparvata lugens]
evm.TU.Contig167.10	92.88	111.56	105.69	316.34	271.31	302.04	1.53941	0	0	AIN44104.1|0.0e+00|multidrug resistance-associated protein 4-like protein [Laodelphax striatella]
evm.TU.Contig1952.5	4.43	3.31	6.76	13.4	13.93	13.95	1.54043	3.1e-82	3.15e-82	XP_021921140.1|7.3e-303|exocyst complex component 3 [Zootermopsis nevadensis]
evm.TU.Contig874.3	2.55	4.12	4.19	9.64	11.5	9.71	1.54094	4.21e-61	5.29e-61	XP_022184524.1|2.1e-242|eukaryotic translation initiation factor 2-alpha kinase 1-like [Nilaparvata lugens]
evm.TU.Contig323.16	7.65	6.93	9.04	18.41	19.31	17.82	1.54103	1.63e-114	1.28e-114	XP_022191892.1|4.1e-62|protein yippee-like 5 [Nilaparvata lugens]
evm.TU.Contig166.60	3.38	4.29	5.32	15.57	12.32	9.71	1.54193	1.22e-21	2.71e-21	XP_022190343.1|1.3e-128|transmembrane emp24 domain-containing protein 6 [Nilaparvata lugens]
evm.TU.Contig172.24	2.83	2.68	3.57	8.91	8.41	7.81	1.54249	1.49e-116	1.15e-116	XP_022187837.1|0.0e+00|mitogen-activated protein kinase kinase kinase 15 isoform X1 [Nilaparvata lugens]
evm.TU.Contig485.10	3.4	4.38	5.68	14.7	11.4	13.93	1.54262	6.01e-65	7.22e-65	XP_022192988.1|9.3e-122|uncharacterized protein LOC111050916 isoform X2 [Nilaparvata lugens]
evm.TU.Contig71.20	6.18	4.42	6.3	13.75	18.46	16.85	1.54302	6.13e-59	7.87e-59	XP_022186016.1|1.5e-197|cytoplasmic tRNA 2-thiolation protein 2-A-like [Nilaparvata lugens]
evm.TU.Contig14.115_evm.TU.Contig14.116	4.75	4.42	10.27	19.12	16.4	15.73	1.54428	0	0	XP_018905502.1|1.3e-293|PREDICTED: cytoplasmic polyadenylation element-binding protein 2 isoform X2 [Bemisia tabaci]
evm.TU.Contig248.25	4.74	4.31	7.02	16.17	13.98	16	1.54704	5.65e-52	7.82e-52	XP_022188157.1|1.2e-220|sorting nexin-4-like [Nilaparvata lugens]
evm.TU.Contig946.2	2.26	2.66	4.45	10.85	8.41	8.92	1.54713	2.48e-58	3.21e-58	XP_022185230.1|1.7e-45|LIM domain-binding protein 2 isoform X2 [Nilaparvata lugens]
evm.TU.Contig115.112	3.47	2.3	3.63	9.37	9.32	8.24	1.54773	5.99e-35	1.04e-34	XP_022185943.1|6.9e-80|snRNA-activating protein complex subunit 3-like isoform X1 [Nilaparvata lugens]
evm.TU.Contig325.22	4.84	4.36	6.02	16.07	16.05	15.62	1.54778	1.42e-197	6.99e-198	XP_022202568.1|7.9e-141|uncharacterized protein LOC111059254 [Nilaparvata lugens]
evm.TU.Contig66.19	4.89	3.35	7.3	13.39	15.39	16.44	1.54886	2.79e-60	3.53e-60	XP_022186269.1|7.8e-189|glucose-6-phosphatase [Nilaparvata lugens]
evm.TU.Contig113.35	4.4	3.72	6.45	14.81	14.1	13.62	1.54988	2.88e-139	1.93e-139	XP_022191470.1|0.0e+00|MAP kinase-activating death domain protein [Nilaparvata lugens]
evm.TU.Contig554.20	2.49	3.4	6.73	12.99	11.66	11.53	1.55002	0	0	XP_014243514.1|0.0e+00|PREDICTED: inositol 1,4,5-trisphosphate receptor isoform X1 [Cimex lectularius]
evm.TU.Contig17.78	2.28	2.17	4.03	8.41	6.99	8.82	1.5507	2.82e-51	3.94e-51	XP_022199416.1|0.0e+00|zinc finger protein 271-like [Nilaparvata lugens]
evm.TU.Contig263.8	6.88	6.51	7.47	23.47	19.9	19.86	1.55174	5.49e-119	4.17e-119	XP_022186579.1|4.3e-229|uncharacterized protein LOC111045459 isoform X3 [Nilaparvata lugens]
evm.TU.Contig20.39	5.59	6.32	8.8	18.67	19.45	21.78	1.55386	1.46e-211	6.72e-212	XP_022202110.1|2.9e-283|arf-GAP with Rho-GAP domain, ANK repeat and PH domain-containing protein 3 [Nilaparvata lugens]
evm.TU.Contig122.51	8.46	6.75	10.84	25.34	25.05	25.05	1.55409	1.48e-185	7.71e-186	XP_022200291.1|0.0e+00|polyphosphoinositide phosphatase-like [Nilaparvata lugens]
evm.TU.Contig0.123	9.42	7.58	15.03	30.74	27.49	33.73	1.55507	8.81e-85	8.75e-85	XP_022199621.1|1.2e-114|TIMELESS-interacting protein [Nilaparvata lugens]
evm.TU.Contig84.150	18.63	20.41	30.71	70.32	66.99	71.05	1.55574	0	0	XP_022184215.1|0.0e+00|protein windpipe-like [Nilaparvata lugens]
evm.TU.Contig48.52	16.25	15.03	21.38	56.23	49.44	47.45	1.55582	2.16e-304	6.81e-305	XP_022199494.1|0.0e+00|uncharacterized protein LOC111056438 [Nilaparvata lugens]
evm.TU.Contig73.7	4.76	4.16	5.94	13.21	17.83	17.22	1.55603	1.33e-100	1.15e-100
evm.TU.Contig38.67	8	8.19	13.73	29.98	30.36	26.06	1.55638	0	0	XP_022202085.1|1.5e-175|uncharacterized protein LOC111058822 [Nilaparvata lugens]
evm.TU.Contig253.42	3.91	2.34	5.53	12.88	11.28	10.4	1.55643	3.13e-65	3.74e-65	XP_022190680.1|3.2e-286|probable tRNA (uracil-O(2)-)-methyltransferase [Nilaparvata lugens]
evm.TU.Contig48.75_evm.TU.Contig48.76	3.63	2.98	4.76	10.25	11.6	10.62	1.55743	4.67e-222	2.02e-222	XP_015444148.1|1.6e-28|PREDICTED: mucin-2 [Pteropus alecto]
evm.TU.Contig0.429	1.55	1.39	2.31	6	4.79	4.71	1.55888	4.92e-43	7.58e-43	XP_021930700.1|4.7e-168|LOW QUALITY PROTEIN: transcriptional repressor p66-alpha [Zootermopsis nevadensis]
evm.TU.Contig679.14	2.71	8.18	9.71	14.86	28	17.75	1.55937	6e-119	4.57e-119	XP_015602166.1|7.3e-190|PREDICTED: probable ubiquitin carboxyl-terminal hydrolase FAF-X isoform X3 [Cephus cinctus]
evm.TU.Contig39.21	6.56	6.79	10.42	21.26	19.05	24.01	1.56121	0	0	XP_022191583.1|0.0e+00|signal transducer and activator of transcription 5B isoform X1 [Nilaparvata lugens]
evm.TU.Contig2.67	3.21	2.95	5.03	11.5	12.17	9.84	1.56286	2.9e-41	4.57e-41	XP_022197860.1|7.8e-214|uncharacterized protein LOC111055024 isoform X1 [Nilaparvata lugens]
evm.TU.Contig39.76	3.22	2.98	4.45	10.87	11.2	13.32	1.56302	2.14e-161	1.26e-161	XP_022192986.1|1.7e-141|uncharacterized protein LOC111050912 [Nilaparvata lugens]
evm.TU.Contig13.382	6.85	5.41	10.11	27.76	17.2	17.89	1.56317	2.51e-190	1.28e-190	XP_022197393.1|5.0e-88|protein TMEPAI-like [Nilaparvata lugens]
evm.TU.Contig32545.1	3.19	3.59	3.91	12.72	9.23	9.61	1.56344	4.16e-11	1.19e-10	XP_022192105.1|1.4e-72|piezo-type mechanosensitive ion channel component isoform X2 [Nilaparvata lugens]
evm.TU.Contig964.2	3.6	2.52	4.68	12.05	11.45	8.75	1.56384	3.24e-56	4.3e-56	XP_022185072.1|3.2e-182|mothers against decapentaplegic homolog 6 [Nilaparvata lugens]
evm.TU.Contig8.337	10.63	11.02	14.97	42.07	28.8	36.05	1.56389	1.84e-58	2.38e-58	XP_022200418.1|1.2e-120|platelet-activating factor acetylhydrolase IB subunit beta [Nilaparvata lugens]
evm.TU.Contig202.14	16.08	12.65	20.67	53.37	44.58	45.96	1.56389	2.25e-255	8.49e-256	XP_022204720.1|9.4e-278|uncharacterized protein LOC111061334 [Nilaparvata lugens]
evm.TU.Contig371.10	1.57	2.16	4.85	9.12	8.1	6.8	1.5652	9.95e-114	7.87e-114	XP_014249376.1|0.0e+00|PREDICTED: homeodomain-interacting protein kinase 2 isoform X2 [Cimex lectularius]
evm.TU.Contig732.15	3.4	5.86	6.09	15.51	13.68	15.11	1.56522	9.6e-105	8.11e-105	XP_018909289.1|1.1e-223|PREDICTED: sialin-like [Bemisia tabaci]
evm.TU.Contig0.250	6.71	7.29	10.08	11.77	23.75	17.98	1.56636	2.8e-111	2.25e-111	XP_022201146.1|6.3e-110|mitochondrial genome maintenance exonuclease 1-like [Nilaparvata lugens]
evm.TU.Contig101.48	3.95	3.85	7.19	14.89	13.68	13.63	1.56647	1.81e-153	1.12e-153	XP_022207666.1|0.0e+00|VWFA and cache domain-containing protein 1 [Nilaparvata lugens]
evm.TU.Contig1018.1	3.7	2.54	2.67	9.47	5.39	11.35	1.5665	9e-45	1.35e-44	XP_022188011.1|5.1e-247|scavenger receptor class B member 1-like [Nilaparvata lugens]
evm.TU.Contig70.119	1.12	2.03	3.72	8	5.53	6.01	1.56758	5.05e-76	5.43e-76	XP_022187813.1|0.0e+00|zinc finger MYND domain-containing protein 11-like isoform X1 [Nilaparvata lugens]
evm.TU.Contig70.21	5.03	4.81	9.95	20.43	18.16	19.91	1.56758	3.5e-244	1.39e-244	XP_022199789.1|0.0e+00|Golgi apparatus protein 1 [Nilaparvata lugens]
evm.TU.Contig731.21	6.47	6.83	8.81	21.45	23.45	19.3	1.56868	1.99e-71	2.23e-71	XP_022200101.1|1.2e-169|arfaptin-2 [Nilaparvata lugens]
evm.TU.Contig18.300	1.41	2.94	5.24	7.06	11.12	9.47	1.5689	1.64e-70	1.86e-70	XP_022185467.1|1.7e-136|uncharacterized protein DDB_G0283697-like [Nilaparvata lugens]
evm.TU.Contig48.32	3.31	3.6	5.32	12.07	11.98	11.85	1.56922	1.41e-89	1.33e-89	XP_022200622.1|2.2e-24|LOW QUALITY PROTEIN: zinc finger protein 93-like [Nilaparvata lugens]
evm.TU.Contig385.1	3.95	3.74	6.23	15.13	12.36	12.86	1.56931	2.71e-93	2.49e-93	XP_022185083.1|1.0e-308|palmitoyltransferase ZDHHC5 [Nilaparvata lugens]
evm.TU.Contig123.120	5.22	6.23	8.02	19.98	18.46	18.71	1.57001	6.31e-126	4.6e-126	XP_022185155.1|3.0e-132|syntaxin PEP12 [Nilaparvata lugens]
evm.TU.Contig119.1	1.93	1.98	3.11	7.87	6.26	6.35	1.57054	3.17e-71	3.56e-71	XP_022196796.1|0.0e+00|LOW QUALITY PROTEIN: uncharacterized protein LOC111054136 [Nilaparvata lugens]
evm.TU.Contig555.18	6.62	7.11	9.45	20.85	22.3	23.48	1.57068	4.29e-212	1.97e-212	XP_022189134.1|0.0e+00|autophagy-related protein 9A-like isoform X3 [Nilaparvata lugens]
evm.TU.Contig385.12	5.88	3.17	7.97	15.89	16.17	17.35	1.57145	3.91e-91	3.66e-91	XP_022185087.1|0.0e+00|ankyrin repeat and zinc finger domain-containing protein 1-like [Nilaparvata lugens]
evm.TU.Contig78.195	10.12	7.96	14	29.99	30.36	33.33	1.57203	2.8e-200	1.35e-200	XP_022198574.1|0.0e+00|ATP-dependent RNA helicase SUV3 homolog, mitochondrial [Nilaparvata lugens]
evm.TU.Contig604.11	6.23	5.94	10.3	22.28	20.28	22.11	1.57217	1.69e-199	8.22e-200	XP_008546248.2|5.5e-118|PREDICTED: transcriptional regulator ATRX [Microplitis demolitor]
evm.TU.Contig489.42	1.98	1.42	3.93	7.78	6.84	6.42	1.57254	1.65e-116	1.28e-116	XP_021922930.1|0.0e+00|plexin-B [Zootermopsis nevadensis]
evm.TU.Contig25.147	2.12	2.06	3.51	6.57	7.39	8.49	1.5727	1.92e-28	3.72e-28	XP_021934037.1|6.3e-241|integrin-linked protein kinase [Zootermopsis nevadensis]
evm.TU.Contig480.1	4.47	4.56	7.49	17.67	18.28	14.41	1.57278	0	0	XP_018915153.1|0.0e+00|PREDICTED: protein SZT2-like [Bemisia tabaci]
evm.TU.Contig13.10	2.65	2.9	6.13	13.46	11.92	8.49	1.57293	3.75e-49	5.36e-49	AIN44118.1|9.1e-308|ATP-binding cassette sub-family G member 1-like protein [Laodelphax striatella]
evm.TU.Contig0.6	22.35	16.44	34.3	68.3	64.93	56.47	1.57386	0	0	XP_022191882.1|1.6e-153|F-actin-capping protein subunit beta [Nilaparvata lugens]
evm.TU.Contig737.8	6.29	5.78	10.64	18.31	18.65	25.09	1.57438	1.37e-30	2.55e-30	XP_022200881.1|1.3e-64|p53 and DNA damage-regulated protein 1-like isoform X2 [Nilaparvata lugens]
evm.TU.Contig64.131	5.19	2.4	4.71	13.11	9.72	13.35	1.57617	7.02e-31	1.3e-30	XP_022194289.1|1.5e-172|uncharacterized protein LOC111051995 isoform X2 [Nilaparvata lugens]
evm.TU.Contig1933.2	3.27	6.85	4.57	10.08	20.02	14.48	1.57618	3.43e-18	8.19e-18	XP_022192293.1|1.7e-77|stAR-related lipid transfer protein 7, mitochondrial [Nilaparvata lugens]
evm.TU.Contig283.26	3.6	4.11	9.09	16.51	15.21	17.57	1.57621	1.43e-137	9.72e-138	ANJ04684.1|0.0e+00|rho GTPase-activating protein, partial [Nilaparvata lugens]
evm.TU.Contig79.125	4.61	4.67	4.9	11.1	11	11.58	1.57741	9.15e-211	4.23e-211	XP_022208010.1|2.0e-225|transcription termination factor 5, mitochondrial [Nilaparvata lugens]
evm.TU.Contig349.16	6.91	5.33	14.36	28.64	25.73	22.88	1.57858	9.51e-49	1.37e-48	XP_021931390.1|5.1e-107|UPF0430 protein CG31712 isoform X2 [Zootermopsis nevadensis]
evm.TU.Contig760.19	4.54	3.53	4.1	14.04	12.24	10.27	1.57909	7.47e-32	1.36e-31	XP_021942960.1|6.8e-83|nuclear transcription factor Y subunit alpha isoform X1 [Zootermopsis nevadensis]
evm.TU.Contig533.10	3.4	7.73	3.91	19.84	8.64	16.77	1.57914	8.74e-35	1.52e-34	XP_022200180.1|1.6e-104|uncharacterized protein LOC111057061 [Nilaparvata lugens]
evm.TU.Contig92.73	4.87	5.69	9.84	20.98	20.25	18.36	1.57959	0	0	XP_022183900.1|0.0e+00|kinesin-like protein KIF13B [Nilaparvata lugens]
evm.TU.Contig4927.1	16.13	10.9	19.84	49.02	44.48	44.74	1.57963	1.03e-95	9.34e-96	XP_022192195.1|6.8e-113|LOW QUALITY PROTEIN: slit homolog 1 protein [Nilaparvata lugens]
evm.TU.Contig78.95	24.54	24.49	32.45	83.62	80.17	80.06	1.58008	0	0	XP_022188556.1|6.2e-302|guanine nucleotide-binding protein-like 3 homolog [Nilaparvata lugens]
evm.TU.Contig25.116	4.81	4.85	8.21	19.03	17.3	16.17	1.58146	1.2e-76	1.28e-76	XP_022204208.1|1.6e-198|uncharacterized protein LOC111060832 [Nilaparvata lugens]
evm.TU.Contig486.3	5.03	2.49	3.01	9.99	10.46	7.32	1.58285	1.96e-23	4.19e-23	XP_022192325.1|5.4e-121|tetraspanin-31 [Nilaparvata lugens]
evm.TU.Contig345.5	37.72	37.09	61.66	136.97	127.97	136.81	1.58458	0	0	XP_022197547.1|5.2e-284|protein ERGIC-53 [Nilaparvata lugens]
evm.TU.Contig481.7	4.05	2.45	5.05	11.22	12.06	7.21	1.58478	3.22e-55	4.3e-55	XP_022195549.1|1.2e-93|coiled-coil domain-containing protein 50 [Nilaparvata lugens]
evm.TU.Contig377.53	9.62	9.05	13.13	32.55	28.3	28.72	1.587	0	0	XP_014262064.1|6.0e-278|PREDICTED: serine/threonine-protein phosphatase 2B catalytic subunit 3-like isoform X2 [Cimex lectularius]
evm.TU.Contig123.121	4.06	4.77	8.76	19	16.23	13.14	1.58707	3.69e-107	3.06e-107	XP_022207893.1|2.9e-228|mesoderm induction early response protein 1 isoform X1 [Nilaparvata lugens]
evm.TU.Contig238.3	13.71	17.1	22.9	52.95	55.06	51.57	1.58856	2.76e-297	8.87e-298	XP_022207668.1|3.0e-255|ribosomal L1 domain-containing protein 1-like [Nilaparvata lugens]
evm.TU.Contig21.60	14.38	10.48	18.76	45.5	39.94	44.03	1.58943	0	0	KPI92290.1|2.7e-231|serine/threonine-protein phosphatase 2A 56 kDa regulatory subunit alpha isoform [Papilio xuthus]
evm.TU.Contig229.24	2.37	2.42	5.56	9.77	10.8	9.69	1.58946	8.07e-37	1.37e-36	XP_022194842.1|2.6e-207|GDP-fucose protein O-fucosyltransferase 2 [Nilaparvata lugens]
evm.TU.Contig168.35	13.04	12.08	15.89	40.1	33.26	38.35	1.59011	1.91e-174	1.05e-174	XP_022203325.1|9.7e-172|cytochrome c oxidase assembly protein COX15 homolog [Nilaparvata lugens]
evm.TU.Contig30.222	16.84	12.14	17.46	50.75	41.79	46.14	1.59013	6.03e-119	4.6e-119	XP_022197586.1|8.6e-171|torsin-1A-like [Nilaparvata lugens]
evm.TU.Contig40.46	16.99	16.86	22.82	53.23	39.39	38.57	1.59072	0	0	XP_022192921.1|5.6e-141|tenascin-like isoform X2 [Nilaparvata lugens]
evm.TU.Contig143.59	5.1	6.89	7.96	17.55	21.38	18.42	1.59084	3.1e-269	1.09e-269	XP_022193446.1|0.0e+00|mitogen-activated protein kinase kinase kinase kinase 5 isoform X1 [Nilaparvata lugens]
evm.TU.Contig30.83	2.1	2.23	4.29	8.63	7.31	8.49	1.59261	3.64e-248	1.41e-248	XP_022193359.1|0.0e+00|putative transcription factor capicua [Nilaparvata lugens]
evm.TU.Contig1296.2	3.91	2.6	6.48	10.78	13.82	13.65	1.59289	3.19e-45	4.77e-45	XP_022198271.1|3.8e-227|uncharacterized protein LOC111055388 [Nilaparvata lugens]
evm.TU.Contig415.3	7.05	9.93	12.03	25.1	33.47	27.62	1.59327	4.63e-165	2.67e-165	XP_022201126.1|2.5e-233|b(0,+)-type amino acid transporter 1-like [Nilaparvata lugens]
evm.TU.Contig377.47	33.95	41.43	49.05	131.61	118.85	124.16	1.59429	0	0	AIN44094.1|0.0e+00|ATP-binding cassete sub-family A member 3-like protein [Laodelphax striatella]
evm.TU.Contig40.9	4.06	6.14	11.02	20.67	21.39	21.03	1.59523	5.47e-258	2.02e-258	XP_022190151.1|0.0e+00|structural maintenance of chromosomes protein 3 [Nilaparvata lugens]
evm.TU.Contig64.80	15.41	13.43	16.79	51.84	42.43	40.91	1.59539	0	0	XP_022187059.1|0.0e+00|tyrosine-protein phosphatase non-receptor type 11-like [Nilaparvata lugens]
evm.TU.Contig450.19	2.14	2.27	7.72	11.95	11.49	11.61	1.5956	7.46e-27	1.49e-26	KDR09196.1|2.4e-97|Post-GPI attachment to proteins factor 2-like, partial [Zootermopsis nevadensis]
evm.TU.Contig52.48	1.71	1.66	3.88	8.11	6.04	7.01	1.5956	3e-47	4.39e-47	XP_022184093.1|1.3e-230|condensin complex subunit 2-like [Nilaparvata lugens]
evm.TU.Contig143.58	9.47	12.08	17.1	37.98	35.76	40.8	1.59569	0	0	XP_022195149.1|0.0e+00|golgin subfamily B member 1-like [Nilaparvata lugens]
evm.TU.Contig86.54	4.54	4.67	13.24	21.6	19.25	17.44	1.5969	1.46e-93	1.34e-93	XP_022198180.1|1.5e-94|ABC transporter F family member 4-like isoform X3 [Nilaparvata lugens]
evm.TU.Contig46.82	2.63	3.27	4.36	10.33	8.89	9.55	1.59726	1.23e-59	1.57e-59	XP_022197483.1|5.0e-273|uncharacterized protein LOC111054714 isoform X1 [Nilaparvata lugens]
evm.TU.Contig216.14	4.47	2.41	5.59	12.96	11.73	12.37	1.59828	6.7e-29	1.29e-28	XP_022185632.1|6.2e-40|uncharacterized protein LOC111044730 [Nilaparvata lugens]
evm.TU.Contig836.12	13.79	14.63	23.98	48.33	52.1	57.09	1.59833	0	0	XP_021470211.1|5.5e-56|acidic leucine-rich nuclear phosphoprotein 32 family member B-like [Oncorhynchus mykiss]
evm.TU.Contig1868.2	6	5.92	11.22	22.58	21.13	24.59	1.59912	5.84e-230	2.45e-230	XP_022202085.1|4.3e-214|uncharacterized protein LOC111058822 [Nilaparvata lugens]
evm.TU.Contig13.136	2.62	2.82	6.41	12.33	11.7	11.78	1.60141	5.13e-60	6.51e-60	XP_022186349.1|4.9e-105|longitudinals lacking protein, isoforms A/B/D/L-like isoform X2 [Nilaparvata lugens]
evm.TU.Contig0.369	4.28	3.78	6.62	16.2	13.17	14.35	1.6019	6.38e-48	9.26e-48	XP_021912853.1|4.8e-184|bifunctional arginine demethylase and lysyl-hydroxylase PSR [Zootermopsis nevadensis]
evm.TU.Contig256.25	10.53	9.49	25.28	41.33	41.81	42.68	1.60254	0	0	XP_022193436.1|0.0e+00|serine/threonine-protein kinase 10 [Nilaparvata lugens]
evm.TU.Contig36.86	6.04	4.43	10.35	21.05	19.67	19.87	1.60307	0	0	XP_022204465.1|3.2e-191|5'-AMP-activated protein kinase subunit gamma-2 [Nilaparvata lugens]
evm.TU.Contig13.417	6.99	4.92	7.17	19.12	17.91	20.49	1.60508	1.53e-116	1.18e-116	XP_022189701.1|2.1e-254|uncharacterized protein LOC111048144 [Nilaparvata lugens]
evm.TU.Contig157.48	4.14	3.28	7.67	15.42	15.11	16.18	1.60536	2.76e-76	2.96e-76	XP_022201136.1|1.7e-202|signal peptide peptidase-like 3 isoform X1 [Nilaparvata lugens]
evm.TU.Contig36.134	8.6	10.39	19.07	37.1	36.99	38.77	1.60537	4.85e-229	2.04e-229	XP_021937491.1|5.7e-276|RNA polymerase-associated protein RTF1 homolog isoform X2 [Zootermopsis nevadensis]
evm.TU.Contig79.128	5.15	4.65	7.32	16.1	16.42	18.83	1.60726	2.46e-93	2.26e-93	XP_022208009.1|5.0e-308|UV radiation resistance associated protein [Nilaparvata lugens]
evm.TU.Contig17484.1	11.87	9.24	19.23	40.58	40.06	39.42	1.60741	0	0	XP_022187106.1|0.0e+00|nardilysin-like [Nilaparvata lugens]
evm.TU.Contig18.280	6.85	8.69	11.93	26.06	27.76	28.76	1.60906	0	0	XP_022190831.1|0.0e+00|protein RRP5 homolog [Nilaparvata lugens]
evm.TU.Contig850.9	3.79	3.32	5.74	14.1	12.32	10.63	1.60908	1.66e-140	1.1e-140	XP_022201260.1|3.4e-169|peptidylglycine alpha-hydroxylating monooxygenase [Nilaparvata lugens]
evm.TU.Contig21.129	6.28	8.37	10.74	24.46	28.17	24.17	1.60993	1.87e-88	1.78e-88	XP_022197323.1|1.8e-165|nuclear speckle splicing regulatory protein 1 [Nilaparvata lugens]
evm.TU.Contig30.215	15.97	9.04	20.44	42.83	36.77	54.3	1.61127	4.57e-188	2.35e-188	XP_022191130.1|6.3e-171|uncharacterized protein LOC111049390 [Nilaparvata lugens]
evm.TU.Contig85.34	6.55	6.34	7.62	20.27	21.79	20.04	1.61192	2.03e-170	1.14e-170	XP_022184667.1|0.0e+00|rho GTPase-activating protein 44-like isoform X1 [Nilaparvata lugens]
evm.TU.Contig384.4	3.26	3.3	6.34	13.18	12.92	9.78	1.61195	5.79e-26	1.18e-25	XP_022187757.1|2.4e-80|uncharacterized protein LOC111046503 [Nilaparvata lugens]
evm.TU.Contig30.134	4.87	4.05	5.2	14.03	13.8	13.61	1.61352	1.71e-90	1.61e-90	XP_022193893.1|0.0e+00|LOW QUALITY PROTEIN: PAX3- and PAX7-binding protein 1-like [Nilaparvata lugens]
evm.TU.Contig1037.2	4.34	11.29	11.36	20.98	33.26	27.82	1.61375	2.48e-281	8.39e-282	XP_022184779.1|0.0e+00|probable ubiquitin carboxyl-terminal hydrolase FAF-X [Nilaparvata lugens]
evm.TU.Contig1574.1	5.25	3.31	7.66	15.85	12.52	20.06	1.61492	8.66e-22	1.91e-21	XP_022196760.1|2.6e-81|protein GPR107 [Nilaparvata lugens]
evm.TU.Contig21.189	3.45	3.7	10	17.32	18.05	15.51	1.61564	7.32e-34	1.29e-33	XP_022190877.1|3.1e-104|lysM and putative peptidoglycan-binding domain-containing protein 2 [Nilaparvata lugens]
evm.TU.Contig3049.1	29.84	33.82	37.38	106.92	97.22	97.12	1.61633	0	0	AIO05331.1|7.8e-217|ATP-binding cassette sub-family A member 2 [Laodelphax striatella]
BGI_novel_G001016	7.74	13.62	10.69	34.83	37.94	26.67	1.6172	3.8e-44	5.75e-44
evm.TU.Contig33.26	6.31	7.32	11.79	26.61	22.99	20.92	1.61802	0	0	XP_022192105.1|0.0e+00|piezo-type mechanosensitive ion channel component isoform X2 [Nilaparvata lugens]
evm.TU.Contig371.21	61.15	56.98	55.37	189.21	179.48	167.67	1.61808	4.05e-246	1.59e-246	XP_018914791.1|1.6e-82|PREDICTED: protein lethal(2)essential for life [Bemisia tabaci]
evm.TU.Contig644.7	9.73	12.96	9.07	32.79	35.68	30.45	1.61856	8.36e-44	1.27e-43	XP_022196543.1|1.5e-55|NEDD8 ultimate buster 1-like [Nilaparvata lugens]
evm.TU.Contig30.193	6.72	7.71	13.83	33.11	32.1	30.02	1.6186	1.74e-268	6.19e-269	XP_022206611.1|5.6e-49|uncharacterized protein LOC111063237 [Nilaparvata lugens]
evm.TU.Contig0.278	1.72	1.71	2.71	6.49	6.23	6.26	1.61954	4.23e-124	3.12e-124	XP_022190886.1|0.0e+00|LOW QUALITY PROTEIN: uncharacterized protein LOC111049176 [Nilaparvata lugens]
evm.TU.Contig64.136	25.72	13.93	24.99	72.07	62.47	62.25	1.62156	4.53e-274	1.57e-274	XP_022194290.1|2.8e-64|uncharacterized protein LOC111051999 [Nilaparvata lugens]
evm.TU.Contig20.108	1.6	1.71	3.94	7.68	7.29	6.66	1.62225	4.02e-39	6.54e-39	XP_022203145.1|1.4e-275|zinc finger protein 12-like [Nilaparvata lugens]
evm.TU.Contig0.417	1.69	1.93	3.46	6.82	7.19	7.28	1.62267	3.18e-62	3.93e-62	XP_022188347.1|0.0e+00|uncharacterized protein LOC111046995 [Nilaparvata lugens]
evm.TU.Contig489.28	29.41	18.84	41.05	87.29	88.66	90.9	1.62302	0	0	XP_014249920.1|1.0e-96|PREDICTED: ras-like protein 3 [Cimex lectularius]
evm.TU.Contig18.266	3.9	3.55	6.39	13.81	14	12.81	1.6236	1.08e-211	4.94e-212	XP_014289065.1|1.9e-278|PREDICTED: uncharacterized protein LOC106688882 isoform X1 [Halyomorpha halys]
evm.TU.Contig116.41	13.65	10.97	25.87	51.75	48.39	51.11	1.62383	2.14e-173	1.18e-173	XP_012267840.1|1.1e-210|septin-2 [Athalia rosae]
evm.TU.Contig17111.1	3	4.23	7.82	13.37	18.93	13.54	1.6239	5.79e-17	1.42e-16
evm.TU.Contig219.83	9.34	9.6	16.07	38.83	34.96	32.26	1.62417	1.92e-114	1.51e-114	XP_022190850.1|5.5e-225|uncharacterized protein LOC111049143 [Nilaparvata lugens]
evm.TU.Contig20.155	1.96	1.87	3.78	7.3	7.45	8.02	1.62451	3.24e-66	3.83e-66	XP_022206216.1|7.5e-107|coiled-coil domain-containing protein 102A-like [Nilaparvata lugens]
evm.TU.Contig137.26	24.88	18.04	34.36	81.7	76.75	75.79	1.62479	1.19e-262	4.32e-263	XP_022187862.1|9.7e-94|ubiquitin-conjugating enzyme E2 G1 [Nilaparvata lugens]
evm.TU.Contig485.13	8.62	7.42	12.69	32.66	29.04	25.69	1.62482	6.06e-69	6.97e-69	XP_022193573.1|8.3e-165|LIM and SH3 domain protein F42H10.3-like isoform X1 [Nilaparvata lugens]
evm.TU.Contig141.45	8.28	6.63	14.59	30.55	31.18	27.02	1.6251	5.21e-276	1.8e-276	XP_022188704.1|0.0e+00|uncharacterized protein LOC111047290, partial [Nilaparvata lugens]
evm.TU.Contig938.1	3.68	3.84	6.9	13.37	11.05	11.94	1.62591	8.93e-177	4.84e-177	XP_014254254.1|1.6e-220|PREDICTED: histone-lysine N-methyltransferase NSD2 [Cimex lectularius]
evm.TU.Contig649.56	171.8	92.78	167.62	473.9	439.34	410.54	1.62628	0	0	XP_022196177.1|1.2e-19|uncharacterized protein LOC111053570 [Nilaparvata lugens]
evm.TU.Contig589.5	3.53	3.91	5.86	14.21	13.76	13.96	1.62656	3.53e-222	1.52e-222	XP_022193391.1|0.0e+00|vinculin [Nilaparvata lugens]
evm.TU.Contig100.13_evm.TU.Contig100.14	4.28	5.58	7.45	17.65	16.36	16	1.62717	2.51e-282	8.46e-283	XP_022187494.1|0.0e+00|keratin, type II cytoskeletal 2 epidermal-like [Nilaparvata lugens]
evm.TU.Contig162.20	1.99	10.66	6.84	10.63	24.97	25.1	1.62772	5.93e-30	1.12e-29	AMD09932.1|4.3e-77|small heat shock protein 1 [Laodelphax striatella]
evm.TU.Contig968.10	9.1	8.14	13.17	31.72	31.3	29.65	1.62863	1.31e-130	9.28e-131	XP_022207107.1|4.4e-102|PIN2/TERF1-interacting telomerase inhibitor 1-like [Nilaparvata lugens]
evm.TU.Contig317.3	5.78	5.02	6.46	16.94	17.79	18.37	1.62917	1.33e-43	2.04e-43	XP_022200335.1|1.6e-35|uncharacterized protein LOC111057204 [Nilaparvata lugens]
evm.TU.Contig58.159	15.47	11.48	27.18	47.89	48.46	46.11	1.63093	0	0	XP_022185124.1|2.9e-109|uncharacterized protein LOC111044328 [Nilaparvata lugens]
evm.TU.Contig0.468	33.52	26.2	44.77	103.15	111.38	104.74	1.63103	0	0	XP_022203636.1|1.8e-201|dnaJ homolog subfamily B member 12 [Nilaparvata lugens]
evm.TU.Contig156.8	1993.94	1737.49	2324.62	6351.92	5794.73	5447.14	1.632	0	0	XP_022194237.1|1.2e-85|uncharacterized protein LOC111051951 [Nilaparvata lugens]
evm.TU.Contig236.32	88.11	85.62	112.78	304.58	278.15	307.32	1.63242	0	0	XP_022206715.1|2.9e-70|uncharacterized protein LOC111063346, partial [Nilaparvata lugens]
evm.TU.Contig262.61	10.99	6.84	14.31	34.79	31.2	32.26	1.6326	5.88e-174	3.24e-174	XP_021929706.1|5.4e-212|alpha-1,6-mannosyl-glycoprotein 2-beta-N-acetylglucosaminyltransferase, partial [Zootermopsis nevadensis]
evm.TU.Contig489.33	2.75	3.62	2.37	8.55	7.23	11.79	1.63297	1.28e-99	1.12e-99	XP_022207920.1|6.6e-78|uncharacterized protein LOC111064493 [Nilaparvata lugens]
evm.TU.Contig102.11	11.08	7.11	9.78	31.9	26.97	27.57	1.6331	1.16e-86	1.12e-86	XP_022184235.1|4.5e-181|histone deacetylase 11 [Nilaparvata lugens]
evm.TU.Contig490.3	3.69	3.76	6.24	14.08	15.88	15.01	1.63335	1.76e-237	7.13e-238	XP_022188537.1|1.6e-289|serine/threonine-protein kinase 3 isoform X1 [Nilaparvata lugens]
evm.TU.Contig70.1	5.61	4.74	8.39	18.94	16.68	18.06	1.63537	1.66e-179	8.9e-180	XP_022184295.1|0.0e+00|protein FAN-like [Nilaparvata lugens]
evm.TU.Contig974.4	3.57	2.58	6.39	13.41	11.78	12.6	1.63648	1.73e-172	9.6e-173	XP_022188361.1|0.0e+00|microtubule-associated serine/threonine-protein kinase 2 [Nilaparvata lugens]
evm.TU.Contig17.176	6.87	7.42	8.67	23.18	25.49	22.54	1.63668	1.82e-56	2.41e-56	XP_022183830.1|2.5e-158|F-actin-capping protein subunit alpha-like [Nilaparvata lugens]
evm.TU.Contig18.109	1.63	3.17	4.29	7.49	6.22	6.42	1.63678	1.97e-250	7.56e-251	XP_022196106.1|0.0e+00|insulin receptor substrate 2 isoform X4 [Nilaparvata lugens]
evm.TU.Contig101.59	10.25	8.15	16.84	39.77	33.18	29.29	1.63711	0	0	XP_022201042.1|4.6e-260|single-stranded DNA-binding protein 3 isoform X3 [Nilaparvata lugens]
evm.TU.Contig4201.1	4.7	5.59	9.36	19.04	16.55	24.16	1.63718	1.61e-26	3.25e-26	XP_022203936.1|1.3e-37|bumetanide-sensitive sodium-(potassium)-chloride cotransporter-like, partial [Nilaparvata lugens]
evm.TU.Contig31.34	14.55	15.05	16.25	44.04	47.3	43.79	1.6372	0	0	XP_022194137.1|5.0e-258|peptidyl-prolyl cis-trans isomerase G [Nilaparvata lugens]
evm.TU.Contig589.22	20.87	21.87	41.03	84.8	83.03	76.55	1.63918	0	0	XP_021921521.1|3.5e-212|flotillin-1 isoform X2 [Zootermopsis nevadensis]
evm.TU.Contig755.1	2.43	3.11	5.51	9.53	11.76	11.12	1.64108	5.54e-67	6.5e-67	XP_022204534.1|2.5e-173|histone-lysine N-methyltransferase NSD2-like, partial [Nilaparvata lugens]
evm.TU.Contig79.162	23.32	22.77	24.81	71.83	68.18	80.63	1.64111	1.17e-115	9.11e-116	XP_022184282.1|6.2e-114|coiled-coil domain-containing protein 25 isoform X1 [Nilaparvata lugens]
evm.TU.Contig194.23	1.34	3.49	2.13	5.04	6.91	8.29	1.64159	1.06e-19	2.45e-19	XP_022184491.1|2.4e-58|uncharacterized protein LOC111043756 [Nilaparvata lugens]
evm.TU.Contig32.79	1.71	1.92	3.95	5.84	9.4	7.42	1.6431	4.39e-93	4.04e-93	XP_022195794.1|0.0e+00|sorting nexin-13-like [Nilaparvata lugens]
evm.TU.Contig339.10	7.3	7.38	14.28	32.94	26.44	26.39	1.64385	0	0	XP_022205655.1|0.0e+00|MAGUK p55 subfamily member 5-like [Nilaparvata lugens]
evm.TU.Contig13.356	3.57	2	5.02	9.88	12.34	10.13	1.6441	1.85e-33	3.29e-33	XP_022196246.1|5.1e-150|leukocyte receptor cluster member 1 homolog [Nilaparvata lugens]
evm.TU.Contig517.9	2.25	1.58	3.09	6.66	11	3.77	1.64546	8.14e-43	1.26e-42	XP_022200986.1|8.4e-272|UDP-glucuronosyltransferase 1-2-like isoform X1 [Nilaparvata lugens]
evm.TU.Contig0.410	7.99	8.57	11.29	28.31	26.98	30.8	1.64548	9.58e-174	5.29e-174	XP_012276851.1|1.2e-70|PREDICTED: E3 ubiquitin-protein ligase Topors isoform X2 [Orussus abietinus]
evm.TU.Contig46.14	2.73	3.42	4.63	11.47	9.82	11.3	1.64578	0	0	XP_022200251.1|0.0e+00|protein Jumonji-like [Nilaparvata lugens]
evm.TU.Contig71.66	5.62	4.44	8.7	20.34	16.68	19.97	1.64703	4.94e-159	2.94e-159	XP_022187323.1|0.0e+00|protein phosphatase 1 regulatory subunit 21 [Nilaparvata lugens]
evm.TU.Contig61.7	2.35	1.86	4.7	9.18	8.41	9.4	1.64712	5.92e-83	5.95e-83	XP_022186171.1|0.0e+00|zinc finger protein 43-like isoform X2 [Nilaparvata lugens]
evm.TU.Contig467.13	3.81	3.47	5.22	13.92	11.11	13.53	1.64715	1.92e-49	2.73e-49	XP_022196309.1|1.3e-187|protein FAM91A1-like [Nilaparvata lugens]
evm.TU.Contig18.84	12.11	9.18	12.2	32.44	32.66	31.11	1.64883	1.18e-237	4.81e-238	XP_022192596.1|8.0e-182|pre-mRNA-splicing regulator female-lethal(2)D isoform X1 [Nilaparvata lugens]
evm.TU.Contig13.311	3.02	2.95	7.06	14.93	12.28	11.82	1.64913	1.93e-83	1.93e-83	XP_022199064.1|1.4e-270|protein numb [Nilaparvata lugens]
evm.TU.Contig758.13	1.17	1.8	4.89	6.61	9.35	7.69	1.65032	1.8e-87	1.74e-87	XP_022185467.1|2.3e-136|uncharacterized protein DDB_G0283697-like [Nilaparvata lugens]
evm.TU.Contig8.336	282.82	209.93	354.96	924.68	847.64	869	1.65118	0	0	XP_022192549.1|8.4e-228|leucine-rich repeat transmembrane neuronal protein 3-like [Nilaparvata lugens]
evm.TU.Contig554.12	3.48	3.01	4.13	12.97	9.12	10.98	1.65319	3.8e-26	7.73e-26	XP_022204577.1|3.9e-124|BLOC-1-related complex subunit 6 isoform X1 [Nilaparvata lugens]
evm.TU.Contig681.2	7.78	6.21	14.63	31.99	28.15	26.79	1.65417	7.35e-268	2.63e-268	XP_022205465.1|2.3e-261|NAD-dependent protein deacetylase sirtuin-1 [Nilaparvata lugens]
evm.TU.Contig92.166	6.65	5.71	9.97	22.85	21.13	24.06	1.65491	7.52e-204	3.59e-204	AQS60692.1|5.7e-231|prostatic acid phosphatase [Sogatella furcifera]
evm.TU.Contig293.22	5.81	3.63	11.03	20.66	13.99	13.39	1.65602	1.08e-111	8.73e-112	XP_011678010.1|7.3e-19|PREDICTED: protein odd-skipped-related 2 isoform X2 [Strongylocentrotus purpuratus]
evm.TU.Contig98.73	2.2	3.1	3.38	10.54	9.22	8.48	1.65606	3.2e-69	3.67e-69	XP_022193148.1|0.0e+00|cyclic AMP-dependent transcription factor ATF-6 alpha isoform X2 [Nilaparvata lugens]
evm.TU.Contig13.35	16.47	11.74	18.89	52.16	47.68	53.2	1.65654	1.86e-275	6.45e-276	XP_022206735.1|1.6e-239|serine/threonine-protein kinase grp [Nilaparvata lugens]
evm.TU.Contig20.119	11	11.41	16.37	41.74	39.51	38.23	1.65693	0	0	XP_022201030.1|0.0e+00|ubiquitin carboxyl-terminal hydrolase 47-like [Nilaparvata lugens]
evm.TU.Contig20.44	8.16	6.01	13.48	28.64	25.8	28.93	1.65714	6.3e-268	2.24e-268	XP_022192802.1|0.0e+00|DNA repair endonuclease XPF [Nilaparvata lugens]
evm.TU.Contig307.68	9.26	5.02	16.18	32.65	29.99	30.55	1.65741	4.31e-74	4.72e-74	XP_022203669.1|1.4e-161|protein SET-like [Nilaparvata lugens]
evm.TU.Contig92.86	21.78	11.53	28.1	60.72	64.8	64.59	1.65754	3.1e-155	1.89e-155	XP_022198009.1|8.7e-170|actin-related protein 2/3 complex subunit 2 [Nilaparvata lugens]
evm.TU.Contig58.152	2.7	2.81	3.97	9.23	9.64	8.62	1.658	1.78e-108	1.46e-108	XP_022193588.1|3.5e-203|mediator of RNA polymerase II transcription subunit 26-like [Nilaparvata lugens]
evm.TU.Contig168.120	11.3	15.36	17.97	44.57	49.71	48.63	1.65803	0	0	XP_013145996.1|3.2e-216|PREDICTED: 25S rRNA (cytosine-C(5))-methyltransferase nop2 [Papilio polytes]
evm.TU.Contig47.5	5.55	6.29	11.86	23.85	23.34	20.89	1.66038	2.11e-194	1.05e-194	XP_022199135.1|2.1e-86|SH3 domain-binding glutamic acid-rich protein homolog [Nilaparvata lugens]
evm.TU.Contig8.30	108.54	139.78	206.12	485.3	410.23	376.47	1.66337	0	0	XP_022185556.1|6.6e-70|esterase E4-like [Nilaparvata lugens]
evm.TU.Contig253.52	10.2	9.77	14.48	36.3	32.74	35.13	1.66451	0	0	XP_022189052.1|0.0e+00|GTP-binding protein 1 isoform X1 [Nilaparvata lugens]
evm.TU.Contig113.13	3.15	3.19	4.31	13.45	9.14	10.76	1.66578	5.66e-105	4.76e-105	XP_022196434.1|0.0e+00|integrator complex subunit 8 [Nilaparvata lugens]
evm.TU.Contig250.22	6.49	7.46	11.73	22.05	28.07	30.04	1.66594	1e-76	1.07e-76	XP_022191984.1|2.6e-194|cyclin-Y-like [Nilaparvata lugens]
evm.TU.Contig26244.3	9.64	7.86	13.54	33.95	32.5	30.62	1.66598	6.36e-107	5.29e-107	XP_022192190.1|1.6e-195|DALR anticodon-binding domain-containing protein 3 [Nilaparvata lugens]
evm.TU.Contig8.28	3.41	2.48	3.73	9.66	9.82	10.75	1.66711	9.65e-86	9.48e-86	XP_022197801.1|4.8e-251|transcription factor TFIIIB component B''-like [Nilaparvata lugens]
evm.TU.Contig238.30	2.12	2.96	5.02	9.03	12.84	12.38	1.66775	1.09e-70	1.24e-70	XP_022193296.1|9.4e-283|dynein assembly factor 5, axonemal [Nilaparvata lugens]
evm.TU.Contig216.10	1.27	2.08	5.08	9	8.64	8.05	1.66785	4.46e-86	4.36e-86	XP_022187859.1|5.2e-257|uncharacterized protein LOC111046587 [Nilaparvata lugens]
evm.TU.Contig848.2	8.01	10.14	11.26	48.32	30.92	14.88	1.6698	3.22e-35	5.59e-35
evm.TU.Contig58.105	1.91	2.4	3.61	7.71	8.94	8.16	1.67088	5.66e-143	3.7e-143	XP_022195370.1|0.0e+00|serine/arginine repetitive matrix protein 1-like [Nilaparvata lugens]
evm.TU.Contig79.11_evm.TU.Contig79.15	3.46	2.55	5.41	11.59	9.58	9.76	1.6722	9.06e-98	8.02e-98	XP_014287200.1|3.2e-303|PREDICTED: E3 ubiquitin-protein ligase CBL-B isoform X1 [Halyomorpha halys]
evm.TU.Contig85.36	5.69	4.45	8.16	19.99	18.02	19.2	1.67239	1.86e-148	1.17e-148	XP_022184666.1|0.0e+00|vacuolar protein sorting-associated protein 53 homolog [Nilaparvata lugens]
evm.TU.Contig42.121	4.9	4.93	5.5	16.12	13.1	18.53	1.67368	1.16e-181	6.17e-182	XP_018319850.1|1.0e-229|PREDICTED: serine/threonine-protein kinase minibrain isoform X5 [Agrilus planipennis]
evm.TU.Contig481.8	1.62	1.44	2.45	5.43	5.53	6.38	1.67449	3.15e-11	9.03e-11	XP_022195549.1|2.4e-86|coiled-coil domain-containing protein 50 [Nilaparvata lugens]
evm.TU.Contig325.12	11.05	9.78	12.84	40.9	34.17	31.97	1.67491	9.88e-62	1.23e-61	XP_022204907.1|5.9e-75|F-box only protein 21-like [Nilaparvata lugens]
evm.TU.Contig47.21	26.21	19.99	28.19	76.51	77.4	81.81	1.67516	0	0	XP_022187455.1|3.2e-240|putative ATPase N2B [Nilaparvata lugens]
evm.TU.Contig3.24	7.07	7.17	10.38	25.53	22.99	24.42	1.67728	0	0	XP_022195410.1|0.0e+00|vascular endothelial growth factor receptor 1-like [Nilaparvata lugens]
evm.TU.Contig5798.1	2.66	2.5	3.92	8.95	9.34	10.33	1.6784	3.78e-38	6.25e-38	XP_022206620.1|5.5e-72|protein starmaker-like, partial [Nilaparvata lugens]
evm.TU.Contig25.53	5.56	4.73	9.4	20.32	16.28	16.22	1.67915	0	0	XP_022192476.1|0.0e+00|roquin-1 isoform X1 [Nilaparvata lugens]
evm.TU.Contig338.2	125.13	114.44	166.12	441.04	375.49	408.8	1.67964	0	0	XP_022201576.1|7.6e-175|leukocyte elastase inhibitor-like isoform X4 [Nilaparvata lugens]
evm.TU.Contig4376.1	1.56	2.93	3.91	8.95	8.21	9.96	1.68042	2.32e-39	3.76e-39	XP_022200157.1|6.9e-242|dystrophin, isoforms A/C/F/G/H-like, partial [Nilaparvata lugens]
evm.TU.Contig20.52_evm.TU.Contig20.53	4.66	5.48	7.9	17.08	16.2	20.19	1.68069	0	0	XP_022195952.1|0.0e+00|serine/threonine-protein kinase N [Nilaparvata lugens]
evm.TU.Contig216.3	4.61	4.53	6.4	17.33	14.49	14.55	1.68213	2.5e-237	1.02e-237	XP_022195044.1|0.0e+00|RNA-binding protein 26 [Nilaparvata lugens]
evm.TU.Contig555.44	2.08	1.62	3.3	6.54	7.61	7.17	1.68351	7.37e-69	8.49e-69	XP_022190546.1|0.0e+00|adenylate cyclase type 3 [Nilaparvata lugens]
evm.TU.Contig31.174	30.73	22.51	50.31	118.21	103.62	102.57	1.68397	0	0	XP_022189065.1|0.0e+00|uncharacterized protein LOC111047583 isoform X2 [Nilaparvata lugens]
evm.TU.Contig250.24	2.1	1.83	3.92	6.92	8.1	6.99	1.68431	1.28e-92	1.18e-92	XP_022191981.1|0.0e+00|anoctamin-10-like isoform X2 [Nilaparvata lugens]
evm.TU.Contig13.410_evm.TU.Contig13.409	2.45	2.36	4.4	9.98	9.29	9.63	1.6845	1e-54	1.35e-54	XP_018898884.1|4.9e-49|PREDICTED: uncharacterized protein LOC109031681 [Bemisia tabaci]
BGI_novel_G000433	3.7	1.51	3.52	12.21	7.92	7.61	1.68456	2.23e-19	5.17e-19
evm.TU.Contig615.9	2.71	1.55	4.25	10.5	10.82	7.3	1.68477	1.44e-29	2.74e-29	XP_022193711.1|8.2e-140|protein rogdi isoform X1 [Nilaparvata lugens]
evm.TU.Contig70.113	1.39	2.29	4.25	5.89	10.34	8.7	1.68524	7.46e-69	8.6e-69	XP_022187824.1|0.0e+00|kinesin-like protein KIF18A [Nilaparvata lugens]
evm.TU.Contig253.3	4.19	3.68	6.63	16.09	12.24	17.38	1.68615	1.15e-25	2.35e-25	XP_022188674.1|3.9e-113|ADP-ribosylation factor-related protein 1 [Nilaparvata lugens]
evm.TU.Contig9.16	10.14	7.71	16.13	37.83	32.89	36.23	1.68669	1.76e-100	1.53e-100	XP_022191864.1|2.3e-184|reticulocalbin-2 [Nilaparvata lugens]
evm.TU.Contig285.21	3.11	3.62	2.8	10.79	9.63	10.52	1.68723	2.14e-32	3.86e-32
evm.TU.Contig428.6	3.79	3.49	3.31	13.7	6.54	13.65	1.68772	8.81e-11	2.56e-10	XP_022203463.1|5.6e-51|furin-like protease 2, partial [Nilaparvata lugens]
evm.TU.Contig168.117	5.06	6.24	6.65	16.08	16.86	15.59	1.68811	8.17e-170	4.6e-170	XP_021919880.1|7.5e-257|BTB/POZ domain-containing protein 6-B isoform X2 [Zootermopsis nevadensis]
evm.TU.Contig113.32	1.42	1.69	2.86	6.55	6.29	6.08	1.6882	1.09e-32	1.95e-32	XP_022195851.1|3.4e-259|zinc finger protein Pegasus-like isoform X1 [Nilaparvata lugens]
evm.TU.Contig113.69	5.89	7	6.96	22.04	21.88	20.07	1.68855	1.3e-112	1.04e-112	XP_022186559.1|4.2e-136|uncharacterized protein LOC111045445, partial [Nilaparvata lugens]
evm.TU.Contig30161.1	5.12	3.67	9.98	17.52	17.73	23.41	1.68957	9.81e-41	1.55e-40	XP_022204727.1|1.7e-123|coiled-coil domain-containing protein 63-like [Nilaparvata lugens]
evm.TU.Contig0.309	130.14	111.99	131.86	348.82	359.22	355.16	1.6908	0	0	XP_022196514.1|6.1e-115|B-cell receptor-associated protein 31 [Nilaparvata lugens]
evm.TU.Contig480.49_evm.TU.Contig480.50	2.29	2.07	3.33	7.96	7.81	8.29	1.69102	2.59e-170	1.46e-170	XP_015598922.1|2.6e-234|PREDICTED: lysine-specific demethylase lid isoform X1 [Cephus cinctus]
evm.TU.Contig555.35	3.79	4.55	8.21	17.02	18.18	16.98	1.69184	1.6e-142	1.05e-142	XP_022190555.1|0.0e+00|serine/threonine-protein kinase Tao [Nilaparvata lugens]
evm.TU.Contig8.183	2.02	3.52	6.63	13.64	11.85	12.66	1.69208	8.56e-37	1.45e-36	XP_022190534.1|4.8e-150|mucosa-associated lymphoid tissue lymphoma translocation protein 1-like [Nilaparvata lugens]
BGI_novel_G000515	5.01	1.63	1.72	9.5	6.97	10.84	1.69329	2e-25	4.13e-25
evm.TU.Contig18968.1	2.14	2.48	4.06	9.16	8.12	10.2	1.69353	4.28e-28	8.34e-28	XP_022190203.1|2.0e-145|WD repeat-containing protein 6-like [Nilaparvata lugens]
evm.TU.Contig32239.1	3.6	5.48	6.46	17.57	16.11	16.27	1.69432	1.59e-24	3.33e-24	XP_022189000.1|4.6e-65|uncharacterized protein LOC111047539 [Nilaparvata lugens]
evm.TU.Contig86.95	32.21	29.08	33.05	97.63	103.64	103.66	1.69463	0	0	XP_022185531.1|3.2e-188|required for meiotic nuclear division protein 1 homolog [Nilaparvata lugens]
evm.TU.Contig496.28	7.7	8.56	13.02	29.7	29.09	31.6	1.69585	1.9e-208	8.88e-209	XP_022191744.1|1.3e-173|uncharacterized aarF domain-containing protein kinase 1 [Nilaparvata lugens]
evm.TU.Contig78.194	7.72	6.18	15.55	35.96	28.72	29.62	1.69593	5.55e-211	2.56e-211	XP_022198575.1|1.8e-238|drebrin-like protein isoform X1 [Nilaparvata lugens]
evm.TU.Contig666.8	2.53	4.7	5.88	15.2	12.8	13.31	1.69618	1.66e-198	8.13e-199	AIN44103.1|0.0e+00|multidrug resistance-associated protein lethal(2)03659-like protein [Laodelphax striatella]
evm.TU.Contig102.20	2.31	1.54	3.43	11.65	6.82	7.36	1.69782	1.44e-57	1.88e-57	XP_022207261.1|2.4e-198|ecdysone-induced protein 74EF-like [Nilaparvata lugens]
evm.TU.Contig168.112	4.87	4.91	9.05	18.82	22.97	18.14	1.69816	1.27e-97	1.13e-97	XP_022190509.1|9.9e-203|something about silencing protein 10 [Nilaparvata lugens]
evm.TU.Contig73.6	4.86	3.57	7.85	16.35	15.39	13.06	1.69882	2.03e-282	6.83e-283	XP_022206205.1|6.6e-173|WW domain-containing adapter protein with coiled-coil homolog, partial [Nilaparvata lugens]
evm.TU.Contig50.20	0.92	1.44	2.51	6.18	4.05	4.27	1.69932	1.19e-26	2.4e-26	XP_013354995.1|9.5e-17|hypothetical protein EMH_0012480 [Eimeria mitis]
evm.TU.Contig831.7	3.89	2.55	4.16	10.49	10.97	12.62	1.69933	4.15e-133	2.89e-133	XP_018899131.1|1.2e-178|PREDICTED: A-kinase anchor protein 17A [Bemisia tabaci]
evm.TU.Contig974.9	1.79	1.57	2.19	6.46	5.74	5.97	1.69983	1.55e-89	1.47e-89	XP_022190759.1|0.0e+00|uncharacterized protein LOC111049065 [Nilaparvata lugens]
evm.TU.Contig380.4	11.26	12.87	13.24	38.13	47.52	36.17	1.69997	2.95e-135	2.03e-135	XP_022196543.1|4.1e-125|NEDD8 ultimate buster 1-like [Nilaparvata lugens]
evm.TU.Contig417.5	1.9	2.07	6.5	11.72	11.81	9.19	1.70251	1.12e-37	1.87e-37	XP_022188644.1|3.9e-153|uncharacterized protein LOC111047243 [Nilaparvata lugens]
evm.TU.Contig80.78	6.1	6.95	13.19	30.73	28.38	24.78	1.70488	1.85e-46	2.74e-46	XP_022193967.1|1.8e-121|desumoylating isopeptidase 2 [Nilaparvata lugens]
evm.TU.Contig318.20	18.37	19.4	36.81	81.9	79.48	76.78	1.70712	0	0	XP_022193631.1|0.0e+00|DNA topoisomerase I, mitochondrial isoform X2 [Nilaparvata lugens]
evm.TU.Contig78.247	2.72	2.99	3.87	10.84	9.37	10.73	1.70723	1.23e-35	2.13e-35	XP_014275962.1|2.7e-176|PREDICTED: atypical protein kinase C isoform X3 [Halyomorpha halys]
evm.TU.Contig157.13	3.13	3.93	4.42	15.42	13.1	11.87	1.70924	2.15e-221	9.37e-222	XP_022202293.1|0.0e+00|probable serine/threonine-protein kinase kinX [Nilaparvata lugens]
evm.TU.Contig109.77	29.21	19.41	40.14	96.84	93.37	94.35	1.70949	0	0	XP_022187886.1|1.6e-281|mitochondrial import receptor subunit TOM70 [Nilaparvata lugens]
evm.TU.Contig427.26	10.61	11.19	16.3	45.75	42.92	33.63	1.70952	1.23e-227	5.21e-228	XP_022204442.1|5.5e-145|syntaxin-12 [Nilaparvata lugens]
evm.TU.Contig46.45	4.79	5.11	7.44	16.14	19.14	18.07	1.71307	1.94e-260	7.09e-261	XP_022195329.1|0.0e+00|PAB-dependent poly(A)-specific ribonuclease subunit PAN3-like [Nilaparvata lugens]
evm.TU.Contig55.35	20.15	14.85	18.25	59.7	51.93	62.17	1.71357	0	0	XP_022192839.1|0.0e+00|putative ferric-chelate reductase 1 homolog [Nilaparvata lugens]
evm.TU.Contig20.126	4.98	3.37	8	17.96	15	15.98	1.71358	1.99e-217	8.86e-218	XP_021921781.1|0.0e+00|ecotropic viral integration site 5 ortholog isoform X1 [Zootermopsis nevadensis]
evm.TU.Contig256.30	6.55	5.56	8.29	23.57	19.33	21.64	1.71428	1.84e-283	6.14e-284	XP_022193438.1|0.0e+00|eukaryotic translation initiation factor 2-alpha kinase-like [Nilaparvata lugens]
evm.TU.Contig42.41	9.92	11.34	13.6	28.05	33.49	51.61	1.71503	3.7e-55	4.96e-55	XP_022201250.1|2.1e-86|ubiquitin-conjugating enzyme E2 H [Nilaparvata lugens]
evm.TU.Contig167.18	4.16	3.1	8.18	17.26	14.5	17.38	1.71573	2.51e-36	4.28e-36	XP_022207360.1|4.8e-129|growth hormone-regulated TBC protein 1-like [Nilaparvata lugens]
evm.TU.Contig84.92	5.23	3.67	10.93	21.54	20.88	20.47	1.71595	7.66e-111	6.19e-111	XP_022196035.1|5.2e-272|mitogen-activated protein kinase kinase kinase 7-like isoform X1 [Nilaparvata lugens]
evm.TU.Contig21.18	4.18	5.23	5.95	16.89	15.23	16.1	1.7161	3.44e-172	1.92e-172	XP_022189786.1|0.0e+00|protein neuralized isoform X1 [Nilaparvata lugens]
evm.TU.Contig24846.1	1.65	2.64	4.22	10.11	10.57	7.09	1.71636	6.34e-10	1.9e-09	XP_022190534.1|1.4e-63|mucosa-associated lymphoid tissue lymphoma translocation protein 1-like [Nilaparvata lugens]
evm.TU.Contig17.202	5.13	3.95	4.61	16.6	13.37	14.94	1.71637	4.38e-50	6.19e-50	XP_022193729.1|3.2e-206|guanine nucleotide-binding protein subunit alpha homolog [Nilaparvata lugens]
evm.TU.Contig157.96	4.65	2.3	6.69	15.39	13.84	14.37	1.71758	1.03e-155	6.26e-156	XP_022185664.1|0.0e+00|WASH complex subunit 4 [Nilaparvata lugens]
evm.TU.Contig496.21	5.21	4.26	9.02	20.87	21.33	21.16	1.71771	1.06e-247	4.1e-248	XP_022203700.1|0.0e+00|ubiquitin carboxyl-terminal hydrolase CYLD-like isoform X1 [Nilaparvata lugens]
evm.TU.Contig219.92	3.41	2.8	4.4	11.47	10.66	11.34	1.71859	3.3e-156	2.01e-156	XP_022190858.1|0.0e+00|formin-binding protein 4-like [Nilaparvata lugens]
evm.TU.Contig8.218	4.8	4.07	5.2	14.33	16.56	15.24	1.71959	2.37e-83	2.38e-83	XP_022200316.1|9.2e-285|uncharacterized protein LOC111057183 isoform X2 [Nilaparvata lugens]
evm.TU.Contig168.103	4.18	5.34	10.85	21.09	21.98	20.46	1.71982	0	0	XP_022193656.1|2.1e-220|restin homolog isoform X1 [Nilaparvata lugens]
evm.TU.Contig175.107	5.04	4.31	9.26	21.32	19.25	19.09	1.7202	3.68e-290	1.21e-290	XP_021940792.1|0.0e+00|ubiquitin carboxyl-terminal hydrolase 32 isoform X3 [Zootermopsis nevadensis]
evm.TU.Contig697.3	7.07	3.65	9.34	26.23	21.2	17.5	1.72052	1.32e-49	1.88e-49	XP_022194762.1|5.5e-136|upstream stimulatory factor 1-like isoform X2 [Nilaparvata lugens]
evm.TU.Contig1098.4	17.71	22.99	37.32	74.81	85.4	93.01	1.72124	4.36e-157	2.63e-157	XP_022198583.1|3.8e-127|clathrin light chain isoform X1 [Nilaparvata lugens]
evm.TU.Contig547.12	2.12	2.4	4.17	10	10.58	10.25	1.72173	1.75e-74	1.91e-74	XP_022194416.1|1.6e-230|UDP-glucuronic acid decarboxylase 1-like isoform X1 [Nilaparvata lugens]
evm.TU.Contig322.14	2.68	2.54	4.16	9.51	8.97	9.28	1.72231	4.81e-180	2.58e-180	XP_001626760.1|1.8e-07|predicted protein [Nematostella vectensis]
evm.TU.Contig84.113	3.24	3.46	5.31	13.34	12.68	12.97	1.7224	2.56e-57	3.34e-57	XP_022184174.1|2.9e-103|DNA repair protein XRCC4-like [Nilaparvata lugens]
evm.TU.Contig1084.2	12.37	12.79	18.37	47.5	47.12	44.55	1.72307	1.88e-167	1.07e-167	XP_008188310.1|1.9e-165|PREDICTED: four and a half LIM domains protein 2 isoform X3 [Acyrthosiphon pisum]
evm.TU.Contig974.16	46.47	47.58	46.55	176.89	143.57	144.41	1.72383	0	0	XP_022203549.1|1.4e-226|mannose-1-phosphate guanyltransferase alpha-A [Nilaparvata lugens]
evm.TU.Contig1257.7	2.84	3.1	6.19	12.47	14.17	12.53	1.72457	5e-69	5.74e-69	XP_022192457.1|9.2e-199|spermatogenesis-defective protein 39 homolog [Nilaparvata lugens]
evm.TU.Contig54.4	8	8.23	12.99	25.21	37.54	33.11	1.72488	1.04e-77	1.1e-77	XP_022196557.1|5.2e-123|probable E3 ubiquitin-protein ligase HERC4 [Nilaparvata lugens]
evm.TU.Contig137.94	3.2	3.76	7.16	14.96	12.79	13.07	1.72603	2.39e-140	1.59e-140	XP_022191204.1|2.7e-238|UPF0183 protein CG7083 [Nilaparvata lugens]
evm.TU.Contig266.48	3.02	1.8	2.28	7.51	8.58	7.48	1.72645	2.33e-31	4.29e-31	XP_022193460.1|6.9e-141|leucine-rich repeat protein 1 [Nilaparvata lugens]
evm.TU.Contig219.5	4.74	2.46	6.16	16.39	15.54	11.59	1.72704	4.52e-35	7.84e-35	XP_022199506.1|1.6e-154|autophagy protein 5 [Nilaparvata lugens]
evm.TU.Contig256.11	2.23	2.04	3.53	9.73	7.9	7.68	1.72744	8.62e-79	9e-79	XP_022186292.1|0.0e+00|mucin-17-like [Nilaparvata lugens]
evm.TU.Contig198.33	2.14	4.58	5.76	12.94	15.73	13.54	1.72769	1.52e-241	6.06e-242	XP_022206358.1|0.0e+00|katanin p80 WD40 repeat-containing subunit B1 [Nilaparvata lugens]
evm.TU.Contig123.82	3.46	2.97	5.97	13.38	13.51	13.1	1.72854	2.15e-276	7.44e-277	XP_022186473.1|0.0e+00|probable phospholipid-transporting ATPase VA [Nilaparvata lugens]
evm.TU.Contig350.42	33.02	32.31	48.87	137.9	123.39	145.14	1.72927	0	0	XP_022190641.1|1.4e-93|protein tyrosine phosphatase type IVA 1 [Nilaparvata lugens]
evm.TU.Contig204.24	6.41	6.15	9.02	25.59	20.47	24.48	1.73074	5.18e-110	4.21e-110	XP_022188620.1|2.6e-259|docking protein 2-like [Nilaparvata lugens]
BGI_novel_G000807	2.91	1.78	5.12	11.69	10.46	9.43	1.73126	1.07e-131	7.5e-132
BGI_novel_G000594	3.86	1.26	5.31	9.34	11.6	12.75	1.73155	2.78e-26	5.63e-26
evm.TU.Contig175.16	1.76	1.84	3.67	8.56	6.73	6.41	1.73166	3.38e-180	1.81e-180	XP_022203470.1|0.0e+00|protein BCL9 homolog [Nilaparvata lugens]
evm.TU.Contig2969.5	3.14	7.22	7.44	12.44	17.62	18.07	1.73374	1.16e-149	7.29e-150	XP_022184779.1|5.2e-199|probable ubiquitin carboxyl-terminal hydrolase FAF-X [Nilaparvata lugens]
evm.TU.Contig31414.1	13.7	16.65	20.47	56.01	44.3	66.8	1.73386	2.18e-43	3.34e-43	XP_022198841.1|1.4e-59|mitochondrial import inner membrane translocase subunit Tim17-B [Nilaparvata lugens]
evm.TU.Contig3602.5	3.36	4.56	4.75	17.33	9.93	14.52	1.73396	3.62e-27	7.19e-27	XP_013171563.1|5.6e-33|PREDICTED: uncharacterized protein LOC106120722 [Papilio xuthus]
BGI_novel_G000872	5.95	2.47	5.67	17.34	14.65	14.3	1.73506	5.77e-72	6.42e-72
evm.TU.Contig226.31	4.76	3.25	6.25	18.52	14.51	13.7	1.73623	4.6e-40	7.38e-40	XP_022185632.1|9.5e-33|uncharacterized protein LOC111044730 [Nilaparvata lugens]
evm.TU.Contig79.124	6.17	5.67	10.17	25.75	22.92	23.21	1.73676	7.7e-123	5.72e-123	KDR16993.1|2.1e-193|Insulin-like growth factor-binding protein complex acid labile chain [Zootermopsis nevadensis]
evm.TU.Contig1564.1	3.04	5.71	5.05	14.46	17.44	14.35	1.7377	2.04e-23	4.35e-23	XP_022202740.1|1.0e-85|Krueppel-like factor luna [Nilaparvata lugens]
evm.TU.Contig39.78	3.42	3.58	6.8	13.27	15.08	16.63	1.73797	2.24e-37	3.75e-37	XP_022192998.1|5.0e-95|uncharacterized protein LOC111050921 [Nilaparvata lugens]
evm.TU.Contig21.63	70.74	47.98	101.03	255.06	233.59	229.92	1.73852	0	0	XP_022184620.1|2.5e-250|eukaryotic peptide chain release factor subunit 1 isoform X1 [Nilaparvata lugens]
evm.TU.Contig0.416	11.25	9.05	21.19	51.71	49.05	48.26	1.74024	0	0	XP_022188338.1|0.0e+00|epidermal growth factor receptor substrate 15-like 1 [Nilaparvata lugens]
evm.TU.Contig489.8	11.5	6.73	16.68	42.34	33.14	38.21	1.74052	3.26e-137	2.22e-137	XP_022185692.1|1.3e-234|ceramide glucosyltransferase isoform X1 [Nilaparvata lugens]
evm.TU.Contig34015.1	3.35	2.33	2.92	9.21	5.61	13.59	1.74363	1.86e-13	4.98e-13	XP_022193893.1|9.3e-62|LOW QUALITY PROTEIN: PAX3- and PAX7-binding protein 1-like [Nilaparvata lugens]
evm.TU.Contig65.30	21.17	15.21	25.74	77.65	65.4	62.41	1.74578	0	0	XP_022191770.1|0.0e+00|protein SDA1 homolog [Nilaparvata lugens]
evm.TU.Contig8.278	3.78	3.81	6.14	16.36	14.08	14.26	1.74693	0	0	XP_022207441.1|0.0e+00|cyclin-G-associated kinase isoform X3 [Nilaparvata lugens]
evm.TU.Contig420.19	2.04	1.79	4.65	11.2	9.33	9.06	1.74784	2.65e-238	1.07e-238	XP_022199609.1|1.4e-307|uncharacterized protein LOC111056542 [Nilaparvata lugens]
evm.TU.Contig13.455	3.07	5.1	4.33	16.58	13.13	12.41	1.74841	7.86e-24	1.66e-23	XP_022189000.1|6.2e-68|uncharacterized protein LOC111047539 [Nilaparvata lugens]
evm.TU.Contig308.22	5.81	6.49	8.12	20.3	22.42	25.3	1.75415	0	0	XP_022195994.1|0.0e+00|putative DNA helicase Ino80 [Nilaparvata lugens]
evm.TU.Contig192.12	13.12	10.33	20.32	44.8	42.76	46.29	1.75901	0	0	XP_022200422.1|3.6e-287|serine/threonine-protein kinase 26 isoform X3 [Nilaparvata lugens]
evm.TU.Contig215.6	6.18	4.76	7.02	21.75	17.93	20.45	1.75947	1.3e-125	9.46e-126	XP_022192197.1|3.4e-280|polyhomeotic-proximal chromatin protein-like [Nilaparvata lugens]
evm.TU.Contig348.72_evm.TU.Contig348.75	5.55	4.54	5.99	19.11	16.86	17.28	1.75974	0	0	XP_022184758.1|0.0e+00|protein outspread [Nilaparvata lugens]
evm.TU.Contig165.61	3.86	3.87	6.23	17.59	15.78	13.61	1.7601	6.87e-282	2.32e-282	XP_022187792.1|0.0e+00|histone-lysine N-methyltransferase, H3 lysine-79 specific [Nilaparvata lugens]
[truncated: 518 more rows]
