# Supplementary material for: Comparative analysis of diet-associated responses in two rice planthopper species
Source: BMC Genomics. 2020 Aug 17;21:565. doi: 10.1186/s12864-020-06976-2 (PMC7437935; doi:10.1186/s12864-020-06976-2)
Supplement: Supplementary file 9 — Additional file 9: Table S4. Classification of the identified differentially expressed genes in SBPH. [file 12864_2020_6976_MOESM9_ESM.xlsx]

## Sheet: Table S4
Table S4. Classification of the identified differentially expressed genes in SBPH.
Type#	Gene ID	rSBPH-1	rSBPH-2	rSBPH-3	tSBPH-1	tSBPH-2	tSBPH-3	wSBPH-1	wSBPH-2	wSBPH-3	log2(tSBPH/rSBPH)	log2(wSBPH/rSBPH)	Nr annotation
Type I	evm.TU.Contig201.28	99.21	170.58	126.58	47.16	25.69	45.4	27.49	19.02	14.82	-1.84597	-2.8786	XP_022196136.1|6.1e-22|uncharacterized protein LOC111053538 [Nilaparvata lugens]
Type I	evm.TU.Contig17.131	18.27	11.49	12.34	1.67	4.41	1.43	0.64	0.42	1.26	-2.55268	-4.21396	XP_022194298.1|4.0e-151|zinc metalloproteinase nas-13-like [Nilaparvata lugens]
Type I	evm.TU.Contig257.15	1157.54	3090.29	2174.49	841.34	689.34	727.63	199.34	156.67	189.75	-1.60132	-3.56263	XP_001848188.1|1.0e-24|predicted protein, partial [Culex quinquefasciatus]
Type I	BGI_novel_G000489	649.73	1312.17	1410.64	603.86	475.38	539.91	81.28	88.37	88.51	-1.10046	-3.6962
Type I	evm.TU.Contig17614.1	1.96	0.38	1.37	4.58	3.17	4.31	15.99	12.3	20.15	1.66427	3.88343	XP_022200388.1|9.8e-33|peptide transporter family 2-like [Nilaparvata lugens]
Type I	evm.TU.Contig8.194	1.2	1.46	2.18	4.35	3.92	4.26	21.59	16.98	17.04	1.34855	3.51593	XP_022190527.1|0.0e+00|kinesin-like protein KIF23 [Nilaparvata lugens]
Type I	BGI_novel_G000443	3.61	1.92	4.31	8.98	10.44	9.83	42.87	31.17	31.52	1.57996	3.45213
Type I	evm.TU.Contig389.19	0.3	1.87	0.81	4.76	2.65	5.04	19.41	9.25	13.87	1.97881	3.80205	XP_022185927.1|5.9e-157|glycine-rich cell wall structural protein 1.8-like [Nilaparvata lugens]
Type I	BGI_novel_G000903	4.87	3.34	7.07	10.29	13.29	11.32	45.67	34.33	35.28	1.18558	2.94654
Type I	evm.TU.Contig13.98	4.39	0.42	8.9	17.93	16.67	15.12	62.81	43.89	52.16	1.91165	3.62765
Type I	BGI_novel_G000530	2.37	1.55	2.73	6.2	5.78	5.87	15.95	18.58	15.78	1.4368	2.94282
Type I	evm.TU.Contig1250.3	1.95	0.86	0.74	5.03	7.65	2.46	15.62	7.22	16.92	1.93464	3.43626	XP_022190627.1|3.8e-33|uncharacterized protein LOC111048948 [Nilaparvata lugens]
Type I	BGI_novel_G000442	1.99	1.51	3.69	4.57	6.41	5.44	13.23	16.8	15.51	1.22439	2.70682
Type I	BGI_novel_G000582	5.42	4.48	9.6	67.56	66.71	45.39	142.39	173.28	176.12	3.21512	4.69142
Type I	BGI_novel_G000581	6.65	3.59	9.44	24	22.89	20.6	70.43	43.71	70.62	1.78924	3.26005
Type I	evm.TU.Contig65.14	2.4	2.34	2.65	8.07	6.91	6.5	14.68	11.57	13.67	1.16463	2.60143	XP_022198690.1|5.4e-265|glycoprotein 3-alpha-L-fucosyltransferase A-like [Nilaparvata lugens]
Type I	evm.TU.Contig482.40	1.55	2.32	4.29	9.33	7.03	6.07	21.04	18.51	17.54	1.43107	2.84368	XP_022196501.1|2.8e-119|uncharacterized protein LOC111053876 [Nilaparvata lugens]
Type I	evm.TU.Contig90.68	91.36	71.94	87.95	203.14	199.38	157.93	457.88	459.49	457.17	1.05017	2.45179	XP_022198980.1|2.1e-91|mesencephalic astrocyte-derived neurotrophic factor homolog [Nilaparvata lugens]
Type I	BGI_novel_G000290	2.84	1.61	3.71	6.01	5.35	5.91	16.69	12.29	16.35	1.11021	2.5022
Type I	evm.TU.Contig25.173	2.21	2.08	5.18	7.35	6.8	6.63	15.65	20.15	17.56	1.1703	2.54559	XP_022197782.1|0.0e+00|uncharacterized protein LOC111054956 [Nilaparvata lugens]
Type I	evm.TU.Contig101.20	2.98	1.52	6.08	8.46	7.24	8.54	20.5	19.42	19.57	1.261	2.57208	XP_022184722.1|3.6e-68|uncharacterized protein LOC111043981 [Nilaparvata lugens]
Type I	evm.TU.Contig11687.1	12.02	13.18	15.75	131.73	151.38	92.23	272.91	288.33	265.54	3.09881	4.34219	XP_022192588.1|1.5e-76|nucleotide exchange factor SIL1 isoform X2 [Nilaparvata lugens]
Type I	evm.TU.Contig157.56	2.53	1.52	5.33	8.48	7.59	6.25	20.81	13.87	16.42	1.25766	2.49647	XP_022194516.1|9.0e-33|uncharacterized protein LOC111052190 [Nilaparvata lugens]
Type I	evm.TU.Contig1404.7	1.24	0.2	3.44	6	3.72	4.28	10.1	9.21	11.82	1.54342	2.75082
Type I	evm.TU.Contig630.34	84.66	77.68	81.68	178.72	193.93	148.63	393.67	368.04	376.85	1.02417	2.21902	XP_022188410.1|9.7e-127|phosphomannomutase [Nilaparvata lugens]
Type I	evm.TU.Contig113.55	3.81	3.97	4.02	10.44	9.86	8.89	23.6	24.35	17.31	1.28203	2.46454	XP_018914354.1|3.9e-152|PREDICTED: growth factor receptor-bound protein 14-like isoform X2 [Bemisia tabaci]
Type I	BGI_novel_G000796	1.37	1.26	2.78	4.62	4.26	4.98	4.51	14.1	12.33	1.39009	2.55511
Type I	evm.TU.Contig374.9	11.41	6.94	32.78	68.65	53.55	50.97	180.22	88.08	126.68	2.1554	3.31307	XP_022201938.1|4.0e-58|uncharacterized protein LOC111058689 [Nilaparvata lugens]
Type I	evm.TU.Contig202.56	36.5	31.4	36.27	119.76	124.41	99.76	235.96	243.07	234.43	1.62638	2.77543	XP_022183848.1|5.6e-42|protein seele-like [Nilaparvata lugens]
Type I	evm.TU.Contig283.24	6.22	2.13	7.71	12.51	10.53	10.62	26.45	24.08	21.8	1.06693	2.21063	XP_022200801.1|6.1e-219|dymeclin [Nilaparvata lugens]
Type I	BGI_novel_G000025	1.68	0	1.42	6.68	7.39	5.76	15.82	13.27	12.59	2.64331	3.78343
Type I	BGI_novel_G000421	2.19	0.68	2.3	3.26	5.72	4.13	10.16	10.89	6.38	1.31446	2.44611
Type I	evm.TU.Contig1863.1	3.5	3.43	4.88	10.35	8.96	7.9	18.85	18.4	17.59	1.12536	2.24863	XP_022185945.1|4.7e-36|transmembrane protein 245 [Nilaparvata lugens]
Type I	evm.TU.Contig202.26	9.46	5.89	13.23	18.81	19.11	19.04	42.45	41.68	38.26	1.0158	2.13236	XP_022206453.1|0.0e+00|uncharacterized protein LOC111063075 [Nilaparvata lugens]
Type I	evm.TU.Contig731.35	34.41	17.14	41.87	61.85	61.95	64.78	140.35	132.47	137.77	1.08246	2.19791	XP_022203421.1|1.4e-289|myosin-VIIa-like [Nilaparvata lugens]
Type I	evm.TU.Contig25.5	3.15	2.59	4.28	21.16	18.22	21.12	51.64	43.56	43.96	2.60033	3.67557	XP_022200388.1|0.0e+00|peptide transporter family 2-like [Nilaparvata lugens]
Type I	evm.TU.Contig40.53	4.65	4.73	5.54	10.46	10.66	10.86	20.3	23.86	22.32	1.09226	2.15582	XP_022197584.1|0.0e+00|nucleolar complex protein 3 homolog [Nilaparvata lugens]
Type I	BGI_novel_G000983	10.67	5.45	19.89	68.82	59.03	51.12	141.46	86.91	106.38	2.20141	3.24815
Type I	evm.TU.Contig1472.4	13.27	13.82	17.96	48.56	42.8	45.94	92.05	90.26	84.42	1.49131	2.53608	XP_022198006.1|0.0e+00|cysteine--tRNA ligase, cytoplasmic-like [Nilaparvata lugens]
Type I	evm.TU.Contig13.430	10.89	9.84	17.46	28.3	31.6	29.4	47.51	51.16	53.7	1.17855	2.22052	AIN44111.1|0.0e+00|ATP-binding cassette sub-family G member 1-like protein [Laodelphax striatella]
Type I	evm.TU.Contig25.175	2.23	1.8	4.45	9.29	9.4	9.07	19.77	18.57	17.47	1.74654	2.78833	XP_022200706.1|1.4e-293|uncharacterized protein LOC111057578 [Nilaparvata lugens]
Type I	evm.TU.Contig172.74	2.29	1.92	3.57	5.27	6.53	5.82	13.76	11.51	10.1	1.18244	2.21709	XP_014274159.1|2.7e-31|PREDICTED: serine/threonine-protein phosphatase 6 regulatory ankyrin repeat subunit A-like isoform X1 [Halyomorpha halys]
Type I	BGI_novel_G000830	5.1	4.17	8.43	15.72	13.14	13.22	27.14	25.72	30.11	1.22507	2.25425
Type I	evm.TU.Contig32.117	3.44	2.61	3.62	9.42	8.51	7.65	19.82	16.12	15.07	1.38896	2.41049	XP_014257419.1|1.3e-10|PREDICTED: uncharacterized protein LOC106671107 [Cimex lectularius]
Type I	evm.TU.Contig15948.1	4.98	4.66	5.52	14.72	17.62	13.83	32.56	37.33	19.85	1.56267	2.58216	XP_022184202.1|1.0e-131|slit homolog 1 protein-like [Nilaparvata lugens]
Type I	evm.TU.Contig17.140_evm.TU.Contig17.141	5.09	4.94	11.12	15.74	13.84	14.94	27.95	26.64	25.7	1.02207	2.03297	XP_022194333.1|0.0e+00|CAP-Gly domain-containing linker protein 2 isoform X6 [Nilaparvata lugens]
Type I	evm.TU.Contig248.47	11.63	27.93	22.25	0	0	0	0	6.67	1.71	-8.60076	-2.83483	XP_014224055.1|1.8e-14|PREDICTED: uncharacterized protein LOC106650526 [Trichogramma pretiosum]
Type I	evm.TU.Contig21.68	555.75	700.42	495.98	37.8	26.45	56.03	143.77	80.8	120.71	-4.07153	-2.37261
Type I	evm.TU.Contig172.77	56.77	70.6	33.98	0.73	0	1.85	9.31	16.27	5.62	-6.00826	-2.35767	XP_022197654.1|1.8e-138|uncharacterized protein LOC111054850 [Nilaparvata lugens]
Type I	evm.TU.Contig191.3	11.12	18.09	11.98	0	0.26	0	4.61	1.25	4.39	-7.39745	-2.03757	XP_022201600.1|1.2e-218|venom serine carboxypeptidase-like [Nilaparvata lugens]
Type I	evm.TU.Contig264.15	55.89	75.96	44.77	4.89	3.87	8.4	24.06	17.58	22.95	-3.40711	-1.4771	BAQ02357.1|2.3e-225|sugar transporter [Nilaparvata lugens]
Type I	evm.TU.Contig88.11	5395.75	6488.13	5427.94	921.08	788.43	1098.73	2705.54	984.71	1900.95	-2.39764	-1.4008	XP_022189947.1|3.7e-215|1-acyl-sn-glycerol-3-phosphate acyltransferase gamma-like [Nilaparvata lugens]
Type I	evm.TU.Contig13277.1	36.49	25.41	39.48	3.36	9.56	4.43	13.55	16.95	9.24	-2.79906	-1.33182	XP_022187343.1|1.0e-44|facilitated trehalose transporter Tret1-like [Nilaparvata lugens]
Type I	evm.TU.Contig337.12	160.27	346.05	268.85	33.18	14.76	16.66	144.74	67.85	115.41	-3.69349	-1.25617	XP_022193602.1|2.1e-41|cuticle protein 16.5-like [Nilaparvata lugens]
Type I	evm.TU.Contig112.57	35.26	57.12	37.46	6.1	2.99	7.21	19.45	12.07	27.62	-3.14115	-1.17554	XP_022202144.1|4.5e-38|uncharacterized protein LOC111058871, partial [Nilaparvata lugens]
Type I	evm.TU.Contig223.20	328.85	447.75	280.03	68.27	47.11	78.42	181.23	143.16	153.4	-2.61437	-1.1674	XP_022190936.1|2.8e-67|2-iminobutanoate/2-iminopropanoate deaminase-like [Nilaparvata lugens]
Type I	evm.TU.Contig84.39	275.55	244.89	237.71	58.08	59.14	45.86	147.72	81.28	117.75	-2.48033	-1.15614	XP_022194035.1|6.3e-37|uncharacterized protein LOC111051785 [Nilaparvata lugens]
Type I	evm.TU.Contig248.21	556.46	534.49	356.91	98.12	105.75	110.28	295.57	136.36	239.09	-2.38631	-1.14556
Type I	evm.TU.Contig24275.1	1139.29	1092.31	1040.87	254.72	257.24	183.41	455.18	630.87	430.26	-2.54137	-1.10942	XP_022185942.1|6.8e-38|40S ribosomal protein S2 [Nilaparvata lugens]
Type I	evm.TU.Contig86.51	9.32	17.4	11.36	0.86	0.38	1.49	8.19	4.5	5.36	-3.85579	-1.0912	XP_022199295.1|7.6e-137|very-long-chain 3-oxoacyl-CoA reductase-like isoform X1 [Nilaparvata lugens]
Type I	evm.TU.Contig50.36	33.48	48.23	31.69	7.41	10.33	10.54	20.75	17.14	17.28	-2.08356	-1.05593	XP_014275889.1|4.4e-26|PREDICTED: uncharacterized protein LOC106680590 [Halyomorpha halys]
Type I	evm.TU.Contig0.394	401.47	393.1	358.6	81.38	81.58	84.21	177.81	183.82	205.59	-2.10142	-1.05513	XP_022193304.1|1.5e-56|macrophage migration inhibitory factor homolog [Nilaparvata lugens]
Type I	evm.TU.Contig109.22	1489.47	1378.3	1233.42	361.24	370.07	350.42	738.63	582.85	752.08	-2.05822	-1.00326	XP_022193947.1|4.6e-43|cytochrome c oxidase subunit 6B2-like [Nilaparvata lugens]
Type I	evm.TU.Contig716.3	1265.06	1269.71	1043.42	332.33	333.11	323.1	671.16	416.38	589.09	-2.04861	-1.1197
Type I	evm.TU.Contig30.99	766.85	698.11	656.67	163.73	196.37	154.15	358.94	245.13	334.3	-2.07714	-1.18214
Type I	BGI_novel_G000251	25.45	29.52	24.09	7.31	3.99	4.68	7.16	8.02	11.15	-2.42073	-1.60868
Type I	evm.TU.Contig292.18	1004.29	1031.51	769.13	198.7	178.3	294.47	366.75	378.67	403.85	-2.11743	-1.30767	XP_022200407.1|0.0e+00|transketolase-like protein 2 isoform X1 [Nilaparvata lugens]
Type I	evm.TU.Contig168.40	3612.7	2768.67	3264.08	867.3	985.53	788.27	1416.97	840.73	1194.73	-2.23127	-1.51527
Type I	evm.TU.Contig18.90	726.51	725.4	585.4	201.65	199.05	191.23	313.13	261.29	310.68	-1.92969	-1.22319	XP_022190088.1|6.3e-43|NADH dehydrogenase [ubiquinone] 1 beta subcomplex subunit 3 [Nilaparvata lugens]
Type I	evm.TU.Contig109.78	2825.44	2658.71	2270.93	819.96	799.59	779.72	1269.9	1028.01	1224.97	-1.85165	-1.15823	XP_022187874.1|4.6e-40|ATP synthase subunit g, mitochondrial-like [Nilaparvata lugens]
Type I	evm.TU.Contig1.3	2121.28	2211.1	1709.15	699.8	646.35	613.83	997.61	739.81	993.08	-1.8524	-1.17513	XP_022184618.1|7.2e-50|cytochrome c oxidase subunit 6A1, mitochondrial-like [Nilaparvata lugens]
Type I	evm.TU.Contig429.3	765.96	741.67	610.41	179.83	195.75	180.92	286.9	279.31	284.07	-2.00014	-1.33022	XP_022205756.1|5.1e-47|gamma-interferon-inducible lysosomal thiol reductase-like [Nilaparvata lugens]
Type I	evm.TU.Contig264.3	206.54	261.71	191.18	48.25	43.44	64.21	81.65	68.15	73.71	-2.12039	-1.57487	BAI83425.1|1.8e-241|sugar transporter 11 [Nilaparvata lugens]
Type I	evm.TU.Contig157.33	1038.71	872.67	843.05	310.49	337.59	294.13	480.86	369.44	463.69	-1.62263	-1.08036
Type I	evm.TU.Contig123.131	1178.43	1232.62	882.81	406.84	387.71	474.37	489.21	533.49	514.38	-1.65939	-1.12222	APA33990.1|5.2e-193|seminal fluid protein [Nilaparvata lugens]
Type I	BGI_novel_G000779	1290.63	1194.79	1057.47	412.29	418.64	421.22	584.21	519.35	617.96	-1.57015	-1.0552
Type I	evm.TU.Contig2881.1	1774.07	2095.04	1406.66	502.24	491.84	680.22	749.74	736.08	840.75	-1.70821	-1.20791	AFU86438.1|1.2e-120|cytochrome P450 CYP6ER2, partial [Laodelphax striatella]
Type I	evm.TU.Contig253.17	94.52	133.24	106.29	37.61	30.39	50.67	69.82	43.15	49.3	-1.53872	-1.04982	XP_022193735.1|3.1e-174|annexin-B12-like [Nilaparvata lugens]
Type I	evm.TU.Contig258.16	673.51	669.9	555.34	245.09	225.43	229.42	289.89	328.89	279.8	-1.56647	-1.08847	XP_022206825.1|1.3e-29|cytochrome b-c1 complex subunit 2, mitochondrial [Nilaparvata lugens]
Type I	evm.TU.Contig204.15	2256.97	2845.75	3872.31	784.52	510.76	941.21	1225.78	859.67	1316.88	-1.82138	-1.3601	XP_022205582.1|3.9e-127|GATA zinc finger domain-containing protein 14-like, partial [Nilaparvata lugens]
Type I	evm.TU.Contig253.90	427.89	426.93	322.74	89.89	81.31	84.51	155.73	181.92	165.38	-1.61464	-1.17211	XP_022185884.1|1.7e-238|E3 ubiquitin-protein ligase TRIM37-like [Nilaparvata lugens]
Type I	evm.TU.Contig310.16	8.91	14.87	9.03	2.4	2.09	3.79	3.79	2.83	4.48	-2.02816	-1.58775	XP_022196869.1|0.0e+00|uncharacterized protein LOC111054198 isoform X1 [Nilaparvata lugens]
Type I	evm.TU.Contig0.128	1455.16	1411.17	1223.78	489.89	477.96	468.15	620.98	670.99	591.47	-1.55594	-1.12574	XP_022207113.1|1.2e-161|uncharacterized protein LOC111063742, partial [Nilaparvata lugens]
Type I	evm.TU.Contig33772.1	88.48	75.27	54.63	23.08	19.88	38.74	27.82	35.81	29.62	-1.67001	-1.24629	XP_022189784.1|2.6e-34|ATP-citrate synthase-like isoform X2 [Nilaparvata lugens]
Type I	evm.TU.Contig307.1	3342.1	3344.96	2938.09	1254.83	1251.13	1249.08	1463.84	1726.95	1448.28	-1.47773	-1.05995	NP_507186.3|2.6e-21|Cysteine PRotease related [Caenorhabditis elegans]
Type I	evm.TU.Contig346.20	8.8	13.62	11.54	1.92	1.97	5.28	4.86	2.37	4.66	-1.90478	-1.52621	XP_022194582.1|8.8e-229|beta-1,3-glucan-binding protein 1-like [Nilaparvata lugens]
Type I	evm.TU.Contig18.16	321.14	254.84	243.86	93.24	110.2	111.59	130.27	109.6	101.65	-1.62385	-1.2653	XP_022187343.1|1.4e-292|facilitated trehalose transporter Tret1-like [Nilaparvata lugens]
Type I	evm.TU.Contig61.18	124.53	96.93	94.26	43.15	36.97	35.95	44.58	52	48.24	-1.48583	-1.13114	XP_022200219.1|4.7e-241|ornithine aminotransferase, mitochondrial-like [Nilaparvata lugens]
Type I	evm.TU.Contig88.13	95.16	79.86	65.03	28.75	32.35	28.42	44.59	38.18	43.81	-1.43705	-1.08759	BAQ02384.1|3.8e-129|SWEET sugar transporter [Nilaparvata lugens]
Type I	evm.TU.Contig262.34	14.12	10.79	8.3	2.06	1.94	3.04	3.54	3.78	1.13	-2.30925	-1.97054	XP_022204303.1|6.8e-145|elongation of very long chain fatty acids protein 4-like [Nilaparvata lugens]
Type I	evm.TU.Contig112.79	122.08	164.61	160.49	49.76	39.93	65.66	53.31	59.82	77.15	-1.52771	-1.19263	XP_022191639.1|2.9e-151|uncharacterized protein LOC111049783 [Nilaparvata lugens]
Type I	evm.TU.Contig721.20	226.28	247.99	171.26	80.97	73.92	65.1	92.99	60.32	75.62	-1.82534	-1.52581	XP_022194035.1|2.8e-37|uncharacterized protein LOC111051785 [Nilaparvata lugens]
Type I	evm.TU.Contig17.91	406.63	480.56	345.91	137.17	134.44	166.16	170.85	179.16	179.52	-1.52605	-1.23434	XP_022199255.1|0.0e+00|1,4-alpha-glucan-branching enzyme [Nilaparvata lugens]
Type I	evm.TU.Contig1.47	41.56	27.54	25.79	9.81	3.56	22.83	17.09	12.58	10.91	-1.5032	-1.23615	XP_022192614.1|6.3e-72|uncharacterized protein LOC111050577 [Nilaparvata lugens]
Type I	evm.TU.Contig16607.1	2961.7	2531.04	2341.23	911.2	1074.63	798.88	1099.62	983.9	754.02	-1.63195	-1.37474
Type I	evm.TU.Contig46.81	138.05	148.83	128.46	26.81	51.48	25.05	35.96	35.56	44.28	-2.0959	-1.85837	XP_022197500.1|3.9e-103|GILT-like protein 1 isoform X2 [Nilaparvata lugens]
Type I	evm.TU.Contig0.406	10.7	12.6	9.72	3.34	4.65	5.01	4.68	4.79	3.93	-1.50063	-1.26688	XP_022199250.1|2.4e-199|uncharacterized protein LOC111056222 [Nilaparvata lugens]
Type I	evm.TU.Contig305.22	94.98	107.85	78.28	32.99	33.88	34.56	41.73	35.23	36.41	-1.49266	-1.28413	ACV20871.1|1.3e-156|trehalose 6-phosphate synthase [Nilaparvata lugens]
Type I	evm.TU.Contig41.22	90357.8	87613.6	81709.5	38992.7	38085.6	39915.6	44349.1	40976.2	42378.4	-1.23861	-1.03257	XP_022191456.1|4.5e-72|uncharacterized protein LOC111049636 [Nilaparvata lugens]
Type I	evm.TU.Contig385.41	244.77	190.33	228.54	102.47	96.43	89.4	103.96	104.23	116.76	-1.2269	-1.02969	XP_022194972.1|4.4e-228|putative inorganic phosphate cotransporter [Nilaparvata lugens]
Type I	evm.TU.Contig123.6	860.63	782.81	812.93	309.3	303.92	261.7	360.64	252.55	313.7	-1.58438	-1.4175
Type I	evm.TU.Contig1283.1	69.8	88.96	64.67	21.2	26.95	25.18	24.56	29.24	22.81	-1.70545	-1.55326	XP_022189439.1|2.4e-62|alpha,alpha-trehalose-phosphate synthase [UDP-forming]-like [Nilaparvata lugens]
Type I	evm.TU.Contig288.2	20.05	19.35	19.38	14.82	8.08	11.42	7.61	11.1	10.46	-1.16602	-1.02684	XP_022200543.1|6.4e-24|estrogen sulfotransferase, testis isoform-like [Nilaparvata lugens]
Type I	evm.TU.Contig743.1	1790.35	1886.99	1475.8	423.82	478.3	461.12	447.44	513.35	512.75	-1.95714	-1.81931	XP_022191432.1|1.4e-274|maltase A3-like [Nilaparvata lugens]
Type I	evm.TU.Contig204.13	1280.84	1646.57	2230.07	548.38	402.2	577.13	600.62	513.7	576.13	-1.72232	-1.61296	XP_017863667.1|2.8e-110|PREDICTED: mucin-2 [Drosophila arizonae]
Type I	evm.TU.Contig46.74	177.85	138.96	168.65	67.88	66.37	65.5	49.84	79.52	81.71	-1.33642	-1.22979	XP_022199803.1|2.0e-270|sodium-coupled neutral amino acid transporter 9 homolog isoform X1 [Nilaparvata lugens]
Type I	evm.TU.Contig490.17	13437.8	12959	12422.5	5583.9	5643.17	5099.95	5333.1	6111.32	5460.71	-1.29959	-1.20324	XP_022204122.1|1.2e-125|uncharacterized protein LOC111060756 [Nilaparvata lugens]
Type I	BGI_novel_G000028	9.81	16.41	9.63	5.28	6.93	3.91	6.35	3.1	6.8	-1.27379	-1.17936
Type I	evm.TU.Contig39.79	1502.45	1416.16	1316.73	647.55	623.38	548.46	662.38	546.22	609.87	-1.28608	-1.22902	XP_022186387.1|2.0e-128|trypsin alpha-3-like [Nilaparvata lugens]
Type I	evm.TU.Contig377.74	22.73	41.73	24.13	10.2	10.89	16.45	16.37	11.54	11.6	-1.35334	-1.3057	XP_022186455.1|1.9e-77|uncharacterized protein LOC111045369 [Nilaparvata lugens]
Type I	evm.TU.Contig3561.1	4929.68	4918.74	4404.14	2290.16	2265.79	2239.47	2136.32	1850.79	2128.51	-1.25485	-1.23109	XP_022197333.1|1.1e-78|uncharacterized protein LOC111054587 [Nilaparvata lugens]
Type I	evm.TU.Contig307.19	178.26	233.82	167.74	67.01	53.45	85.34	63.61	60.02	81.93	-1.53594	-1.514	XP_022184472.1|2.1e-223|lipid storage droplets surface-binding protein 1-like [Nilaparvata lugens]
Type I	evm.TU.Contig37529.1	79.91	86.61	80.14	28.56	38.03	36.74	31.3	36.47	26.18	-1.4035	-1.39177	BAI83430.1|2.7e-65|sugar transporter 16 [Nilaparvata lugens]
Type I	evm.TU.Contig198.8	768.74	740.28	613.36	361.64	370.21	362.48	360.78	298.56	340.73	-1.10605	-1.10444	XP_022205031.1|7.1e-69|probable NADH dehydrogenase [ubiquinone] 1 alpha subcomplex subunit 12 [Nilaparvata lugens]
Type I	evm.TU.Contig172.30	164.73	137.1	87.68	46.15	59.62	57.05	59.32	34.92	45.03	-1.48464	-1.51898	AGZ04930.1|4.0e-27|chemosensory protein 2 [Laodelphax striatella]
Type I	evm.TU.Contig30.224	36.49	54.22	37.86	15.55	17.87	25.95	26.61	11.2	14.53	-1.25004	-1.31369	XP_022189473.1|1.7e-76|lysozyme C-1-like [Nilaparvata lugens]
Type I	evm.TU.Contig113.65	416.89	411.38	364.17	131.69	123.98	141.06	124.1	122.78	125.11	-1.6136	-1.68836	XP_017305007.1|1.3e-247|PREDICTED: solute carrier family 23 member 2 isoform X5 [Diaphorina citri]
Type I	evm.TU.Contig4168.1	685.55	673.6	630.2	266.2	264.9	252.68	172.59	299.95	204.12	-1.47266	-1.55511	ASL05018.1|2.5e-83|nucleoside diphosphate kinase [Nilaparvata lugens]
Type I	evm.TU.Contig674.5	1392.65	2331.19	1723.93	665.36	699.48	726.51	625.88	711.01	686.53	-1.43209	-1.51563	XP_022193597.1|7.4e-60|fatty acid-binding protein, muscle isoform X2 [Nilaparvata lugens]
Type I	evm.TU.Contig835.2	1530.05	1478.31	1209.43	724.56	764.47	723.84	663.58	601.98	648.28	-1.05472	-1.15679	XP_022201665.1|1.8e-76|ATP synthase subunit d, mitochondrial isoform X1 [Nilaparvata lugens]
Type I	evm.TU.Contig70.8	11.82	13.45	11.93	4.67	6.64	6.61	4.47	6.01	5.24	-1.1278	-1.24719	XP_011707437.1|1.2e-38|PREDICTED: uncharacterized protein LOC105462500 isoform X2 [Wasmannia auropunctata]
Type I	evm.TU.Contig258.17	1079.93	1053.75	865.37	438.99	438.88	429.53	391.1	357.85	405.95	-1.26058	-1.39162	XP_022206825.1|3.6e-122|cytochrome b-c1 complex subunit 2, mitochondrial [Nilaparvata lugens]
Type I	evm.TU.Contig49.20	522.23	489.64	446.52	245.98	255.18	235.78	227.71	212.07	227.44	-1.01431	-1.15428	XP_011695138.1|2.4e-146|PREDICTED: protein Mo25 isoform X3 [Wasmannia auropunctata]
Type I	evm.TU.Contig159.7	69.13	100.65	87.43	30.44	25.92	32.82	27.47	18.33	26.5	-1.68433	-1.83282	XP_022207083.1|1.5e-156|gamma-glutamyl hydrolase A-like [Nilaparvata lugens]
Type I	evm.TU.Contig4432.1	1450.83	1385.69	1020.43	644.39	581.83	731.52	446.58	656.54	585.31	-1.05549	-1.20831	XP_022185635.1|5.8e-138|ATP synthase subunit beta, mitochondrial [Nilaparvata lugens]
Type I	evm.TU.Contig623.19	47.73	50.37	39.23	17.74	24.43	21.71	17.58	17.18	20.49	-1.17507	-1.33225	XP_022187683.1|1.3e-109|keratin, type I cytoskeletal 9-like [Nilaparvata lugens]
Type I	evm.TU.Contig78.91	10216.2	10465.4	8412.03	4717.18	4627.85	4503.34	4037.82	3775.2	3667.65	-1.11985	-1.35238	BAI83415.1|1.9e-259|sugar transporter 1 [Nilaparvata lugens]
Type I	BGI_novel_G000269	2190.93	2508.94	1794.53	1104.41	1009.08	1197.16	1100.82	527.81	1095.82	-1.03222	-1.28053
Type I	BGI_novel_G000254	17.15	15.62	9.81	3.9	6.28	6.89	4.17	3.03	3.85	-1.73306	-1.98936
Type I	evm.TU.Contig305.23	150.51	175.11	140.51	56.34	61.23	72.29	51.08	43.55	55.07	-1.37747	-1.65553	XP_022189439.1|2.4e-127|alpha,alpha-trehalose-phosphate synthase [UDP-forming]-like [Nilaparvata lugens]
Type I	evm.TU.Contig215.10	166.25	163.17	126.95	79.7	89.77	65.6	58.34	64.1	65.54	-1.01516	-1.29492	XP_022192936.1|1.7e-180|hydroxyacid oxidase 1 [Nilaparvata lugens]
Type I	evm.TU.Contig1971.1	41.69	40.18	54.52	28.34	21.46	20.34	12.8	12.81	21.33	-1.27216	-1.57253	BAQ02356.1|2.5e-37|sugar transporter [Nilaparvata lugens]
Type I	evm.TU.Contig482.10	54.12	80.05	49.01	31.28	26.63	35.91	26.34	20.71	24.61	-1.00506	-1.37577	XP_022196329.1|0.0e+00|spondin-1 [Nilaparvata lugens]
Type I	evm.TU.Contig358.5	141.14	145.68	170.19	56.09	54.79	52.27	10.75	41.61	60.67	-1.50935	-2.0237	BAQ02371.1|6.7e-204|sugar transporter [Nilaparvata lugens]
Type I	evm.TU.Contig489.20	1798.17	2810.91	2229.85	662.56	570.27	820.21	543.93	341.97	377.06	-1.83515	-2.44547	XP_022191379.1|5.0e-91|uncharacterized protein LOC111049575 [Nilaparvata lugens]
Type I	evm.TU.Contig1928.1	9597.01	10744	8366.64	4712.82	4212.34	4876.87	2503.69	2456.1	2316.26	-1.08964	-1.99061	XP_022200264.1|0.0e+00|maltase 2-like [Nilaparvata lugens]
Type I	BGI_novel_G000488	50.09	113.38	121.67	22.75	15.01	11.78	8.72	11.69	4.02	-2.57451	-3.5112
Type I	evm.TU.Contig1219.4	565.9	612.44	358.34	103	121.11	134.83	51.15	46.71	57.79	-2.18016	-3.14825	AQS60667.1|0.0e+00|alpha-glucosidase family 31 [Sogatella furcifera]
Type I	BGI_novel_G000885	1.47	1.28	3.16	6.65	6.33	6.07	11.68	13.06	12.72	1.7253	2.7115
Type I	evm.TU.Contig102.49	9.9	10.45	11.38	52.88	41.61	36.8	83.39	86.52	75.69	1.97314	2.95679	XP_008473578.1|1.4e-68|PREDICTED: AN1-type zinc finger protein 2A-like [Diaphorina citri]
Type I	evm.TU.Contig0.453	12.95	9.98	23.56	57.67	54.74	54.12	114.18	100.98	102.59	1.75081	2.73202	XP_022185025.1|1.4e-263|NF-kappa-B essential modulator [Nilaparvata lugens]
Type I	evm.TU.Contig307.37	1.28	1.81	2.71	4.98	4.4	4.39	9.14	8.86	8.93	1.27514	2.24871	XP_022191160.1|3.0e-157|uncharacterized protein LOC111049409 isoform X3 [Nilaparvata lugens]
Type I	BGI_novel_G000922	1.41	1.25	2.63	3.96	4.6	5.12	10.44	8.63	7.25	1.39582	2.358
Type I	BGI_novel_G000985	3.54	1.21	2.54	6.38	6.29	5.65	11.29	11.27	12.44	1.31894	2.27238
Type I	evm.TU.Contig489.31	2.98	1.41	4.54	7.47	7.55	7.71	15.16	14.1	14.8	1.39006	2.3323
Type I	evm.TU.Contig18.76	10.33	8.19	10.61	107.12	126.87	74.22	188.61	203.48	177.69	3.37253	4.29898	XP_022192588.1|7.1e-200|nucleotide exchange factor SIL1 isoform X2 [Nilaparvata lugens]
Type I	evm.TU.Contig58.172	19.09	29.14	39.37	71.18	75.56	72.43	147.16	145.17	174.06	1.7899	2.71253	XP_022192003.1|2.7e-120|alpha-tubulin N-acetyltransferase isoform X1 [Nilaparvata lugens]
Type I	evm.TU.Contig17196.1	2.92	1.29	6.69	6.71	8.56	6.87	16.27	13.21	11.06	1.04185	1.96383	XP_022189927.1|1.7e-100|uncharacterized protein DDB_G0292186-like isoform X1 [Nilaparvata lugens]
Type I	evm.TU.Contig123.81	21.91	20	29.87	75.15	73.37	61.8	104.97	89.67	102.35	1.27721	2.17356	XP_022197059.1|2.8e-136|copper chaperone for superoxide dismutase [Nilaparvata lugens]
Type I	evm.TU.Contig1.115	1.53	1.2	3.06	9.31	9.73	7.83	11.36	16.84	19.91	2.19485	3.08908	XP_014288627.1|2.2e-116|PREDICTED: malectin [Halyomorpha halys]
Type I	evm.TU.Contig123.21	3.92	3.36	5.29	10.33	8.34	7.36	16.34	16.1	14.38	1.02775	1.91753	XP_022197182.1|4.4e-198|beta-1,3-galactosyltransferase brn-like [Nilaparvata lugens]
Type I	evm.TU.Contig78.240	1.49	1.61	4.81	7.34	7.32	6.56	16.38	13.68	15.23	1.84162	2.72452	XP_022189589.1|0.0e+00|uncharacterized protein LOC111048059 [Nilaparvata lugens]
Type I	BGI_novel_G000601	7.72	3.81	6.24	13.31	15.86	17.8	36.35	22.5	20.78	1.28557	2.16794
Type I	evm.TU.Contig241.19	1.13	1.71	3.35	5.62	5.75	5.57	9.24	9.12	10.79	1.4659	2.33908	XP_022199458.1|7.1e-161|clavesin-2-like [Nilaparvata lugens]
Type I	BGI_novel_G000588	1.61	2.9	3.32	4.88	7	6.49	11.26	11.52	10.18	1.21838	2.09017
Type I	evm.TU.Contig8.89	4.87	4.92	9.04	16.11	14.28	14.98	28.07	28.09	25.35	1.2787	2.14867	XP_022189809.1|3.6e-274|U3 small nucleolar ribonucleoprotein protein MPP10 [Nilaparvata lugens]
Type I	evm.TU.Contig224.112	1.51	2.96	3.12	4.41	6.05	5.78	8.68	11.34	7.37	1.01885	1.87053	XP_022197555.1|2.1e-108|ras-related C3 botulinum toxin substrate 1 [Nilaparvata lugens]
Type I	evm.TU.Contig113.6	6	6.45	11.68	17.5	18.84	19.98	34.51	32.67	33.21	1.24303	2.09049	XP_022191940.1|0.0e+00|CCAAT/enhancer-binding protein zeta [Nilaparvata lugens]
Type I	evm.TU.Contig11423.1	1.33	1.4	2.67	6.25	4.92	5.9	11.72	8.13	10.19	1.66165	2.50678	XP_022184388.1|7.5e-130|serine/threonine-protein phosphatase 1 regulatory subunit 10-like [Nilaparvata lugens]
Type I	evm.TU.Contig1108.8	6.03	4.63	10.97	16.69	14.47	15.61	27.67	23.79	29.41	1.03958	1.88361	XP_022192642.1|1.1e-264|mucolipin-3-like [Nilaparvata lugens]
Type I	evm.TU.Contig157.104	40.46	21.83	43.4	168.01	180.01	128.46	274.66	268.98	340.4	2.17461	3.01691	XP_022185661.1|4.5e-98|dnaJ homolog subfamily B member 9-like [Nilaparvata lugens]
Type I	evm.TU.Contig123.136	1.82	1.27	3.4	8.2	8.18	8.78	13.87	12.26	13.67	1.66644	2.49739	XP_022195210.1|0.0e+00|uncharacterized protein LOC111052760 isoform X2 [Nilaparvata lugens]
Type I	evm.TU.Contig175.54	1.01	0.97	2.4	6.7	6.41	4.87	10.79	7.38	6.82	1.6506	2.4737	XP_022202415.1|1.1e-197|zinc finger protein PLAG1-like isoform X2 [Nilaparvata lugens]
Type I	evm.TU.Contig80.71	4.68	3.83	7.08	10.06	11.97	12.21	18.7	21.59	19.49	1.14444	1.9653	XP_022198428.1|6.7e-218|nucleolar protein 10-like [Nilaparvata lugens]
Type I	evm.TU.Contig224.201	2.39	2.26	4.76	7.82	7.12	7.14	11.03	12.73	14.85	1.25425	2.07221	XP_022193809.1|0.0e+00|nucleolar MIF4G domain-containing protein 1 [Nilaparvata lugens]
Type I	evm.TU.Contig25.61	3.4	3.72	10.96	16.15	18.49	12.67	32.77	23.38	25.45	1.4208	2.23556	XP_022201585.1|9.1e-260|cold shock domain-containing protein E1 [Nilaparvata lugens]
Type I	evm.TU.Contig8.41	2.83	2.77	4.55	9.35	8.88	8.61	15.28	16.4	14.89	1.41093	2.22506	XP_022185529.1|0.0e+00|protein KRI1 homolog [Nilaparvata lugens]
Type I	evm.TU.Contig276.75	6.35	4.92	7.65	13.6	13.57	14.26	25.28	24.66	21.89	1.13235	1.94386	XP_022193109.1|0.0e+00|probable tRNA (guanine(26)-N(2))-dimethyltransferase [Nilaparvata lugens]
Type I	evm.TU.Contig170.42	6.95	9.51	7.33	20.35	22.93	15.03	27.15	35.86	34.31	1.21277	2.02133	XP_022201231.1|1.6e-110|electron transfer flavoprotein beta subunit lysine methyltransferase-like isoform X1 [Nilaparvata lugens]
Type I	evm.TU.Contig8.66	5.7	3.77	6.47	12	12.14	11.04	20.9	20.65	19.02	1.13749	1.94541	XP_022191925.1|0.0e+00|protein fem-1 homolog B [Nilaparvata lugens]
Type I	evm.TU.Contig219.76	4.61	4.85	6.93	11.9	15.35	11.55	24.17	22.06	18.26	1.18833	1.99606	XP_022189567.1|1.5e-116|leucine-rich repeat-containing protein 57-like [Nilaparvata lugens]
Type I	evm.TU.Contig111.47	1.94	1.84	3	7.88	7.01	7.97	12.06	13.93	13.73	1.76802	2.57405	XP_022202577.1|4.9e-113|dentin sialophosphoprotein-like isoform X3 [Nilaparvata lugens]
Type I	evm.TU.Contig384.15	7.26	6.33	8.52	19.41	23.38	22.42	43.16	35.34	34.2	1.8029	2.60881	XP_022186507.1|7.9e-294|anaphase-promoting complex subunit 7 [Nilaparvata lugens]
Type I	evm.TU.Contig58.93	1.26	1.16	3.6	5.6	7.02	5.11	11.33	9.75	9.44	1.60001	2.40553	XP_022193186.1|0.0e+00|uncharacterized protein LOC111051069 [Nilaparvata lugens]
Type I	BGI_novel_G000595	8.1	4.39	12.58	56.92	52.49	50.31	99.72	86.76	90	2.70415	3.50586
Type I	evm.TU.Contig175.84	2.1	2.05	5.22	6.69	6.91	6.62	11.97	9.99	11.74	1.08797	1.88914
Type I	evm.TU.Contig115.110	4.51	3.37	6.96	11.23	12.18	12.32	15.66	19.09	14.92	1.10845	1.90907	XP_022198763.1|8.3e-102|TPPP family protein CG45057 [Nilaparvata lugens]
Type I	evm.TU.Contig199.13	1.22	0.98	1.77	4.38	5.07	6.16	8.77	8.51	8.99	1.91079	2.70694	XP_022207643.1|3.7e-227|zinc finger protein 567-like [Nilaparvata lugens]
Type I	evm.TU.Contig42.44	18.79	23.37	30.1	51.53	49.3	45.35	81.07	92.25	76.27	1.01406	1.80796	XP_022185334.1|0.0e+00|translocation protein SEC63 homolog [Nilaparvata lugens]
Type I	evm.TU.Contig137.113	3.91	3.28	8.41	11.81	11.99	9.5	19.14	17.58	19.25	1.09226	1.88564	XP_022196379.1|2.8e-196|LOW QUALITY PROTEIN: transmembrane protein 185B-like [Nilaparvata lugens]
Type I	evm.TU.Contig325.19	2.33	2.54	5.05	12.1	10.31	9.56	18.94	18.69	16.71	1.70438	2.4951	XP_022197623.1|8.2e-282|dnaJ homolog subfamily C member 21-like isoform X1 [Nilaparvata lugens]
Type I	evm.TU.Contig294.14	2.68	5.02	8.22	10.31	11.97	10.15	18.16	17.67	19.13	1.03736	1.82305	XP_022184960.1|0.0e+00|general transcription factor IIH subunit 1 [Nilaparvata lugens]
Type I	evm.TU.Contig313.4	24.3	17.75	42.49	72.33	69.55	61.54	104.01	125.09	104.53	1.24607	2.02533	ADR73027.1|1.0e-269|carboxylesterase [Laodelphax striatella]
Type I	evm.TU.Contig175.27	1.08	0.38	2.1	6.78	6.73	5.53	10.58	9.04	12.2	2.44097	3.21776
Type I	evm.TU.Contig13.431	6.26	6.85	8.82	22.16	20.95	20.74	20.22	16	21.07	1.1986	1.96579	XP_014251278.1|2.4e-26|PREDICTED: RNA-binding protein Rsf1-like isoform X1 [Cimex lectularius]
Type I	evm.TU.Contig229.9	1.33	0.91	1.99	5.92	4.85	8.64	11.93	9.7	9.71	2.1523	2.91753	KDR16164.1|8.2e-37|Parafibromin [Zootermopsis nevadensis]
Type I	evm.TU.Contig112.5	2.46	3.12	6.65	10.3	8.27	7.89	13.16	13.95	14.95	1.13803	1.89946	XP_022191066.1|1.0e-305|nuclear RNA export factor 1 [Nilaparvata lugens]
Type I	evm.TU.Contig224.84	27.6	25.39	56.03	74.77	81.46	68.75	120.41	107.28	94.29	1.14269	1.90162	XP_022204862.1|4.2e-61|lipopolysaccharide-induced tumor necrosis factor-alpha factor-like [Nilaparvata lugens]
Type I	evm.TU.Contig25.204	13.31	11.37	25.23	66.58	60.07	55.63	95.72	105.35	95.85	1.86478	2.61176	XP_022197792.1|6.4e-154|leucine-rich repeat-containing protein 59-like [Nilaparvata lugens]
Type I	evm.TU.Contig342.13	27.37	21.95	39.37	147.78	142.52	109.08	192.59	196.81	206.11	2.10121	2.84768	XP_022204731.1|1.0e-276|dnaJ homolog subfamily C member 3-like [Nilaparvata lugens]
Type I	evm.TU.Contig974.8	1.87	2.15	3.71	5.51	4.95	5.26	10.78	8.84	9	1.24902	1.99414	XP_018914226.1|4.5e-160|PREDICTED: non-canonical poly(A) RNA polymerase PAPD5-like [Bemisia tabaci]
Type I	evm.TU.Contig78.178	20.86	18.11	37.14	57.61	49.36	46.81	86.81	86.93	82.08	1.05825	1.80152	XP_022191905.1|0.0e+00|myosin heavy chain 95F isoform X1 [Nilaparvata lugens]
Type I	evm.TU.Contig0.163	3.83	3.31	5.72	9.84	10.38	10.31	16.1	17.54	16.49	1.24978	1.9892	XP_017792479.1|4.7e-114|PREDICTED: piggyBac transposable element-derived protein 4-like, partial [Habropoda laboriosa]
Type I	evm.TU.Contig4.18	1.9	1.39	3.23	9.37	8.08	9.2	15.93	16.06	13.75	2.17004	2.90927	XP_022193959.1|2.4e-302|kinesin-like protein KIF3B [Nilaparvata lugens]
Type I	evm.TU.Contig168.18	17.64	12.27	39.39	71.07	65.58	58.32	83.15	71.68	79.71	1.12686	1.86469	XP_022191387.1|2.9e-263|uncharacterized protein LOC111049581 [Nilaparvata lugens]
Type I	evm.TU.Contig39.20	3.17	2.65	4.39	18.36	16.56	14.04	32.93	27.65	26.18	2.57506	3.30374	XP_022193166.1|4.7e-103|uncharacterized protein LOC111051050 isoform X2 [Nilaparvata lugens]
Type I	evm.TU.Contig974.19	1.58	1.41	4.17	10.85	10.5	10.06	21.67	16.1	15.5	2.26633	2.99226	XP_022190755.1|1.5e-198|cysteine-rich with EGF-like domain protein 2 isoform X1 [Nilaparvata lugens]
Type I	evm.TU.Contig283.23	6.9	3.96	8.11	20.17	17.24	14.67	31.51	20.42	26.92	1.33648	2.06211	XP_022200801.1|3.2e-46|dymeclin [Nilaparvata lugens]
Type I	evm.TU.Contig84.14	2.36	1.45	5.31	14.06	12.4	13.11	22.25	22.67	21.81	2.18056	2.90589	XP_022189994.1|0.0e+00|golgin subfamily A member 4 [Nilaparvata lugens]
Type I	evm.TU.Contig46.32	2.15	2.77	5.74	8.24	8.94	9.98	8.82	13.72	16.44	1.33035	2.05013	XP_022194945.1|2.8e-177|uncharacterized protein LOC111052537 [Nilaparvata lugens]
Type I	evm.TU.Contig18.211	1.36	1.4	4.23	6.96	5.59	5.53	10.27	9.32	10.03	1.4284	2.14708	XP_022195650.1|0.0e+00|uncharacterized protein LOC111053115 [Nilaparvata lugens]
Type I	evm.TU.Contig54.4	8	8.23	12.99	20.79	22.97	16.25	25.21	33.11	37.54	1.00641	1.72488	XP_022196557.1|5.2e-123|probable E3 ubiquitin-protein ligase HERC4 [Nilaparvata lugens]
Type I	evm.TU.Contig54.69	0.92	0.35	2	6.73	6.81	5.75	10.78	10.41	9.92	2.60163	3.31694	XP_013193097.1|1.2e-96|PREDICTED: uncharacterized protein LOC106136949 isoform X1 [Amyelois transitella]
Type I	evm.TU.Contig14.101	1.1	1.26	2.7	4.91	4.76	6.07	8.4	7.99	9.05	1.7123	2.42731	XP_022188143.1|0.0e+00|calcium-independent protein kinase C [Nilaparvata lugens]
Type I	evm.TU.Contig98.77	4.47	2.85	9.33	24.64	23.25	18.87	41.74	34.83	34.28	1.96807	2.68141	XP_022193144.1|6.5e-151|probable uridine-cytidine kinase isoform X1 [Nilaparvata lugens]
Type I	evm.TU.Contig157.8	2.99	1.36	2.89	5.29	5.98	4.69	10.75	8.66	8.52	1.52716	2.23937
Type I	evm.TU.Contig38.33_evm.TU.Contig38.32	1.82	5.07	5.07	7.16	9.18	10.09	7.01	12.97	22.36	1.11444	1.81799	XP_022200466.1|0.0e+00|E3 ubiquitin-protein ligase SHPRH-like [Nilaparvata lugens]
Type I	BGI_novel_G000510	1.85	1.1	2.49	7.49	4.89	7.87	10.33	10.8	11.07	1.89415	2.592
Type I	evm.TU.Contig15.39	1.56	6.15	4.85	8.91	9.35	9.73	10.44	10.12	12.27	1.06723	1.76387	XP_022196167.1|6.4e-305|RING finger protein 44-like [Nilaparvata lugens]
Type I	evm.TU.Contig20.114	1.3	1.17	2.55	7.17	6.8	6.87	13.34	9.08	11.02	2.08262	2.77597	XP_022207959.1|7.5e-110|zinc finger CCCH domain-containing protein 3 [Nilaparvata lugens]
Type I	BGI_novel_G000890	2.36	2.32	3.19	6.06	7.24	6.34	11.48	8.69	9.8	1.24902	1.93793
Type I	evm.TU.Contig752.5	1.25	1.17	3.59	6.6	4.39	4.18	8.67	6.82	8.51	1.40069	2.08767	XP_022201675.1|4.6e-203|transcription factor E2F3-like [Nilaparvata lugens]
Type I	evm.TU.Contig496.28	7.7	8.56	13.02	21.87	24.21	20.57	29.7	31.6	29.09	1.01961	1.69585	XP_022191744.1|1.3e-173|uncharacterized aarF domain-containing protein kinase 1 [Nilaparvata lugens]
Type I	evm.TU.Contig95.4	15.26	19.51	22	41.59	47.22	37.31	67.01	67.97	59.87	1.11441	1.78991	XP_022192999.1|6.4e-132|mortality factor 4-like protein 1 [Nilaparvata lugens]
Type I	evm.TU.Contig2.30	13.22	12.56	19.19	38.56	46.35	43.3	54.61	54.59	51.97	1.3005	1.9722	XP_022205689.1|7.7e-239|cyclin-L1-like [Nilaparvata lugens]
Type I	evm.TU.Contig31.81	2.37	3.3	6.11	9.76	9.68	8.71	14.87	15.2	17.54	1.35075	2.02079	XP_022204911.1|0.0e+00|vacuolar protein sorting-associated protein 13 [Nilaparvata lugens]
Type I	evm.TU.Contig55.35	20.15	14.85	18.25	33.74	32.69	44.32	59.7	62.17	51.93	1.04661	1.71357	XP_022192839.1|0.0e+00|putative ferric-chelate reductase 1 homolog [Nilaparvata lugens]
Type I	evm.TU.Contig66.33	5.14	3.9	10.21	18.78	19.6	15.94	30.01	27.15	27.09	1.50943	2.17571	XP_022198417.1|3.1e-270|uncharacterized protein LOC111055507 [Nilaparvata lugens]
Type I	evm.TU.Contig168.94	1.6	2.38	5.6	10.77	8.7	9.2	12.92	10.39	13.46	1.43184	2.09748	XP_022203674.1|4.5e-59|uncharacterized protein LOC111060321 [Nilaparvata lugens]
Type I	evm.TU.Contig13.338	34.97	36.66	59.63	104.17	88.25	94.86	150.02	121.61	136.93	1.146	1.81069	XP_022196981.1|2.2e-108|ras-related protein Rab-10 isoform X1 [Nilaparvata lugens]
Type I	evm.TU.Contig203.10	1.62	2.39	3.59	5.62	5.84	6.25	8.73	8.78	10.18	1.23656	1.89766	XP_022201546.1|6.5e-234|uncharacterized protein LOC111058338 [Nilaparvata lugens]
Type I	evm.TU.Contig152.12	2.95	3.52	4.49	8.58	8.94	10.62	15.42	13.12	15.52	1.34968	2.00934	XP_022190123.1|0.0e+00|ESF1 homolog [Nilaparvata lugens]
Type I	evm.TU.Contig456.16	1.69	1.46	3.78	7.2	9.15	7.2	13.21	10.98	11.53	1.74972	2.40904	XP_022199017.1|3.5e-133|methyltransferase-like protein 6 [Nilaparvata lugens]
Type I	evm.TU.Contig175.62	1.5	2.6	3.85	9.55	8.63	8.72	14.37	12.92	13.68	1.73605	2.39057	XP_022193779.1|1.1e-186|transmembrane protein 68-like isoform X1 [Nilaparvata lugens]
Type I	evm.TU.Contig85.37	3.44	3.88	6.62	11.26	12.67	12.44	18.63	18.79	19.05	1.39815	2.04824	XP_022184661.1|0.0e+00|RNA-binding protein 28 [Nilaparvata lugens]
Type I	evm.TU.Contig25.45	25.24	22.36	32.24	100.97	112.17	83.69	127.57	162.47	139.21	1.77623	2.42027	XP_012255514.1|4.1e-166|GDP-mannose 4,6 dehydratase [Athalia rosae]
Type I	evm.TU.Contig238.30	2.12	2.96	5.02	5.89	6.98	7.59	9.03	12.38	12.84	1.02401	1.66775	XP_022193296.1|9.4e-283|dynein assembly factor 5, axonemal [Nilaparvata lugens]
Type I	evm.TU.Contig13.270	4.68	4.55	6.33	12.07	14.09	11.48	17.85	20.16	18.36	1.25037	1.89098	XP_022184116.1|4.9e-255|FAD synthase-like [Nilaparvata lugens]
Type I	evm.TU.Contig266.48	3.02	1.8	2.28	4.79	5	5.66	7.51	7.48	8.58	1.086	1.72645	XP_022193460.1|6.9e-141|leucine-rich repeat protein 1 [Nilaparvata lugens]
Type I	evm.TU.Contig1.18	2.47	2.01	3.8	8.51	7.26	7.98	10.62	12.74	12.44	1.50014	2.13909	XP_022192609.1|3.3e-183|ketosamine-3-kinase-like [Nilaparvata lugens]
Type I	evm.TU.Contig78.110	7.71	8.07	13.7	20.8	23.7	20.26	30.66	33.98	33.89	1.13356	1.76862	XP_012251602.1|3.6e-144|protein Peter pan [Athalia rosae]
Type I	evm.TU.Contig168.112	4.87	4.91	9.05	13.48	11.93	13.8	18.82	18.14	22.97	1.06538	1.69816	XP_022190509.1|9.9e-203|something about silencing protein 10 [Nilaparvata lugens]
Type I	evm.TU.Contig78.112	1.13	1.41	2.74	6.99	6.95	6.89	10.25	11.49	10.42	2.01474	2.6475	XP_022195129.1|0.0e+00|uncharacterized protein LOC111052687 [Nilaparvata lugens]
Type I	evm.TU.Contig192.92	5.03	4.37	7.77	18.39	17.73	19.1	31.43	27.54	25.49	1.69662	2.32839	XP_022199957.1|0.0e+00|molybdenum cofactor sulfurase 3-like [Nilaparvata lugens]
Type I	evm.TU.Contig0.120	4.58	3.96	6.98	13.38	14.43	12.92	17.6	22.01	22.52	1.39676	2.02712	XP_022206821.1|7.2e-262|nucleolar protein 8-like [Nilaparvata lugens]
Type I	evm.TU.Contig1378.4	1.76	1.76	5.09	11.24	8.45	7.53	14.92	13.41	12.66	1.6821	2.30961	XP_022185007.1|4.4e-242|apoptosis inhibitor 5 isoform X1 [Nilaparvata lugens]
Type I	evm.TU.Contig137.5	1.39	0.4	3.87	7.65	4.89	5.25	8.6	9.42	8.51	1.68484	2.31127	XP_022198738.1|6.1e-177|partitioning defective protein 6 [Nilaparvata lugens]
Type I	evm.TU.Contig26.136	248.98	192.44	363.62	754.88	789.85	688.29	1131.64	1153.87	1082.5	1.46879	2.09294	ANJ04677.1|2.1e-277|protein disulfide-isomerase [Nilaparvata lugens]
Type I	evm.TU.Contig36.39	1.26	1.27	3.9	4.77	5.57	4.87	8.48	8.68	7.64	1.51731	2.14082	XP_022189328.1|0.0e+00|lysine-specific demethylase lid [Nilaparvata lugens]
Type I	evm.TU.Contig30161.1	5.12	3.67	9.98	10.72	14.47	14.8	17.52	23.41	17.73	1.06759	1.68957	XP_022204727.1|1.7e-123|coiled-coil domain-containing protein 63-like [Nilaparvata lugens]
Type I	evm.TU.Contig974.6	4.46	4.58	7.8	16.88	16.54	14.37	26.16	24.18	22.73	1.58663	2.20699	XP_022187100.1|1.0e-252|uncharacterized protein LOC111045931 [Nilaparvata lugens]
Type I	evm.TU.Contig479.15	5.17	3.8	5.9	15.51	14.56	13.55	21.87	22.8	21.53	1.55101	2.1711	XP_022205345.1|1.2e-275|uncharacterized protein LOC111061958 [Nilaparvata lugens]
Type I	evm.TU.Contig112.15	20.45	21.79	36.64	67.5	75.09	67.63	103.13	115.09	93.29	1.39572	2.01219	XP_022195271.1|2.9e-177|nuclear migration protein nudC [Nilaparvata lugens]
Type I	evm.TU.Contig47.5	5.55	6.29	11.86	17.93	15.18	14.91	23.85	20.89	23.34	1.04435	1.66038	XP_022199135.1|2.1e-86|SH3 domain-binding glutamic acid-rich protein homolog [Nilaparvata lugens]
Type I	evm.TU.Contig54.5	7.1	11.2	14.65	27.57	28.74	24.67	36.3	39.69	46.73	1.29992	1.91444	XP_022196557.1|0.0e+00|probable E3 ubiquitin-protein ligase HERC4 [Nilaparvata lugens]
Type I	evm.TU.Contig202.6	7.55	4.78	16.84	27.32	26.79	23.83	42.28	39.26	33.91	1.42917	2.04276	XP_022204639.1|1.8e-201|MAP kinase-activated protein kinase 2 [Nilaparvata lugens]
Type I	evm.TU.Contig78.73	1.4	1.48	3.71	6.47	7.15	6.9	8.33	10.61	13.06	1.68921	2.29985	XP_022202002.1|4.7e-229|uncharacterized protein LOC111058745 isoform X1 [Nilaparvata lugens]
Type I	evm.TU.Contig930.8	2.02	1.89	6.06	11.01	12.42	11.66	22.59	17.22	16.69	1.94408	2.55399	XP_022197156.1|3.4e-305|uncharacterized protein LOC111054425 [Nilaparvata lugens]
Type I	evm.TU.Contig1.5	12.43	13.05	22.51	39.49	39.17	38.79	56.26	58.08	63.13	1.3057	1.91514	XP_014240577.1|7.9e-280|PREDICTED: pre-rRNA processing protein FTSJ3 [Cimex lectularius]
Type I	evm.TU.Contig838.6	8.81	6.76	8.62	43.88	33.72	28.76	31.18	28.72	27.06	1.24612	1.85478	XP_022185443.1|3.6e-165|tribbles homolog 2 [Nilaparvata lugens]
Type I	evm.TU.Contig80.50	4.28	3.73	6.38	10.06	10.89	11.02	15.26	16.19	16.96	1.16832	1.77609	XP_022198135.1|0.0e+00|probable ATP-dependent RNA helicase kurz [Nilaparvata lugens]
Type I	evm.TU.Contig47.46	2.34	2.02	4.11	6.17	6.02	6.69	8.99	9.19	10.89	1.18926	1.79297	XP_022195432.1|1.5e-223|uncharacterized protein LOC111052924 isoform X2 [Nilaparvata lugens]
Type I	evm.TU.Contig98.20	1.5	0	2.72	6.9	8.1	5.72	8.68	9.93	9.13	2.16144	2.76458	XP_022205810.1|9.1e-38|zinc finger protein 208-like [Nilaparvata lugens]
Type I	evm.TU.Contig79.50	6.86	6.24	8.86	17.36	15.54	18.49	23.66	28.13	25.6	1.27028	1.87294	XP_022184813.1|1.5e-164|exosome component 10 [Nilaparvata lugens]
Type I	evm.TU.Contig18.227	6.35	8.63	9.78	17.21	17.22	15.23	22.18	21.38	22.74	1.18031	1.77992	XP_022189827.1|0.0e+00|LOW QUALITY PROTEIN: phosphatidylinositol 4-kinase beta [Nilaparvata lugens]
Type I	evm.TU.Contig248.56	3.46	3.86	9.05	16.23	15.03	15.04	23.92	25.75	23.33	1.58345	2.18163	XP_022198803.1|0.0e+00|WASH complex subunit 2-like isoform X3 [Nilaparvata lugens]
Type I	evm.TU.Contig262.61	10.99	6.84	14.31	24.31	20.18	21.82	34.79	32.26	31.2	1.03509	1.6326	XP_021929706.1|5.4e-212|alpha-1,6-mannosyl-glycoprotein 2-beta-N-acetylglucosaminyltransferase, partial [Zootermopsis nevadensis]
Type I	evm.TU.Contig170.43	13.84	8.21	13.81	85.65	104.42	81.9	115.52	121.06	95.25	2.48946	3.08626	XP_022200031.1|3.6e-70|uncharacterized protein LOC111056927 [Nilaparvata lugens]
Type I	evm.TU.Contig29572.1	3.83	2.62	5.05	8.39	9	9	13.44	12.5	13.13	1.19432	1.7901	XP_022205309.1|1.3e-228|glomulin [Nilaparvata lugens]
Type I	evm.TU.Contig137.26	24.88	18.04	34.36	54.74	53.23	51.11	81.7	75.79	76.75	1.02981	1.62479	XP_022187862.1|9.7e-94|ubiquitin-conjugating enzyme E2 G1 [Nilaparvata lugens]
Type I	evm.TU.Contig18.1	2.37	2.16	4.38	9.33	7.39	7.29	10.54	8.82	10.17	1.3087	1.90205	XP_022189790.1|1.5e-239|stress-activated protein kinase JNK-like [Nilaparvata lugens]
Type I	evm.TU.Contig65.30	21.17	15.21	25.74	41.29	45.91	50.71	77.65	62.41	65.4	1.15341	1.74578	XP_022191770.1|0.0e+00|protein SDA1 homolog [Nilaparvata lugens]
Type I	evm.TU.Contig70.5	5.6	5.53	9.05	17.73	13.86	14.77	22.81	22.37	23.31	1.19608	1.78702	XP_022184300.1|9.4e-241|protein shuttle craft [Nilaparvata lugens]
Type I	evm.TU.Contig30.229	16.47	10.9	25.56	60.11	66.19	52.76	99.2	77.8	80.65	1.72542	2.31484	XP_022188811.1|4.7e-148|DNA damage-regulated autophagy modulator protein 2-like [Nilaparvata lugens]
Type I	evm.TU.Contig113.20	2.6	2.26	4.47	8.12	9.04	7.46	11.74	11.25	12.82	1.40555	1.98954	XP_022190654.1|0.0e+00|uncharacterized protein LOC111048979 isoform X1 [Nilaparvata lugens]
Type I	evm.TU.Contig649.26	2.51	2.63	4.02	8.2	6.43	6.17	11.13	10.22	9.74	1.27564	1.85908	XP_014286027.1|5.7e-299|PREDICTED: exportin-4-like [Halyomorpha halys]
Type I	evm.TU.Contig498.29	36.74	32.83	36.2	79.95	67.62	74.74	133.92	114.37	103.4	1.22989	1.81308	XP_022188005.1|4.4e-98|uncharacterized protein LOC111046698 [Nilaparvata lugens]
Type I	evm.TU.Contig118.4	8.38	4.88	14.43	25.55	23.56	21.25	36.98	33.99	33.73	1.38404	1.96654	XP_022185819.1|1.2e-126|guanine nucleotide-binding protein G(q) subunit alpha isoform X2 [Nilaparvata lugens]
Type I	evm.TU.Contig1355.2	2.34	1.71	3.6	10.14	11.18	11.07	16.23	17.72	11.9	2.03876	2.62108	XP_022198431.1|5.4e-119|glutathione-specific gamma-glutamylcyclotransferase 1 [Nilaparvata lugens]
Type I	evm.TU.Contig21.63	70.74	47.98	101.03	160.55	164.92	166.34	255.06	229.92	233.59	1.1583	1.73852	XP_022184620.1|2.5e-250|eukaryotic peptide chain release factor subunit 1 isoform X1 [Nilaparvata lugens]
Type I	evm.TU.Contig68.60	3.36	0.37	2.76	8.94	9.6	5.76	10.74	12.4	11.26	1.85278	2.43208	KMQ97430.1|6.7e-13|hypothetical protein RF55_2237 [Lasius niger]
Type I	evm.TU.Contig175.68	6.25	3.51	9.9	15.2	14.55	13.26	22.76	24.74	20.87	1.20174	1.78097	XP_022198044.1|0.0e+00|sarcolemmal membrane-associated protein [Nilaparvata lugens]
Type I	evm.TU.Contig486.3	5.03	2.49	3.01	5.73	8.89	7.03	9.99	7.32	10.46	1.00633	1.58285	XP_022192325.1|5.4e-121|tetraspanin-31 [Nilaparvata lugens]
Type I	evm.TU.Contig156.8	1993.94	1737.49	2324.62	4626.25	5273.21	3892.18	6351.92	5447.14	5794.73	1.05574	1.632	XP_022194237.1|1.2e-85|uncharacterized protein LOC111051951 [Nilaparvata lugens]
Type I	evm.TU.Contig61.7	2.35	1.86	4.7	6.46	6.2	5.67	9.18	9.4	8.41	1.07092	1.64712	XP_022186171.1|0.0e+00|zinc finger protein 43-like isoform X2 [Nilaparvata lugens]
Type I	evm.TU.Contig202.57	2.69	1.58	5.14	9.47	8.63	8.5	14.79	12.67	14.85	1.79317	2.36695	XP_022187702.1|0.0e+00|tetratricopeptide repeat protein 39B-like [Nilaparvata lugens]
Type I	evm.TU.Contig5.1	2.58	1.92	8.91	22.1	18.38	16.36	30.69	26.02	25.99	2.13409	2.70288	XP_022185648.1|1.1e-248|uncharacterized protein LOC111044736 isoform X1 [Nilaparvata lugens]
Type I	evm.TU.Contig731.21	6.47	6.83	8.81	14.31	14.83	16.85	21.45	19.3	23.45	1.00176	1.56868	XP_022200101.1|1.2e-169|arfaptin-2 [Nilaparvata lugens]
Type I	evm.TU.Contig47.21	26.21	19.99	28.19	53.36	58.92	50.81	76.51	81.81	77.4	1.10983	1.67516	XP_022187455.1|3.2e-240|putative ATPase N2B [Nilaparvata lugens]
Type I	evm.TU.Contig18.280	6.85	8.69	11.93	19.04	18.86	18.29	26.06	28.76	27.76	1.04482	1.60906	XP_022190831.1|0.0e+00|protein RRP5 homolog [Nilaparvata lugens]
Type I	evm.TU.Contig21.14	2.05	1.43	2.94	7.3	9.02	8.04	11.86	11.56	11.23	1.84537	2.40606	XP_022199113.1|1.3e-142|selenocysteine insertion sequence-binding protein 2 [Nilaparvata lugens]
Type I	evm.TU.Contig20.18	0.92	0.78	2.6	5.83	5.54	5.34	7.4	8.14	8.96	2.01434	2.57214	XP_022201645.1|1.3e-114|uncharacterized protein LOC111058423 [Nilaparvata lugens]
Type I	evm.TU.Contig64.133	4.8	3.62	6.54	14.77	14.54	12.41	22.63	19.14	18.24	1.47368	2.02962	XP_022194291.1|6.8e-239|uncharacterized protein LOC111052000 [Nilaparvata lugens]
Type I	evm.TU.Contig266.40	2.97	4.05	6.07	10.91	12.05	10.43	11.92	15.8	17.32	1.27234	1.82797	XP_022193509.1|6.5e-132|crossover junction endonuclease MUS81 isoform X2 [Nilaparvata lugens]
Type I	evm.TU.Contig21.103	2.01	3.37	4.11	10.75	9.43	9.7	12.23	10.27	12.9	1.52506	2.08024	XP_022200073.1|1.5e-115|synaptosomal-associated protein 25 isoform X1 [Nilaparvata lugens]
Type I	evm.TU.Contig1.117	2.18	1.92	3.62	7.22	5.66	5.44	8.72	7.09	10.9	1.22467	1.77915	XP_022196535.1|4.0e-159|syntaxin-1A isoform X1 [Nilaparvata lugens]
Type I	evm.TU.Contig489.27	11.52	7.09	14.49	30.05	29.57	28.27	44.8	38.72	36.94	1.34819	1.90142	XP_022189002.1|7.6e-289|sorting nexin lst-4-like [Nilaparvata lugens]
Type I	evm.TU.Contig13.10	2.65	2.9	6.13	9.14	7.67	6.69	13.46	8.49	11.92	1.01971	1.57293	AIN44118.1|9.1e-308|ATP-binding cassette sub-family G member 1-like protein [Laodelphax striatella]
Type I	evm.TU.Contig25.170	2.09	2.1	4.26	7.1	5.92	6.87	9.97	8.98	9.95	1.25953	1.81135	XP_020774187.1|4.6e-116|DNA transposase THAP9 [Boleophthalmus pectinirostris]
Type I	evm.TU.Contig681.2	7.78	6.21	14.63	19.34	20.68	19.31	31.99	26.79	28.15	1.10267	1.65417	XP_022205465.1|2.3e-261|NAD-dependent protein deacetylase sirtuin-1 [Nilaparvata lugens]
Type I	evm.TU.Contig0.242	2.22	1.55	2.64	5.62	5.84	6.76	8.01	10.43	9.37	1.57944	2.12992	XP_022184476.1|0.0e+00|S1 RNA-binding domain-containing protein 1 isoform X1 [Nilaparvata lugens]
Type I	evm.TU.Contig32.130	1.22	1.49	3.85	6.64	7.75	6.64	9.31	10.35	10.8	1.72272	2.27073	XP_022198441.1|0.0e+00|uncharacterized protein LOC111055535 [Nilaparvata lugens]
Type I	evm.TU.Contig554.20	2.49	3.4	6.73	8.25	8.38	7.25	12.99	11.53	11.66	1.00436	1.55002	XP_014243514.1|0.0e+00|PREDICTED: inositol 1,4,5-trisphosphate receptor isoform X1 [Cimex lectularius]
Type I	evm.TU.Contig58.173	4.26	4.49	9.72	17.92	16.72	16.78	28.02	23.26	25.36	1.51542	2.06067	XP_022192011.1|0.0e+00|nuclear receptor coactivator 6-like, partial [Nilaparvata lugens]
Type I	evm.TU.Contig8.262	2.29	2.08	3.16	21.28	34.79	20.1	37.39	39.94	30.32	3.26925	3.81409	AGN52800.1|3.2e-289|cytochrome P450, partial [Laodelphax striatella]
Type I	evm.TU.Contig33.26	6.31	7.32	11.79	15.64	15.66	14.96	26.61	20.92	22.99	1.07332	1.61802	XP_022192105.1|0.0e+00|piezo-type mechanosensitive ion channel component isoform X2 [Nilaparvata lugens]
Type I	evm.TU.Contig2.67	3.21	2.95	5.03	7.48	7.97	7.91	11.5	9.84	12.17	1.01885	1.56286	XP_022197860.1|7.8e-214|uncharacterized protein LOC111055024 isoform X1 [Nilaparvata lugens]
Type I	evm.TU.Contig489.8	11.5	6.73	16.68	27.78	28.68	24.08	42.34	38.21	33.14	1.20067	1.74052	XP_022185692.1|1.3e-234|ceramide glucosyltransferase isoform X1 [Nilaparvata lugens]
Type I	evm.TU.Contig338.2	125.13	114.44	166.12	305.79	290.8	281.41	441.04	408.8	375.49	1.14028	1.67964	XP_022201576.1|7.6e-175|leukocyte elastase inhibitor-like isoform X4 [Nilaparvata lugens]
Type I	evm.TU.Contig123.120	5.22	6.23	8.02	14.19	12.25	13.69	19.98	18.71	18.46	1.03239	1.57001	XP_022185155.1|3.0e-132|syntaxin PEP12 [Nilaparvata lugens]
Type I	evm.TU.Contig4038.2	4.36	4.27	5.92	16.64	15.17	15.24	22.78	22.18	19.54	1.62876	2.16562	XP_022185945.1|3.6e-86|transmembrane protein 245 [Nilaparvata lugens]
Type I	evm.TU.Contig22992.1	9.05	5.27	8.55	27.02	16.51	18.03	20.25	33.91	24.54	1.25631	1.7919	XP_022186263.1|2.7e-56|uncharacterized protein LOC111045140 isoform X15 [Nilaparvata lugens]
Type I	evm.TU.Contig115.112	3.47	2.3	3.63	7.36	5.94	6.17	9.37	8.24	9.32	1.01262	1.54773	XP_022185943.1|6.9e-80|snRNA-activating protein complex subunit 3-like isoform X1 [Nilaparvata lugens]
Type I	evm.TU.Contig61.19	0.52	3.7	4.96	8.48	7.05	9.54	12.23	9.67	15.43	1.41894	1.95405	XP_022200213.1|0.0e+00|major facilitator superfamily domain-containing protein 6-like [Nilaparvata lugens]
Type I	evm.TU.Contig45.130	1.73	1.85	4.19	9.42	7.9	8.21	13.56	11.85	10.89	1.71955	2.25466	XP_022192497.1|0.0e+00|uncharacterized protein LOC111050470 [Nilaparvata lugens]
Type I	evm.TU.Contig216.5	11.21	8.13	17.99	23.6	25.24	24.84	37.62	35.55	32.44	1.00341	1.53823	XP_022201807.1|0.0e+00|presequence protease, mitochondrial [Nilaparvata lugens]
Type I	evm.TU.Contig157.13	3.13	3.93	4.42	8.99	9.18	11.71	15.42	11.87	13.1	1.17533	1.70924	XP_022202293.1|0.0e+00|probable serine/threonine-protein kinase kinX [Nilaparvata lugens]
Type I	evm.TU.Contig0.6	22.35	16.44	34.3	42.91	50.02	45.49	68.3	56.47	64.93	1.04062	1.57386	XP_022191882.1|1.6e-153|F-actin-capping protein subunit beta [Nilaparvata lugens]
Type I	evm.TU.Contig338.16	269.6	263.47	338.23	930.42	1050.71	756.29	1256.03	1367.09	1238.38	1.63044	2.16053	XP_022189627.1|2.5e-250|protein disulfide-isomerase A6 homolog [Nilaparvata lugens]
Type I	evm.TU.Contig431.13	2.96	1.94	3.57	7.05	7.37	8.95	11.36	9.34	12.96	1.45614	1.986	XP_022186746.1|2.5e-146|LOW QUALITY PROTEIN: zinc finger protein Xfin-like [Nilaparvata lugens]
Type I	evm.TU.Contig20.191	4.08	3.88	7.02	11.7	11.64	10.28	15.78	13.84	13.82	1.39136	1.91938	XP_022191828.1|0.0e+00|G-protein-signaling modulator 2 [Nilaparvata lugens]
Type I	evm.TU.Contig123.122	2.1	1.86	3.21	6.03	5.69	6.29	8.6	8.87	8.26	1.41634	1.94408	XP_022207895.1|0.0e+00|rho GTPase-activating protein 190 isoform X1 [Nilaparvata lugens]
Type I	evm.TU.Contig255.47	1.36	1.83	3.36	9.24	8.76	8.59	14.1	10.78	12.92	2.03739	2.56469	XP_019211230.1|3.0e-31|PREDICTED: mucin-2-like [Oreochromis niloticus]
Type I	evm.TU.Contig794.9	3.08	2.51	4.18	10	11.69	10.39	12.16	11.94	14.03	1.50426	2.02963	XP_022193002.1|1.8e-169|protein lunapark [Nilaparvata lugens]
Type I	evm.TU.Contig0.224	1.85	2	4.61	10.27	9.47	8.51	14.44	13	12.84	1.7769	2.30159	XP_022197026.1|0.0e+00|uncharacterized protein LOC111054326 [Nilaparvata lugens]
Type I	evm.TU.Contig25.193	13.7	10.91	20.08	59.92	49.79	55.77	75.4	69.61	75.86	1.86314	2.38719	XP_012340197.1|2.2e-231|PREDICTED: UDP-glucose 6-dehydrogenase [Apis florea]
Type I	evm.TU.Contig293.22	5.81	3.63	11.03	13.82	20.5	11.34	20.66	13.39	13.99	1.13461	1.65602	XP_011678010.1|7.3e-19|PREDICTED: protein odd-skipped-related 2 isoform X2 [Strongylocentrotus purpuratus]
Type I	evm.TU.Contig656.7	3.11	3.16	6.83	19.84	17.53	15.69	27.34	22.43	24.21	1.86684	2.38811	XP_022189960.1|3.9e-263|LOW QUALITY PROTEIN: leukocyte receptor cluster member 8 homolog [Nilaparvata lugens]
Type I	evm.TU.Contig175.8	14.23	6.2	19.97	46.92	46.23	40.61	56.78	55.03	53.03	1.58913	2.10709	XP_014283261.1|3.6e-167|PREDICTED: alpha-1,3-mannosyl-glycoprotein 2-beta-N-acetylglucosaminyltransferase [Halyomorpha halys]
Type I	evm.TU.Contig18.48	44.69	35.15	64.82	157.61	169.98	175	247.62	191.21	216.78	1.81541	2.33128	XP_022201852.1|2.0e-144|persulfide dioxygenase ETHE1, mitochondrial-like [Nilaparvata lugens]
Type I	evm.TU.Contig202.37	3.98	2.66	4.79	10.37	9.02	8.54	13.96	13.45	13.84	1.55849	2.07367	XP_022200620.1|8.2e-154|methionine aminopeptidase 1D, mitochondrial-like isoform X2 [Nilaparvata lugens]
Type I	evm.TU.Contig47.13	28.87	33.17	51.63	222.81	231.3	162.86	268.2	293.71	257.75	2.43872	2.95342	APA33857.1|0.0e+00|seminal fluid protein [Nilaparvata lugens]
Type I	evm.TU.Contig92.86	21.78	11.53	28.1	49.3	46.02	42.65	60.72	64.59	64.8	1.14303	1.65754	XP_022198009.1|8.7e-170|actin-related protein 2/3 complex subunit 2 [Nilaparvata lugens]
Type I	evm.TU.Contig21.73	11.98	16.84	28.14	43.35	36.91	33.8	55.33	49.68	51.85	1.34531	1.85775	XP_018915173.1|5.5e-253|PREDICTED: serine/threonine-protein phosphatase 2A 56 kDa regulatory subunit gamma isoform-like isoform X2 [Bemisia tabaci]
Type I	evm.TU.Contig202.14	16.08	12.65	20.67	33.15	33.21	36.13	53.37	45.96	44.58	1.05245	1.56389	XP_022204720.1|9.4e-278|uncharacterized protein LOC111061334 [Nilaparvata lugens]
Type I	evm.TU.Contig3189.1	1.98	2.08	3.4	7.4	7.33	7.18	9.58	10.01	11.43	1.59261	2.10129	XP_022196034.1|0.0e+00|uncharacterized protein LOC111053444 [Nilaparvata lugens]
Type I	evm.TU.Contig18.281	11.35	8.7	19.8	32.85	28.43	21.93	41.94	43.37	42.96	1.36938	1.87774	XP_022190832.1|6.4e-274|equilibrative nucleoside transporter 2 isoform X1 [Nilaparvata lugens]
Type I	evm.TU.Contig8.28	3.41	2.48	3.73	7.51	7.13	6.87	9.66	10.75	9.82	1.15885	1.66711	XP_022197801.1|4.8e-251|transcription factor TFIIIB component B''-like [Nilaparvata lugens]
Type I	evm.TU.Contig141.45	8.28	6.63	14.59	22.26	21.16	19.63	30.55	27.02	31.18	1.11993	1.6251	XP_022188704.1|0.0e+00|uncharacterized protein LOC111047290, partial [Nilaparvata lugens]
Type I	evm.TU.Contig327.16	5.43	5.28	8.42	15.97	17.62	16.64	21.72	18.88	16.61	1.01135	1.51494	XP_022189519.1|2.4e-206|transmembrane protein 104 homolog [Nilaparvata lugens]
Type I	evm.TU.Contig328.7	3.54	2.94	4.91	10.12	10.86	10.62	15.09	14.87	14.39	1.48268	1.98596	XP_022190203.1|0.0e+00|WD repeat-containing protein 6-like [Nilaparvata lugens]
Type I	evm.TU.Contig3269.2	2.77	2.06	4.03	8.6	6.73	8.18	10.19	11.01	11.76	1.42193	1.92307	XP_022188686.1|2.3e-79|putative uncharacterized protein DDB_G0277255 isoform X1 [Nilaparvata lugens]
Type I	evm.TU.Contig490.9	6.89	5.56	12.49	24.56	26.21	25.62	37.35	33.51	36.55	1.6457	2.14597	AIO05327.1|0.0e+00|ATP-binding cassette transporter sub-family C member 4 isoform 3 [Laodelphax striatella]
Type I	evm.TU.Contig627.9	2.94	2.17	4.62	7.79	8.05	7.99	11.47	9.7	11.4	1.27164	1.77156	XP_022199831.1|0.0e+00|ubiquitin-like modifier-activating enzyme ATG7 [Nilaparvata lugens]
Type I	BGI_novel_G000855	0.96	0.51	1.68	7.66	6.27	7.29	11.36	9.86	8.53	2.79334	3.29298
Type I	evm.TU.Contig113.54	1.34	1.02	0.94	1.38	1.9	4.45	8.91	5.64	7.84	1.20451	2.74816	AIW80004.1|8.9e-295|cytochrome P450 CYP4DE1 [Nilaparvata lugens]
Type I	evm.TU.Contig385.12	5.88	3.17	7.97	11.7	13.08	10.76	15.89	17.35	16.17	1.07254	1.57145	XP_022185087.1|0.0e+00|ankyrin repeat and zinc finger domain-containing protein 1-like [Nilaparvata lugens]
Type I	evm.TU.Contig92.100	9.56	10.95	11.72	27.62	27.89	31.18	34.02	31.54	30.18	1.46747	1.96629	XP_022195466.1|2.1e-245|serine/arginine repetitive matrix protein 2-like isoform X1 [Nilaparvata lugens]
Type I	evm.TU.Contig697.3	7.07	3.65	9.34	17.02	16.97	14.07	26.23	17.5	21.2	1.22743	1.72052	XP_022194762.1|5.5e-136|upstream stimulatory factor 1-like isoform X2 [Nilaparvata lugens]
Type I	evm.TU.Contig489.43	11.4	7.1	20.44	37.08	36.22	36.37	51.64	43.44	39.77	1.32165	1.81343	XP_018907063.1|6.7e-116|PREDICTED: adapter molecule Crk [Bemisia tabaci]
Type I	evm.TU.Contig250.22	6.49	7.46	11.73	20.81	19.2	18.83	22.05	30.04	28.07	1.17434	1.66594	XP_022191984.1|2.6e-194|cyclin-Y-like [Nilaparvata lugens]
Type I	evm.TU.Contig377.53	9.62	9.05	13.13	28.34	28.45	26.55	32.55	28.72	28.3	1.10186	1.587	XP_014262064.1|6.0e-278|PREDICTED: serine/threonine-protein phosphatase 2B catalytic subunit 3-like isoform X2 [Cimex lectularius]
Type I	evm.TU.Contig167.31	1.35	1.28	2.73	6.1	6.32	5.94	8.97	7.92	8.45	1.77705	2.26218	XP_015674799.1|2.2e-29|PREDICTED: dentin sialophosphoprotein [Protobothrops mucrosquamatus]
Type I	evm.TU.Contig58.159	15.47	11.48	27.18	36.83	40.07	39.82	47.89	46.11	48.46	1.14609	1.63093	XP_022185124.1|2.9e-109|uncharacterized protein LOC111044328 [Nilaparvata lugens]
Type I	evm.TU.Contig21.129	6.28	8.37	10.74	18.37	18.61	19.11	24.46	24.17	28.17	1.1253	1.60993	XP_022197323.1|1.8e-165|nuclear speckle splicing regulatory protein 1 [Nilaparvata lugens]
Type I	evm.TU.Contig5.11	8.08	8.05	14.5	24.32	21.15	21.42	30.71	30	25.44	1.01287	1.49612	XP_022204879.1|2.4e-181|transcription elongation factor B polypeptide 3-like [Nilaparvata lugens]
Type I	evm.TU.Contig0.296	2.32	2.36	4.95	11.68	9.05	9.9	13.53	12.03	13.35	1.67296	2.15586	XP_022188980.1|2.2e-168|geranylgeranyl pyrophosphate synthase [Nilaparvata lugens]
Type I	evm.TU.Contig175.102	2.71	2.52	5.99	11.1	11.14	11.68	18.93	15.3	15.6	1.64539	2.12791	XP_021926178.1|0.0e+00|LOW QUALITY PROTEIN: protein son of sevenless-like [Zootermopsis nevadensis]
Type I	evm.TU.Contig277.1	4.44	0.32	0.36	8.49	4.85	5.33	4.2	7.21	11.75	1.61861	2.09973
Type I	evm.TU.Contig79.149	1.88	1.91	4.6	7.63	8.68	8.79	11.89	11.38	12.58	1.65276	2.13302	XP_022206020.1|1.2e-148|uncharacterized protein LOC111062637 [Nilaparvata lugens]
Type I	evm.TU.Contig1587.1	1.32	2.01	3	7.43	6.4	5.51	9.69	7.92	8.73	1.60267	2.0827	XP_022192816.1|7.6e-65|tRNA methyltransferase 10 homolog A [Nilaparvata lugens]
Type I	evm.TU.Contig8.183	2.02	3.52	6.63	8.06	9.99	10.24	13.64	12.66	11.85	1.21285	1.69208	XP_022190534.1|4.8e-150|mucosa-associated lymphoid tissue lymphoma translocation protein 1-like [Nilaparvata lugens]
Type I	evm.TU.Contig192.38	85.37	48.23	82.23	237.98	259.8	251.9	291.71	284.02	284.77	1.85759	2.33281	XP_022195545.1|3.3e-267|RNA-binding protein 39-like [Nilaparvata lugens]
Type I	evm.TU.Contig739.36	15.02	6.85	19.13	36.61	35	38.24	48.98	54.16	42.63	1.34235	1.81321	XP_022185087.1|8.8e-102|ankyrin repeat and zinc finger domain-containing protein 1-like [Nilaparvata lugens]
Type I	evm.TU.Contig253.3	4.19	3.68	6.63	10.68	12.99	11.49	16.09	17.38	12.24	1.21541	1.68615	XP_022188674.1|3.9e-113|ADP-ribosylation factor-related protein 1 [Nilaparvata lugens]
Type I	evm.TU.Contig215.7	2.26	2.78	5.5	13.04	12.9	14.06	17.66	19.23	18.04	1.94227	2.41184	XP_022192209.1|0.0e+00|GRIP and coiled-coil domain-containing protein 2 [Nilaparvata lugens]
Type I	evm.TU.Contig113.84	2.7	2.81	5.78	10.72	10.42	10.19	13.07	14.02	14.2	1.45421	1.92374	XP_022195013.1|0.0e+00|rho-associated protein kinase 1 isoform X3 [Nilaparvata lugens]
Type I	evm.TU.Contig14.118	1.19	1.56	2.31	6.99	7.09	6.97	9.79	10.07	9.19	2.0892	2.55605	XP_022201956.1|0.0e+00|DNA-dependent protein kinase catalytic subunit-like [Nilaparvata lugens]
Type I	evm.TU.Contig31.140	2.7	6.12	7.67	11.78	11.22	10.65	19.96	16.32	20.07	1.3118	1.77859	XP_022189147.1|9.0e-145|luc7-like protein 3 [Nilaparvata lugens]
Type I	evm.TU.Contig13.89	3.84	2.88	6.34	12.85	13.02	12.81	18.44	16.63	18.14	1.59505	2.06181	XP_022193485.1|0.0e+00|biorientation of chromosomes in cell division protein 1-like 1 isoform X1 [Nilaparvata lugens]
Type I	evm.TU.Contig250.46	10.72	9.92	16.84	36.25	38.1	34.11	50.83	47.14	47.41	1.51848	1.98521	XP_022205416.1|8.0e-285|golgin subfamily A member 2-like [Nilaparvata lugens]
Type I	evm.TU.Contig64.131	5.19	2.4	4.71	9.54	8.8	8.88	13.11	13.35	9.72	1.1097	1.57617	XP_022194289.1|1.5e-172|uncharacterized protein LOC111051995 isoform X2 [Nilaparvata lugens]
Type I	evm.TU.Contig101.48	3.95	3.85	7.19	10.42	9.37	8.43	14.89	13.63	13.68	1.10201	1.56647	XP_022207666.1|0.0e+00|VWFA and cache domain-containing protein 1 [Nilaparvata lugens]
Type I	evm.TU.Contig206.3	3.07	1.16	4.73	9.44	10.67	8.44	14.51	12.26	11.95	1.70043	2.16255	XP_022189927.1|5.8e-179|uncharacterized protein DDB_G0292186-like isoform X1 [Nilaparvata lugens]
Type I	evm.TU.Contig449.27	3.73	2.8	4.27	9.3	13.05	10.04	13.52	16.71	13.52	1.57586	2.03707	XP_022185061.1|9.8e-248|putative RNA polymerase II subunit B1 CTD phosphatase RPAP2 [Nilaparvata lugens]
Type I	evm.TU.Contig219.83	9.34	9.6	16.07	24.39	29.1	25.61	38.83	32.26	34.96	1.16353	1.62417	XP_022190850.1|5.5e-225|uncharacterized protein LOC111049143 [Nilaparvata lugens]
Type I	evm.TU.Contig250.24	2.1	1.83	3.92	6.74	5.67	5.6	6.92	6.99	8.1	1.22518	1.68431	XP_022191981.1|0.0e+00|anoctamin-10-like isoform X2 [Nilaparvata lugens]
Type I	evm.TU.Contig72.3	1.97	3.19	4.69	7.6	9.24	8.4	10.86	10.68	11.84	1.36692	1.8259	XP_021922949.1|4.0e-219|ankyrin repeat domain-containing protein 13C isoform X1 [Zootermopsis nevadensis]
Type I	BGI_novel_G000186	4.08	3.64	4.6	14.62	14.43	15.33	19.59	18.77	20.71	1.8068	2.26556
Type I	evm.TU.Contig614.3	1.31	1.22	2.33	6.4	5.34	5.99	9.1	7.77	7.35	1.89613	2.35409	XP_022190282.1|0.0e+00|dedicator of cytokinesis protein 7-like [Nilaparvata lugens]
Type I	evm.TU.Contig66.101	2.86	1.54	4.76	13.05	13.67	11.17	18.27	17.07	16.34	2.08779	2.54538
Type I	evm.TU.Contig198.33	2.14	4.58	5.76	10.66	9.21	8.99	12.94	13.54	15.73	1.2705	1.72769	XP_022206358.1|0.0e+00|katanin p80 WD40 repeat-containing subunit B1 [Nilaparvata lugens]
Type I	evm.TU.Contig490.10	7.83	7.32	11.97	22.39	20.62	20.56	29.64	33.33	27.53	1.52123	1.97819	XP_022198224.1|2.4e-257|protein GDAP2 homolog isoform X1 [Nilaparvata lugens]
Type I	evm.TU.Contig18.256	1.28	1.22	3.58	8.16	7.99	7.52	9.65	10.31	12.39	2.01297	2.46863	XP_022191587.1|0.0e+00|ribonuclease 3 [Nilaparvata lugens]
Type I	evm.TU.Contig216.22	3.4	3.14	7.06	11.46	10.38	10.47	17.03	13.53	14.58	1.32672	1.78181	XP_022187276.1|0.0e+00|protein strawberry notch-like [Nilaparvata lugens]
Type I	evm.TU.Contig157.11	3.36	2.42	5.57	10.19	10.39	8.51	13.2	11.64	14.54	1.37502	1.82822	XP_022205174.1|0.0e+00|oxysterol-binding protein 1 [Nilaparvata lugens]
Type I	evm.TU.Contig162.20	1.99	10.66	6.84	15.83	18.91	12.39	10.63	25.1	24.97	1.17513	1.62772	AMD09932.1|4.3e-77|small heat shock protein 1 [Laodelphax striatella]
Type I	evm.TU.Contig79.5	29.91	20.59	37.15	60.76	60.9	57.23	94.74	80.28	83.15	1.53298	1.98543	KDR23851.1|4.8e-107|hypothetical protein L798_11042, partial [Zootermopsis nevadensis]
Type I	evm.TU.Contig92.166	6.65	5.71	9.97	15.93	13.55	14.68	22.85	24.06	21.13	1.20348	1.65491	AQS60692.1|5.7e-231|prostatic acid phosphatase [Sogatella furcifera]
Type I	evm.TU.Contig13.137	4.42	3.67	11	22.73	22.26	18.86	21.59	10	18.64	1.6632	2.11399	KYM90892.1|2.6e-12|Longitudinals lacking protein, isoform G [Atta colombica]
Type I	evm.TU.Contig21.189	3.45	3.7	10	14.62	12.36	11.92	17.32	15.51	18.05	1.16596	1.61564	XP_022190877.1|3.1e-104|lysM and putative peptidoglycan-binding domain-containing protein 2 [Nilaparvata lugens]
Type I	evm.TU.Contig640.8	2.62	2.02	3.87	7.99	9.1	8.42	11.23	10.86	11.54	1.83356	2.28313	XP_022200824.1|8.6e-67|uncharacterized protein LOC111057675, partial [Nilaparvata lugens]
Type I	evm.TU.Contig739.34	4.59	3.42	8.59	11.79	10.8	10.82	16.37	14.06	14.17	1.03798	1.48563	XP_022188310.1|1.9e-287|zinc transporter foi-like [Nilaparvata lugens]
Type I	evm.TU.Contig25.116	4.81	4.85	8.21	12.9	14.49	11.87	19.03	16.17	17.3	1.134	1.58146	XP_022204208.1|1.6e-198|uncharacterized protein LOC111060832 [Nilaparvata lugens]
Type I	evm.TU.Contig196.14	3.5	4.93	5.73	12.14	12.22	11.44	15.41	17	15.64	1.3311	1.77799	XP_022192511.1|0.0e+00|E3 ubiquitin-protein ligase LRSAM1-like [Nilaparvata lugens]
Type I	evm.TU.Contig25.24	4.89	7.58	10.55	14.05	16.43	16.49	18.5	22.11	22.82	1.03926	1.48592	XP_022207748.1|0.0e+00|exonuclease mut-7 homolog [Nilaparvata lugens]
Type I	evm.TU.Contig109.71	6.64	7.04	12.2	20.85	20.32	19.02	30.08	27.77	26.87	1.34317	1.7892	XP_022187880.1|0.0e+00|uncharacterized protein LOC111046606 [Nilaparvata lugens]
Type I	evm.TU.Contig70.6	5.9	5.41	7.32	21.87	16.12	18.95	27	25.05	23.99	1.5977	2.04277	XP_022184300.1|2.7e-310|protein shuttle craft [Nilaparvata lugens]
Type I	BGI_novel_G000138	4.34	2.87	4.99	11.57	10.48	11.47	15.99	13.91	15.38	1.46923	1.91253
Type I	evm.TU.Contig15.41	1.6	3.14	6.4	8.53	8.17	9.07	10.73	12.44	15.61	1.50867	1.95116	XP_022196163.1|0.0e+00|coiled-coil domain-containing protein 186 isoform X1 [Nilaparvata lugens]
Type I	evm.TU.Contig0.107	2.09	1.27	3.74	5.68	6.27	6.5	6.35	8.96	8.01	1.49561	1.93565	XP_022197366.1|4.4e-101|uncharacterized protein LOC111054622, partial [Nilaparvata lugens]
Type I	evm.TU.Contig80.72	3.83	1.86	6.59	14.33	12.57	11.73	17.64	19.06	14.74	1.6847	2.12186	XP_022192646.1|0.0e+00|peroxisome biogenesis protein 6 [Nilaparvata lugens]
Type I	evm.TU.Contig489.5	8.47	5.27	14.22	31.01	30.72	26.06	36.53	35.5	33.27	1.45311	1.88985	XP_022205112.1|0.0e+00|tyrosine-protein kinase transmembrane receptor Ror2 [Nilaparvata lugens]
Type I	evm.TU.Contig745.2	1.79	1.55	3.1	7.36	6.73	7.54	9.78	9.43	10.08	1.76013	2.19557	XP_022200385.1|1.1e-244|uncharacterized protein LOC111057264 [Nilaparvata lugens]
Type I	evm.TU.Contig256.22	38.81	26.06	64.83	140.56	113.63	139.86	185.39	175.19	167.53	1.63245	2.06747	XP_022205491.1|0.0e+00|probable phospholipid-transporting ATPase IF [Nilaparvata lugens]
Type I	evm.TU.Contig0.369	4.28	3.78	6.62	12.38	11.9	9.08	16.2	14.35	13.17	1.1685	1.6019	XP_021912853.1|4.8e-184|bifunctional arginine demethylase and lysyl-hydroxylase PSR [Zootermopsis nevadensis]
Type I	evm.TU.Contig345.5	37.72	37.09	61.66	109.4	99.89	94.75	136.97	136.81	127.97	1.15166	1.58458	XP_022197547.1|5.2e-284|protein ERGIC-53 [Nilaparvata lugens]
Type I	evm.TU.Contig84.150	18.63	20.41	30.71	57.12	52.19	53.24	70.32	71.05	66.99	1.12299	1.55574	XP_022184215.1|0.0e+00|protein windpipe-like [Nilaparvata lugens]
Type I	evm.TU.Contig123.75	6.9	7.3	9.07	29.28	31.22	26.58	41.99	41.45	35.28	1.72934	2.16199	XP_022184101.1|6.6e-88|proteolipid protein 2-like [Nilaparvata lugens]
Type I	evm.TU.Contig13.417	6.99	4.92	7.17	12.89	15.46	14.94	19.12	20.49	17.91	1.17352	1.60508	XP_022189701.1|2.1e-254|uncharacterized protein LOC111048144 [Nilaparvata lugens]
Type I	evm.TU.Contig55.36	14.55	9.72	24.22	37.42	33.62	32.26	55.28	46.58	44.57	1.07499	1.50489	XP_022188247.1|0.0e+00|uncharacterized protein LOC111046907 [Nilaparvata lugens]
Type I	evm.TU.Contig4376.1	1.56	2.93	3.91	6.1	5.81	8.63	8.95	9.96	8.21	1.25215	1.68042	XP_022200157.1|6.9e-242|dystrophin, isoforms A/C/F/G/H-like, partial [Nilaparvata lugens]
Type I	evm.TU.Contig54.56_evm.TU.Contig54.57	4.78	7.16	6.91	14.46	14.71	14.28	16.46	19.74	14.49	1.02299	1.45042	XP_022191514.1|0.0e+00|3-hydroxy-3-methylglutaryl-coenzyme A reductase [Nilaparvata lugens]
Type I	evm.TU.Contig226.31	4.76	3.25	6.25	11.65	11.84	12.61	18.52	13.7	14.51	1.30944	1.73623	XP_022185632.1|9.5e-33|uncharacterized protein LOC111044730 [Nilaparvata lugens]
Type I	evm.TU.Contig489.28	29.41	18.84	41.05	55.92	56.35	58.24	87.29	90.9	88.66	1.19859	1.62302	XP_014249920.1|1.0e-96|PREDICTED: ras-like protein 3 [Cimex lectularius]
Type I	evm.TU.Contig40.54	0.95	0.72	2.39	6.5	5.29	5.6	8.59	8.08	7.67	2.21035	2.63444	XP_022197582.1|6.3e-81|uncharacterized protein LOC111054789 [Nilaparvata lugens]
Type I	evm.TU.Contig317.3	5.78	5.02	6.46	11.24	13.3	16.44	16.94	18.37	17.79	1.20588	1.62917	XP_022200335.1|1.6e-35|uncharacterized protein LOC111057204 [Nilaparvata lugens]
Type I	evm.TU.Contig358.14	8.62	9.31	13.56	27.1	26.49	25.95	35.96	37.21	32.32	1.34888	1.76843	OTN63808.1|8.6e-29|Uncharacterized protein PKNOH_S140251400 [Plasmodium knowlesi]
Type I	evm.TU.Contig30.79	1.3	1.43	2.62	5.78	6.47	6.18	6.76	10.36	6.87	1.78556	2.20488	XP_022193353.1|2.3e-246|target of rapamycin complex 2 subunit MAPKAP1 [Nilaparvata lugens]
Type I	evm.TU.Contig248.25	4.74	4.31	7.02	11.78	11.94	11.7	16.17	16	13.98	1.12776	1.54704	XP_022188157.1|1.2e-220|sorting nexin-4-like [Nilaparvata lugens]
Type I	evm.TU.Contig84.59	1.52	1.47	3.88	5.52	5.18	6.58	7.07	7.88	8.07	1.3819	1.79983	XP_022184050.1|1.6e-191|enolase-phosphatase E1 [Nilaparvata lugens]
Type I	evm.TU.Contig224.65	66.1	57.96	76.86	187.25	181.12	178.83	248.14	213.25	202.6	1.35557	1.77334	XP_022203866.1|9.5e-229|solute carrier organic anion transporter family member 2A1-like, partial [Nilaparvata lugens]
Type I	evm.TU.Contig45.5	1.94	1.92	5.39	23.21	20.38	18.12	28.91	27.22	25.37	2.78302	3.20022	XP_022188484.1|0.0e+00|testis-expressed protein 2 isoform X2 [Nilaparvata lugens]
Type I	evm.TU.Contig137.111	33.49	27.51	42.15	77.01	73.24	73.58	103.78	89.44	93.39	1.07175	1.48832	XP_022196378.1|6.1e-135|protein CDV3 homolog [Nilaparvata lugens]
Type I	evm.TU.Contig17.197	2.43	4	4.38	11.36	7.84	10.43	13.67	11.62	10.78	1.39334	1.80935	XP_022206366.1|6.4e-240|protein abrupt-like [Nilaparvata lugens]
Type I	evm.TU.Contig1925.1	2.69	6.1	4.57	10.18	9.57	10.35	10.34	13.03	14.89	1.40509	1.81952	XP_022192941.1|2.7e-276|serine/threonine-protein phosphatase 4 regulatory subunit 4-like [Nilaparvata lugens]
Type I	evm.TU.Contig86.76	1.74	1.64	3.28	8.73	7.29	7.3	12.49	10.31	11.64	1.86582	2.27992	XP_001902255.1|7.9e-20|U88 [Brugia malayi]
Type I	BGI_novel_G001042	1.78	0.91	2.48	8.81	7.77	5.76	10.82	9.36	8.34	2.08482	2.49736
Type I	evm.TU.Contig137.104	1.98	1.61	2.84	6.68	5.93	5.94	8.83	7.09	8.68	1.54953	1.96163	XP_022186202.1|0.0e+00|LOW QUALITY PROTEIN: small G protein signaling modulator 1-like [Nilaparvata lugens]
Type I	evm.TU.Contig64.136	25.72	13.93	24.99	48.24	52.79	49.98	72.07	62.25	62.47	1.20976	1.62156	XP_022194290.1|2.8e-64|uncharacterized protein LOC111051999 [Nilaparvata lugens]
Type I	evm.TU.Contig110.4	36.75	36.58	53.18	171.15	155.19	144.83	216.34	210.16	192.53	1.90022	2.31191	XP_022194642.1|2.4e-274|ATP-dependent RNA helicase DHX36-like isoform X2 [Nilaparvata lugens]
Type I	evm.TU.Contig84.30	10.53	8.09	15.23	21.36	25	23.07	31.01	30.14	29.96	1.04521	1.45639	XP_022202239.1|4.7e-293|deoxyribodipyrimidine photo-lyase isoform X1 [Nilaparvata lugens]
Type I	evm.TU.Contig253.83	1.93	2.8	4.4	9.63	9.45	8.51	12.64	10.93	10.52	1.58625	1.99706	XP_022183814.1|0.0e+00|telomerase-binding protein EST1A-like isoform X1 [Nilaparvata lugens]
Type I	evm.TU.Contig152.45	1.48	1.56	3.19	7.05	6.39	6.16	7.44	9.74	8.6	1.6852	2.09189	XP_022195740.1|0.0e+00|thyroid adenoma-associated protein homolog [Nilaparvata lugens]
Type I	evm.TU.Contig70.34	15.12	11.81	23.42	31.89	35.86	38.92	49.17	46.13	44.12	1.09597	1.50144	XP_022199933.1|0.0e+00|exocyst complex component 5 [Nilaparvata lugens]
Type I	evm.TU.Contig35203.1	2.98	4.92	8	14.06	10.13	12.92	17.54	13.66	14.07	1.13237	1.53718	XP_022207737.1|3.4e-80|myosin-VIIa isoform X1 [Nilaparvata lugens]
Type I	evm.TU.Contig1285.9	6.69	6.08	6.76	12.73	15.97	14.71	21.09	18.71	14.86	1.08563	1.49041	XP_022202376.1|9.6e-127|magnesium transporter NIPA2 [Nilaparvata lugens]
Type I	evm.TU.Contig109.77	29.21	19.41	40.14	71.97	77.07	69.83	96.84	94.35	93.37	1.30552	1.70949	XP_022187886.1|1.6e-281|mitochondrial import receptor subunit TOM70 [Nilaparvata lugens]
Type I	evm.TU.Contig223.73	2.58	2.35	6.01	15.47	14.41	14.31	19.41	21.65	19.46	2.06355	2.46673	XP_022207451.1|8.6e-99|transcription factor A, mitochondrial [Nilaparvata lugens]
Type I	evm.TU.Contig485.13	8.62	7.42	12.69	24.86	24.02	19.72	32.66	25.69	29.04	1.22213	1.62482	XP_022193573.1|8.3e-165|LIM and SH3 domain protein F42H10.3-like isoform X1 [Nilaparvata lugens]
Type I	evm.TU.Contig98.9	5.94	6.15	10.57	23.93	21.68	21.7	28.3	27.24	26.99	1.38081	1.78277	XP_022194196.1|0.0e+00|uncharacterized protein KIAA1109-like [Nilaparvata lugens]
Type I	evm.TU.Contig13.178	9.75	11.61	14.57	34.76	35.95	34.82	49.21	46.29	42.05	1.55302	1.95335	XP_022207556.1|4.2e-257|uncharacterized protein LOC111064175 [Nilaparvata lugens]
Type I	evm.TU.Contig70.1	5.61	4.74	8.39	14.16	15.43	14.89	18.94	18.06	16.68	1.23609	1.63537	XP_022184295.1|0.0e+00|protein FAN-like [Nilaparvata lugens]
Type I	evm.TU.Contig13.22	1.72	1.88	4.5	9.69	8.96	9.61	14.23	11.88	11.59	1.86348	2.26235	XP_022197937.1|0.0e+00|F-actin-uncapping protein LRRC16A [Nilaparvata lugens]
Type I	evm.TU.Contig4.12	1.67	1.87	2.78	9.26	7.61	7.97	11.78	11.39	9.51	1.63973	2.03721	XP_022193131.1|0.0e+00|bromodomain adjacent to zinc finger domain protein 2B-like isoform X5 [Nilaparvata lugens]
Type I	evm.TU.Contig36.32	1.73	3.28	2.47	4.63	6.37	7.01	9.4	11.66	9.19	1.59562	1.99215	XP_022196335.1|8.5e-127|RNA-binding protein 48 [Nilaparvata lugens]
Type I	evm.TU.Contig13.322	7.99	9.04	17.26	32.29	31.13	29.98	43.71	41.15	36.83	1.48198	1.87732	XP_022192546.1|0.0e+00|putative sodium-coupled neutral amino acid transporter 10 [Nilaparvata lugens]
Type I	evm.TU.Contig380.4	11.26	12.87	13.24	30.69	32.88	31.33	38.13	36.17	47.52	1.30654	1.69997	XP_022196543.1|4.1e-125|NEDD8 ultimate buster 1-like [Nilaparvata lugens]
Type I	evm.TU.Contig974.13	3.74	2.23	4.32	8.02	6.79	7.09	10.7	9.03	8.36	1.08066	1.47288	XP_018904966.1|5.0e-135|PREDICTED: XK-related protein 6 [Bemisia tabaci]
Type I	evm.TU.Contig318.22	4.32	5.46	5.23	10.07	10.52	8.5	13.28	13.51	15.14	1.01375	1.4052	XP_010374795.1|7.6e-32|PREDICTED: zinc finger protein 888 [Rhinopithecus roxellana]
Type I	evm.TU.Contig13.35	16.47	11.74	18.89	37.51	36.4	36.49	52.16	53.2	47.68	1.26652	1.65654	XP_022206735.1|1.6e-239|serine/threonine-protein kinase grp [Nilaparvata lugens]
Type I	evm.TU.Contig80.52	2.37	3.09	5.63	11.32	11.46	10.72	13.68	14.01	13.91	1.56506	1.955	XP_022187409.1|0.0e+00|EH domain-binding protein 1-like, partial [Nilaparvata lugens]
Type I	evm.TU.Contig192.12	13.12	10.33	20.32	47.05	41.67	40.04	44.8	46.29	42.76	1.37083	1.75901	XP_022200422.1|3.6e-287|serine/threonine-protein kinase 26 isoform X3 [Nilaparvata lugens]
Type I	evm.TU.Contig0.332	2.71	1.38	4.22	8.64	9.17	8.92	16.58	13.51	13.93	1.83063	2.21843	XP_022193060.1|0.0e+00|multiple C2 and transmembrane domain-containing protein 1 isoform X1 [Nilaparvata lugens]
Type I	evm.TU.Contig102.11	11.08	7.11	9.78	22.58	25.67	19.96	31.9	27.57	26.97	1.24671	1.6331	XP_022184235.1|4.5e-181|histone deacetylase 11 [Nilaparvata lugens]
Type I	evm.TU.Contig427.10	10.42	7.64	13.82	24.29	22.44	19.39	29.87	28.84	28.89	1.0947	1.47842	XP_022196760.1|1.5e-289|protein GPR107 [Nilaparvata lugens]
Type I	evm.TU.Contig417.4	2.29	3.11	3.85	11.23	10.61	9.41	13.54	12.71	13.72	1.77393	2.1561	XP_022188645.1|4.4e-51|uncharacterized protein LOC111047244 [Nilaparvata lugens]
Type I	evm.TU.Contig377.46	4.62	6.54	11.19	15.19	16.14	15.35	18.22	19.62	22.3	1.07876	1.4603	XP_022194530.1|0.0e+00|muskelin [Nilaparvata lugens]
Type I	evm.TU.Contig31.173	17.75	12.56	26.71	39.19	42.61	40.32	57.03	41.85	55.67	1.08179	1.46308	XP_022189068.1|2.2e-190|serine-threonine kinase receptor-associated protein [Nilaparvata lugens]
Type I	evm.TU.Contig32.85	2.24	2.27	3.33	6.81	8.33	7.6	8.32	10.81	10.33	1.54869	1.92991	XP_022196034.1|0.0e+00|uncharacterized protein LOC111053444 [Nilaparvata lugens]
Type I	evm.TU.Contig1000.1	2.08	2.39	3.27	6.09	5.32	5.29	7.34	6.92	7.19	1.12884	1.50987	XP_022186635.1|0.0e+00|neurobeachin-like protein 1 [Nilaparvata lugens]
Type I	evm.TU.Contig123.153	2.66	1.81	2.44	6.5	7	7.81	9.39	9.08	9.13	1.62713	2.00786	XP_004645974.2|2.0e-13|PREDICTED: X-linked retinitis pigmentosa GTPase regulator [Octodon degus]
Type I	evm.TU.Contig370.12	19.37	16.18	26.06	47.76	40.56	42.59	55.88	48.59	58.32	1.03536	1.41406	XP_022188890.1|3.6e-103|calcium channel flower isoform X1 [Nilaparvata lugens]
Type I	evm.TU.Contig323.2	4.72	5.93	10.51	19.94	20.1	23.76	28.22	28.04	28.87	1.66997	2.04862	XP_022203166.1|7.3e-275|adhesion G protein-coupled receptor A3-like, partial [Nilaparvata lugens]
Type I	evm.TU.Contig31.34	14.55	15.05	16.25	41.74	36.29	39.54	44.04	43.79	47.3	1.26078	1.6372	XP_022194137.1|5.0e-258|peptidyl-prolyl cis-trans isomerase G [Nilaparvata lugens]
Type I	evm.TU.Contig92.74	0.52	0.36	1.71	6.18	6.78	6.97	8.31	8.72	8.76	3.02196	3.39758	XP_022183916.1|2.6e-299|biorientation of chromosomes in cell division protein 1-like 1 [Nilaparvata lugens]
Type I	evm.TU.Contig84.12	6.38	5.1	9.64	19	20.15	18.54	19.28	23.2	22.11	1.09591	1.4711	XP_022189995.1|5.9e-241|tudor and KH domain-containing protein homolog isoform X1 [Nilaparvata lugens]
Type I	evm.TU.Contig78.247	2.72	2.99	3.87	9.82	7.03	7.74	10.84	10.73	9.37	1.33242	1.70723	XP_014275962.1|2.7e-176|PREDICTED: atypical protein kinase C isoform X3 [Halyomorpha halys]
Type I	evm.TU.Contig25.55	5.11	3.73	7.86	15.24	14.76	15.48	19.99	17.09	20.61	1.46454	1.83836	XP_022199230.1|0.0e+00|serine/threonine-protein kinase PRP4 homolog [Nilaparvata lugens]
Type I	evm.TU.Contig78.161	25.71	29.74	35.28	71.31	71.18	60.91	85.59	80.09	90.62	1.13575	1.50523	XP_022190146.1|1.6e-166|ancient ubiquitous protein 1-like [Nilaparvata lugens]
Type I	evm.TU.Contig514.5	5.65	6.75	10.72	20.38	21.18	20.57	21.55	28.72	28.87	1.43253	1.80122	XP_022207853.1|1.9e-233|alpha-taxilin-like isoform X4 [Nilaparvata lugens]
Type I	evm.TU.Contig24677.1	8.27	7.37	20.69	25.31	24.47	28.24	33.76	27.85	31.36	1.02885	1.39445	XP_022193436.1|3.8e-71|serine/threonine-protein kinase 10 [Nilaparvata lugens]
Type I	evm.TU.Contig123.135	3.61	2.53	4.34	8.49	8.26	7.93	12.25	10.15	11.33	1.41438	1.77851	XP_022195212.1|4.3e-304|histone-arginine methyltransferase CARMER isoform X1 [Nilaparvata lugens]
Type I	evm.TU.Contig73.7	4.76	4.16	5.94	11.88	14.12	14.38	13.21	17.22	17.83	1.19304	1.55603
Type I	evm.TU.Contig562.10	1.6	2.01	4.59	8.12	8.32	6.91	11.54	8.52	9.64	1.53766	1.8993	XP_014597765.1|1.1e-34|PREDICTED: serine-rich adhesin for platelets [Polistes canadensis]
Type I	evm.TU.Contig372.40	1.58	1.58	2.68	6.38	6.34	6.23	9.22	7.81	6.92	1.70955	2.07077	XP_022190165.1|0.0e+00|DNA polymerase zeta catalytic subunit isoform X2 [Nilaparvata lugens]
Type I	evm.TU.Contig9.16	10.14	7.71	16.13	28.07	30.56	27.55	37.83	36.23	32.89	1.32601	1.68669	XP_022191864.1|2.3e-184|reticulocalbin-2 [Nilaparvata lugens]
Type I	evm.TU.Contig166.38_evm.TU.Contig166.49	3.61	4.41	8.8	20.86	18.75	18.16	26.3	22.38	23.52	1.77641	2.13692	XP_021935115.1|0.0e+00|unconventional myosin-Ie-like [Zootermopsis nevadensis]
Type I	evm.TU.Contig216.14	4.47	2.41	5.59	11.03	9.56	9.48	12.96	12.37	11.73	1.23958	1.59828	XP_022185632.1|6.2e-40|uncharacterized protein LOC111044730 [Nilaparvata lugens]
Type I	evm.TU.Contig123.110	5.06	4.34	6.06	18.04	15.21	15.89	19.02	17.82	17.91	1.49846	1.85707	BAN21345.1|3.1e-116|ubiquitin specific protease 2 [Riptortus pedestris]
Type I	evm.TU.Contig20.83	2.65	1.53	2.02	8.47	5.04	8.04	9.82	9.9	5.18	1.65841	2.01679
Type I	evm.TU.Contig290.13	1.94	3.81	7.05	9.21	7.71	11.51	12.45	8.12	13.63	1.08637	1.44251	XP_022201008.1|6.9e-95|transmembrane protein 182 [Nilaparvata lugens]
Type I	evm.TU.Contig649.56	171.8	92.78	167.62	349.23	404.16	323.15	473.9	410.54	439.34	1.27195	1.62628	XP_022196177.1|1.2e-19|uncharacterized protein LOC111053570 [Nilaparvata lugens]
Type I	evm.TU.Contig157.103	8.23	7.62	11.77	23.83	24.93	26.88	21.66	19.36	16.63	1.17643	1.52996	XP_022203496.1|8.8e-240|histone deacetylase 3-like [Nilaparvata lugens]
Type I	evm.TU.Contig80.78	6.1	6.95	13.19	25.86	25.18	18.52	30.73	24.78	28.38	1.35212	1.70488	XP_022193967.1|1.8e-121|desumoylating isopeptidase 2 [Nilaparvata lugens]
Type I	evm.TU.Contig555.35	3.79	4.55	8.21	14.86	13.68	12.78	17.02	16.98	18.18	1.33977	1.69184	XP_022190555.1|0.0e+00|serine/threonine-protein kinase Tao [Nilaparvata lugens]
Type I	evm.TU.Contig122.105	3.05	2.54	3.69	6.14	9.01	5.91	8.36	10.27	9.19	1.07535	1.42738	XP_022185462.1|1.9e-195|CDK5 and ABL1 enzyme substrate 2 [Nilaparvata lugens]
Type I	evm.TU.Contig122.51	8.46	6.75	10.84	18.55	20.36	20.9	25.34	25.05	25.05	1.20471	1.55409	XP_022200291.1|0.0e+00|polyphosphoinositide phosphatase-like [Nilaparvata lugens]
Type I	evm.TU.Contig481.7	4.05	2.45	5.05	8.74	11.27	8.75	11.22	7.21	12.06	1.23583	1.58478	XP_022195549.1|1.2e-93|coiled-coil domain-containing protein 50 [Nilaparvata lugens]
Type I	evm.TU.Contig78.48	8.9	15.63	16.09	24.22	21.05	22.54	33.48	37.93	33.51	1.13881	1.48345	XP_022184097.1|5.7e-258|glucose dehydrogenase [FAD, quinone]-like [Nilaparvata lugens]
Type I	evm.TU.Contig172.72	9	7.32	20	51.21	44.67	46.57	60.4	61.07	63.49	1.99604	2.33969	XP_022190745.1|0.0e+00|E3 ubiquitin-protein ligase TTC3-like isoform X1 [Nilaparvata lugens]
Type I	evm.TU.Contig420.19	2.04	1.79	4.65	6.27	5.57	6.02	11.2	9.06	9.33	1.40744	1.74784	XP_022199609.1|1.4e-307|uncharacterized protein LOC111056542 [Nilaparvata lugens]
Type I	evm.TU.Contig480.49_evm.TU.Contig480.50	2.29	2.07	3.33	6.8	6.3	6.51	7.96	8.29	7.81	1.35167	1.69102	XP_015598922.1|2.6e-234|PREDICTED: lysine-specific demethylase lid isoform X1 [Cephus cinctus]
Type I	evm.TU.Contig103.2	5.8	2.57	4.37	10.02	9.11	7.83	11.7	11.27	9.61	1.02319	1.36197	XP_022199752.1|9.8e-133|nucleoside diphosphate-linked moiety X motif 8 [Nilaparvata lugens]
Type I	BGI_novel_G000599	3.88	3.25	5.67	9.47	8.79	8.55	11.53	10.57	11.43	1.07446	1.41317
Type I	evm.TU.Contig377.65	26.09	18.45	32.55	56.87	54.75	62.07	73.61	66.38	64.09	1.18228	1.51933	XP_022184714.1|2.2e-242|TNF receptor-associated factor 3 [Nilaparvata lugens]
Type I	evm.TU.Contig215.1	25.66	26.34	27.37	135.65	154.62	117.13	168.16	181.32	151.68	2.16945	2.50304	XP_022202454.1|2.7e-116|endoplasmic reticulum resident protein 29 [Nilaparvata lugens]
Type I	evm.TU.Contig768.8	2.8	2.97	5.62	9.2	8.55	8.79	9.76	11.64	11.21	1.20158	1.53497	XP_022198035.1|0.0e+00|polypeptide N-acetylgalactosaminyltransferase 35A-like [Nilaparvata lugens]
Type I	evm.TU.Contig450.4	61.17	52.11	82.24	123.31	117.15	115	150.99	141.39	140.91	1.06736	1.40071	XP_022197469.1|0.0e+00|tyrosine-protein phosphatase 10D [Nilaparvata lugens]
Type I	evm.TU.Contig256.18	2.8	2.9	5.49	10.61	9.79	11.62	12.89	14.25	13.05	1.5492	1.88247	XP_022191736.1|0.0e+00|uncharacterized protein LOC111049866 [Nilaparvata lugens]
Type I	evm.TU.Contig760.20	1.42	1.18	3.02	6.52	5.86	5.41	7.96	7.81	6.32	1.69628	2.02941	XP_008471145.1|1.8e-91|PREDICTED: protein SPT2 homolog [Diaphorina citri]
Type I	evm.TU.Contig974.16	46.47	47.58	46.55	124.45	142.21	112.32	176.89	144.41	143.57	1.3911	1.72383	XP_022203549.1|1.4e-226|mannose-1-phosphate guanyltransferase alpha-A [Nilaparvata lugens]
Type I	evm.TU.Contig285.33	6.88	6.29	9.67	17.45	18.42	15.06	21.6	21.2	20.08	1.14953	1.48181	XP_022187025.1|0.0e+00|D-glucuronyl C5-epimerase [Nilaparvata lugens]
Type I	evm.TU.Contig204.27	12.23	10.24	13.07	24.82	26.68	25.81	33.16	30.65	31.65	1.10278	1.43328	XP_022186963.1|2.2e-67|ribosomal RNA processing protein 36 homolog [Nilaparvata lugens]
Type I	evm.TU.Contig98.33	3.7	4.33	6.71	11.3	12.08	10.48	12.49	14.14	15.24	1.19942	1.52927	XP_022200294.1|0.0e+00|serine/threonine-protein kinase GM11705 isoform X3 [Nilaparvata lugens]
Type I	evm.TU.Contig123.137	2.99	1.73	4.39	12.32	9.94	8.86	13.15	11.3	13.45	1.75576	2.08536	XP_022195208.1|2.1e-148|uncharacterized protein LOC111052759 [Nilaparvata lugens]
Type I	evm.TU.Contig373.11	24.27	24.35	30.7	64.23	61.94	55.65	70.14	79.46	62.55	1.10215	1.43116	XP_022187229.1|7.9e-94|coatomer subunit zeta-1 [Nilaparvata lugens]
Type I	evm.TU.Contig0.237	10.58	8.7	15.1	29.96	28.38	25.84	32.31	29.45	29.87	1.10453	1.43277	XP_021936116.1|0.0e+00|rho guanine nucleotide exchange factor 18 isoform X2 [Zootermopsis nevadensis]
Type I	evm.TU.Contig0.417	1.69	1.93	3.46	4.96	5.45	6.69	6.82	7.28	7.19	1.29537	1.62267	XP_022188347.1|0.0e+00|uncharacterized protein LOC111046995 [Nilaparvata lugens]
Type I	evm.TU.Contig47.15	3.83	3.29	6.06	9.88	8.96	9.8	11.11	10.89	13.57	1.1307	1.45722	XP_022196825.1|1.3e-235|nucleolar and coiled-body phosphoprotein 1-like [Nilaparvata lugens]
Type I	evm.TU.Contig2.34	5.1	4.18	6.52	12.21	10.81	9.71	13.59	12.77	14.33	1.05729	1.38181	XP_022206175.1|1.7e-18|uncharacterized protein LOC111062795 [Nilaparvata lugens]
Type I	evm.TU.Contig555.17	2.47	4.92	6.16	8.85	10	9.52	10.78	10.73	13.33	1.05509	1.37923	XP_022189129.1|2.2e-217|male-specific lethal 1 homolog isoform X1 [Nilaparvata lugens]
Type I	evm.TU.Contig854.18_evm.TU.Contig854.17	1.72	1.56	3.79	6.55	6.57	7.25	9.59	8.29	8.06	1.69582	2.01917	XP_022189734.1|0.0e+00|neogenin-like [Nilaparvata lugens]
Type I	evm.TU.Contig250.10_evm.TU.Contig250.11	2.5	2.21	3.47	11.08	10.14	10.09	13.54	13.67	12.16	1.95718	2.27974	XP_022186828.1|0.0e+00|transcriptional regulator ATRX-like [Nilaparvata lugens]
Type I	evm.TU.Contig13.410_evm.TU.Contig13.409	2.45	2.36	4.4	8.22	8.16	7.8	9.98	9.63	9.29	1.36195	1.6845	XP_018898884.1|4.9e-49|PREDICTED: uncharacterized protein LOC109031681 [Bemisia tabaci]
Type I	evm.TU.Contig836.12	13.79	14.63	23.98	34.67	35.45	35.43	48.33	57.09	52.1	1.27748	1.59833	XP_021470211.1|5.5e-56|acidic leucine-rich nuclear phosphoprotein 32 family member B-like [Oncorhynchus mykiss]
Type I	evm.TU.Contig350.42	33.02	32.31	48.87	103.37	97.87	103.31	137.9	145.14	123.39	1.41284	1.72927	XP_022190641.1|1.4e-93|protein tyrosine phosphatase type IVA 1 [Nilaparvata lugens]
Type I	evm.TU.Contig144.31	33.34	29.84	55.79	205.6	206.57	181.95	258.53	230.42	228.26	2.30489	2.62112	XP_022183938.1|6.6e-201|dnaJ homolog shv [Nilaparvata lugens]
Type I	evm.TU.Contig175.16	1.76	1.84	3.67	8.13	6.63	5.84	8.56	6.41	6.73	1.41572	1.73166	XP_022203470.1|0.0e+00|protein BCL9 homolog [Nilaparvata lugens]
Type I	evm.TU.Contig348.72_evm.TU.Contig348.75	5.55	4.54	5.99	15.58	11.45	13.34	19.11	17.28	16.86	1.44506	1.75974	XP_022184758.1|0.0e+00|protein outspread [Nilaparvata lugens]
Type I	evm.TU.Contig20.206	3.85	2.54	5.99	9.06	8.52	8.28	10.47	11.07	9.31	1.03924	1.35351	XP_022187982.1|3.6e-141|protein Star-like isoform X1 [Nilaparvata lugens]
Type I	evm.TU.Contig741.5	3.99	4.43	6.32	9.23	10.28	11.3	13.28	12.52	12.27	1.07605	1.3903	XP_022187338.1|1.5e-250|ATP-dependent RNA helicase A-like protein [Nilaparvata lugens]
Type I	evm.TU.Contig490.3	3.69	3.76	6.24	12.37	11.14	11.57	14.08	15.01	15.88	1.32164	1.63335	XP_022188537.1|1.6e-289|serine/threonine-protein kinase 3 isoform X1 [Nilaparvata lugens]
Type I	evm.TU.Contig168.117	5.06	6.24	6.65	19.79	16.83	17.14	16.08	15.59	16.86	1.37781	1.68811	XP_021919880.1|7.5e-257|BTB/POZ domain-containing protein 6-B isoform X2 [Zootermopsis nevadensis]
Type I	BGI_novel_G000005	3.19	1.61	4.44	11.13	11.78	14.9	17.53	13.95	14.99	2.05842	2.36847
Type I	evm.TU.Contig109.61	2.72	5.35	7.86	13.63	10.51	8.86	12.99	12.45	14.42	1.04074	1.35063	XP_022184348.1|2.5e-217|galectin-4-like [Nilaparvata lugens]
Type I	evm.TU.Contig308.22	5.81	6.49	8.12	19.04	20.69	18.52	20.3	25.3	22.42	1.44437	1.75415	XP_022195994.1|0.0e+00|putative DNA helicase Ino80 [Nilaparvata lugens]
Type I	evm.TU.Contig167.10	92.88	111.56	105.69	266.16	270.36	233.77	316.34	302.04	271.31	1.23027	1.53941	AIN44104.1|0.0e+00|multidrug resistance-associated protein 4-like protein [Laodelphax striatella]
Type I	evm.TU.Contig33661.1	7.38	5.91	7.96	13.79	13.71	19.42	19.81	18.5	16.71	1.07247	1.38075	XP_022192702.1|4.5e-96|LOW QUALITY PROTEIN: uncharacterized protein LOC111050663 [Nilaparvata lugens]
Type I	evm.TU.Contig192.21	5.08	5.09	11.84	21.67	20.81	20.52	25.1	26.75	24.9	1.52608	1.83396	XP_022197673.1|0.0e+00|dynamin-like 120 kDa protein, mitochondrial isoform X1 [Nilaparvata lugens]
Type I	evm.TU.Contig13.356	3.57	2	5.02	8.09	7.6	10.68	9.88	10.13	12.34	1.33648	1.6441	XP_022196246.1|5.1e-150|leukocyte receptor cluster member 1 homolog [Nilaparvata lugens]
Type I	evm.TU.Contig29603.1	10.85	11.78	14.39	29.23	25.75	24.02	35.04	24.98	36.16	1.07592	1.38331	XP_022185149.1|8.0e-225|tyrosine-protein phosphatase non-receptor type 23 [Nilaparvata lugens]
Type I	evm.TU.Contig143.69	2.6	2.69	4.52	7.71	7.1	6.87	9.39	8.74	8.66	1.17626	1.48363	XP_014280775.1|0.0e+00|PREDICTED: dedicator of cytokinesis protein 9 isoform X2 [Halyomorpha halys]
Type I	evm.TU.Contig66.78	3.09	2.2	5.3	8.24	7.48	7.12	10.5	9	8.41	1.13231	1.43893	XP_022196885.1|0.0e+00|leucine-rich repeats and immunoglobulin-like domains protein 3 [Nilaparvata lugens]
Type I	evm.TU.Contig66.39	1.99	2.12	4.27	7.84	8.41	7.4	11.31	9.33	8.22	1.52386	1.82807	XP_022192133.1|0.0e+00|round spermatid basic protein 1-like protein [Nilaparvata lugens]
Type I	evm.TU.Contig31.68	9.8	9.45	15.76	28.86	27.39	25.87	37.69	34.22	34	1.18928	1.49114	XP_022184542.1|1.5e-249|uncharacterized protein LOC111043800 [Nilaparvata lugens]
Type I	evm.TU.Contig1505.1	10.52	13.19	12.63	41.62	31.82	31.03	41.81	44.01	38.21	1.47171	1.77334	AIO05331.1|1.1e-85|ATP-binding cassette sub-family A member 2 [Laodelphax striatella]
Type I	evm.TU.Contig91.23	12.9	13.15	18.28	32.25	24.31	38.05	37.68	34.18	41.01	1.08	1.38126	XP_022188169.1|0.0e+00|dnaJ homolog subfamily C member 2 [Nilaparvata lugens]
Type I	evm.TU.Contig1285.10	0.74	4.12	1.68	6.52	7.15	8.3	6.74	10.12	5.97	1.5014	1.80205	XP_022202376.1|6.5e-32|magnesium transporter NIPA2 [Nilaparvata lugens]
Type I	evm.TU.Contig123.80	12.09	15.01	16.74	31.54	33.28	33.66	40.22	37.98	37.47	1.0546	1.35431	XP_022197060.1|0.0e+00|MAGUK p55 subfamily member 6 isoform X1 [Nilaparvata lugens]
Type I	BGI_novel_G000357	1.85	1.79	3.26	6.61	6.34	7.31	8.81	8.44	7.33	1.5696	1.86753
Type I	evm.TU.Contig31.44	2.91	1.95	4	7.28	7.32	5.57	7.65	8.8	8.01	1.21184	1.50964	XP_022200003.1|2.3e-193|uncharacterized protein LOC111056904 [Nilaparvata lugens]
Type I	evm.TU.Contig385.50	8.26	3.7	7.68	24.46	20.05	21.91	26.18	29.78	22.96	1.73182	2.02766	XP_022207771.1|2.8e-183|zinc finger HIT domain-containing protein 2 [Nilaparvata lugens]
Type I	evm.TU.Contig198.10	7.42	4.77	10.24	17.14	17.19	15.08	20.86	20.3	18.4	1.14592	1.44098	XP_022205020.1|0.0e+00|LMBR1 domain-containing protein 2 homolog [Nilaparvata lugens]
Type I	evm.TU.Contig20.113	4.55	5.78	8.92	14.11	12.12	12	15.58	15.47	15.55	1.00909	1.30339	XP_022203542.1|0.0e+00|protein MON2 homolog [Nilaparvata lugens]
Type I	evm.TU.Contig263.9	4.3	4.82	4.43	9.9	10.21	11.02	12.67	12.62	12.49	1.18189	1.47582	XP_022186579.1|2.0e-117|uncharacterized protein LOC111045459 isoform X3 [Nilaparvata lugens]
Type I	evm.TU.Contig562.12	91.62	116.61	133.01	564.02	519.24	453.01	555.73	667.86	608.22	2.12133	2.41523	XP_022186679.1|0.0e+00|endoplasmin-like [Nilaparvata lugens]
Type I	evm.TU.Contig767.6	5.06	4.6	7.33	13.32	13.31	13.15	15.38	16.4	15.94	1.21811	1.51113	XP_022184307.1|1.0e-220|uncharacterized protein At4g17910-like [Nilaparvata lugens]
Type I	evm.TU.Contig86.14	9.7	6.37	14.41	62.15	55	56.78	58.34	69.31	61.02	2.28334	2.57635	XP_015600716.1|0.0e+00|PREDICTED: uncharacterized protein LOC107270320 isoform X6 [Cephus cinctus]
Type I	evm.TU.Contig172.15	3.47	2.79	6.61	11.92	13.27	12.49	15.64	13.63	14.55	1.62057	1.91354	XP_022187847.1|0.0e+00|MAU2 chromatid cohesion factor homolog [Nilaparvata lugens]
Type I	evm.TU.Contig338.33	3.4	1.42	4.76	9.5	10.65	9.03	13.44	10.64	10.47	1.5975	1.89028	XP_022192204.1|1.5e-175|acyl-CoA Delta(11) desaturase [Nilaparvata lugens]
Type I	evm.TU.Contig79.125	4.61	4.67	4.9	8.64	8.43	8.89	11.1	11.58	11	1.2852	1.57741	XP_022208010.1|2.0e-225|transcription termination factor 5, mitochondrial [Nilaparvata lugens]
Type I	evm.TU.Contig455.10	5.15	4.21	5.53	17.16	18.89	17.07	23.67	19.25	21.44	1.82857	2.11991	XP_022197268.1|0.0e+00|RNA-binding protein 5 [Nilaparvata lugens]
Type I	BGI_novel_G000950	1.26	0.86	3.54	9.61	10.55	10.41	14.2	11.31	11.4	2.48599	2.77698
Type I	evm.TU.Contig102.15	56.18	45.7	105.36	264	211.7	245.3	338.61	237.75	288.8	1.80875	2.09909	XP_022196675.1|9.7e-119|ETS homologous factor-like isoform X2 [Nilaparvata lugens]
Type I	evm.TU.Contig440.4	4.2	4.76	7.86	12.07	10.74	9.63	12.92	13.84	14.34	1.01641	1.30513	XP_022190012.1|6.0e-45|LOW QUALITY PROTEIN: clustered mitochondria protein homolog [Nilaparvata lugens]
Type I	evm.TU.Contig401.13	10.16	10.08	14.74	32.98	33.68	34.31	45.07	39.56	37.92	1.57989	1.86829	XP_022188225.1|9.2e-301|serine/threonine-protein kinase VRK1-like [Nilaparvata lugens]
Type I	evm.TU.Contig494.16	2.88	1.91	3.39	8.5	8.48	6.8	9.52	10.02	9.05	1.5141	1.80205	XP_021926531.1|3.5e-54|modifier of mdg4-like isoform X2 [Zootermopsis nevadensis]
Type I	evm.TU.Contig45.148	32.52	24.24	44.5	89.08	82.28	78.57	87.89	84.3	84.19	1.19383	1.48021	XP_022185797.1|6.8e-110|rho GDP-dissociation inhibitor 1 [Nilaparvata lugens]
Type I	evm.TU.Contig109.108	1.53	3.11	4.39	11.28	9.87	9.99	12.84	15.84	14.11	1.8519	2.13826	XP_022184074.1|3.6e-126|protein FAM49B-like [Nilaparvata lugens]
Type I	evm.TU.Contig767.7	3.21	3.3	5.38	8.75	9.27	8.76	11.05	10.86	10.22	1.23837	1.52194	XP_022198878.1|2.8e-277|EGF domain-specific O-linked N-acetylglucosamine transferase-like isoform X1 [Nilaparvata lugens]
Type I	evm.TU.Contig113.35	4.4	3.72	6.45	13.2	12.18	11	14.81	13.62	14.1	1.26764	1.54988	XP_022191470.1|0.0e+00|MAP kinase-activating death domain protein [Nilaparvata lugens]
Type I	evm.TU.Contig40.46	16.99	16.86	22.82	44.41	42.91	45.12	53.23	38.57	39.39	1.30979	1.59072	XP_022192921.1|5.6e-141|tenascin-like isoform X2 [Nilaparvata lugens]
Type I	evm.TU.Contig123.84	4.58	4.87	5.17	10.76	12.12	10.38	12.31	13.56	13.92	1.16612	1.44607	XP_022186475.1|6.0e-280|zinc finger protein 143-like isoform X1 [Nilaparvata lugens]
Type I	evm.TU.Contig157.6	1.33	1.51	3.59	8.44	10.68	11.51	10.12	8.6	9.38	1.93007	2.20907	XP_018562571.1|7.1e-52|PREDICTED: Krueppel-like factor 7 isoform X1 [Anoplophora glabripennis]
Type I	evm.TU.Contig175.107	5.04	4.31	9.26	18.18	15.77	15.6	21.32	19.09	19.25	1.44255	1.7202	XP_021940792.1|0.0e+00|ubiquitin carboxyl-terminal hydrolase 32 isoform X3 [Zootermopsis nevadensis]
Type I	evm.TU.Contig143.59	5.1	6.89	7.96	16.53	16.16	14.83	17.55	18.42	21.38	1.31402	1.59084	XP_022193446.1|0.0e+00|mitogen-activated protein kinase kinase kinase kinase 5 isoform X1 [Nilaparvata lugens]
Type I	evm.TU.Contig168.119	4.02	3.89	5	8.72	8.88	9.65	9.78	12.61	10.15	1.07208	1.34858	XP_022195337.1|6.7e-171|centromere/kinetochore protein zw10 homolog [Nilaparvata lugens]
Type I	evm.TU.Contig1771.2	4.04	4.53	12.98	25.5	21.31	23.35	26.57	28.5	25.79	1.6884	1.96432	XP_022187413.1|5.8e-44|enolase-phosphatase E1-like isoform X4 [Nilaparvata lugens]
Type I	evm.TU.Contig445.3	4.77	2.49	4.69	6.87	8.22	7.25	7.64	6.79	9.22	1.01793	1.29261	XP_022197240.1|5.0e-23|nitrilase homolog 1 isoform X1 [Nilaparvata lugens]
Type I	evm.TU.Contig39.21	6.56	6.79	10.42	20.88	18.99	19.25	21.26	24.01	19.05	1.28708	1.56121	XP_022191583.1|0.0e+00|signal transducer and activator of transcription 5B isoform X1 [Nilaparvata lugens]
Type I	evm.TU.Contig216.3	4.61	4.53	6.4	15.72	14.05	11.95	17.33	14.55	14.49	1.40873	1.68213	XP_022195044.1|0.0e+00|RNA-binding protein 26 [Nilaparvata lugens]
Type I	evm.TU.Contig137.47	10.49	8.42	16.73	27.07	29.08	28.83	33.39	32.9	33.23	1.23656	1.50987	XP_022188523.1|1.4e-176|RING finger protein 113A [Nilaparvata lugens]
Type I	evm.TU.Contig253.19	3.42	3.59	3.63	10.11	8.24	7.91	10.29	9.82	10.03	1.2263	1.49929	XP_022198717.1|1.3e-96|RPA-interacting protein-like [Nilaparvata lugens]
Type I	evm.TU.Contig4.9	3.03	4.24	6.06	14.82	12.57	15.29	14.27	13.6	13.8	1.61569	1.88826	XP_022199725.1|5.6e-269|set1/Ash2 histone methyltransferase complex subunit ASH2 [Nilaparvata lugens]
Type I	evm.TU.Contig84.40	31.2	27.25	40.78	56.42	55.81	64.42	80.29	71.2	78.8	1.02759	1.29985	XP_022199100.1|1.6e-271|protein phosphatase PP2A 55 kDa regulatory subunit isoform X2 [Nilaparvata lugens]
Type I	evm.TU.Contig17.149	2.66	3	3.78	6.6	6.24	6.96	7.09	8.8	7.81	1.06044	1.33196	XP_022200164.1|0.0e+00|RNA polymerase II-associated protein 1-like [Nilaparvata lugens]
Type I	evm.TU.Contig165.57	7.78	13.63	13.86	26.64	28.95	25.32	30.78	33.57	31.15	1.17577	1.44696	XP_022187265.1|3.8e-231|T-complex protein 11-like protein 1 [Nilaparvata lugens]
Type I	evm.TU.Contig123.125	3.5	2.33	5.2	13.63	14.03	14.04	17.73	16.43	15.31	1.98589	2.25697	XP_022207891.1|0.0e+00|rabphilin-3A [Nilaparvata lugens]
Type I	evm.TU.Contig32.79	1.71	1.92	3.95	5.96	6.72	6.37	5.84	7.42	9.4	1.37278	1.6431	XP_022195794.1|0.0e+00|sorting nexin-13-like [Nilaparvata lugens]
Type I	evm.TU.Contig3602.11	22.26	22.46	25.12	74.52	79.16	68.34	91.13	82.29	85.75	1.62426	1.8944	XP_022197913.1|1.7e-163|solute carrier family 35 member B1 homolog [Nilaparvata lugens]
Type I	evm.TU.Contig276.15	4.25	5.96	6.46	10.78	12.4	13.53	12.47	16.41	14.16	1.10951	1.37819	XP_022199993.1|8.5e-210|E3 ubiquitin-protein ligase RING1 [Nilaparvata lugens]
Type I	evm.TU.Contig1005.19	2.02	1.84	3.11	5.24	6.74	6.14	7.12	7.68	5.95	1.25223	1.51903	XP_022196851.1|1.4e-219|adenosine 3'-phospho 5'-phosphosulfate transporter 1-like [Nilaparvata lugens]
Type I	evm.TU.Contig732.15	3.4	5.86	6.09	14.68	15.04	14.2	15.51	15.11	13.68	1.29915	1.56522	XP_018909289.1|1.1e-223|PREDICTED: sialin-like [Bemisia tabaci]
Type I	evm.TU.Contig1257.7	2.84	3.1	6.19	10.51	12.79	11.47	12.47	12.53	14.17	1.46076	1.72457	XP_022192457.1|9.2e-199|spermatogenesis-defective protein 39 homolog [Nilaparvata lugens]
Type I	evm.TU.Contig194.23	1.34	3.49	2.13	7.33	6.25	4.31	5.04	8.29	6.91	1.37803	1.64159	XP_022184491.1|2.4e-58|uncharacterized protein LOC111043756 [Nilaparvata lugens]
Type I	evm.TU.Contig266.46	1.98	2.18	2.84	6.68	6.73	6.83	8.12	7.81	8.67	1.56184	1.82402	XP_022193172.1|0.0e+00|bromodomain and WD repeat-containing protein 3 [Nilaparvata lugens]
Type I	evm.TU.Contig115.107	3.34	3.94	4.37	9.16	8.78	8.29	9.78	11.03	10.36	1.16669	1.42744	XP_022196445.1|0.0e+00|rab3 GTPase-activating protein non-catalytic subunit [Nilaparvata lugens]
Type I	evm.TU.Contig32.110	2.58	2.5	6.21	9.46	8.77	9	9.12	10.91	12.92	1.22317	1.48238	XP_022202757.1|0.0e+00|transcriptional regulator ATRX homolog [Nilaparvata lugens]
Type I	evm.TU.Contig370.1	18.08	20	22.81	46.37	38.18	42.28	54.86	57.53	56.43	1.18691	1.44567	XP_022185149.1|0.0e+00|tyrosine-protein phosphatase non-receptor type 23 [Nilaparvata lugens]
Type I	evm.TU.Contig18.84	12.11	9.18	12.2	31.63	29.33	33.98	32.44	31.11	32.66	1.39042	1.64883	XP_022192596.1|8.0e-182|pre-mRNA-splicing regulator female-lethal(2)D isoform X1 [Nilaparvata lugens]
Type I	evm.TU.Contig65.62	4.89	7.2	12.56	16.8	13.62	16.72	15.84	16.31	14.11	1.0235	1.28179	XP_014274695.1|8.3e-110|PREDICTED: legumain-like isoform X2 [Halyomorpha halys]
Type I	evm.TU.Contig94.14	17.6	13.8	26.86	44.73	50.11	48.11	56.03	54.55	54.5	1.26817	1.52637	XP_022203402.1|4.0e-131|programmed cell death protein 7-like [Nilaparvata lugens]
Type I	evm.TU.Contig533.12	746.36	460.89	960.17	1665.73	1649.5	1727.99	2167.84	2105.72	2003.45	1.24715	1.50519	XP_022200183.1|3.2e-77|BTB/POZ domain-containing protein 3-like [Nilaparvata lugens]
Type I	evm.TU.Contig66.4	3.13	2.5	6.28	10.86	9.44	10.48	12.04	12.81	11.75	1.51013	1.76734	XP_022185894.1|0.0e+00|regulator of nonsense transcripts 2-like [Nilaparvata lugens]
Type I	evm.TU.Contig266.43	4.02	4.62	7.99	12.87	12.19	12.66	15.65	15.51	13.4	1.19919	1.45565	XP_022193717.1|0.0e+00|cullin-5 [Nilaparvata lugens]
Type I	evm.TU.Contig348.40	1.77	1.61	4.32	13.07	12.03	13.5	15.76	16.48	13.6	2.37427	2.63061	XP_022195464.1|0.0e+00|uncharacterized protein LOC111052950 [Nilaparvata lugens]
Type I	evm.TU.Contig109.23	15.23	15.84	23.94	41.41	38.19	38.31	44.3	42.77	49.51	1.08657	1.34157	XP_012274709.1|6.1e-196|PREDICTED: transmembrane protein 184B isoform X1 [Orussus abietinus]
Type I	evm.TU.Contig50.67	4.37	4.3	7.03	9.77	11.56	10.04	9.11	12.61	12.01	1.01206	1.26675	XP_022205285.1|1.8e-230|coiled-coil domain-containing protein R3HCC1L [Nilaparvata lugens]
Type I	evm.TU.Contig66.81	23.91	15.79	33.85	52.48	53.45	53.66	63.13	63.45	63.54	1.10042	1.35254	XP_022197734.1|8.7e-122|regulator of microtubule dynamics protein 2-like [Nilaparvata lugens]
Type I	evm.TU.Contig547.3	3.33	2.4	2.83	7.08	7.4	6.71	10.13	7.99	8.44	1.25476	1.50611	XP_022193535.1|1.3e-10|jerky protein homolog-like [Nilaparvata lugens]
Type I	evm.TU.Contig259.10	3.83	3.35	9.45	17.37	17.02	15.99	17.84	17.45	22.08	1.79556	2.04614	XP_022190278.1|1.7e-143|N(G),N(G)-dimethylarginine dimethylaminohydrolase 1-like [Nilaparvata lugens]
Type I	evm.TU.Contig427.18	1.36	1.01	2.6	7.6	6.9	7.08	9.62	7.51	8.24	2.14408	2.39463	XP_022195248.1|0.0e+00|uncharacterized protein LOC111052777 [Nilaparvata lugens]
Type I	evm.TU.Contig137.55	4.07	3.68	6.36	10.72	10.7	11.66	14.92	13.05	10.68	1.23515	1.48495	XP_022193374.1|6.8e-305|pleckstrin homology domain-containing family M member 1 isoform X1 [Nilaparvata lugens]
Type I	evm.TU.Contig36.99	3.36	2.73	4.95	16.78	15.22	13.54	16.49	16.65	14.11	1.87061	2.11862	XP_022196604.1|3.5e-250|protein enabled [Nilaparvata lugens]
Type I	evm.TU.Contig974.24	5.24	6.52	9.92	15.93	14.29	15.71	17.84	16.26	19.09	1.06867	1.31662	XP_022198640.1|5.2e-188|lachesin isoform X1 [Nilaparvata lugens]
Type I	evm.TU.Contig110.7	3.72	2.23	6.31	11.77	9.01	7.82	11.62	8.89	11.22	1.16252	1.41022	XP_022194643.1|2.1e-100|rho-related GTP-binding protein RhoN-like [Nilaparvata lugens]
Type I	evm.TU.Contig739.35	10.44	7.17	14.54	35.31	36.64	30.93	41.77	42.05	30.45	1.61225	1.85981	AMZ00343.1|9.9e-106|Ras superfamily small GTPase Rab35 [Nilaparvata lugens]
Type I	evm.TU.Contig850.10	1.32	1.81	2.64	6.3	7.08	6.06	6.5	7.74	8.19	1.71567	1.96209	XP_022186554.1|0.0e+00|uncharacterized protein LOC111045443 isoform X1 [Nilaparvata lugens]
Type I	evm.TU.Contig385.17_evm.TU.Contig385.18	5.18	6.56	8.97	14.76	13.84	15	15.58	15.73	19.81	1.07505	1.31945	XP_022185386.1|6.8e-303|nucleoporin GLE1 isoform X1 [Nilaparvata lugens]
Type I	evm.TU.Contig71.36	1.57	1.6	3.66	7.48	7.81	8.78	9.9	9.13	9.39	1.86435	2.10654	XP_012287698.1|8.3e-43|PREDICTED: max dimerization protein 1-like [Orussus abietinus]
Type I	evm.TU.Contig71.66	5.62	4.44	8.7	15.31	16.37	15.89	20.34	19.97	16.68	1.40496	1.64703	XP_022187323.1|0.0e+00|protein phosphatase 1 regulatory subunit 21 [Nilaparvata lugens]
Type I	evm.TU.Contig58.105	1.91	2.4	3.61	7.71	7.29	6.52	7.71	8.16	8.94	1.43034	1.67088	XP_022195370.1|0.0e+00|serine/arginine repetitive matrix protein 1-like [Nilaparvata lugens]
Type I	evm.TU.Contig1389.1	3.82	1.62	3.25	6.86	6.41	5.94	6.64	7.24	8.11	1.10824	1.34802	XP_022189538.1|4.9e-171|zinc finger protein 570-like [Nilaparvata lugens]
Type I	evm.TU.Contig11534.1	3.09	0.63	1.94	9.09	8.17	8.65	11.25	9.56	9.65	2.20158	2.4413
Type I	evm.TU.Contig94.5	35.58	31.84	48.19	99.21	80.37	90.76	107.67	96.03	92.95	1.13993	1.3793	XP_022203936.1|0.0e+00|bumetanide-sensitive sodium-(potassium)-chloride cotransporter-like, partial [Nilaparvata lugens]
Type I	evm.TU.Contig253.78	2.36	2.45	3.91	8.94	7.1	9.01	10.06	9.58	9.54	1.52425	1.76297	XP_022206598.1|0.0e+00|exportin-6-B [Nilaparvata lugens]
Type I	evm.TU.Contig489.26	3.48	1.96	4.23	7.17	6.79	8.65	9.47	9.04	7.49	1.21803	1.45587	XP_022192127.1|2.7e-201|uncharacterized protein C7orf26 homolog [Nilaparvata lugens]
Type I	evm.TU.Contig50.86	12.56	15.15	17.22	31.66	34.21	29.07	37.09	39.35	34.44	1.07993	1.31514	XP_022187548.1|0.0e+00|proteasome activator complex subunit 4-like [Nilaparvata lugens]
Type I	evm.TU.Contig112.32	4.11	2.23	5.56	11.59	13.65	11.23	14.29	13.06	14.29	1.63135	1.86373	XP_022190807.1|9.7e-178|syntaxin-16 [Nilaparvata lugens]
Type I	evm.TU.Contig401.18	2.85	2.7	4.87	7.41	8.67	8.52	9.15	10.61	8.93	1.26195	1.49422	XP_022188218.1|0.0e+00|5'-3' exoribonuclease 1 [Nilaparvata lugens]
Type I	evm.TU.Contig78.89	4.09	4.21	6.51	15.29	13.18	13.55	16.84	16.36	15.55	1.56725	1.79782	XP_022194860.1|0.0e+00|dedicator of cytokinesis protein 1 isoform X4 [Nilaparvata lugens]
Type I	evm.TU.Contig78.195	10.12	7.96	14	26.37	26.91	27.63	29.99	33.33	30.36	1.34169	1.57203	XP_022198574.1|0.0e+00|ATP-dependent RNA helicase SUV3 homolog, mitochondrial [Nilaparvata lugens]
Type I	evm.TU.Contig115.131	15.37	18.55	28.32	57.67	60.46	56.64	37.77	44.09	54.91	1.18542	1.41537	XP_022198650.1|5.3e-176|D-aspartate oxidase isoform X1 [Nilaparvata lugens]
Type I	evm.TU.Contig13.361	7.23	9.68	14.5	22.23	18.97	22.7	24.12	25.59	25.45	1.05718	1.28655	XP_022206284.1|0.0e+00|maternal protein tudor-like [Nilaparvata lugens]
Type I	BGI_novel_G000220	1.48	1.76	3.07	6.49	8	6.84	6.55	10.02	8.21	1.77932	2.00852
Type I	evm.TU.Contig765.1	4.4	2.9	6.96	15.25	16.89	17.12	19.32	18.61	18.7	1.79766	2.02595	XP_022190154.1|2.6e-275|nuclear receptor-binding protein homolog, partial [Nilaparvata lugens]
Type I	BGI_novel_G001049	15.72	11.19	22.47	38.31	35.67	42.7	43.71	44.15	41.27	1.18289	1.41096
Type I	evm.TU.Contig294.19	7.74	5.02	12.92	23.92	20.08	20.13	21.31	22.97	21.47	1.15315	1.38118	XP_022184962.1|3.9e-157|protein FAM122A isoform X1 [Nilaparvata lugens]
Type I	evm.TU.Contig30.106	6.57	6.56	12.08	26.34	29.07	20.9	30.52	27.55	26.43	1.54572	1.77252	XP_022187105.1|9.6e-118|ras-related protein Rab-9A [Nilaparvata lugens]
Type I	evm.TU.Contig317.17	11.97	7.97	17.29	29.24	30.8	30	33.57	34.47	32.61	1.23837	1.4629	XP_022194411.1|3.2e-133|oxysterol-binding protein-related protein 11-like isoform X1 [Nilaparvata lugens]
Type I	evm.TU.Contig52.83	1.71	0.86	2.83	8.14	10.38	10.43	12.55	11.08	11.37	2.32053	2.5443	XP_022197904.1|2.0e-209|kinectin-like [Nilaparvata lugens]
Type I	evm.TU.Contig152.15	1.12	0.47	0.49	5.37	10	6.9	5.36	11.57	8.59	3.3788	3.60221	AFX84560.1|0.0e+00|70 kDa heat shock protein [Lygus hesperus]
Type I	evm.TU.Contig2969.5	3.14	7.22	7.44	14.81	16.72	14.91	12.44	18.07	17.62	1.51053	1.73374	XP_022184779.1|5.2e-199|probable ubiquitin carboxyl-terminal hydrolase FAF-X [Nilaparvata lugens]
Type I	evm.TU.Contig18.266	3.9	3.55	6.39	11.3	10.5	11.18	13.81	12.81	14	1.40048	1.6236	XP_014289065.1|1.9e-278|PREDICTED: uncharacterized protein LOC106688882 isoform X1 [Halyomorpha halys]
Type I	evm.TU.Contig1952.5	4.43	3.31	6.76	11.74	11.2	12.85	13.4	13.95	13.93	1.31732	1.54043	XP_021921140.1|7.3e-303|exocyst complex component 3 [Zootermopsis nevadensis]
Type I	evm.TU.Contig38.67	8	8.19	13.73	25.74	23.91	24.8	29.98	26.06	30.36	1.33579	1.55638	XP_022202085.1|1.5e-175|uncharacterized protein LOC111058822 [Nilaparvata lugens]
Type I	evm.TU.Contig175.21	4.21	3.16	4.85	8.02	9.13	8.85	10.86	10.16	8.71	1.08101	1.30031	XP_022188769.1|1.9e-211|kanadaptin [Nilaparvata lugens]
Type I	evm.TU.Contig191.7	2.51	3.15	5.15	16.59	17.26	15.41	19.22	18.26	19.26	2.20195	2.42121	XP_022191078.1|0.0e+00|protein suppressor of white apricot-like [Nilaparvata lugens]
Type I	evm.TU.Contig84.70	3.04	5.32	5.82	11.52	9.91	12.14	11.05	13.92	12.14	1.1813	1.40043	XP_022200830.1|1.1e-103|protein-lysine methyltransferase METTL21D-like [Nilaparvata lugens]
Type I	evm.TU.Contig25.183	4.74	3.41	4.95	8.15	10.65	8.85	9.59	11.8	10.21	1.06218	1.28032	AQT27180.1|2.2e-243|putative asparagine synthetase [Nilaparvata lugens]
Type I	evm.TU.Contig253.52	10.2	9.77	14.48	37.08	36.09	31.65	36.3	35.13	32.74	1.44682	1.66451	XP_022189052.1|0.0e+00|GTP-binding protein 1 isoform X1 [Nilaparvata lugens]
Type I	evm.TU.Contig46.82	2.63	3.27	4.36	7.42	8.57	8.04	10.33	9.55	8.89	1.37992	1.59726	XP_022197483.1|5.0e-273|uncharacterized protein LOC111054714 isoform X1 [Nilaparvata lugens]
Type I	evm.TU.Contig739.21	9.81	5.27	15.51	31.5	31.03	34.71	41.46	36	33.5	1.65064	1.8668	XP_022202395.1|2.3e-204|TBC1 domain family member 10A [Nilaparvata lugens]
Type I	BGI_novel_G000201	5.09	2.26	4.59	13.05	8.69	14.17	16.33	11.29	13.66	1.58954	1.80479
Type I	evm.TU.Contig603.1	2.77	2.57	4.1	6.77	6.94	7.4	7	7.27	7.64	1.02447	1.23906	XP_022186682.1|0.0e+00|uncharacterized protein LOC111045555 [Nilaparvata lugens]
Type I	evm.TU.Contig3049.1	29.84	33.82	37.38	101.61	85.23	78.35	106.92	97.12	97.22	1.40205	1.61633	AIO05331.1|7.8e-217|ATP-binding cassette sub-family A member 2 [Laodelphax striatella]
Type I	evm.TU.Contig78.148	0.87	1.26	3.8	6.07	6.01	6.82	7.27	5.37	9.28	1.73035	1.94445	XP_022187595.1|0.0e+00|uncharacterized protein LOC111046378 isoform X1 [Nilaparvata lugens]
Type I	evm.TU.Contig12998.2	2.42	2.82	3.41	6.7	6.79	7.65	9.03	7.45	7.84	1.29153	1.50471	XP_022188741.1|3.9e-236|alkylated DNA repair protein alkB homolog 8-like [Nilaparvata lugens]
Type I	evm.TU.Contig167.18	4.16	3.1	8.18	16.74	14.76	12.97	17.26	17.38	14.5	1.50254	1.71573	XP_022207360.1|4.8e-129|growth hormone-regulated TBC protein 1-like [Nilaparvata lugens]
Type I	evm.TU.Contig2.70	2.45	1.75	4.69	10.5	9.33	8.94	9.61	9.61	13.45	1.70004	1.91322	XP_022187285.1|1.2e-185|UPF0415 protein C7orf25 homolog [Nilaparvata lugens]
Type I	evm.TU.Contig50.65	8.43	8.87	21.38	38.61	39.45	35.1	41.61	45.05	40.96	1.55898	1.7713	XP_022205275.1|2.8e-235|nucleolysin TIAR [Nilaparvata lugens]
Type I	evm.TU.Contig86.73	17.45	12.64	21.17	36.85	39.48	36.07	43.58	42.68	38.33	1.08791	1.29964	XP_022193369.1|1.9e-144|sepiapterin reductase isoform X1 [Nilaparvata lugens]
Type I	evm.TU.Contig20.184	5.1	4.35	7.18	15.07	12.35	12.57	13.94	15.79	15.32	1.25123	1.45962	XP_022199116.1|1.9e-98|uncharacterized protein LOC111056101 [Nilaparvata lugens]
Type I	evm.TU.Contig224.190	16.56	14.67	24.71	39.42	37.54	35.35	45.37	39.7	44.07	1.03695	1.24523	XP_022206069.1|0.0e+00|telomere length regulation protein TEL2 homolog, partial [Nilaparvata lugens]
Type I	evm.TU.Contig13.287	8.29	6.1	12	17.78	21.31	18.62	24.61	25.05	24.22	1.27673	1.4836	XP_022197721.1|5.7e-231|islet cell autoantigen 1 [Nilaparvata lugens]
Type I	evm.TU.Contig348.68	1.56	0.86	3.11	8.34	8.25	7.33	10.03	8.17	8.96	2.14571	2.35243	XP_015367238.1|1.0e-49|PREDICTED: RNA-binding protein Musashi homolog Rbp6-like isoform X2 [Diuraphis noxia]
Type I	evm.TU.Contig175.4	3.49	3.09	4.43	8.3	7.56	8.29	10	8.32	9.11	1.12837	1.33217	XP_022198142.1|3.6e-224|protein PAT1 homolog 1 [Nilaparvata lugens]
Type I	evm.TU.Contig4344.4	16.18	20.3	19.39	55.21	56.63	52.8	42.8	40	41.82	1.08018	1.28086	XP_022195424.1|4.4e-193|death-associated inhibitor of apoptosis 1-like isoform X1 [Nilaparvata lugens]
Type I	BGI_novel_G000872	5.95	2.47	5.67	14.65	12.76	13.7	17.34	14.3	14.65	1.53453	1.73506
Type I	evm.TU.Contig850.18	16.16	12.83	25.38	76.02	68.22	60.23	76.4	64.36	64.01	1.66391	1.86396	XP_022192019.1|2.9e-193|major facilitator superfamily domain-containing protein 12-like [Nilaparvata lugens]
Type I	evm.TU.Contig201.20	4.64	3.13	8.81	24.9	23.39	22.4	28.02	21.75	25.72	1.96391	2.16351	XP_022187486.1|2.6e-177|cyclic AMP response element-binding protein A-like [Nilaparvata lugens]
Type I	evm.TU.Contig30.205	21.95	21.26	32.07	55.79	51.8	48.89	62.43	57.2	57.83	1.06617	1.26236	XP_014251465.1|2.5e-311|PREDICTED: protein ROP isoform X2 [Cimex lectularius]
Type I	evm.TU.Contig21.145	3.3	2.49	5.61	11.66	8.26	7.56	10.65	10.65	9.53	1.26931	1.46544	XP_022196751.1|4.8e-278|zinc finger protein 420-like [Nilaparvata lugens]
Type I	evm.TU.Contig115.7	3.9	1.78	4.68	8.9	7.26	5.52	6.56	7.41	10.19	1.04438	1.24036
Type I	evm.TU.Contig36200.1	6.18	6.5	8.25	15.36	15.73	14.91	18.04	16.82	16.76	1.11948	1.31489	XP_022189807.1|1.2e-288|serine/threonine-protein kinase TBK1 isoform X2 [Nilaparvata lugens]
Type I	evm.TU.Contig656.2	2.88	2.3	3.72	7.14	6.94	7.47	8.24	7.71	7.87	1.24319	1.43735	XP_022189953.1|9.5e-79|centriole, cilia and spindle-associated protein-like [Nilaparvata lugens]
Type I	evm.TU.Contig9.19	6.67	8.75	13.96	57.22	53.13	37.33	41.31	29.27	29.49	1.6528	1.84613	XP_022191858.1|1.8e-307|FERM domain-containing protein 5 isoform X1 [Nilaparvata lugens]
Type I	evm.TU.Contig98.73	2.2	3.1	3.38	9.77	7.38	8.66	10.54	8.48	9.22	1.46518	1.65606	XP_022193148.1|0.0e+00|cyclic AMP-dependent transcription factor ATF-6 alpha isoform X2 [Nilaparvata lugens]
Type I	evm.TU.Contig731.45	4.6	4.4	7.53	12.91	14.04	14.06	16.24	13.99	16.09	1.3213	1.5116	XP_021913056.1|1.6e-255|probable ATP-dependent RNA helicase DDX10 [Zootermopsis nevadensis]
Type I	evm.TU.Contig345.27	70.59	60.42	71.48	160.5	172.7	146.45	185.18	178.9	164.14	1.19856	1.38816	XP_022204569.1|2.6e-164|probable methyltransferase-like protein 15 homolog [Nilaparvata lugens]
Type I	evm.TU.Contig17435.1	2.23	0.66	1.76	8	8.17	8.72	9.93	8.5	9.41	2.40672	2.59628
Type I	evm.TU.Contig474.5	2.23	0.66	1.76	8	8.17	8.72	9.93	8.5	9.41	2.40672	2.59628
Type I	evm.TU.Contig71.65	5.22	4.8	6.35	17.74	19.29	14.95	19.53	18.79	20.65	1.59415	1.78286	XP_022187340.1|2.3e-311|copine-8-like [Nilaparvata lugens]
Type I	evm.TU.Contig157.48	4.14	3.28	7.67	15.1	13.98	14.34	15.42	16.18	15.11	1.41788	1.60536	XP_022201136.1|1.7e-202|signal peptide peptidase-like 3 isoform X1 [Nilaparvata lugens]
Type I	evm.TU.Contig489.30	2.66	4.42	4.3	7.75	7.43	8.92	9.91	7.13	9.81	1.12048	1.30707	XP_022198463.1|1.1e-268|protein wntless-like [Nilaparvata lugens]
Type I	evm.TU.Contig262.73	7.88	7.3	13.58	57.01	54.3	56.44	49.65	42.24	44.58	2.13693	2.32237	XP_022190882.1|6.9e-292|beta-TrCP isoform X2 [Nilaparvata lugens]
Type I	evm.TU.Contig350.39	33.33	29.29	40.39	75.48	74.44	84.17	81.29	77.09	72.16	1.04127	1.22644	XP_022199614.1|1.5e-165|farnesol dehydrogenase-like [Nilaparvata lugens]
Type I	evm.TU.Contig456.17	3.96	3.15	3.71	9.05	6.6	7.87	10.31	7.85	8.08	1.09643	1.28041	XP_022195190.1|3.0e-264|folylpolyglutamate synthase, mitochondrial isoform X1 [Nilaparvata lugens]
Type I	evm.TU.Contig46.86	14.54	10.57	13.68	29.44	29.22	31.85	31.84	32.48	35.26	1.17835	1.3614	XP_022197490.1|6.8e-189|dnaJ homolog subfamily C member 22 [Nilaparvata lugens]
Type I	evm.TU.Contig31.174	30.73	22.51	50.31	101.04	92.38	96.88	118.21	102.57	103.62	1.50189	1.68397	XP_022189065.1|0.0e+00|uncharacterized protein LOC111047583 isoform X2 [Nilaparvata lugens]
Type I	evm.TU.Contig283.6	10.33	9.3	11.12	28.12	28.24	22.06	32.1	22.76	28.87	1.27931	1.46063	XP_022188823.1|2.2e-105|LOW QUALITY PROTEIN: protein spartin [Nilaparvata lugens]
Type I	evm.TU.Contig18.236	3.43	2.34	3.56	8.68	8.86	6.15	8.39	9.27	8.16	1.30346	1.48243	XP_022194107.1|4.1e-170|leucine carboxyl methyltransferase 1 [Nilaparvata lugens]
Type I	evm.TU.Contig165.25	2.14	2.46	4.24	10.73	10.36	11.38	11.64	12.79	12.29	1.88609	2.06482	XP_022199759.1|0.0e+00|Down syndrome cell adhesion molecule-like protein Dscam2 [Nilaparvata lugens]
Type I	evm.TU.Contig98.76	1161.95	1188.7	1136.42	5325.07	5551.24	4163.95	4489.19	5461.61	4947.92	1.88959	2.06817	AQP31331.1|0.0e+00|heat shock protein cognate 70-2 [Laodelphax striatella]
Type I	evm.TU.Contig18.9	15.01	12.52	21.71	35.27	38.49	39.47	41.17	38.96	39.69	1.17572	1.35382	XP_022189785.1|0.0e+00|cullin-2 [Nilaparvata lugens]
Type I	evm.TU.Contig0.431	4.05	3.81	6.18	9.53	9.99	10.12	11.85	11.43	10.36	1.09236	1.26918	XP_022198918.1|0.0e+00|tyrosine-protein kinase hopscotch [Nilaparvata lugens]
Type I	evm.TU.Contig31.121	3.66	3.76	3.96	7.97	7.7	7.32	8.87	7.05	10.98	1.01594	1.1927	XP_022196211.1|1.7e-148|lipid droplet-associated hydrolase [Nilaparvata lugens]
Type I	evm.TU.Contig257.13	4.68	3.9	5.5	10.49	10.69	11.89	13.23	11.59	12.44	1.25016	1.42687	XP_022189142.1|7.9e-83|pinin-like [Nilaparvata lugens]
Type I	evm.TU.Contig85.36	5.69	4.45	8.16	17.33	17.39	16.6	19.99	19.2	18.02	1.49722	1.67239	XP_022184666.1|0.0e+00|vacuolar protein sorting-associated protein 53 homolog [Nilaparvata lugens]
Type I	evm.TU.Contig3.24	7.07	7.17	10.38	25.6	23.49	23.14	25.53	24.42	22.99	1.5026	1.67728	XP_022195410.1|0.0e+00|vascular endothelial growth factor receptor 1-like [Nilaparvata lugens]
Type I	evm.TU.Contig623.26	4.69	6.88	11.52	18.24	22.27	18.24	22.57	21.07	21.19	1.34968	1.52337	XP_022203133.1|5.3e-270|sorting nexin-17 [Nilaparvata lugens]
Type I	evm.TU.Contig307.68	9.26	5.02	16.18	28.75	28.09	28.96	32.65	30.55	29.99	1.4839	1.65741	XP_022203669.1|1.4e-161|protein SET-like [Nilaparvata lugens]
Type I	evm.TU.Contig276.76	3.24	2.85	7.59	9.61	11.82	11.93	11.08	13.85	12.03	1.3134	1.48567	XP_022193108.1|6.6e-238|chromatin modification-related protein EAF7 [Nilaparvata lugens]
Type I	evm.TU.Contig224.107	5.47	9.78	12.72	19.18	23.4	21.87	16.65	23.03	33.35	1.23373	1.40379	XP_022195593.1|0.0e+00|tubulin polyglutamylase ttll6-like isoform X3 [Nilaparvata lugens]
Type I	evm.TU.Contig66.84	5.11	4.63	9.05	17.81	16.65	17.04	18.95	20.03	16.06	1.36691	1.53684	XP_021930363.1|0.0e+00|F-BAR domain only protein 2 isoform X13 [Zootermopsis nevadensis]
Type I	evm.TU.Contig8.307	3.41	3.39	5.61	11.39	8.77	9.07	11.71	12.05	9.68	1.32295	1.49258	XP_022195140.1|0.0e+00|mitogen-activated protein kinase kinase kinase 4 [Nilaparvata lugens]
Type I	evm.TU.Contig13.179	3.57	3.18	3.75	10.16	10.79	10.89	11.32	13.19	10.86	1.59336	1.76093	XP_022207542.1|0.0e+00|trimethylguanosine synthase [Nilaparvata lugens]
Type I	evm.TU.Contig113.40	104.67	70.46	137.74	287.65	291.49	215.01	316.17	278.43	279.01	1.34015	1.50754	XP_022206850.1|1.5e-180|glucosylceramidase-like [Nilaparvata lugens]
Type I	evm.TU.Contig19961.1	4.17	2.87	4.75	13.16	11.05	11.46	11.44	13.83	9.69	1.33542	1.50002	XP_022202651.1|1.3e-60|small G protein signaling modulator 3 homolog, partial [Nilaparvata lugens]
Type I	evm.TU.Contig66.91	5.29	3.52	6.08	11.26	11.36	10.94	13.53	10.95	12.64	1.17143	1.33587	XP_018105759.1|1.1e-11|PREDICTED: uncharacterized protein LOC108709960 [Xenopus laevis]
Type I	evm.TU.Contig1401.1	9.39	7.02	11.51	23	20.43	19.09	22.43	24.77	20.33	1.13019	1.29461	XP_022185669.1|3.3e-103|protein alan shepard [Nilaparvata lugens]
Type I	evm.TU.Contig0.485	67.29	71.16	101.25	179.76	146.24	227.15	186.23	228.99	203.03	1.24282	1.40607	XP_021921888.1|8.6e-240|tubulin beta chain-like isoform X1 [Zootermopsis nevadensis]
Type I	evm.TU.Contig535.2	6.84	6.54	11.97	42.91	36.08	33.52	44.63	39.76	36.38	2.14593	2.30575	XP_022207504.1|0.0e+00|LOW QUALITY PROTEIN: protein lap4-like [Nilaparvata lugens]
Type I	evm.TU.Contig25.54	14.04	11.63	17.83	33.8	30.27	34.41	37.29	36.97	31.16	1.15562	1.31455	XP_022192470.1|8.6e-273|calcium-binding mitochondrial carrier protein SCaMC-1-B isoform X1 [Nilaparvata lugens]
Type I	evm.TU.Contig45.30	1.81	1.98	4.16	9.92	8.89	10.06	11.48	10.13	10.61	1.90601	2.0643	XP_022189272.1|0.0e+00|uncharacterized protein LOC111047752 [Nilaparvata lugens]
Type I	evm.TU.Contig80.37	54.56	49.8	119.07	266.28	264.41	219.12	295.32	242.46	245.92	1.72194	1.88	XP_022191509.1|3.8e-95|membrane-associated progesterone receptor component 1-like [Nilaparvata lugens]
Type I	evm.TU.Contig13.248	4.99	5.26	9.55	12.65	14.12	14.22	14.23	16.29	12.76	1.0039	1.16169	XP_022188725.1|6.1e-128|MOB-like protein phocein [Nilaparvata lugens]
Type I	evm.TU.Contig30.227	1.02	1.5	2.5	7.61	6.79	7.13	8.67	7.74	7.38	2.12639	2.28254	XP_022202095.1|0.0e+00|ATP-dependent DNA helicase Q5-like [Nilaparvata lugens]
Type I	evm.TU.Contig485.10	3.4	4.38	5.68	13.04	14.09	15.06	14.7	13.93	11.4	1.38651	1.54262	XP_022192988.1|9.3e-122|uncharacterized protein LOC111050916 isoform X2 [Nilaparvata lugens]
Type I	evm.TU.Contig353.25	6.78	6.7	7.27	13.21	15.64	17.53	16.04	15.03	15.78	1.12258	1.27827	XP_022187167.1|4.4e-53|oocyte zinc finger protein XlCOF7.1-like [Nilaparvata lugens]
Type I	evm.TU.Contig20.183	3.34	2.51	5.16	9.49	9.32	9.03	9.37	9.55	8.51	1.25825	1.41247	XP_022199605.1|0.0e+00|sorting nexin-14-like, partial [Nilaparvata lugens]
Type I	BGI_novel_G001050	2.12	1.44	3.61	11.88	11.94	10.97	14.28	10.68	13.08	2.29155	2.44502
Type I	evm.TU.Contig0.302	2.9	2.81	4.38	6.82	6.7	7.31	4.99	8.93	9.05	1.05453	1.20675	XP_022189798.1|0.0e+00|DNA ligase 4 [Nilaparvata lugens]
Type I	evm.TU.Contig13.26	6.84	7.96	10.77	21.51	18.4	19.62	23.79	21.57	19.77	1.25901	1.41115	XP_022198022.1|0.0e+00|protein bark beetle, partial [Nilaparvata lugens]
Type I	evm.TU.Contig47.17_evm.TU.Contig47.16	4.65	4	10.72	15.93	13.8	11.96	15.68	14.22	14.43	1.08322	1.23528	XP_022188457.1|0.0e+00|serine/threonine-protein kinase SIK2-like isoform X2 [Nilaparvata lugens]
Type I	evm.TU.Contig266.55	7.72	6.41	10.55	16.62	16.84	16.19	16.89	19.16	18.17	1.00521	1.15716	XP_011632693.1|5.9e-150|PREDICTED: serine/threonine-protein phosphatase 2A regulatory subunit B'' subunit gamma-like [Pogonomyrmex barbatus]
Type I	evm.TU.Contig52.39	4.21	3.65	4.54	8.2	9.31	9.26	11.17	8.44	9.49	1.08655	1.23736	XP_021934047.1|8.9e-49|dimethyladenosine transferase 2, mitochondrial isoform X1 [Zootermopsis nevadensis]
Type I	evm.TU.Contig38.31	82.67	79.66	83.27	167.89	181.83	161.91	204.42	188.89	192.68	1.10303	1.25323	XP_022203146.1|6.4e-198|interferon-related developmental regulator 2 [Nilaparvata lugens]
Type I	evm.TU.Contig322.14	2.68	2.54	4.16	7.95	7.81	9.31	9.51	9.28	8.97	1.57398	1.72231	XP_001626760.1|1.8e-07|predicted protein [Nematostella vectensis]
Type I	evm.TU.Contig31.146	4.04	4.97	7.1	13.27	10.95	12.73	12.25	14.95	13.53	1.22085	1.36864	XP_022207004.1|0.0e+00|protein ELYS [Nilaparvata lugens]
Type I	evm.TU.Contig285.36	4.9	4.9	9.35	24.67	20.31	22.82	26.98	26	25.22	1.85325	2.00067	XP_022187161.1|0.0e+00|LOW QUALITY PROTEIN: chromodomain-helicase-DNA-binding protein 6-like [Nilaparvata lugens]
Type I	evm.TU.Contig119.2	19.52	17.8	24.15	80.13	82.05	66.37	86.08	83.32	80.36	1.8779	2.02385	XP_022196800.1|1.3e-282|protein disulfide-isomerase A5 [Nilaparvata lugens]
Type I	evm.TU.Contig86.74	10.96	12.1	23.29	31.12	38.62	32.62	33.79	34.81	35.19	1.04247	1.18838	XP_022193376.1|1.4e-64|uncharacterized protein LOC111051224 [Nilaparvata lugens]
Type I	evm.TU.Contig157.96	4.65	2.3	6.69	14.51	14.06	11.28	15.39	14.37	13.84	1.57171	1.71758	XP_022185664.1|0.0e+00|WASH complex subunit 4 [Nilaparvata lugens]
Type I	evm.TU.Contig535.41	1.87	2.77	5.84	13.11	12.45	14.11	12.2	15.18	16.33	1.9621	2.10715	XP_022202845.1|0.0e+00|microtubule-associated protein futsch-like isoform X2 [Nilaparvata lugens]
Type I	evm.TU.Contig325.3	6	6.65	8.24	19.77	15.33	15.79	20.04	17.76	16.65	1.25039	1.39491	XP_021942822.1|6.7e-33|polycomb protein Scm isoform X3 [Zootermopsis nevadensis]
Type I	evm.TU.Contig190.14	13.26	12.93	13.78	26.21	29.49	21.1	26.39	30.03	28.93	1.20076	1.34484	XP_022184910.1|3.8e-166|solute carrier family 35 member C2-like [Nilaparvata lugens]
Type I	evm.TU.Contig1119.1	2.59	3.57	4.88	13.41	11	11.28	13.1	13.34	12.3	1.68927	1.83327	XP_022183883.1|0.0e+00|uncharacterized protein LOC111043282 [Nilaparvata lugens]
Type I	evm.TU.Contig86.24	4.68	2.7	5.88	9.94	9.68	9.87	11.44	10.37	9.35	1.11561	1.25926	XP_022195941.1|1.9e-144|palmitoyltransferase ZDHHC7 [Nilaparvata lugens]
Type I	evm.TU.Contig634.8	11.42	11.5	17.85	34.76	27.12	31.31	34.18	34.02	35.17	1.28194	1.4246	XP_022185495.1|2.4e-256|phosphatidylinositol 5-phosphate 4-kinase type-2 alpha isoform X1 [Nilaparvata lugens]
Type I	evm.TU.Contig0.149	5.78	5.13	9	44.31	39.25	42.67	20.25	16.36	17.66	1.33843	1.47579	XP_014280416.1|6.1e-140|PREDICTED: myocyte-specific enhancer factor 2 [Halyomorpha halys]
Type I	evm.TU.Contig226.30	5.29	5.15	9.44	13.85	16.54	17.5	18.56	15.77	16.68	1.2515	1.38772	XP_022185630.1|2.8e-126|sorting nexin-20 isoform X1 [Nilaparvata lugens]
Type I	evm.TU.Contig45.119	34.6	33.71	41.95	79.52	72.85	71.02	83.36	80.56	76.59	1.0178	1.15396	XP_022193101.1|0.0e+00|pyridoxal-dependent decarboxylase domain-containing protein 1 isoform X1 [Nilaparvata lugens]
Type I	evm.TU.Contig109.69	47.91	33.48	74.29	138.61	145.14	157.13	160.24	147.22	146.4	1.37044	1.50609	XP_022187879.1|2.5e-250|putative ATP-dependent RNA helicase me31b [Nilaparvata lugens]
Type I	evm.TU.Contig36.21	2.29	2.48	2.66	7.65	5.87	7.78	5.84	7.77	7.9	1.40044	1.53595	XP_022186645.1|0.0e+00|LOW QUALITY PROTEIN: pleckstrin homology domain-containing family G member 3 [Nilaparvata lugens]
Type I	evm.TU.Contig20.44	8.16	6.01	13.48	25.75	26.91	24.03	28.64	28.93	25.8	1.52265	1.65714	XP_022192802.1|0.0e+00|DNA repair endonuclease XPF [Nilaparvata lugens]
Type I	evm.TU.Contig71.76	4.26	5.13	7.01	11.36	11.4	10.83	11.01	14.07	13.3	1.11287	1.24722	XP_022187776.1|0.0e+00|ubiquitin carboxyl-terminal hydrolase 34 isoform X2 [Nilaparvata lugens]
Type I	evm.TU.Contig25.53	5.56	4.73	9.4	21.52	18.53	17.72	20.32	16.22	16.28	1.54573	1.67915	XP_022192476.1|0.0e+00|roquin-1 isoform X1 [Nilaparvata lugens]
Type I	evm.TU.Contig679.2	3.03	2.28	5.08	7.76	7.43	7.42	8.24	8.75	8.05	1.16639	1.29698	XP_022192756.1|4.6e-58|uncharacterized protein LOC111050713 [Nilaparvata lugens]
Type I	evm.TU.Contig649.84	14	13.45	21.67	39.15	35.12	37.2	36.64	38.5	33.96	1.02779	1.15722	XP_022193435.1|0.0e+00|rab GTPase-activating protein 1-like [Nilaparvata lugens]
Type I	evm.TU.Contig18.109	1.63	3.17	4.29	9.01	9.48	9.51	7.49	6.42	6.22	1.50859	1.63678	XP_022196106.1|0.0e+00|insulin receptor substrate 2 isoform X4 [Nilaparvata lugens]
Type I	evm.TU.Contig8.184	5.75	4.74	11.55	20.05	20.89	21.02	19.74	20.04	19.76	1.29228	1.42041	XP_022190534.1|7.8e-143|mucosa-associated lymphoid tissue lymphoma translocation protein 1-like [Nilaparvata lugens]
Type I	evm.TU.Contig78.2	4.15	4.01	6.61	12.63	12.41	12.97	11.21	13.3	13.84	1.28101	1.40879	XP_022205969.1|0.0e+00|vacuolar protein sorting-associated protein 13B-like, partial [Nilaparvata lugens]
Type I	evm.TU.Contig168.107	5.09	5.81	7.51	14.35	14.03	15.55	15.41	15.77	14.94	1.16057	1.28804	XP_022198041.1|5.2e-81|trichohyalin-like [Nilaparvata lugens]
Type I	evm.TU.Contig589.5	3.53	3.91	5.86	18.24	17.21	14.44	14.21	13.96	13.76	1.49936	1.62656	XP_022193391.1|0.0e+00|vinculin [Nilaparvata lugens]
Type I	evm.TU.Contig58.158	13.26	14.84	28.66	68.35	60.62	56.88	53.93	50.66	56.74	1.37784	1.50398	XP_022185130.1|2.5e-151|transcriptional activator protein Pur-beta isoform X4 [Nilaparvata lugens]
Type I	evm.TU.Contig453.8	4.24	4.34	6.29	12.9	12.41	11.86	14.51	13.42	12.53	1.32496	1.44968	XP_022202112.1|0.0e+00|1-phosphatidylinositol 4,5-bisphosphate phosphodiesterase gamma-1 [Nilaparvata lugens]
Type I	evm.TU.Contig20.202	2.65	1.61	3.86	7.74	7.08	7.34	7.55	7.39	6.71	1.35114	1.472	XP_022189752.1|0.0e+00|uncharacterized protein LOC111048200 isoform X1 [Nilaparvata lugens]
Type I	evm.TU.Contig202.25	11.69	6.93	16.65	26.88	21.37	26.07	26.94	26.32	26.92	1.09392	1.21461	XP_022200567.1|2.0e-203|galactosylgalactosylxylosylprotein 3-beta-glucuronosyltransferase P [Nilaparvata lugens]
Type I	evm.TU.Contig33891.1	52.05	37.07	65.53	169.74	169.82	141.51	160.88	165.78	105.35	1.38081	1.50088	XP_022206872.1|7.4e-22|uncharacterized protein LOC111063490 [Nilaparvata lugens]
Type I	evm.TU.Contig36.31	40.07	36.96	46.13	91.28	98.52	98.54	102.55	89.03	96.59	1.17543	1.29474	XP_022196336.1|1.1e-284|protein tumorous imaginal discs, mitochondrial-like isoform X1 [Nilaparvata lugens]
Type I	evm.TU.Contig52.52	4.04	4.23	6.43	9.12	11.01	10.97	12.36	10.28	11.09	1.2167	1.33514	XP_022184138.1|5.1e-62|polyadenylate-binding protein-interacting protein 2 [Nilaparvata lugens]
Type I	evm.TU.Contig70.118	2.05	2.56	3.6	7.92	6.29	7.16	6.18	6.6	6.78	1.30996	1.42406	XP_003722448.1|3.1e-17|proteophosphoglycan ppg4 [Leishmania major strain Friedlin]
Type I	evm.TU.Contig731.11	7.57	5.78	11.01	19.68	18.37	17.93	19.93	19.61	19.69	1.19459	1.30824	XP_022203365.1|7.6e-234|glycoprotein endo-alpha-1,2-mannosidase [Nilaparvata lugens]
Type I	evm.TU.Contig1498.2	11.78	7.89	13.88	23.81	22.76	22.59	26.5	20.73	25.44	1.00793	1.12129	XP_022189280.1|2.1e-84|calcium uptake protein 1 homolog, mitochondrial-like [Nilaparvata lugens]
Type I	evm.TU.Contig29192.1	13.91	10.54	19.72	29.14	21.23	43.41	26.06	30.73	40.23	1.03523	1.14776	XP_022188169.1|9.5e-126|dnaJ homolog subfamily C member 2 [Nilaparvata lugens]
Type I	evm.TU.Contig42.103	22.77	22.74	27.26	48.83	52.79	52.88	49.02	52.65	46.31	1.05515	1.16581	XP_022193037.1|3.5e-187|tRNA (uracil(54)-C(5))-methyltransferase homolog-B-like isoform X1 [Nilaparvata lugens]
Type I	evm.TU.Contig808.6	5.32	8.65	9.41	18.17	18.4	14.29	16.99	19.88	14.38	1.2226	1.33286	XP_022203588.1|6.1e-176|solute carrier family 12 member 2-like [Nilaparvata lugens]
Type I	evm.TU.Contig554.7	7.88	6.12	11.42	23.61	22.19	21.34	25.85	23	22.5	1.40773	1.51758	XP_022204834.1|0.0e+00|protein Hook homolog 3-like [Nilaparvata lugens]
Type I	evm.TU.Contig58.56	5.78	8.06	13.45	21.54	19.71	20.03	16.84	22.33	20.79	1.12048	1.22989	XP_022200356.1|2.2e-181|F-box/WD repeat-containing protein 9-like isoform X1 [Nilaparvata lugens]
Type I	evm.TU.Contig152.10	11.13	11.2	12.83	23.45	23.51	24.09	21.9	29.07	24.93	1.00935	1.11784	XP_014242782.1|0.0e+00|PREDICTED: DNA-directed RNA polymerase III subunit RPC2 [Cimex lectularius]
Type I	evm.TU.Contig0.246_evm.TU.Contig0.247	9.57	8.52	11.65	22.07	19.58	22.03	25.42	21.13	21.69	1.104	1.21221	XP_022195808.1|4.7e-163|uncharacterized protein LOC111053267 [Nilaparvata lugens]
Type I	evm.TU.Contig427.26	10.61	11.19	16.3	50.78	44.28	42.94	45.75	33.63	42.92	1.60192	1.70952	XP_022204442.1|5.5e-145|syntaxin-12 [Nilaparvata lugens]
Type I	evm.TU.Contig30.123	4.09	2.47	5.69	14.55	13.82	14.64	15.44	15.54	14.31	1.81224	1.91912	XP_022207691.1|7.7e-250|membrane-associated tyrosine- and threonine-specific cdc2-inhibitory kinase-like isoform X2 [Nilaparvata lugens]
Type I	evm.TU.Contig31880.1	6.83	6.73	8.23	18.34	19.76	17.7	22.24	17.31	18.31	1.30862	1.41536	XP_022195970.1|5.6e-80|uncharacterized protein LOC111053395 isoform X1 [Nilaparvata lugens]
Type I	evm.TU.Contig124.10	655.8	697	697.77	1582.33	1594.29	1364.75	1544.99	1572.39	1613.79	1.09726	1.20398	XP_022202377.1|1.2e-185|calreticulin-like [Nilaparvata lugens]
Type I	evm.TU.Contig236.32	88.11	85.62	112.78	318.57	294.25	277.85	304.58	307.32	278.15	1.5264	1.63242	XP_022206715.1|2.9e-70|uncharacterized protein LOC111063346, partial [Nilaparvata lugens]
Type I	evm.TU.Contig175.85	1.5	1.58	3.32	7.87	7.5	6.73	8.36	7.73	7.55	1.83087	1.93654	XP_022199641.1|0.0e+00|uncharacterized protein LOC111056571 [Nilaparvata lugens]
Type I	evm.TU.Contig1.13	8.9	9.11	11.94	23.38	21.27	21.25	26.28	23.04	19.73	1.11615	1.22157	XP_011308840.1|1.5e-114|PREDICTED: guanylate cyclase 32E-like isoform X1 [Fopius arisanus]
Type I	evm.TU.Contig720.6	13.74	14.65	20.88	39.35	38	36.75	32.97	41.01	41.41	1.16527	1.27051	XP_022205392.1|3.0e-234|serine/arginine repetitive matrix protein 1-like [Nilaparvata lugens]
Type I	evm.TU.Contig79.11_evm.TU.Contig79.15	3.46	2.55	5.41	12.34	12.38	10.3	11.59	9.76	9.58	1.56802	1.6722	XP_014287200.1|3.2e-303|PREDICTED: E3 ubiquitin-protein ligase CBL-B isoform X1 [Halyomorpha halys]
Type I	evm.TU.Contig116.41	13.65	10.97	25.87	51.81	48.11	44.61	51.75	51.11	48.39	1.52046	1.62383	XP_012267840.1|1.1e-210|septin-2 [Athalia rosae]
Type I	evm.TU.Contig224.193	6.18	7	9.42	19.55	19.66	17.89	20.29	21.29	18.89	1.33699	1.43946	XP_022199488.1|5.9e-208|TBC1 domain family member 14-like [Nilaparvata lugens]
Type I	evm.TU.Contig1617.4	2.8	3.22	4.39	7.11	7.44	7.16	7.69	8.19	6.94	1.05143	1.15358	XP_022187435.1|1.9e-292|lariat debranching enzyme-like [Nilaparvata lugens]
Type I	evm.TU.Contig1671.2	3.5	4.47	7.71	13.56	11.43	9.88	9.68	12.03	12.63	1.39576	1.49696	XP_022193382.1|2.3e-225|uncharacterized protein LOC111051232 [Nilaparvata lugens]
Type I	evm.TU.Contig166.35	3.77	4.54	6.72	12.48	14.19	13.12	12.61	12.83	16.71	1.40419	1.50507	XP_022187254.1|2.6e-242|la-related protein 7-like isoform X1 [Nilaparvata lugens]
Type I	evm.TU.Contig327.19	12.96	8.89	19.56	42.72	41.52	41.25	42.19	33.38	33.19	1.10561	1.20569	XP_022207844.1|1.6e-210|cytohesin-1 [Nilaparvata lugens]
Type I	evm.TU.Contig30.134	4.87	4.05	5.2	13.4	13.54	13.06	14.03	13.61	13.8	1.5136	1.61352	XP_022193893.1|0.0e+00|LOW QUALITY PROTEIN: PAX3- and PAX7-binding protein 1-like [Nilaparvata lugens]
Type I	evm.TU.Contig420.20	1.27	0.25	1.45	10.83	7.05	5.61	7.35	6.41	9	2.84825	2.94748
Type I	evm.TU.Contig974.7	3.32	2.57	4.07	6.54	7.1	7.49	6.92	7.49	7.77	1.08369	1.18283	XP_022191461.1|4.5e-73|PHD finger protein 12-like isoform X2 [Nilaparvata lugens]
Type I	evm.TU.Contig17484.1	11.87	9.24	19.23	38.85	26.72	47.24	40.58	39.42	40.06	1.5093	1.60741	XP_022187106.1|0.0e+00|nardilysin-like [Nilaparvata lugens]
Type I	evm.TU.Contig204.24	6.41	6.15	9.02	23.4	22.19	21.85	25.59	24.48	20.47	1.63305	1.73074	XP_022188620.1|2.6e-259|docking protein 2-like [Nilaparvata lugens]
Type I	evm.TU.Contig20.119	11	11.41	16.37	37.93	35.02	35.52	41.74	38.23	39.51	1.55925	1.65693	XP_022201030.1|0.0e+00|ubiquitin carboxyl-terminal hydrolase 47-like [Nilaparvata lugens]
Type I	evm.TU.Contig371.10	1.57	2.16	4.85	8.21	8.24	8.31	9.12	6.8	8.1	1.46765	1.5652	XP_014249376.1|0.0e+00|PREDICTED: homeodomain-interacting protein kinase 2 isoform X2 [Cimex lectularius]
Type I	evm.TU.Contig192.35	6.17	7.53	9.95	19.78	19.11	20.43	20.86	23.1	24.13	1.37578	1.47305	XP_021927332.1|0.0e+00|serine/threonine-protein kinase Genghis Khan isoform X5 [Zootermopsis nevadensis]
Type I	evm.TU.Contig316.1	1.77	1.68	2.87	10.74	12.28	10.72	8.59	7.75	8.34	1.85648	1.9532	XP_022186834.1|7.3e-246|hemicentin-2-like [Nilaparvata lugens]
Type I	evm.TU.Contig113.13	3.15	3.19	4.31	9.44	10.8	11.31	13.45	10.76	9.14	1.56968	1.66578	XP_022196434.1|0.0e+00|integrator complex subunit 8 [Nilaparvata lugens]
Type I	evm.TU.Contig143.58	9.47	12.08	17.1	39.03	34.79	35.41	37.98	40.8	35.76	1.50026	1.59569	XP_022195149.1|0.0e+00|golgin subfamily B member 1-like [Nilaparvata lugens]
Type I	evm.TU.Contig4319.1	3.11	3.14	5.19	20.52	21.43	21.9	14.25	13.49	12.91	2.07089	2.16628	XP_022203017.1|0.0e+00|protein Gawky, partial [Nilaparvata lugens]
Type I	evm.TU.Contig70.37	3.16	2.64	4.08	9.37	7.21	7.24	9.42	9.3	8.6	1.43403	1.5274	XP_022197416.1|3.6e-105|uncharacterized protein LOC111054659, partial [Nilaparvata lugens]
Type I	evm.TU.Contig17.176	6.87	7.42	8.67	23.95	23.2	22.03	23.18	22.54	25.49	1.54352	1.63668	XP_022183830.1|2.5e-158|F-actin-capping protein subunit alpha-like [Nilaparvata lugens]
Type I	evm.TU.Contig161.24	3.64	4.39	4.35	9.67	9.89	9.29	8.55	10.48	11.06	1.18719	1.27967	XP_022184583.1|1.7e-158|protein CLP1 homolog [Nilaparvata lugens]
Type I	evm.TU.Contig108.12	2.93	3.24	7.17	10.17	8.87	10.3	12.49	10.16	9.86	1.11261	1.20449	XP_022190924.1|2.4e-66|uncharacterized protein C19orf47 homolog [Nilaparvata lugens]
Type I	evm.TU.Contig70.114	1.62	1.98	3.03	6.6	7.49	8.03	7.01	8.17	8.69	1.79585	1.88694	XP_022198012.1|0.0e+00|DNA topoisomerase 2-binding protein 1-A [Nilaparvata lugens]
Type I	evm.TU.Contig42.147	8.4	8.04	13.55	22.45	20.84	20.99	22.25	22.74	23.18	1.11906	1.20949	AIN44099.1|0.0e+00|ATP-binding cassette sub-family B member 10 [Laodelphax striatella]
Type I	evm.TU.Contig874.3	2.55	4.12	4.19	9.56	10.44	9.63	9.64	9.71	11.5	1.45104	1.54094	XP_022184524.1|2.1e-242|eukaryotic translation initiation factor 2-alpha kinase 1-like [Nilaparvata lugens]
Type I	evm.TU.Contig84.62	4.33	6.5	8.2	13.72	13.67	14.17	17.19	13.75	12.63	1.11172	1.20046	XP_022184047.1|0.0e+00|uncharacterized protein LOC111043407 [Nilaparvata lugens]
Type I	evm.TU.Contig77.21	4.14	4.98	4.51	11.51	10.66	10.84	9.85	11.07	8.77	1.06847	1.15626	XP_022189904.1|6.4e-225|heat shock factor protein 1 [Nilaparvata lugens]
Type I	evm.TU.Contig78.71	2.11	3.61	6.74	8.18	8.47	8.99	6.72	9.41	10.85	1.06655	1.15368	XP_022202001.1|0.0e+00|condensin complex subunit 1-like [Nilaparvata lugens]
Type I	evm.TU.Contig31.151	7.21	5.33	9.9	15.31	14.58	15.82	16.53	16.4	15.1	1.03892	1.12563	XP_022207226.1|0.0e+00|ubiquitin carboxyl-terminal hydrolase 31 [Nilaparvata lugens]
Type I	evm.TU.Contig78.194	7.72	6.18	15.55	33.87	32.83	30.79	35.96	29.62	28.72	1.60953	1.69593	XP_022198575.1|1.8e-238|drebrin-like protein isoform X1 [Nilaparvata lugens]
Type I	evm.TU.Contig48.52	16.25	15.03	21.38	49.95	48.97	47.26	56.23	47.45	49.44	1.46943	1.55582	XP_022199494.1|0.0e+00|uncharacterized protein LOC111056438 [Nilaparvata lugens]
Type I	evm.TU.Contig18.11	2.92	3.42	4.94	8.09	9.28	6.85	6.44	8.7	10.31	1.10478	1.19102	XP_022187350.1|0.0e+00|gamma-tubulin complex component 5 [Nilaparvata lugens]
Type I	evm.TU.Contig223.60	2.21	1.37	4.28	8.64	8.69	8.66	7.78	9.6	9.82	1.75576	1.84011	XP_022195006.1|3.2e-53|RNA polymerase II subunit 5-mediating protein homolog [Nilaparvata lugens]
Type I	evm.TU.Contig157.14	65.31	37.9	72.19	191.44	154.8	189.8	160.33	139.21	157.2	1.24531	1.32919	XP_022198215.1|1.1e-87|uncharacterized protein LOC111055345 [Nilaparvata lugens]
Type I	evm.TU.Contig394.8	9.63	14.39	17.57	35.34	32.01	27.11	33.19	25.06	35.49	1.0921	1.17573	XP_021913842.1|5.2e-36|CTD nuclear envelope phosphatase 1 homolog isoform X2 [Zootermopsis nevadensis]
Type I	evm.TU.Contig547.12	2.12	2.4	4.17	11.03	9.56	9.53	10	10.25	10.58	1.63835	1.72173	XP_022194416.1|1.6e-230|UDP-glucuronic acid decarboxylase 1-like isoform X1 [Nilaparvata lugens]
Type I	evm.TU.Contig172.20	7.84	10.11	10.02	22.78	21.42	22.4	25.02	18.17	24.19	1.17975	1.2631	XP_022187832.1|4.5e-110|peroxisomal membrane protein 11B [Nilaparvata lugens]
Type I	evm.TU.Contig20.80	3.37	4.5	6.12	9.48	9.75	9.34	9.59	10.17	10.17	1.02838	1.10925	OAD62102.1|9.5e-238|putative lysine-specific demethylase 4B [Eufriesea mexicana]
Type I	evm.TU.Contig0.160	2.41	3	4.3	8.83	8.63	7.34	8	7.94	9.79	1.34213	1.42299	XP_022193482.1|2.0e-179|angiogenic factor with G patch and FHA domains 1 isoform X1 [Nilaparvata lugens]
Type I	evm.TU.Contig109.124	14.97	12.47	15.75	70.39	57	62.79	39.45	39.62	34.3	1.38672	1.46746	XP_022185086.1|2.2e-200|ubiquitin carboxyl-terminal hydrolase 36 [Nilaparvata lugens]
Type I	evm.TU.Contig739.27	1.15	1.57	1.71	7.94	9.34	7.4	9.01	7.61	8.79	2.44448	2.52521	XP_022201765.1|3.9e-122|transmembrane protein 5-like [Nilaparvata lugens]
Type I	BGI_novel_G000584	2.88	2.95	5.44	10.48	8.15	8.45	8.41	8.46	11.11	1.25487	1.33526
Type I	evm.TU.Contig66.76	7.89	7.57	9.62	23.58	24.34	23.78	20.01	17.96	19.67	1.12527	1.20553	XP_022195667.1|1.9e-195|protein daughterless-like isoform X2 [Nilaparvata lugens]
Type I	evm.TU.Contig14.26	8.48	9.41	12.63	21.94	22.55	19.58	20.12	21.71	20.71	1.17162	1.25187	XP_022186563.1|5.3e-278|golgin subfamily A member 1 [Nilaparvata lugens]
Type I	evm.TU.Contig112.6	3.22	4.38	6.34	9.74	9.68	7.58	11.45	9.06	10.55	1.16086	1.23914	XP_022207537.1|1.4e-211|Golgi resident protein GCP60-like [Nilaparvata lugens]
Type I	evm.TU.Contig192.88	2.38	2.31	4.74	10.67	13.12	11.49	11.9	13.07	11.89	1.93017	2.00806	XP_022198465.1|1.3e-300|peroxisome biogenesis factor 1-like [Nilaparvata lugens]
Type I	evm.TU.Contig731.46	325.92	271.3	395.83	809.37	768.56	768.85	867.89	782.74	763.12	1.21869	1.29626	XP_022204669.1|4.1e-178|cathepsin D-like [Nilaparvata lugens]
Type I	evm.TU.Contig20.209	7.72	8.5	13.15	36.76	32.49	42.26	22.11	24.97	28.12	1.4311	1.50744	XP_022199683.1|8.0e-180|uncharacterized protein LOC111056606 [Nilaparvata lugens]
Type I	evm.TU.Contig190.24	21.65	19.96	25.74	51	46.97	45.85	55.93	49.05	49.76	1.22127	1.29751	XP_022189976.1|4.4e-256|alpha-1,3-mannosyl-glycoprotein 4-beta-N-acetylglucosaminyltransferase B-like [Nilaparvata lugens]
Type I	evm.TU.Contig922.10	17.04	12.87	18.07	40.06	40.15	39.71	33.24	34.72	31.49	1.06825	1.14354	XP_022190450.1|2.3e-175|palmitoyltransferase ZDHHC3-like [Nilaparvata lugens]
Type I	evm.TU.Contig238.5	14.5	9.83	12.13	27.83	29.77	23.19	29.37	26.81	24.41	1.0703	1.14474	XP_022207775.1|9.8e-118|peroxisomal membrane protein 11C [Nilaparvata lugens]
Type I	evm.TU.Contig47.6	21.63	19.85	23.9	63.42	56.98	55.91	60.96	64.34	58.35	1.44078	1.51482	XP_022199056.1|0.0e+00|protein transport protein Sec24A isoform X1 [Nilaparvata lugens]
Type I	evm.TU.Contig122.84_evm.TU.Contig122.85	29.43	27.32	35.23	72.63	70.91	70.2	68.46	73.94	58.56	1.1928	1.26609	XP_022189613.1|8.6e-232|putative mediator of RNA polymerase II transcription subunit 26 [Nilaparvata lugens]
Type I	evm.TU.Contig227.1	4.12	3.77	4.76	8.67	10.27	8.06	9.83	8.64	9.63	1.09108	1.16264	XP_022187933.1|1.0e-297|dual specificity mitogen-activated protein kinase kinase 7-like isoform X3 [Nilaparvata lugens]
Type I	evm.TU.Contig18.240	11.48	12.86	17.51	30.1	28.78	29.7	29.94	33.66	29.55	1.11991	1.19115	XP_018578757.1|5.5e-241|PREDICTED: beta-arrestin-1 isoform X1 [Anoplophora glabripennis]
Type I	evm.TU.Contig36.134	8.6	10.39	19.07	36.41	32.76	39.63	37.1	38.77	36.99	1.53426	1.60537	XP_021937491.1|5.7e-276|RNA polymerase-associated protein RTF1 homolog isoform X2 [Zootermopsis nevadensis]
Type I	evm.TU.Contig649.68	31.88	31.97	32.6	93.64	88.8	92.75	86.96	87.47	73.86	1.33959	1.40886	XP_022203459.1|2.3e-280|ensconsin-like, partial [Nilaparvata lugens]
Type I	evm.TU.Contig65.64	0.46	0.69	2	5.63	6.99	7.93	3.3	7.57	10.98	2.82738	2.89617	XP_022191743.1|5.2e-180|LOW QUALITY PROTEIN: uncharacterized protein PFB0145c-like [Nilaparvata lugens]
Type I	evm.TU.Contig86.55	27.84	32.01	38.47	110.4	107.29	95.72	125.46	122.73	115.3	1.81253	1.88126	AIN44102.1|0.0e+00|multidrug resistance-associated protein 1-like protein [Laodelphax striatella]
Type I	evm.TU.Contig294.8	11.08	9.99	13.06	26.74	24.12	23.81	26.87	26.37	27.67	1.21427	1.282	XP_022190769.1|3.1e-243|uncharacterized protein LOC111049075 [Nilaparvata lugens]
Type I	evm.TU.Contig137.50	7.14	8.71	10.85	19.49	19.06	19.25	20.93	19.21	18.27	1.09475	1.16183	XP_022185775.1|0.0e+00|contactin-like [Nilaparvata lugens]
Type I	evm.TU.Contig14.137	33.05	29.58	34.38	131.75	134.29	113.15	124.01	132.5	125.19	1.92827	1.99531	XP_022207301.1|3.9e-304|phosphatidylinositol 4-kinase type 2-beta isoform X1 [Nilaparvata lugens]
Type I	evm.TU.Contig739.10	2.92	2.83	4.29	8.38	7.46	7.65	8.27	8.66	6.18	1.17127	1.23667	XP_022183839.1|0.0e+00|LIM domain kinase 1 isoform X1 [Nilaparvata lugens]
Type I	evm.TU.Contig168.103	4.18	5.34	10.85	21.27	21.21	20.35	21.09	20.46	21.98	1.6558	1.71982	XP_022193656.1|2.1e-220|restin homolog isoform X1 [Nilaparvata lugens]
Type I	evm.TU.Contig101.19	11.04	9.22	12.44	22.94	21.92	22.62	23.98	23.56	22.24	1.04088	1.10373	XP_022207665.1|0.0e+00|membrane-associated guanylate kinase, WW and PDZ domain-containing protein 2 [Nilaparvata lugens]
Type I	evm.TU.Contig175.17	2.16	1.54	3.93	9.48	8.5	7.76	10.03	8.68	8.4	1.74252	1.80425	XP_022203452.1|0.0e+00|IQ motif and SEC7 domain-containing protein 1 isoform X1 [Nilaparvata lugens]
Type I	BGI_novel_G001044	8.2	4.77	13.07	25.38	28.1	19.26	23.83	19.36	24.84	1.34207	1.40076
Type I	evm.TU.Contig778.3	8.1	7.67	19.63	25.14	24.99	23.61	25.73	21.98	25.4	1.02857	1.08703	XP_022202176.1|2.6e-110|PRELI domain-containing protein 1, mitochondrial-like [Nilaparvata lugens]
Type I	evm.TU.Contig604.11	6.23	5.94	10.3	22.47	20.93	22.2	22.28	22.11	20.28	1.51394	1.57217	XP_008546248.2|5.5e-118|PREDICTED: transcriptional regulator ATRX [Microplitis demolitor]
Type I	evm.TU.Contig489.4	4.22	3.39	6.45	11.73	12.97	12.79	13.88	12.69	12.09	1.43268	1.49027	XP_022193683.1|0.0e+00|membrane-associated protein Hem-like [Nilaparvata lugens]
Type I	evm.TU.Contig98.4	6.47	9.07	5.3	15.94	24.19	16.69	17.34	17.61	20.79	1.33455	1.39186	XP_022191503.1|9.7e-90|DNA fragmentation factor subunit alpha-like [Nilaparvata lugens]
Type I	evm.TU.Contig172.24	2.83	2.68	3.57	8.21	8.7	8.39	8.91	7.81	8.41	1.48596	1.54249	XP_022187837.1|0.0e+00|mitogen-activated protein kinase kinase kinase 15 isoform X1 [Nilaparvata lugens]
Type I	evm.TU.Contig252.14	2.23	3.54	4.31	8.21	8.08	7.18	8.17	6.63	9.31	1.21682	1.27241	XP_022186929.1|0.0e+00|type II inositol 1,4,5-trisphosphate 5-phosphatase isoform X1 [Nilaparvata lugens]
Type I	evm.TU.Contig434.3	3.88	6.62	8.15	9.92	11.86	11.41	10.38	10.08	9.84	1.19692	1.25126	XP_022199431.1|1.2e-165|polypyrimidine tract-binding protein 1-like, partial [Nilaparvata lugens]
Type I	evm.TU.Contig499.12	3.63	3.07	3.59	7.17	9.15	7.27	7.75	9.13	7.13	1.17749	1.23079	XP_022192172.1|2.6e-251|biotin--protein ligase-like [Nilaparvata lugens]
Type I	evm.TU.Contig0.474	17.83	15.66	23.23	56.9	58.37	54.98	60.02	45.74	52.4	1.42994	1.48298	XP_022192862.1|3.2e-231|SHC-transforming protein 1-like [Nilaparvata lugens]
Type I	evm.TU.Contig640.6	7.41	4.48	8.81	14.96	18.02	17.12	16.93	15.25	18.41	1.25544	1.30672	XP_022200026.1|2.7e-173|vacuolar protein sorting-associated protein 72 homolog [Nilaparvata lugens]
Type I	evm.TU.Contig307.74	22.55	21.07	33.49	64.72	62.15	52.7	61.64	48.59	55.16	1.17413	1.22517	XP_022196964.1|2.3e-143|putative phosphatidate phosphatase isoform X2 [Nilaparvata lugens]
Type I	evm.TU.Contig65.41	13.51	13.09	18.37	41.88	36	40.91	33.76	33.57	28.2	1.20221	1.24958	XP_022189699.1|0.0e+00|ribosomal protein S6 kinase 2 beta-like [Nilaparvata lugens]
Type I	BGI_novel_G001016	7.74	13.62	10.69	36.14	28.58	37.64	34.83	26.67	37.94	1.57228	1.6172
Type I	evm.TU.Contig67.1	11.37	10.86	21.33	35.55	28.67	34.12	30.34	41.07	33.77	1.27324	1.31809	XP_022197473.1|0.0e+00|sterol regulatory element-binding protein 1-like [Nilaparvata lugens]
Type I	evm.TU.Contig1057.16	14.72	10.55	17.31	47.07	48.9	44.06	30.16	30.74	28.31	1.08442	1.12898	XP_022198890.1|9.3e-128|acyl-protein thioesterase 1 [Nilaparvata lugens]
Type I	evm.TU.Contig33.2	7.3	6.05	12.41	17.84	15.34	16.58	17.81	16.25	15.97	1.25998	1.30369	XP_017797441.1|3.9e-247|PREDICTED: calcium/calmodulin-dependent 3',5'-cyclic nucleotide phosphodiesterase 1A-like [Habropoda laboriosa]
Type I	evm.TU.Contig555.18	6.62	7.11	9.45	20.58	22.98	23.8	20.85	23.48	22.3	1.52859	1.57068	XP_022189134.1|0.0e+00|autophagy-related protein 9A-like isoform X3 [Nilaparvata lugens]
Type I	evm.TU.Contig36.41	13.71	12.67	16.02	27.3	27.14	26.78	28.66	32.43	33.82	1.04074	1.08248	XP_022197243.1|0.0e+00|thyroid receptor-interacting protein 11 [Nilaparvata lugens]
Type I	evm.TU.Contig104.12	2.77	3.12	5.45	14.25	14.54	13.32	16.01	12.94	14.12	1.91416	1.95546	XP_022198050.1|1.7e-148|uncharacterized protein LOC111055192 [Nilaparvata lugens]
Type I	evm.TU.Contig1429.1	14.58	10.01	10.94	40.97	37.78	35.32	34.79	25.46	33.17	1.40303	1.44425	XP_022197669.1|4.0e-176|steroid hormone receptor ERR2-like isoform X1 [Nilaparvata lugens]
Type I	evm.TU.Contig113.22	5.1	4.81	9.14	15.32	13.82	13.65	13.51	15.69	15.78	1.2078	1.24879	XP_022190652.1|1.5e-306|zinc transporter 9-like [Nilaparvata lugens]
Type I	evm.TU.Contig256.8	4.92	6.1	7.6	17.82	18.21	17.07	14.95	18.03	16.45	1.48696	1.5277	XP_022186287.1|0.0e+00|KAT8 regulatory NSL complex subunit 1 [Nilaparvata lugens]
Type I	evm.TU.Contig123.121	4.06	4.77	8.76	14.86	18.01	17.36	19	13.14	16.23	1.54656	1.58707	XP_022207893.1|2.9e-228|mesoderm induction early response protein 1 isoform X1 [Nilaparvata lugens]
Type I	evm.TU.Contig498.28	8.21	6.89	12.16	19.06	19.7	19.56	15.98	24.55	18.43	1.10318	1.14309	XP_022188006.1|0.0e+00|S-adenosyl-L-methionine-dependent tRNA 4-demethylwyosine synthase-like [Nilaparvata lugens]
Type I	evm.TU.Contig216.6	4.5	4.45	7.03	12.8	14.17	14.21	13.22	13.36	12.47	1.31516	1.35435	XP_022201920.1|0.0e+00|putative uncharacterized protein DDB_G0271606 [Nilaparvata lugens]
Type I	evm.TU.Contig80.76	20.57	17.48	21.11	39.7	37.59	37.53	40.95	39.88	41.17	1.04322	1.08181	XP_022193965.1|4.4e-259|LOW QUALITY PROTEIN: cytoplasmic dynein 1 light intermediate chain 2-like [Nilaparvata lugens]
Type I	evm.TU.Contig697.4	38.43	34.75	51.55	89.27	86.1	85.13	93.76	85.89	83.55	1.05772	1.09608	XP_022194745.1|0.0e+00|signal recognition particle receptor subunit alpha homolog [Nilaparvata lugens]
Type I	evm.TU.Contig2680.1	3.24	3.84	3.52	11.08	8.29	11.07	9.86	11.89	7.83	1.44837	1.48621	XP_022185726.1|1.5e-108|adenomatous polyposis coli homolog [Nilaparvata lugens]
Type I	evm.TU.Contig108.55	8.27	8.51	10.93	17.46	18.62	20.17	19.15	18.16	19.71	1.01482	1.05263	XP_022203014.1|0.0e+00|protein crooked neck [Nilaparvata lugens]
Type I	evm.TU.Contig1733.4	1.65	1.7	3.54	10.09	11.21	9.11	12.14	7.37	11.75	2.02811	2.06569	XP_022184064.1|1.2e-145|uncharacterized protein LOC111043417 [Nilaparvata lugens]
Type I	evm.TU.Contig327.3	6.75	6.7	8.97	16.92	15.26	16.22	18.21	15.11	14.86	1.08087	1.11738	XP_022189530.1|6.2e-199|guanine nucleotide-binding protein G(o) subunit alpha-like [Nilaparvata lugens]
Type I	evm.TU.Contig14.119	4.29	5.45	6.46	26.18	29.46	22.34	22.95	25.55	17.9	1.92753	1.96394	XP_022206796.1|2.6e-79|galectin-8-like, partial [Nilaparvata lugens]
Type I	evm.TU.Contig8.342	2.99	2.11	4.32	12.97	11.86	11.13	12.45	11.94	12.13	1.94986	1.98553	XP_022191866.1|0.0e+00|dystroglycan [Nilaparvata lugens]
Type I	evm.TU.Contig123.70_evm.TU.Contig123.71	7.28	6.89	7.65	21.26	20.15	22.19	17.36	15.17	15.23	1.06205	1.09763	XP_014251762.1|0.0e+00|PREDICTED: ribosomal protein S6 kinase alpha-5-like isoform X2 [Cimex lectularius]
Type I	evm.TU.Contig3.5	3.52	6.67	6.5	11.12	12.11	11.86	12.58	11.71	11.11	1.05848	1.09401	XP_022185012.1|5.9e-118|protein FAM114A2-like [Nilaparvata lugens]
Type I	evm.TU.Contig1098.5	6.58	7.34	8.96	30.77	34.69	28.56	26.83	30.12	26.17	1.8011	1.83659	AQT27081.1|1.2e-179|putative choline/ethanolamine kinase [Nilaparvata lugens]
Type I	evm.TU.Contig2.23	41.77	42.36	48.81	101.71	115.31	87.63	105.23	103.23	97.75	1.17686	1.21129	XP_022188385.1|2.5e-268|2-hydroxyacyl-CoA lyase 1 [Nilaparvata lugens]
Type I	evm.TU.Contig8.278	3.78	3.81	6.14	15.95	15.42	15.76	16.36	14.26	14.08	1.71281	1.74693	XP_022207441.1|0.0e+00|cyclin-G-associated kinase isoform X3 [Nilaparvata lugens]
Type I	evm.TU.Contig45.101	5.48	6.17	9.99	17.38	19.27	17.44	16.53	17.92	20.29	1.32969	1.36377	XP_022185847.1|0.0e+00|RNA polymerase II-associated protein 3 [Nilaparvata lugens]
Type I	evm.TU.Contig170.54	23.69	23.78	36.24	53.82	61.79	56.2	51.56	64.8	54.92	1.02296	1.05604	XP_022192934.1|8.1e-230|synaptic vesicle membrane protein VAT-1 homolog-like [Nilaparvata lugens]
Type I	evm.TU.Contig3602.12	3.56	2.82	6.04	9.2	9.83	10.88	10.42	9.89	9.62	1.27239	1.30385	XP_022197912.1|3.3e-257|zinc finger CCCH-type with G patch domain-containing protein isoform X2 [Nilaparvata lugens]
Type I	evm.TU.Contig8.218	4.8	4.07	5.2	17.13	14.71	14.05	14.33	15.24	16.56	1.68861	1.71959	XP_022200316.1|9.2e-285|uncharacterized protein LOC111057183 isoform X2 [Nilaparvata lugens]
Type I	evm.TU.Contig323.16	7.65	6.93	9.04	23.19	28.35	26.42	18.41	17.82	19.31	1.51026	1.54103	XP_022191892.1|4.1e-62|protein yippee-like 5 [Nilaparvata lugens]
Type I	evm.TU.Contig32.54	2.72	2.89	4.26	8.77	9.37	9.87	7.8	11.21	9.07	1.50084	1.5309	XP_022189374.1|2.6e-167|uncharacterized protein LOC111047830 [Nilaparvata lugens]
Type I	evm.TU.Contig137.94	3.2	3.76	7.16	14.21	13.02	14.43	14.96	13.07	12.79	1.6963	1.72603	XP_022191204.1|2.7e-238|UPF0183 protein CG7083 [Nilaparvata lugens]
Type I	evm.TU.Contig46.14	2.73	3.42	4.63	10.87	10.48	10.53	11.47	11.3	9.82	1.61706	1.64578	XP_022200251.1|0.0e+00|protein Jumonji-like [Nilaparvata lugens]
Type I	evm.TU.Contig649.33	9.19	10.44	11.26	22.99	22.44	23.35	22.28	25.97	21.45	1.15476	1.18258	XP_022189004.1|0.0e+00|activating signal cointegrator 1 complex subunit 3 [Nilaparvata lugens]
Type I	evm.TU.Contig123.23	5.3	5.48	8.41	24.69	23.26	25.37	21.79	23.44	20.42	1.83502	1.86273	XP_022185368.1|0.0e+00|histone-lysine N-methyltransferase SETD2-like [Nilaparvata lugens]
Type I	evm.TU.Contig8.78	27.56	21.2	37.67	79.71	74.05	75.18	85.79	72.92	72.9	1.42	1.44728	ADE34167.2|0.0e+00|lipophorin receptor [Nilaparvata lugens]
Type I	evm.TU.Contig571.11	11.96	15.3	14.46	42.22	32.91	32.52	32.2	30.9	31.27	1.08344	1.11035	XP_022199625.1|0.0e+00|neuroglian [Nilaparvata lugens]
Type I	evm.TU.Contig79.166	4.37	4.55	8.86	23.99	20.44	20.89	16.64	15.04	16.28	1.4669	1.49223	XP_021935901.1|3.3e-193|cytoplasmic protein NCK1 isoform X2 [Zootermopsis nevadensis]
Type I	evm.TU.Contig930.9	3.19	2.76	5.3	9.61	8.95	8.69	9.07	9.88	8.07	1.27284	1.29761	XP_022197158.1|6.3e-225|NADPH:adrenodoxin oxidoreductase, mitochondrial-like [Nilaparvata lugens]
Type I	evm.TU.Contig48.10	68.2	64.4	68.82	182.56	190.36	158.33	144	132.15	126.1	1.04161	1.06633	XP_022189393.1|2.9e-137|toll-interacting protein-like [Nilaparvata lugens]
Type I	evm.TU.Contig17.202	5.13	3.95	4.61	15.2	13.06	17.18	16.6	14.94	13.37	1.69169	1.71637	XP_022193729.1|3.2e-206|guanine nucleotide-binding protein subunit alpha homolog [Nilaparvata lugens]
Type I	evm.TU.Contig253.42	3.91	2.34	5.53	10.05	12.39	10.97	12.88	10.4	11.28	1.53247	1.55643	XP_022190680.1|3.2e-286|probable tRNA (uracil-O(2)-)-methyltransferase [Nilaparvata lugens]
Type I	evm.TU.Contig323.60	17.97	16.13	22.74	44.84	44.35	44.18	42.64	44.94	39.66	1.23744	1.26134	XP_022199137.1|4.5e-163|modular serine protease-like, partial [Nilaparvata lugens]
Type I	evm.TU.Contig555.44	2.08	1.62	3.3	12.57	6.23	9.05	6.54	7.17	7.61	1.65973	1.68351	XP_022190546.1|0.0e+00|adenylate cyclase type 3 [Nilaparvata lugens]
Type I	evm.TU.Contig647.1	9.37	9.44	8.91	29.47	22.83	23.08	24.29	23.23	21.77	1.24199	1.26448	XP_022194388.1|0.0e+00|endoplasmic reticulum mannosyl-oligosaccharide 1,2-alpha-mannosidase [Nilaparvata lugens]
Type I	evm.TU.Contig66.79	6.9	5.98	10.48	28.19	24.45	25.19	21.64	20.02	19.41	1.39178	1.41391	XP_022196884.1|9.7e-215|GAS2-like protein pickled eggs [Nilaparvata lugens]
Type I	evm.TU.Contig17111.1	3	4.23	7.82	18.86	11.94	18.19	13.37	13.54	18.93	1.60337	1.6239
Type I	evm.TU.Contig58.144	5.22	3.97	6.03	11.32	10.84	11.34	9.75	10.92	9.87	1.09614	1.11606	XP_022198859.1|4.9e-300|FK506-binding protein 15-like isoform X1 [Nilaparvata lugens]
Type I	evm.TU.Contig70.119	1.12	2.03	3.72	6.1	6.73	6.12	8	6.01	5.53	1.54822	1.56758	XP_022187813.1|0.0e+00|zinc finger MYND domain-containing protein 11-like isoform X1 [Nilaparvata lugens]
Type I	evm.TU.Contig64.151	8.81	10.95	13.26	26.01	26.73	28.01	26.25	28.7	25.97	1.28867	1.30775	XP_022189946.1|0.0e+00|kinesin-associated protein 3-like [Nilaparvata lugens]
Type I	evm.TU.Contig115.8	5.67	4.31	6.27	12.84	12.55	12.71	14.1	12.13	11.8	1.21684	1.23582	XP_022200617.1|0.0e+00|engulfment and cell motility protein 1 [Nilaparvata lugens]
Type I	evm.TU.Contig113.78	1.54	0.86	3.66	8.97	8.03	7.26	8.86	8.34	6.73	2.11307	2.13189	XP_022199745.1|0.0e+00|uncharacterized protein LOC111056664 [Nilaparvata lugens]
Type I	evm.TU.Contig101.49	5.34	3.84	6.62	11.73	11.98	15	13.05	12.71	13	1.29777	1.31618	XP_022202394.1|7.9e-153|uncharacterized protein LOC111059090 [Nilaparvata lugens]
Type I	evm.TU.Contig100.104	4.14	3.16	6.48	12.34	11.51	11.76	12.72	10.76	10.62	1.38295	1.40117	XP_022194554.1|2.1e-139|disks large 1 tumor suppressor protein [Nilaparvata lugens]
Type I	evm.TU.Contig49.28	143.36	171.9	146.14	949.01	1007.09	797.24	635.82	803.03	833.75	2.34549	2.36356	XP_022196520.1|6.1e-86|uncharacterized protein LOC111053893 [Nilaparvata lugens]
Type I	evm.TU.Contig272.24	6.42	3.62	10.46	10.89	13.64	14.12	15.07	14.64	11.49	1.04984	1.06741	XP_022197204.1|4.7e-133|HIV Tat-specific factor 1 homolog, partial [Nilaparvata lugens]
Type I	evm.TU.Contig64.77	10.06	8.96	15.86	24.66	25.12	24.21	26.69	23.65	24.66	1.17137	1.18759	XP_022205088.1|1.4e-244|Golgi integral membrane protein 4-like [Nilaparvata lugens]
Type I	evm.TU.Contig291.21	6.65	6.63	10.76	18.83	16.35	16.28	18.28	19.15	17.55	1.14907	1.16414	XP_022199004.1|2.3e-203|transmembrane protein 268-like [Nilaparvata lugens]
Type I	evm.TU.Contig307.15	12.58	12.64	17.68	58.86	63.18	53.99	50.61	49.6	43.9	1.86711	1.88183	XP_022193690.1|1.6e-237|SH3 domain-containing kinase-binding protein 1-like [Nilaparvata lugens]
Type I	evm.TU.Contig721.5	4.42	4.16	10.9	20.32	17	14	19.16	15.79	15.2	1.40019	1.41457	XP_022188172.1|4.8e-204|cAMP-dependent protein kinase catalytic subunit [Nilaparvata lugens]
Type I	evm.TU.Contig202.23	42.04	34.95	57.48	99.76	101.1	97.87	113.96	99.86	91.44	1.02539	1.03947	KDR11265.1|4.4e-83|Nascent polypeptide-associated complex subunit alpha [Zootermopsis nevadensis]
Type I	evm.TU.Contig68.51	7.8	8.86	12.96	28.38	31.42	29.74	28.67	29.13	23.84	1.4648	1.47818	XP_022184392.1|6.4e-168|corepressor interacting with RBPJ 1 [Nilaparvata lugens]
Type I	evm.TU.Contig26244.3	9.64	7.86	13.54	36.41	30.63	31.77	33.95	30.62	32.5	1.65343	1.66598	XP_022192190.1|1.6e-195|DALR anticodon-binding domain-containing protein 3 [Nilaparvata lugens]
Type I	evm.TU.Contig85.33	3.03	3.82	5.24	14.76	13.13	13.93	14.33	14.03	13.07	1.79124	1.80181	XP_022184670.1|0.0e+00|uncharacterized protein LOC111043934 isoform X2 [Nilaparvata lugens]
Type I	evm.TU.Contig25.2	15.68	13	21.83	41.42	38.41	33.18	37.66	36.04	33.84	1.11	1.11842	EFN85692.1|9.1e-251|Xenotropic and polytropic retrovirus receptor 1-like protein [Harpegnathos saltator]
Type I	evm.TU.Contig760.22	7.69	13.99	12.53	26.46	28.81	28.8	22.25	26.72	33.19	1.25067	1.25859	XP_021918432.1|2.0e-132|probable protein phosphatase 2C T23F11.1 isoform X1 [Zootermopsis nevadensis]
Type I	evm.TU.Contig109.21	3.8	3.36	2.74	7.83	6.8	7.65	6.96	7.6	5.97	1.03365	1.04152	XP_022193946.1|2.2e-47|uncharacterized protein C19orf43 homolog [Nilaparvata lugens]
Type I	evm.TU.Contig30.107	2.64	2.74	4.62	9.15	7.57	8.7	8.46	8.27	8.09	1.35229	1.3598	XP_022187101.1|0.0e+00|protein sickie-like [Nilaparvata lugens]
Type I	evm.TU.Contig50.87	3.43	2.01	3.98	8.16	7.5	8.09	7.75	8.42	7.42	1.34251	1.34924	XP_022187272.1|3.6e-262|ribosomal protein S6 kinase delta-1-like [Nilaparvata lugens]
Type I	evm.TU.Contig835.3	38.66	51.93	42.67	103.77	100.4	104.91	108.8	100.46	97.95	1.19284	1.19949	AQS60670.1|0.0e+00|lysosomal alpha-glucosidase [Sogatella furcifera]
Type I	evm.TU.Contig46.45	4.79	5.11	7.44	20.32	22.56	19.73	16.14	18.07	19.14	1.70701	1.71307	XP_022195329.1|0.0e+00|PAB-dependent poly(A)-specific ribonuclease subunit PAN3-like [Nilaparvata lugens]
Type I	evm.TU.Contig1075.1	37.12	40.49	40.14	194.27	170.84	166.5	128.49	129.2	122.52	1.76477	1.76981	AIO05331.1|6.9e-298|ATP-binding cassette sub-family A member 2 [Laodelphax striatella]
Type I	evm.TU.Contig50.118	1.64	2.05	4.61	13.9	13.33	13.48	11.95	10.79	10.31	2.0634	2.06649	XP_022190415.1|6.3e-281|protein CREBRF homolog [Nilaparvata lugens]
Type I	evm.TU.Contig64.79	1.94	2.09	4.2	15.48	14.79	16.34	13.77	14.73	14.85	2.28628	2.2889	XP_022207807.1|0.0e+00|uncharacterized protein LOC111064391 [Nilaparvata lugens]
Type I	evm.TU.Contig649.51	11.25	9.47	19.68	38.99	37.86	29.12	40.52	27.85	32.3	1.34259	1.3451	XP_022195103.1|6.4e-122|ras-related protein Rab-39B isoform X1 [Nilaparvata lugens]
Type I	evm.TU.Contig293.27	33.51	32.95	48.51	86.45	84	80.12	88.75	84.18	82.72	1.22728	1.22902	XP_022203118.1|0.0e+00|ER membrane protein complex subunit 1-like [Nilaparvata lugens]
Type I	evm.TU.Contig496.21	5.21	4.26	9.02	21.04	20.77	19.96	20.87	21.16	21.33	1.71629	1.71771	XP_022203700.1|0.0e+00|ubiquitin carboxyl-terminal hydrolase CYLD-like isoform X1 [Nilaparvata lugens]
Type I	evm.TU.Contig3411.1	6.33	7.15	6.76	16.64	14.75	13.78	19.52	13.6	10.99	1.11795	1.11927	XP_022186859.1|1.3e-173|uncharacterized protein LOC111045716 [Nilaparvata lugens]
Type I	evm.TU.Contig32.135	36.54	30.16	39.14	74.01	74.06	69.52	77.98	75.32	79.95	1.39891	1.39989	XP_022187634.1|3.1e-107|TIP41-like protein [Nilaparvata lugens]
Type I	evm.TU.Contig479.9	5.39	9.93	10.64	15.11	12.38	12.61	12.43	12.03	12.7	1.13196	1.13251	XP_021933075.1|1.7e-129|synapse-associated protein 1 isoform X2 [Zootermopsis nevadensis]
Type I	evm.TU.Contig1277.1	32.76	26.44	34.94	83.25	75.9	69.68	67.89	73.12	66.79	1.16872	1.16923	XP_022203194.1|8.1e-254|acetyl-coenzyme A transporter 1 isoform X1 [Nilaparvata lugens]
Type I	evm.TU.Contig720.5	7.52	6.91	10.23	23.82	25.29	23.38	24.14	26.47	19.22	1.48151	1.48156	XP_022193880.1|9.2e-123|prickle-like protein 3 isoform X2 [Nilaparvata lugens]
Type I	evm.TU.Contig26.112	23.18	28.23	29.8	56.49	55.55	57.43	57.21	50.15	57.62	1.02485	1.02407	XP_022197451.1|5.6e-211|transcriptional repressor protein YY1-like [Nilaparvata lugens]
Type I	evm.TU.Contig0.123	9.42	7.58	15.03	30.2	31.5	33.32	30.74	33.73	27.49	1.55692	1.55507	XP_022199621.1|1.2e-114|TIMELESS-interacting protein [Nilaparvata lugens]
Type I	evm.TU.Contig238.23	6.02	4.85	9.87	30.75	29.83	27.25	30.7	26.36	28.22	2.07285	2.06984	XP_015517467.1|4.9e-117|PREDICTED: cell wall integrity and stress response component 4 [Neodiprion lecontei]
Type I	evm.TU.Contig20.197	2.62	2.99	4.74	9.2	9.78	9.49	8.1	10.3	9.52	1.46334	1.45977	XP_022186854.1|0.0e+00|GATOR complex protein NPRL3 [Nilaparvata lugens]
Type I	evm.TU.Contig122.74	4.92	4.39	6.74	10.08	12.36	11.64	11.25	9.54	10.6	1.02944	1.02444	XP_022201913.1|7.8e-283|N-sulphoglucosamine sulphohydrolase-like isoform X1 [Nilaparvata lugens]
Type I	evm.TU.Contig58.152	2.7	2.81	3.97	11.87	10.87	11.67	9.23	8.62	9.64	1.66501	1.658	XP_022193588.1|3.5e-203|mediator of RNA polymerase II transcription subunit 26-like [Nilaparvata lugens]
Type I	evm.TU.Contig175.14	4.3	3.79	6.9	14.26	12.47	12.67	12.75	11.7	11.25	1.31689	1.30939	XP_014270771.1|2.8e-282|PREDICTED: uncharacterized protein LOC106677388 isoform X4 [Halyomorpha halys]
Type I	evm.TU.Contig554.12	3.48	3.01	4.13	12.34	12.09	10.37	12.97	10.98	9.12	1.6624	1.65319	XP_022204577.1|3.9e-124|BLOC-1-related complex subunit 6 isoform X1 [Nilaparvata lugens]
Type I	evm.TU.Contig175.34	6.42	3.29	9.03	14.3	14.91	15.35	16.63	14.34	12.16	1.25334	1.24313	XP_022200762.1|1.9e-218|E3 ubiquitin-protein ligase MYLIP [Nilaparvata lugens]
Type I	evm.TU.Contig964.2	3.6	2.52	4.68	12.77	12.29	9.41	12.05	8.75	11.45	1.57427	1.56384	XP_022185072.1|3.2e-182|mothers against decapentaplegic homolog 6 [Nilaparvata lugens]
Type I	evm.TU.Contig250.4	92.59	74	120.55	250.74	261.44	233.19	255.75	234.45	212.97	1.32755	1.31594	XP_022186819.1|9.8e-71|BTB/POZ domain-containing protein 2-like [Nilaparvata lugens]
Type I	evm.TU.Contig36.86	6.04	4.43	10.35	20.21	21.35	21.7	21.05	19.87	19.67	1.61482	1.60307	XP_022204465.1|3.2e-191|5'-AMP-activated protein kinase subunit gamma-2 [Nilaparvata lugens]
Type I	evm.TU.Contig0.248	2.91	2.68	4.8	9.72	9.46	10.46	8.46	9.56	11.21	1.53151	1.5191	XP_022192018.1|8.6e-264|uncharacterized protein LOC111050080 [Nilaparvata lugens]
Type I	evm.TU.Contig78.111	40.38	30.08	45.03	94.19	95.76	105.86	91.05	91.2	78.38	1.24257	1.22897	XP_022187713.1|1.9e-255|transmembrane and coiled-coil domains protein 2 isoform X1 [Nilaparvata lugens]
Type I	evm.TU.Contig108.57	74.6	73.56	97.13	318.4	353.15	297.99	207.6	177.59	191.8	1.27095	1.25698	XP_022198260.1|3.8e-115|protein lifeguard 3-like isoform X1 [Nilaparvata lugens]
Type I	evm.TU.Contig30.69	9.65	10.45	11.74	26.65	29.51	26.38	22.19	21.69	22.6	1.21427	1.1996	XP_022194604.1|7.3e-224|abl interactor 2 isoform X1 [Nilaparvata lugens]
Type I	evm.TU.Contig1.12	15.26	16.01	17.54	40.78	36.91	41.09	42.83	38.7	34.51	1.27181	1.25676	XP_014244196.1|6.7e-305|PREDICTED: guanylate cyclase 32E-like [Cimex lectularius]
Type I	evm.TU.Contig98.12	5.86	7.64	8.01	18.97	17.58	21.21	15.15	13.61	11.53	1.2679	1.25285	XP_018911394.1|7.8e-131|PREDICTED: pre-mRNA-splicing factor 38B-like isoform X2 [Bemisia tabaci]
Type I	evm.TU.Contig911.1	9.57	13.81	19.98	42.16	36.32	31.62	32.51	33.61	30.31	1.17383	1.15785	KFB44741.1|7.3e-23|AGAP004396-PA-like protein [Anopheles sinensis]
Type I	evm.TU.Contig262.67	1.49	2.12	2.02	6.61	7.11	7.2	6.71	5.9	6.5	1.81823	1.80205	XP_018908923.1|2.3e-106|PREDICTED: gamma-glutamyltransferase 7-like [Bemisia tabaci]
Type I	evm.TU.Contig0.373	33.3	29.56	46.84	103.23	86.39	81.53	83.02	79.02	74	1.01946	1.00052	XP_015592590.1|1.2e-170|PREDICTED: feline leukemia virus subgroup C receptor-related protein 2 isoform X1 [Cephus cinctus]
Type I	evm.TU.Contig52.46	21.63	15.08	28.94	49.17	52.61	54.05	54.85	45.96	48.42	1.22757	1.20817	XP_022184080.1|6.2e-188|protein FAM50 homolog [Nilaparvata lugens]
Type I	evm.TU.Contig482.37	8.11	5.39	8.72	17.95	17.99	18.85	18.24	17.51	16.95	1.28101	1.26097	XP_022186353.1|5.5e-231|phosphorylase b kinase gamma catalytic chain, skeletal muscle/heart isoform isoform X1 [Nilaparvata lugens]
Type I	evm.TU.Contig731.50	3.01	2.59	4.15	10	7.96	7.49	9.36	7.11	6.2	1.31013	1.28624	XP_021933186.1|4.4e-299|protein vav isoform X1 [Zootermopsis nevadensis]
Type I	evm.TU.Contig58.140	2.09	2.67	4.32	10.78	11.9	11.33	12.22	10.15	10.81	1.92505	1.9009	XP_022201898.1|0.0e+00|uncharacterized protein LOC111058654 [Nilaparvata lugens]
Type I	evm.TU.Contig607.10	53.28	53.06	91.72	235.92	244.31	223.73	228.08	211.87	236.56	1.82289	1.79768	XP_022204075.1|3.7e-238|26S proteasome non-ATPase regulatory subunit 11 [Nilaparvata lugens]
Type I	evm.TU.Contig175.89	2.35	2.37	4.81	6.97	8.16	7.34	7.64	7.76	6.17	1.24643	1.22102	XP_022187055.1|3.6e-248|ubiquitin carboxyl-terminal hydrolase 2-like [Nilaparvata lugens]
Type I	evm.TU.Contig84.95	17.42	17.51	18.11	35.91	40	41.47	37.61	36.36	35.96	1.09736	1.07131	XP_022190734.1|0.0e+00|U2 snRNP-associated SURP motif-containing protein [Nilaparvata lugens]
Type I	evm.TU.Contig26.16	21.79	17.44	26.5	39.01	33.84	47.74	41.23	36.05	35.94	1.08862	1.06203	XP_022190034.1|0.0e+00|N-acetylgalactosaminyltransferase 7 [Nilaparvata lugens]
Type I	evm.TU.Contig100.175	11.38	11.22	13.61	31.62	30.44	30.92	31.68	30.84	30.33	1.47474	1.44785	XP_022186965.1|1.2e-215|longitudinals lacking protein, isoforms H/M/V-like isoform X1 [Nilaparvata lugens]
Type I	evm.TU.Contig215.6	6.18	4.76	7.02	23.41	20.54	18.46	21.75	20.45	17.93	1.78661	1.75947	XP_022192197.1|3.4e-280|polyhomeotic-proximal chromatin protein-like [Nilaparvata lugens]
Type I	evm.TU.Contig226.53	4.18	3.56	5.72	13.84	14.42	11.97	9.06	9.57	9.13	1.07429	1.04571	XP_022203049.1|0.0e+00|LOW QUALITY PROTEIN: circadian locomoter output cycles protein kaput [Nilaparvata lugens]
Type I	evm.TU.Contig9564.3	8.38	7.03	10.62	33.76	31.76	29.37	34.48	27.59	27.79	1.83247	1.80366	XP_014241248.1|4.4e-143|PREDICTED: solute carrier family 25 member 44 [Cimex lectularius]
Type I	evm.TU.Contig101.59	10.25	8.15	16.84	46.45	48.15	42.31	39.77	29.29	33.18	1.66748	1.63711	XP_022201042.1|4.6e-260|single-stranded DNA-binding protein 3 isoform X3 [Nilaparvata lugens]
Type I	evm.TU.Contig118.22	6.71	11.19	9.29	16.74	18.22	22.97	19.21	20.39	22	1.22319	1.19247	XP_022187440.1|4.5e-209|lysophospholipid acyltransferase 7 [Nilaparvata lugens]
Type I	evm.TU.Contig337.22	2.22	1.66	4.06	6.4	7.08	6.78	6.88	3.48	8.7	1.31056	1.27902	XP_022187909.1|2.9e-98|pleckstrin homology domain-containing family A member 3-like [Nilaparvata lugens]
Type I	evm.TU.Contig136.15	6.98	7.61	11.69	26.81	25.61	23.21	21.49	20.36	19.89	1.42636	1.39452	XP_022197597.1|0.0e+00|serine/threonine-protein kinase mig-15-like [Nilaparvata lugens]
Type I	evm.TU.Contig967.6	2.47	3.68	3.91	7.79	8.76	9.39	5.67	9.27	10.27	1.36375	1.33112	XP_022184759.1|0.0e+00|tetratricopeptide repeat protein 21B-like [Nilaparvata lugens]
Type I	evm.TU.Contig45.123	1.33	1.24	2.44	7.13	6.76	7.01	6.48	7.19	6.61	2.08772	2.05503	XP_022193380.1|0.0e+00|DNA excision repair protein ERCC-6-like [Nilaparvata lugens]
Type I	evm.TU.Contig30.77	3.83	4.44	4.95	8.04	9.09	11.72	8.93	12.01	12.44	1.29212	1.25914	XP_022194885.1|1.5e-263|uncharacterized protein LOC111052498, partial [Nilaparvata lugens]
Type I	evm.TU.Contig227.18	1.52	1.93	3.09	22.03	16.74	16.5	16.41	17.82	18.3	3.04081	3.00558	XP_021930850.1|0.0e+00|GTPase-activating Rap/Ran-GAP domain-like protein 3 isoform X2 [Zootermopsis nevadensis]
Type I	evm.TU.Contig1616.16	4.43	4.67	6.28	14.19	11.62	14.94	8.37	12.2	9.13	1.06102	1.02392	XP_022199767.1|5.0e-144|G1/S-specific cyclin-E1 [Nilaparvata lugens]
Type I	evm.TU.Contig25.21	9.19	9.55	9.89	22.63	21.99	20.58	20.94	20.44	16.87	1.18783	1.14964	XP_022207757.1|0.0e+00|type II inositol 3,4-bisphosphate 4-phosphatase-like [Nilaparvata lugens]
Type I	evm.TU.Contig1065.4	4.83	5.01	5.34	13.26	12.5	13.04	13.01	10.65	13.43	1.32583	1.28697	XP_022196316.1|9.9e-30|THAP domain-containing protein 4-like [Nilaparvata lugens]
Type I	evm.TU.Contig219.5	4.74	2.46	6.16	15.38	16.99	14.05	16.39	11.59	15.54	1.76604	1.72704	XP_022199506.1|1.6e-154|autophagy protein 5 [Nilaparvata lugens]
Type I	evm.TU.Contig256.30	6.55	5.56	8.29	28.22	23.63	23.45	23.57	21.64	19.33	1.75378	1.71428	XP_022193438.1|0.0e+00|eukaryotic translation initiation factor 2-alpha kinase-like [Nilaparvata lugens]
Type I	evm.TU.Contig80.13	38.63	34.41	51.57	111.92	109.26	111.61	106.38	100.03	93.1	1.32569	1.28599	XP_021927309.1|5.4e-274|serine/threonine-protein kinase MARK2-like isoform X13 [Zootermopsis nevadensis]
Type I	evm.TU.Contig264.43	3.63	5.33	6.24	10.5	9.86	11.8	9.25	10.2	11.64	1.08268	1.04255	XP_022196593.1|0.0e+00|replication factor C subunit 1 [Nilaparvata lugens]
Type I	evm.TU.Contig15.53	2.36	3.63	3.57	8.3	8.76	8.47	5.76	5.42	7.1	1.11833	1.07788	XP_022186409.1|0.0e+00|DNA helicase MCM8-like [Nilaparvata lugens]
Type I	evm.TU.Contig480.5	8.49	5.1	9.11	19.43	18.42	19.47	24.14	19.62	18.26	1.52499	1.48432	XP_022207395.1|1.1e-120|rab11 family-interacting protein 1 [Nilaparvata lugens]
Type I	evm.TU.Contig480.3	11.56	13.99	14.4	36.33	32.3	34.68	33.59	35.52	30.72	1.36903	1.32788	XP_022194275.1|0.0e+00|E3 ubiquitin-protein ligase HUWE1-like isoform X1 [Nilaparvata lugens]
Type I	evm.TU.Contig647.2	6.22	6.92	8.93	20.1	18.89	20.16	19.54	16.91	15.87	1.37383	1.33256	XP_022194378.1|0.0e+00|protein zer-1 homolog [Nilaparvata lugens]
Type I	evm.TU.Contig432.3_evm.TU.Contig432.4	236.07	277.45	254.51	635.63	583.87	556.3	626.07	505.24	521.51	1.15705	1.11531	XP_022198147.1|0.0e+00|cationic amino acid transporter 3-like [Nilaparvata lugens]
Type I	evm.TU.Contig17.166	10.45	14.12	15.69	27.63	25.33	28.15	25.17	25.27	26.82	1.08994	1.04806	XP_022207997.1|0.0e+00|serine/arginine repetitive matrix protein 2-like [Nilaparvata lugens]
Type I	evm.TU.Contig13.449_evm.TU.Contig13.450	4.02	2.57	8.57	41.34	30.18	33.58	33.25	33.02	33.46	2.81378	2.7713	XP_022191342.1|2.9e-121|uncharacterized protein LOC111049554 [Nilaparvata lugens]
Type I	evm.TU.Contig202.52	3.71	4.06	8.2	23.83	17.56	25.4	19.94	20.93	20.09	2.06725	2.02009	XP_022200471.1|3.6e-179|fasciclin-3 [Nilaparvata lugens]
Type I	evm.TU.Contig605.1	6.24	7.36	6.55	15.67	15.5	16	15.4	13.94	15.78	1.20378	1.15656	XP_022207580.1|0.0e+00|RAD50-interacting protein 1 [Nilaparvata lugens]
Type I	evm.TU.Contig656.11	297.3	331.06	284.3	671.29	701.68	612.57	618.55	615.88	604.69	1.05156	1.00266	XP_022189965.1|5.9e-154|WW domain-binding protein 2 isoform X2 [Nilaparvata lugens]
Type I	evm.TU.Contig455.3_evm.TU.Contig455.4	2.23	2.81	3.35	7.49	7.07	7.18	6.97	7.21	6.53	1.39706	1.34811	XP_022193906.1|0.0e+00|pecanex-like protein 1 [Nilaparvata lugens]
Type I	evm.TU.Contig84.92	5.23	3.67	10.93	23.11	20.63	22.46	21.54	20.47	20.88	1.76539	1.71595	XP_022196035.1|5.2e-272|mitogen-activated protein kinase kinase kinase 7-like isoform X1 [Nilaparvata lugens]
Type I	evm.TU.Contig13.241	4.66	6.14	7.86	13.3	14.59	14.85	12.08	11.73	17.19	1.19541	1.14487	XP_022188714.1|0.0e+00|LOW QUALITY PROTEIN: mitotic spindle assembly checkpoint protein MAD1 [Nilaparvata lugens]
Type I	evm.TU.Contig30.197	12.69	11.69	17.98	33.4	30.55	28.7	27.77	29.67	30.07	1.1164	1.0653	XP_022206654.1|7.6e-253|TBC1 domain family member 22B [Nilaparvata lugens]
Type I	evm.TU.Contig14.128	31.68	34.02	32.58	73.87	79.18	67.26	65.57	74.34	65.86	1.11801	1.06496	XP_022190606.1|4.2e-195|mannose-1-phosphate guanyltransferase beta [Nilaparvata lugens]
Type I	evm.TU.Contig70.21	5.03	4.81	9.95	22.69	21.96	20.37	20.43	19.91	18.16	1.62071	1.56758	XP_022199789.1|0.0e+00|Golgi apparatus protein 1 [Nilaparvata lugens]
Type I	evm.TU.Contig1477.2	3.43	3.72	7.91	13.25	14.5	14.46	12.91	15.21	12.11	1.45902	1.40482	XP_022186507.1|2.2e-169|anaphase-promoting complex subunit 7 [Nilaparvata lugens]
Type I	evm.TU.Contig8.97	9.2	9.16	9.77	17.97	21.06	21.93	19.24	21.59	16.63	1.09211	1.03702	XP_022189801.1|2.3e-274|putative glycerol kinase 5 [Nilaparvata lugens]
Type I	evm.TU.Contig348.42	8.68	10.41	10.69	25.97	29.05	25.84	16	17.72	16.72	1.09225	1.03602	XP_022195461.1|8.3e-231|BUB3-interacting and GLEBS motif-containing protein ZNF207-like isoform X3 [Nilaparvata lugens]
Type I	evm.TU.Contig45.146	17.4	11.79	18.94	46.69	40.72	37.32	40.58	42.39	37.43	1.2765	1.21871	XP_022185799.1|0.0e+00|uncharacterized protein LOC111044867 isoform X1 [Nilaparvata lugens]
Type I	evm.TU.Contig323.55	1.06	1.15	2.25	12.23	11.14	9.75	9.44	7.11	7.71	2.48965	2.43175	XP_022191528.1|9.0e-152|bromodomain-containing protein 4B-like [Nilaparvata lugens]
Type I	evm.TU.Contig794.4	5.5	4.27	5.77	9.99	11.34	11.22	10	10.77	10.49	1.06068	1.00262	XP_022188996.1|0.0e+00|C2 domain-containing protein 5 [Nilaparvata lugens]
Type I	evm.TU.Contig79.124	6.17	5.67	10.17	25.02	26.26	25.07	25.75	23.21	22.92	1.79659	1.73676	KDR16993.1|2.1e-193|Insulin-like growth factor-binding protein complex acid labile chain [Zootermopsis nevadensis]
Type I	BGI_novel_G000212	3.67	3.31	4.71	12.65	12.58	11.35	12.99	11.25	8.66	1.57136	1.51111
Type I	evm.TU.Contig559.1	4.17	3.56	5.24	11.44	11.91	13.56	11.69	11.85	11.65	1.49598	1.4352	XP_022202889.1|2.8e-300|patronin-like [Nilaparvata lugens]
Type I	evm.TU.Contig100.80_evm.TU.Contig100.82	5.72	6.33	9.54	28.29	24.55	25.66	26.87	23.6	23.91	1.87335	1.81252	XP_022194481.1|0.0e+00|neuroligin-2 [Nilaparvata lugens]
Type I	evm.TU.Contig137.88	5.59	5.79	9.84	18.46	18.66	21.55	17.88	17.14	16.54	1.33871	1.27677	XP_022193829.1|0.0e+00|sister chromatid cohesion protein PDS5 homolog B [Nilaparvata lugens]
Type I	evm.TU.Contig31.143	3.86	3.5	7.77	18.65	18.48	20.25	19.84	13.1	17.51	1.89071	1.8284	XP_022206955.1|1.9e-244|GA-binding protein subunit beta-2 isoform X1 [Nilaparvata lugens]
Type I	evm.TU.Contig253.69	3.12	4.66	4.83	13.88	16.55	13.09	19.25	13.32	15.68	2.09806	2.03495	XP_022206530.1|3.7e-140|TLC domain-containing protein 2-like [Nilaparvata lugens]
Type I	evm.TU.Contig13.257	4.42	3.83	6.69	15.91	15.72	14.33	14.06	14.34	14.47	1.59562	1.53181	XP_022184846.1|0.0e+00|blastoderm-specific protein 25D isoform X1 [Nilaparvata lugens]
Type I	evm.TU.Contig236.4	8.21	15.08	15.12	30.81	27.71	30.49	22.34	28.74	32.55	1.19103	1.12616	XP_022197276.1|1.5e-184|histone-binding protein N1/N2-like [Nilaparvata lugens]
Type I	evm.TU.Contig318.20	18.37	19.4	36.81	82.05	82.17	86.27	81.9	76.78	79.48	1.77209	1.70712	XP_022193631.1|0.0e+00|DNA topoisomerase I, mitochondrial isoform X2 [Nilaparvata lugens]
Type I	evm.TU.Contig98.56	9.33	7.23	8.58	23.62	21.33	22.28	20.9	20.99	18.1	1.1938	1.12831	XP_022189410.1|0.0e+00|protein SON-like [Nilaparvata lugens]
Type I	evm.TU.Contig998.4	4.57	2.33	5.22	8.77	8.35	8.78	9.16	8.13	6.81	1.08616	1.02023	XP_022188022.1|4.4e-215|transmembrane and TPR repeat-containing protein 4 [Nilaparvata lugens]
Type I	evm.TU.Contig2.28	5.93	5.7	9.24	19.66	20.8	20.31	19.87	19.45	17.76	1.53875	1.47055	XP_022188375.1|0.0e+00|peptidyl-prolyl cis-trans isomerase-like 4 [Nilaparvata lugens]
Type I	evm.TU.Contig603.2	9.14	8.4	22.62	44.12	36.04	33.3	48.37	36.34	43.42	1.60622	1.53711	XP_022195859.1|3.7e-288|oxidation resistance protein 1-like [Nilaparvata lugens]
Type I	evm.TU.Contig374.11	2.06	1.5	4.39	12.45	13.87	12.81	12.97	11.42	10.58	2.18264	2.11295	XP_022187002.1|1.9e-20|uncharacterized protein LOC111045835 [Nilaparvata lugens]
Type I	evm.TU.Contig46.102	4.18	5.27	6.12	17.53	16.02	16.99	10.1	13.08	14.07	1.41919	1.34923	XP_022195180.1|0.0e+00|nuclear pore complex protein Nup153-like [Nilaparvata lugens]
Type I	evm.TU.Contig290.12	3.2	2.56	3.8	7.05	7.47	8.33	7.59	6.27	8.11	1.34637	1.27576	XP_022201009.1|1.6e-271|uncharacterized protein LOC111057849 [Nilaparvata lugens]
Type I	evm.TU.Contig8.246	4.83	3.26	5.24	11.53	10.18	10.47	9.81	7.95	10.37	1.1065	1.03578	XP_022187320.1|2.5e-196|farnesyl pyrophosphate synthase-like [Nilaparvata lugens]
Type I	evm.TU.Contig26.107	2.11	2.53	4.17	7.64	7.72	7.39	7.03	7	7.16	1.3638	1.29205	XP_022189676.1|8.0e-199|LOW QUALITY PROTEIN: RNA-binding protein 40-like [Nilaparvata lugens]
Type I	evm.TU.Contig355.22	7.37	7.82	11.53	18.24	19.07	20.87	16.56	17.41	20.1	1.10496	1.03258	XP_022184994.1|2.4e-212|DNA/RNA-binding protein KIN17 [Nilaparvata lugens]
Type I	evm.TU.Contig39.26	8.34	7.25	13.08	51.66	45.14	45.49	36.57	29.83	32.52	1.93959	1.86668	XP_019205915.1|2.5e-15|PREDICTED: mucin-2 [Oreochromis niloticus]
Type I	evm.TU.Contig805.1	3.98	4.17	7.46	10.88	12.91	12.02	11.11	11.4	10.32	1.17586	1.1019	XP_022190214.1|0.0e+00|SWI/SNF-related matrix-associated actin-dependent regulator of chromatin subfamily A containing DEAD/H box 1 homolog [Nilaparvata lugens]
Type I	evm.TU.Contig123.106	70.39	77.43	82.91	206.91	193.92	217.75	175.49	224.28	176.74	1.43947	1.36533	XP_022189825.1|0.0e+00|basement membrane-specific heparan sulfate proteoglycan core protein [Nilaparvata lugens]
Type I	evm.TU.Contig37671.1	0.98	2.98	3.82	35.46	26.15	25.75	24.26	25.18	17.32	3.20554	3.13038
Type I	evm.TU.Contig48.75_evm.TU.Contig48.76	3.63	2.98	4.76	11.99	11.91	12.16	10.25	10.62	11.6	1.63275	1.55743	XP_015444148.1|1.6e-28|PREDICTED: mucin-2 [Pteropus alecto]
Type I	evm.TU.Contig113.68	5.11	7.4	7.36	27.77	23.39	23.62	22.01	23.7	23.74	1.8737	1.79701	XP_022186559.1|7.2e-126|uncharacterized protein LOC111045445, partial [Nilaparvata lugens]
Type I	evm.TU.Contig376.9	6.3	4.98	9.25	25.24	26.96	24.58	26.8	21.89	22.21	1.90402	1.82677	XP_022198370.1|7.5e-220|rab GTPase-binding effector protein 1 [Nilaparvata lugens]
Type I	evm.TU.Contig737.9	9.96	8.73	14.35	27.58	26.42	28.79	26.52	25.75	25.43	1.33753	1.25783	XP_021926253.1|0.0e+00|membrane-associated protein Hem [Zootermopsis nevadensis]
Type I	evm.TU.Contig41.1	14.3	12.02	21.27	51.75	42.91	42.58	38.6	42.61	44.51	1.50411	1.42353	XP_022201498.1|1.1e-69|uncharacterized protein LOC111058297 [Nilaparvata lugens]
Type I	evm.TU.Contig202.5	3.38	2.77	8.24	12.9	13.21	12.99	14.55	12.61	10.99	1.49752	1.4169	XP_022204621.1|5.0e-280|dual specificity protein phosphatase CDC14B-like isoform X1 [Nilaparvata lugens]
Type I	evm.TU.Contig79.46	5.08	4.33	6.12	12.4	14.22	12.95	11.41	12.08	11.85	1.30663	1.226	XP_022184814.1|5.2e-149|WW domain-binding protein 4-like isoform X1 [Nilaparvata lugens]
Type I	evm.TU.Contig558.3	8.25	8.58	10.27	19.87	18.75	19.65	19.02	18.98	17.08	1.09322	1.01225	XP_022191333.1|6.2e-27|lissencephaly-1 homolog [Nilaparvata lugens]
Type I	evm.TU.Contig38.65	10.4	9.08	10.06	23.8	18.83	22.24	20.54	20.73	18.12	1.09228	1.01108	XP_022202084.1|4.6e-167|dual specificity mitogen-activated protein kinase kinase dSOR1 [Nilaparvata lugens]
Type I	evm.TU.Contig225.4	10.68	11.46	16.01	28.94	29.32	21.6	29.24	21.58	27.42	1.15977	1.07698	XP_022189796.1|2.4e-100|endophilin-A [Nilaparvata lugens]
Type I	evm.TU.Contig88.35_evm.TU.Contig88.33	5.1	3.78	10.74	48.75	42.9	45.68	42.35	38.21	33.68	2.60976	2.52672	XP_022188794.1|0.0e+00|enolase-phosphatase E1-like [Nilaparvata lugens]
Type I	evm.TU.Contig627.10	4.05	4.47	6.37	14.28	14	14.31	12.06	11.81	13.15	1.18611	1.10161	XP_022206390.1|8.1e-205|rabenosyn-5-like [Nilaparvata lugens]
Type I	evm.TU.Contig666.5	4.23	4.13	6.25	14.5	15.88	14.82	14.95	9.75	12.35	1.49482	1.40949	XP_022192550.1|2.2e-189|transcription factor cwo-like [Nilaparvata lugens]
Type I	evm.TU.Contig479.28	4.91	5.15	6.11	16.75	12	10.29	13.36	10.8	11.43	1.23017	1.14457	XP_022184456.1|1.2e-130|serum response factor homolog [Nilaparvata lugens]
Type I	evm.TU.Contig7194.1	19.01	9.98	18.34	44.57	59.1	39.8	48.07	36.89	30.62	1.37896	1.29321	XP_022189063.1|4.1e-42|uncharacterized protein LOC111047583 isoform X1 [Nilaparvata lugens]
Type I	evm.TU.Contig17.211	9.52	5.11	14.06	24.19	21.86	20.26	20.2	18.07	21.79	1.18273	1.0955	XP_022190051.1|1.9e-131|neuralized-like protein 2 [Nilaparvata lugens]
Type I	evm.TU.Contig1.23	7.83	13.5	12.66	31.58	26.79	31.96	32.21	30.71	30.68	1.57526	1.48753	XP_021926878.1|1.3e-131|transducin beta-like protein 2 isoform X4 [Zootermopsis nevadensis]
Type I	evm.TU.Contig0.79	3.3	1.72	3.78	15.54	12.4	12.99	12.21	11.31	11.17	2.14238	2.05255	XP_022195829.1|0.0e+00|myosin-IIIa-like isoform X2 [Nilaparvata lugens]
Type I	evm.TU.Contig25.113	1.58	1.24	4.18	9.92	6.88	6.38	6.91	4.67	6.52	1.47193	1.38115	XP_022188779.1|1.0e-141|decorin, partial [Nilaparvata lugens]
Type I	evm.TU.Contig222.55	12.29	13.27	21.6	59.34	58.54	62.06	60.71	52.42	48.38	1.8935	1.80205	ANC33415.1|1.5e-125|Jun [Nilaparvata lugens]
Type I	evm.TU.Contig122.68	4.53	3.7	5.76	12.62	11.62	11.08	10.05	11.08	8.49	1.1185	1.02553	XP_022194296.1|0.0e+00|protein lin-54 homolog [Nilaparvata lugens]
Type I	evm.TU.Contig998.6	3.46	3.01	4.23	8.5	8.97	8.95	8.31	8.01	7.95	1.28949	1.19539	XP_022191248.1|1.1e-228|DNA repair protein XRCC1-like isoform X2 [Nilaparvata lugens]
Type I	evm.TU.Contig519.22	9.86	8.27	16.58	35.94	33.41	29.28	32.63	30.64	27.37	1.51483	1.42034	XP_022182581.1|1.3e-135|uncharacterized protein LOC111042319 [Myzus persicae]
Type I	evm.TU.Contig558.10	3.59	3.31	7.7	16.95	14.33	14.38	14.49	12.46	12.61	1.57292	1.47748	XP_022201390.1|3.4e-219|differentially expressed in FDCP 6 homolog, partial [Nilaparvata lugens]
Type I	evm.TU.Contig21.181	14.86	17.98	18.31	36.99	38.1	39.4	34.68	33.19	36.31	1.12403	1.02568	XP_022193160.1|1.2e-39|cell growth regulator with RING finger domain protein 1-like [Nilaparvata lugens]
Type I	evm.TU.Contig630.27	3.54	2.98	5.03	6.42	8.33	5.99	8.78	5.82	7.37	1.12121	1.02274	XP_022189586.1|8.3e-190|hypoxia-inducible factor 1-alpha inhibitor-like [Nilaparvata lugens]
Type I	evm.TU.Contig104.28	7.03	4.97	9.91	20.13	20.79	18.94	19.71	17.06	17.44	1.43304	1.33336	XP_022201904.1|1.8e-161|geranylgeranyl transferase type-1 subunit beta-like [Nilaparvata lugens]
Type I	evm.TU.Contig48.73	12.85	9.97	12	43.76	42.74	33.09	36.75	30.53	28.72	1.56691	1.46662	XP_022190185.1|4.7e-111|ras-related protein Rab-30-like isoform X1 [Nilaparvata lugens]
Type I	evm.TU.Contig18.242	3.05	3.43	4.64	10.6	9.9	11.56	9.94	11.02	8.87	1.54686	1.44629	XP_022203747.1|4.2e-291|death-inducer obliterator 1-like, partial [Nilaparvata lugens]
Type I	evm.TU.Contig204.9	7.24	7.1	11.23	28.5	26.69	27.7	19.31	17.34	18.76	1.33907	1.2362	XP_022189220.1|3.6e-257|protein pellino isoform X1 [Nilaparvata lugens]
Type I	evm.TU.Contig459.5	14.14	11.91	17.59	37.86	37.69	33.72	34.67	36.16	31.13	1.31596	1.21298	XP_022203464.1|5.2e-209|ralA-binding protein 1 [Nilaparvata lugens]
Type I	evm.TU.Contig65.106	1.13	1.41	2.95	9.59	11.1	8.91	8.62	5.53	7.13	2.39565	2.29258	XP_021913397.1|7.6e-150|blood vessel epicardial substance-like isoform X6 [Zootermopsis nevadensis]
Type I	evm.TU.Contig100.13_evm.TU.Contig100.14	4.28	5.58	7.45	23.86	24.35	21.55	17.65	16	16.36	1.73168	1.62717	XP_022187494.1|0.0e+00|keratin, type II cytoskeletal 2 epidermal-like [Nilaparvata lugens]
Type I	evm.TU.Contig649.67	1.89	1.68	4.36	7.41	9.18	7.45	6.75	7.7	7.05	1.60535	1.5007	XP_022185564.1|2.0e-132|zinc finger protein 26-like [Nilaparvata lugens]
Type I	evm.TU.Contig836.10	3.28	4.75	8.29	18.63	15.9	17.28	16.71	11.92	17.81	1.63778	1.53303	XP_022200928.1|3.3e-133|UPF0472 protein C16orf72 homolog [Nilaparvata lugens]
Type I	evm.TU.Contig31.107	5.49	3.95	7.45	22.25	19.71	19.2	16.2	14.01	15.88	1.6124	1.50638	XP_022196089.1|1.6e-177|dual specificity mitogen-activated protein kinase kinase 6 [Nilaparvata lugens]
Type I	evm.TU.Contig80.75	3.85	4.04	5.73	12.12	10.58	12.25	10.97	10.8	10.5	1.37	1.26395	XP_022196874.1|0.0e+00|tectonin beta-propeller repeat-containing protein 2-like [Nilaparvata lugens]
Type I	evm.TU.Contig8.86	6.67	7.25	10.77	20.36	18.29	18.99	19.01	16.67	17.39	1.23505	1.12681	XP_022207187.1|0.0e+00|LOW QUALITY PROTEIN: dnaJ homolog subfamily C member 13 [Nilaparvata lugens]
Type I	evm.TU.Contig98.80	7	6.42	9.56	18.51	17.87	16.69	15.56	14.73	15.63	1.15065	1.04068	XP_022192584.1|0.0e+00|exocyst complex component 1-like [Nilaparvata lugens]
Type I	evm.TU.Contig263.8	6.88	6.51	7.47	23.04	24.25	23.96	23.47	19.86	19.9	1.66555	1.55174	XP_022186579.1|4.3e-229|uncharacterized protein LOC111045459 isoform X3 [Nilaparvata lugens]
Type I	evm.TU.Contig98.54	39.87	51.5	50.36	132.98	140.55	135.65	93.53	115.86	98.34	1.36227	1.24718	XP_022189771.1|0.0e+00|protein purity of essence [Nilaparvata lugens]
Type I	evm.TU.Contig141.36	2.53	3.53	5.37	11.45	10.38	9.49	8.34	9.88	10.84	1.47227	1.35694	XP_022185001.1|0.0e+00|liprin-alpha-1 [Nilaparvata lugens]
Type I	BGI_novel_G000062	4.34	3.62	5.07	12.75	10.91	11.87	12.71	8.26	9	1.32137	1.20592
Type I	evm.TU.Contig320.8	11.02	9.97	18.39	38.83	34.84	37.11	32.51	31.19	32.98	1.51467	1.39815	XP_018900688.1|2.2e-247|PREDICTED: formin-binding protein 1-like isoform X1 [Bemisia tabaci]
Type I	evm.TU.Contig115.103	3.2	2.41	4.15	8.83	7.98	8.02	6.85	7.09	6.5	1.25059	1.13047	XP_022202145.1|1.3e-243|uncharacterized protein LOC111058872, partial [Nilaparvata lugens]
Type I	evm.TU.Contig0.410	7.99	8.57	11.29	30.61	31.78	32.66	28.31	30.8	26.98	1.76622	1.64548	XP_012276851.1|1.2e-70|PREDICTED: E3 ubiquitin-protein ligase Topors isoform X2 [Orussus abietinus]
Type I	evm.TU.Contig20.126	4.98	3.37	8	20.08	20.3	19.12	17.96	15.98	15	1.83452	1.71358	XP_021921781.1|0.0e+00|ecotropic viral integration site 5 ortholog isoform X1 [Zootermopsis nevadensis]
Type I	evm.TU.Contig30.193	6.72	7.71	13.83	33.26	34.92	36.93	33.11	30.02	32.1	1.7399	1.6186	XP_022206611.1|5.6e-49|uncharacterized protein LOC111063237 [Nilaparvata lugens]
Type I	evm.TU.Contig1184.1	6.79	8.81	7.99	19.11	18.05	17.58	14.53	18.71	15.73	1.18839	1.06548	XP_022192703.1|7.2e-178|Golgi-specific brefeldin A-resistance guanine nucleotide exchange factor 1-like, partial [Nilaparvata lugens]
Type I	evm.TU.Contig0.161	4.62	3.62	8.51	23.01	23.59	25.79	20.37	21.33	22.94	2.10776	1.98383	XP_022207029.1|2.7e-202|guanine nucleotide-binding protein G(o) subunit alpha [Nilaparvata lugens]
Type I	evm.TU.Contig125.4	7.89	5.91	7.49	20.92	18.91	17.14	17.26	15.8	18.25	1.39557	1.27103	XP_022194273.1|9.1e-292|mediator of RNA polymerase II transcription subunit 12-like, partial [Nilaparvata lugens]
Type I	evm.TU.Contig32239.1	3.6	5.48	6.46	24.63	16.82	16.94	17.57	16.27	16.11	1.81939	1.69432	XP_022189000.1|4.6e-65|uncharacterized protein LOC111047539 [Nilaparvata lugens]
Type I	evm.TU.Contig684.5	6.05	4.43	6.46	13.74	12.37	12.15	12.23	11.32	11.28	1.18002	1.05423	XP_022190314.1|1.8e-108|protein ABHD13-like [Nilaparvata lugens]
Type I	evm.TU.Contig794.12	8.42	7.06	9	22.02	21.05	22.2	21.83	18.13	19.14	1.42151	1.29563	XP_022192231.1|0.0e+00|uncharacterized protein LOC111050245 [Nilaparvata lugens]
Type I	evm.TU.Contig100.101	7.47	6.66	5.91	15.86	15.94	13.91	13.59	23.11	10.75	1.31706	1.19102	XP_022192966.1|1.2e-56|uncharacterized protein LOC111050896 [Nilaparvata lugens]
Type I	evm.TU.Contig589.7	11.52	10.14	12.31	30.82	32.58	33.43	26.54	27.08	26.64	1.39887	1.27243	XP_022203488.1|0.0e+00|calpain-7-like [Nilaparvata lugens]
Type I	evm.TU.Contig226.14	2.67	3.72	5.2	8.33	11.22	10.15	9.05	6.45	10.13	1.2777	1.15121	XP_022196968.1|0.0e+00|dual specificity tyrosine-phosphorylation-regulated kinase 2 isoform X3 [Nilaparvata lugens]
Type I	evm.TU.Contig30.52	3.76	2.02	4.29	10.08	11.73	9.04	8.75	6.77	7.84	1.37987	1.25295	AQA29189.1|7.7e-198|E74A [Nilaparvata lugens]
Type I	evm.TU.Contig21.18	4.18	5.23	5.95	19.71	20.89	24.28	16.89	16.1	15.23	1.84321	1.7161	XP_022189786.1|0.0e+00|protein neuralized isoform X1 [Nilaparvata lugens]
Type I	evm.TU.Contig414.2_evm.TU.Contig414.3	9.96	6.11	11.87	26.39	22.2	21.9	20.59	21.98	21.18	1.32827	1.20074	XP_022195951.1|4.1e-281|bestrophin-2 [Nilaparvata lugens]
Type I	evm.TU.Contig251.26	4.71	3.89	5.66	9.5	13.09	9.81	7.15	9.43	8.76	1.16116	1.03363	OXU23900.1|2.1e-259|hypothetical protein TSAR_011441 [Trichomalopsis sarcophagae]
Type I	evm.TU.Contig222.51	6.75	7.26	10.83	22.95	21.4	21.11	21.17	16.6	19.93	1.36014	1.23198	XP_022197424.1|1.1e-118|chromodomain-helicase-DNA-binding protein 1 [Nilaparvata lugens]
Type I	evm.TU.Contig112.24	3.1	3.65	6.18	12.02	11.82	12.56	9.65	12.29	11.11	1.51518	1.38599	XP_022189386.1|0.0e+00|DNA repair protein RAD50 [Nilaparvata lugens]
Type I	evm.TU.Contig0.142	10.69	9.3	14.52	28.78	23.92	26.25	23.63	23.74	23.75	1.19305	1.06295	XP_624234.2|4.1e-183|PREDICTED: membralin-like isoform X1 [Apis mellifera]
Type I	evm.TU.Contig2396.1	2.38	2.44	2.32	14.59	14.64	14.29	12.79	15.01	9.86	2.53394	2.4035	XP_022191409.1|1.8e-106|SH3 and multiple ankyrin repeat domains protein 3 [Nilaparvata lugens]
Type I	evm.TU.Contig25.188	6.01	9.79	11.14	20.55	21.03	18.23	15.62	17.87	18.37	1.14902	1.01804	XP_022200445.1|0.0e+00|LOW QUALITY PROTEIN: deubiquitinating protein VCIP135-like [Nilaparvata lugens]
Type I	evm.TU.Contig123.82	3.46	2.97	5.97	18.43	14.95	14.96	13.38	13.1	13.51	1.86074	1.72854	XP_022186473.1|0.0e+00|probable phospholipid-transporting ATPase VA [Nilaparvata lugens]
Type I	evm.TU.Contig78.147	17.6	15.4	20.36	52.95	53.01	51.48	48.82	46.74	46.23	1.55364	1.4214	XP_014283278.1|0.0e+00|PREDICTED: ADAM 17-like protease isoform X1 [Halyomorpha halys]
Type I	evm.TU.Contig101.10	2.92	2.31	5.81	11.31	10.3	11.37	8.03	11.01	10.24	1.58252	1.44894	XP_018914970.1|4.8e-157|PREDICTED: protein roadkill isoform X1 [Bemisia tabaci]
Type I	evm.TU.Contig42.41	9.92	11.34	13.6	49.95	48.49	35.41	28.05	51.61	33.49	1.84994	1.71503	XP_022201250.1|2.1e-86|ubiquitin-conjugating enzyme E2 H [Nilaparvata lugens]
Type I	evm.TU.Contig613.2_evm.TU.Contig613.3	12.66	16.93	22.63	40.92	38.49	37.58	53.99	41.85	42.72	1.5518	1.41455	XP_022207644.1|0.0e+00|protein dopey-1 [Nilaparvata lugens]
Type I	evm.TU.Contig169.17	5.88	6.69	7.98	23.87	23.57	20.26	14.21	15.07	12.93	1.22052	1.08315	XP_022186833.1|0.0e+00|LOW QUALITY PROTEIN: serine/threonine-protein kinase SMG1-like [Nilaparvata lugens]
Type I	evm.TU.Contig1.119	3.16	2.63	4.99	9.66	8.53	8.76	6.97	8.87	8.23	1.31274	1.17498	XP_014288784.1|0.0e+00|PREDICTED: protein sidekick isoform X2 [Halyomorpha halys]
Type I	evm.TU.Contig92.58	27.99	17.86	35.37	132.77	126.93	121.08	68.56	58.11	63.72	1.56023	1.42015	XP_022193153.1|2.3e-188|mitoferrin-1-like [Nilaparvata lugens]
Type I	evm.TU.Contig214.11	26.6	20.86	22.3	68.79	55.61	64.7	54.84	52.34	52.68	1.33285	1.19258	XP_022185098.1|6.8e-118|LOW QUALITY PROTEIN: hydroxymethylglutaryl-CoA synthase 1 [Nilaparvata lugens]
Type I	evm.TU.Contig166.60	3.38	4.29	5.32	14.86	14.22	14.43	15.57	9.71	12.32	1.68289	1.54193	XP_022190343.1|1.3e-128|transmembrane emp24 domain-containing protein 6 [Nilaparvata lugens]
Type I	evm.TU.Contig84.103	7.71	7.67	11.49	28.97	29.55	27.61	18.66	19.74	19.17	1.34933	1.20814	XP_021925141.1|0.0e+00|serine/threonine-protein phosphatase 6 regulatory ankyrin repeat subunit A-like [Zootermopsis nevadensis]
Type I	evm.TU.Contig98.42	2.92	3.63	4.32	10.06	11.04	8.87	8.84	8.12	8.09	1.48429	1.34174	XP_022184567.1|1.4e-131|uncharacterized protein LOC111043821 [Nilaparvata lugens]
Type I	evm.TU.Contig377.42	2.93	3.16	4.28	8.21	9.34	10.49	7.7	8.17	8.02	1.38533	1.23969	XP_022194492.1|0.0e+00|proline-rich protein 36 isoform X2 [Nilaparvata lugens]
Type I	evm.TU.Contig277.8	16.14	9.66	13.34	52.48	45.04	46.3	22.36	17.89	24.09	1.34963	1.19883	XP_012234174.1|1.6e-74|PREDICTED: myc box-dependent-interacting protein 1 isoform X3 [Linepithema humile]
Type I	evm.TU.Contig390.6_evm.TU.Contig390.7	28.58	28.94	32.28	83	82.26	88.93	79.84	69.58	69.22	1.54313	1.39058	XP_022192277.1|0.0e+00|uncharacterized protein LOC111050289 [Nilaparvata lugens]
Type I	evm.TU.Contig353.52	9.93	10.01	18.68	33.28	37.46	33.05	27.34	24.02	23.13	1.39249	1.23868	XP_022196267.1|6.5e-41|protein held out wings [Nilaparvata lugens]
Type I	evm.TU.Contig4344.1	5.04	4.82	4.92	15.38	16.04	12.43	14.54	12.39	11.12	1.49393	1.33954	KDR22913.1|6.6e-84|Polycomb protein SCMH1 [Zootermopsis nevadensis]
Type I	evm.TU.Contig1638.1	2.11	3.72	5.33	11.22	11.56	8.54	9.57	9.56	7.38	1.43403	1.27896	XP_022199477.1|7.3e-102|dystrophin-like [Nilaparvata lugens]
Type I	evm.TU.Contig467.13	3.81	3.47	5.22	14.63	14.04	15.42	13.92	13.53	11.11	1.8036	1.64715	XP_022196309.1|1.3e-187|protein FAM91A1-like [Nilaparvata lugens]
Type I	evm.TU.Contig479.23	7.35	7.97	13.67	28.01	21.64	23.95	24.28	23.95	20.69	1.46379	1.30733	XP_014260566.1|0.0e+00|PREDICTED: protein crumbs isoform X2 [Cimex lectularius]
Type I	evm.TU.Contig385.11	8.59	8.29	7.15	21.32	21.69	14.99	18.94	15.53	15.43	1.20245	1.04457	XP_022185088.1|3.3e-142|protein-S-isoprenylcysteine O-methyltransferase [Nilaparvata lugens]
Type I	evm.TU.Contig192.15	6.58	4.73	12.59	24.76	25.68	16.75	18.74	21.65	15.96	1.44	1.28163
Type I	evm.TU.Contig14.62	3.12	2.43	5.6	10.17	9.76	8.32	7.95	8.32	8.48	1.34721	1.18809	XP_022184091.1|1.6e-234|DNA polymerase lambda-like [Nilaparvata lugens]
Type I	evm.TU.Contig8.229	3.74	3.94	4.13	12.53	11.97	11.73	9.12	8.49	13.31	1.53509	1.37524	XP_014468105.1|6.7e-52|PREDICTED: ankyrin repeat domain-containing protein 49-like isoform X1 [Dinoponera quadriceps]
Type I	evm.TU.Contig113.67	10.87	11.18	11.62	26.95	27	27.99	25.84	22.69	25.55	1.27869	1.11821	XP_022186838.1|0.0e+00|uncharacterized protein LOC111045693 [Nilaparvata lugens]
Type I	evm.TU.Contig18.92	3.4	4.58	6.55	15.44	16.39	14.68	12.65	10.81	11.39	1.54683	1.38313	XP_022190097.1|0.0e+00|LOW QUALITY PROTEIN: histone demethylase UTY-like [Nilaparvata lugens]
Type I	evm.TU.Contig126.3	1.71	2.57	3.93	6.26	7.06	6.38	5.49	6.19	5.73	1.28061	1.11682	XP_022191786.1|0.0e+00|condensin complex subunit 3-like [Nilaparvata lugens]
Type I	evm.TU.Contig238.6	8.23	7.41	11.33	47.93	52.52	49.14	30.5	28.64	27.5	2.0542	1.89029	XP_022207718.1|1.0e-111|uncharacterized protein LOC111064318 isoform X1 [Nilaparvata lugens]
Type I	evm.TU.Contig32.64	2.09	2.65	2.92	9.17	11.05	9.78	8.31	9.61	8.92	1.96787	1.80075	AFK84959.1|0.0e+00|ryanodine receptor [Laodelphax striatella]
Type I	evm.TU.Contig13.261	2.22	2.03	3.22	7.83	7.45	7.21	5.6	6.02	6.24	1.47602	1.30805	XP_022190591.1|0.0e+00|LOW QUALITY PROTEIN: protein expanded [Nilaparvata lugens]
Type I	evm.TU.Contig109.81	75.95	69.54	84.61	201.78	227.23	206.92	178.93	175.7	194.63	1.42667	1.25858	XP_022187887.1|8.3e-129|LOW QUALITY PROTEIN: tubulin-specific chaperone C [Nilaparvata lugens]
Type I	evm.TU.Contig967.3	2.39	1.73	2.75	7.52	9.81	6.26	7.21	4.81	7.27	1.53552	1.36683	XP_022184770.1|1.5e-88|uncharacterized protein LOC111044029 [Nilaparvata lugens]
Type I	evm.TU.Contig739.32	8.81	8.38	11.37	24.59	21.12	22.19	20.13	18.79	17.36	1.19877	1.02815	XP_022183842.1|0.0e+00|paired amphipathic helix protein Sin3b-like isoform X1 [Nilaparvata lugens]
Type I	evm.TU.Contig219.72	14.68	13.79	22.3	39.6	42.96	40.46	36.71	32.92	36.06	1.24829	1.07738	XP_022204098.1|8.7e-157|regucalcin-like isoform X1 [Nilaparvata lugens]
Type I	evm.TU.Contig124.27	15.91	25.88	41.43	128.46	122.86	122.72	108.66	93.41	101.62	2.11488	1.94373	XP_022198419.1|5.7e-254|MAP kinase-interacting serine/threonine-protein kinase 1-like [Nilaparvata lugens]
Type I	evm.TU.Contig229.26	3.41	3.21	4.07	9.73	8.3	8.12	7.21	7.39	7.8	1.36314	1.19065	XP_018906470.1|0.0e+00|PREDICTED: multiple epidermal growth factor-like domains protein 8 [Bemisia tabaci]
Type I	evm.TU.Contig14.52	1.6	1.02	2.92	7.74	9.41	8.16	6.63	6.15	7.1	1.97614	1.80205	XP_022185421.1|3.5e-112|fibroblast growth factor 18 isoform X1 [Nilaparvata lugens]
Type I	evm.TU.Contig261.58	8.8	6.81	11.91	24.77	22.35	21.51	21.46	19.33	19.5	1.33087	1.15665	XP_022197050.1|0.0e+00|alpha-mannosidase 2 [Nilaparvata lugens]
Type I	evm.TU.Contig253.87_evm.TU.Contig253.88	5.08	5.76	7.29	17.68	17.43	18.29	13.83	16.08	13.71	1.49503	1.31939	XP_022183818.1|0.0e+00|helicase SRCAP-like isoform X2 [Nilaparvata lugens]
Type I	evm.TU.Contig589.22	20.87	21.87	41.03	106.4	97.46	95.4	84.8	76.55	83.03	1.81649	1.63918	XP_021921521.1|3.5e-212|flotillin-1 isoform X2 [Zootermopsis nevadensis]
Type I	evm.TU.Contig798.8	1.87	2.25	3.02	7.39	6.36	7.31	5.3	5.5	6.58	1.41206	1.23313	XP_022201061.1|0.0e+00|E3 ubiquitin-protein ligase HERC2-like [Nilaparvata lugens]
Type I	evm.TU.Contig175.72	4.59	3.64	6.3	15.1	13.33	13.91	10.94	9.66	9	1.42692	1.24763	XP_022206291.1|1.3e-308|activin receptor type-1-like isoform X2 [Nilaparvata lugens]
Type I	evm.TU.Contig30.101	6.24	5.47	7.62	16.37	14.67	14.07	12.93	14.69	11.45	1.21345	1.03394	XP_014258798.1|3.6e-287|PREDICTED: sodium- and chloride-dependent glycine transporter 1 [Cimex lectularius]
Type I	evm.TU.Contig20.155	1.96	1.87	3.78	8.6	9.26	9.66	7.3	8.02	7.45	1.80474	1.62451	XP_022206216.1|7.5e-107|coiled-coil domain-containing protein 102A-like [Nilaparvata lugens]
Type I	evm.TU.Contig49.22	14.26	13.51	17.33	46.44	36.75	41.76	36.5	26.79	39.99	1.37105	1.19034	XP_022206471.1|1.5e-57|coiled-coil domain-containing protein 43 [Nilaparvata lugens]
Type I	evm.TU.Contig109.85	2.27	2.68	3.01	8.42	8.24	7.45	7.14	7.38	6.35	1.58105	1.39995	XP_022187890.1|0.0e+00|sphingosine kinase 2-like [Nilaparvata lugens]
Type I	evm.TU.Contig21.62	16.53	13.93	21.47	41.59	42.17	42.4	37.86	34.23	36.34	1.25979	1.07842	XP_022184602.1|5.3e-220|protein RMD5 homolog A isoform X1 [Nilaparvata lugens]
Type I	evm.TU.Contig30.127	2.6	1.84	3.31	12.5	10.91	10.18	10.16	9.46	8.86	2.11141	1.92573	XP_022184508.1|0.0e+00|girdin [Nilaparvata lugens]
Type I	evm.TU.Contig498.41_evm.TU.Contig498.42	5.92	5.82	6.36	16.4	16.57	18.23	13.67	13.66	14.21	1.51929	1.33306	XP_021926858.1|9.4e-128|kinase suppressor of Ras 2 isoform X1 [Zootermopsis nevadensis]
Type I	evm.TU.Contig482.17_evm.TU.Contig482.18	42.5	36.65	49.8	99.76	100.45	114.68	76.5	84.09	73.53	1.50667	1.32001	XP_022186174.1|0.0e+00|microtubule-actin cross-linking factor 1 isoform X3 [Nilaparvata lugens]
Type I	evm.TU.Contig489.42	1.98	1.42	3.93	8.38	8.1	7.64	7.78	6.42	6.84	1.76159	1.57254	XP_021922930.1|0.0e+00|plexin-B [Zootermopsis nevadensis]
Type I	evm.TU.Contig102.13	5.93	2.76	5.73	11.6	18.09	10.95	10.65	11	11.84	1.41484	1.22526	XP_022184238.1|9.6e-98|anaphase-promoting complex subunit 10 [Nilaparvata lugens]
Type I	evm.TU.Contig1656.3	7.95	7.41	11.67	29.94	26.99	27.73	24.4	24.95	24.03	1.58319	1.39218	XP_018895751.1|0.0e+00|PREDICTED: protein-methionine sulfoxide oxidase Mical isoform X2 [Bemisia tabaci]
Type I	evm.TU.Contig480.51	8.87	10.57	10.52	22.03	21.44	24.26	17.36	17.47	20.04	1.26686	1.07527	XP_018911005.1|1.2e-310|PREDICTED: PAX-interacting protein 1-like isoform X6 [Bemisia tabaci]
Type I	evm.TU.Contig973.13	3.4	3.18	3.81	9.86	7.33	9.1	8.05	7.74	6.92	1.32583	1.13413	XP_021924447.1|0.0e+00|myotubularin-related protein 8 isoform X1 [Zootermopsis nevadensis]
Type I	evm.TU.Contig86.63	3.94	4.57	5.74	27.5	22.22	24.13	12.7	10.74	10.69	1.44739	1.25522	XP_022185703.1|7.2e-202|MKL/myocardin-like protein 2 [Nilaparvata lugens]
Type I	evm.TU.Contig565.2_evm.TU.Contig565.3	3.87	3.1	3.54	9.83	8.95	9.08	6.91	8.91	8.36	1.44246	1.24775	XP_022192354.1|0.0e+00|signal-induced proliferation-associated 1-like protein 1 [Nilaparvata lugens]
Type I	evm.TU.Contig691.19	14.39	9.25	23.11	48.68	56.38	45.17	37.47	34.49	33.64	1.37706	1.1819	XP_022203780.1|7.4e-34|band 7 protein AGAP004871-like isoform X2 [Nilaparvata lugens]
Type I	evm.TU.Contig161.76	2.13	2.5	4.03	10.99	12.43	10.59	8.04	7.28	8.43	1.66636	1.47103	XP_022185881.1|5.9e-97|zinc finger protein 236-like [Nilaparvata lugens]
Type I	evm.TU.Contig229.8	4.06	5.02	8.6	30.05	26.48	24.3	19.65	26.37	22.31	2.17939	1.98313	XP_022197800.1|2.6e-128|LOW QUALITY PROTEIN: transmembrane protein 198 [Nilaparvata lugens]
Type I	evm.TU.Contig192.90	6.57	5.12	8.65	18.22	23.13	18.82	16.92	18.57	15.93	1.56207	1.36421	XP_022189651.1|0.0e+00|uncharacterized protein LOC111048108 isoform X1 [Nilaparvata lugens]
Type I	evm.TU.Contig3602.1	3.1	2.26	2.34	6.55	9.79	8.01	7.26	7.23	6.18	1.61932	1.42123	XP_022187554.1|6.2e-76|coiled-coil domain-containing protein 174, partial [Nilaparvata lugens]
Type I	evm.TU.Contig30.104	5.72	7.47	7.97	16.14	19.39	17.54	16.91	13.67	14.2	1.33531	1.13589	XP_022187107.1|3.8e-203|arginine/serine-rich protein PNISR-like isoform X1 [Nilaparvata lugens]
Type I	evm.TU.Contig563.1	16.93	13.52	20.13	48.03	47.26	40.13	30.8	32.73	33.32	1.24916	1.04953	XP_022194377.1|1.3e-100|protein PFC0760c [Nilaparvata lugens]
Type I	evm.TU.Contig86.26	2.05	2.71	4.62	9.32	11.11	9.75	7.9	8.65	9.71	1.7238	1.52409	XP_022195942.1|0.0e+00|uncharacterized protein LOC111053381 isoform X1 [Nilaparvata lugens]
Type I	evm.TU.Contig316.2	5.12	5.53	5.4	15.79	16.53	14.82	13.2	14.04	13.06	1.52864	1.32812	XP_022189689.1|1.2e-170|kelch-like protein 17 [Nilaparvata lugens]
Type I	evm.TU.Contig78.103	9.32	8.61	12.24	28.24	29.86	27.42	24.02	23.81	24.27	1.49984	1.29829	XP_022188569.1|0.0e+00|LOW QUALITY PROTEIN: protein O-GlcNAcase [Nilaparvata lugens]
Type I	evm.TU.Contig731.12	5.27	4.52	6.35	15.55	13.98	13.96	11.56	12.81	12.82	1.42307	1.21709	XP_022203364.1|0.0e+00|raf homolog serine/threonine-protein kinase phl-like [Nilaparvata lugens]
Type I	evm.TU.Contig86.22	2.72	4.33	4.17	13.16	13.26	13.44	8.71	11.09	9.43	1.51545	1.30879	XP_022200518.1|0.0e+00|polycomb protein Sfmbt-like [Nilaparvata lugens]
Type I	BGI_novel_G000813	5.43	2.56	3.89	6.86	12.99	13.49	10.66	5.87	9.41	1.31133	1.10461
Type I	evm.TU.Contig448.1	1.33	1.48	3.93	10.05	10.59	10.24	8.43	8.93	9.04	2.23599	2.02639	XP_022197603.1|0.0e+00|probable RNA helicase armi isoform X2 [Nilaparvata lugens]
Type I	evm.TU.Contig1001.4	7.58	7	11.45	26.53	24.49	25.3	24.4	20.33	20.77	1.5671	1.35727	XP_014239845.1|5.3e-166|PREDICTED: macrophage colony-stimulating factor 1 receptor 2-like [Cimex lectularius]
Type I	evm.TU.Contig854.5_evm.TU.Contig854.7	3.6	3.39	6.17	12.35	11.5	11.62	9.07	10.6	10.35	1.46983	1.25855	KYB27001.1|0.0e+00|Unconventional myosin-XVIIIa-like Protein [Tribolium castaneum]
Type I	evm.TU.Contig2969.1	4.41	3.17	5.07	13.01	12.52	13.84	11.13	11.32	10.38	1.60412	1.39272	XP_018917458.1|0.0e+00|PREDICTED: GTPase-activating protein [Bemisia tabaci]
Type I	evm.TU.Contig850.9	3.79	3.32	5.74	13.77	10.5	12.53	14.1	10.63	12.32	1.82135	1.60908	XP_022201260.1|3.4e-169|peptidylglycine alpha-hydroxylating monooxygenase [Nilaparvata lugens]
Type I	evm.TU.Contig44.21	9.57	7.34	10.62	21.86	26.32	24.98	19.82	22.47	14.36	1.27239	1.05778	XP_022185297.1|1.4e-69|DNA-directed RNA polymerase II 16 kDa polypeptide-like isoform X1 [Nilaparvata lugens]
Type I	evm.TU.Contig31.148	35.84	22.12	53.77	102.86	96.47	93.35	101.24	80.39	93.06	1.51662	1.30114	XP_022207028.1|9.5e-85|LDLR chaperone boca isoform X2 [Nilaparvata lugens]
Type I	evm.TU.Contig604.7	13.28	14.99	24.78	47.21	42	37.12	34.98	36.35	35.42	1.25443	1.03764	XP_022190663.1|0.0e+00|polypeptide N-acetylgalactosaminyltransferase 5 [Nilaparvata lugens]
Type I	evm.TU.Contig70.77	2.43	2.66	3.17	13.96	12.25	10.21	10.36	9.01	8.97	2.06453	1.84767	XP_022194463.1|0.0e+00|TBC1 domain family member 25 [Nilaparvata lugens]
Type I	evm.TU.Contig852.2	2.64	1.79	3.36	7.82	7.92	5.74	6.07	5.32	6.37	1.4079	1.19045	XP_022202140.1|1.1e-83|uncharacterized protein LOC111058866 [Nilaparvata lugens]
Type I	evm.TU.Contig649.82	5.08	6.53	10.93	22.75	25.35	21.45	18.81	22.81	17.09	1.63617	1.41872	XP_022199512.1|9.4e-212|LOW QUALITY PROTEIN: GRIP and coiled-coil domain-containing protein 1-like [Nilaparvata lugens]
Type I	evm.TU.Contig30.38	5.7	4.71	6.24	12.96	12.26	13.86	10.43	12.82	10	1.23059	1.0123	XP_021932391.1|0.0e+00|trafficking protein particle complex subunit 10 isoform X2 [Zootermopsis nevadensis]
Type I	evm.TU.Contig485.17	4.81	1.18	3.2	12.43	12.91	14.17	12.49	7.83	11.16	1.98742	1.76888	XP_022196099.1|6.9e-09|integumentary mucin C.1-like [Nilaparvata lugens]
Type I	evm.TU.Contig0.74	3.67	4.75	6.31	12.41	11.87	12.47	11.25	9.52	10.67	1.33115	1.11241	XP_021925406.1|0.0e+00|CD109 antigen [Zootermopsis nevadensis]
Type I	evm.TU.Contig778.1_evm.TU.Contig778.2	3.69	3.45	4.26	10.58	9.62	10.15	8.64	8.39	8.01	1.35621	1.13636	XP_022203788.1|6.4e-300|uncharacterized protein LOC111060432, partial [Nilaparvata lugens]
Type I	evm.TU.Contig170.50	22.01	19.5	26.85	64.15	53.91	62.31	53.95	54.7	45.96	1.37847	1.15768	XP_022192947.1|0.0e+00|septin-7 [Nilaparvata lugens]
Type I	evm.TU.Contig79.97	1.53	1.23	3.66	6.36	6.99	7.58	5.45	6.1	6.24	1.74556	1.52418	XP_022193390.1|5.3e-308|kinesin-like protein KIF11-B [Nilaparvata lugens]
Type I	evm.TU.Contig14.3	13.44	13.73	19.58	40.82	39.93	38.5	31.5	34.37	33.86	1.35204	1.12994	XP_022207737.1|0.0e+00|myosin-VIIa isoform X1 [Nilaparvata lugens]
Type I	evm.TU.Contig0.268	9.26	10.34	13.8	27.46	25.54	26.21	22.22	21.91	22.36	1.23114	1.00877	XP_022186812.1|1.9e-251|enhancer of mRNA-decapping protein 3 [Nilaparvata lugens]
Type I	evm.TU.Contig52.48	1.71	1.66	3.88	8.06	8.35	8.67	8.11	7.01	6.04	1.81909	1.5956	XP_022184093.1|1.3e-230|condensin complex subunit 2-like [Nilaparvata lugens]
Type I	evm.TU.Contig490.6	3.9	3.09	3.51	8.59	9.25	10.49	8.18	7.18	9.55	1.41844	1.19481	XP_022193068.1|4.6e-44|uncharacterized protein LOC111050987 [Nilaparvata lugens]
Type I	BGI_novel_G000320	2.79	1.52	4.74	7.33	7.1	7.2	5.32	6.69	6.37	1.29475	1.06935
Type I	evm.TU.Contig101.29	2.01	2.57	2.93	7.97	7.54	8.03	6.36	6.24	5.55	1.51939	1.29242	XP_022192589.1|6.0e-305|microprocessor complex subunit DGCR8-like [Nilaparvata lugens]
Type I	evm.TU.Contig30624.1	9.12	7.17	12.55	32.87	31	32.27	26.27	26.38	26.13	1.69876	1.47029	XP_022201972.1|5.8e-133|docking protein 2-like [Nilaparvata lugens]
Type I	evm.TU.Contig46.104	8.62	6.21	17.9	38.59	30.82	34.64	29.16	25.76	30.9	1.66329	1.43341	XP_022195177.1|3.5e-101|neurocalcin homolog [Nilaparvata lugens]
Type I	evm.TU.Contig569.7	11.72	14.99	18.67	33.95	33.37	32.69	30.77	33.89	30.78	1.35456	1.12434	XP_022186727.1|1.1e-213|ubiquitin carboxyl-terminal hydrolase 10 [Nilaparvata lugens]
Type I	evm.TU.Contig200.8	11.49	12.43	11.32	29.58	29.96	29.15	30.91	18.15	22.22	1.25692	1.02526	XP_022203398.1|4.4e-62|serine/threonine-protein kinase PAK 3-like, partial [Nilaparvata lugens]
Type I	evm.TU.Contig17.90	3.83	4.34	4.43	11.09	9.04	12.11	8.27	9.86	8.9	1.34119	1.10516	XP_022199293.1|0.0e+00|protein suppressor of forked [Nilaparvata lugens]
Type I	evm.TU.Contig30.124	1.73	3.26	3.77	6.88	7.81	7.58	5.71	6.74	6.04	1.33127	1.09403	XP_022207690.1|8.5e-183|ankyrin repeat, SAM and basic leucine zipper domain-containing protein 1-like isoform X1 [Nilaparvata lugens]
Type I	evm.TU.Contig13.27	6.6	6.25	9.01	17.5	17.96	20.17	17.89	14.52	13.74	1.33405	1.09598	XP_014275505.1|3.2e-150|PREDICTED: equilibrative nucleoside transporter 3 [Halyomorpha halys]
Type I	evm.TU.Contig3260.1	3.86	1.61	3.27	9.41	10.23	4.64	8.13	4.02	5.96	1.28074	1.04021	XP_022189807.1|3.4e-42|serine/threonine-protein kinase TBK1 isoform X2 [Nilaparvata lugens]
Type I	evm.TU.Contig45.69	45.35	42.26	65.55	131.84	122.44	143.11	114.24	111	102.5	1.36876	1.12716	XP_022198630.1|6.4e-165|glutaminyl-peptide cyclotransferase-like isoform X1 [Nilaparvata lugens]
Type I	evm.TU.Contig25.69	7.43	10.5	10.66	24.6	22.03	22.41	18.74	19.87	18.98	1.26208	1.01973	XP_022196306.1|0.0e+00|AP-3 complex subunit delta-1-like [Nilaparvata lugens]
Type I	evm.TU.Contig265.16	5.15	3.77	9.45	17.36	17.59	16.21	14.22	13.25	14.81	1.44623	1.20366	XP_022191127.1|0.0e+00|bifunctional heparan sulfate N-deacetylase/N-sulfotransferase-like [Nilaparvata lugens]
Type I	evm.TU.Contig290.20	20.3	19.67	32.06	68.86	57.36	66.89	56.74	53.34	49.87	1.43438	1.18945	XP_022200808.1|2.3e-290|stromelysin-2-like [Nilaparvata lugens]
Type I	evm.TU.Contig224.75	23.06	21.73	27.36	71.29	64.84	69.22	51.7	56.64	59.48	1.46933	1.22402	XP_022203957.1|4.2e-154|probable isoaspartyl peptidase/L-asparaginase GA20639 [Nilaparvata lugens]
Type I	evm.TU.Contig140.34	5.73	6.37	7.05	23.82	21.87	23.41	15.76	15.37	14.52	1.64241	1.39672	XP_022198657.1|2.0e-172|leucine-rich repeat-containing protein 24-like, partial [Nilaparvata lugens]
Type I	evm.TU.Contig200.10	10.08	8.22	13.06	33.35	35.82	28.35	26.85	18.93	20.62	1.49398	1.24784	XP_014283686.1|8.5e-148|PREDICTED: serine/threonine-protein kinase PAK 3 [Halyomorpha halys]
Type I	evm.TU.Contig31.132	11.78	9.04	17.69	36.05	47.57	35.59	27.14	34.58	27.97	1.325	1.07808	XP_022202050.1|1.3e-135|DNA-directed RNA polymerase III subunit RPC5 [Nilaparvata lugens]
Type I	evm.TU.Contig1189.5	12.06	10.94	12.13	35.16	30.71	35.29	27.52	28.5	27.4	1.49888	1.25025	XP_022198051.1|5.0e-284|lipoma-preferred partner homolog [Nilaparvata lugens]
Type I	evm.TU.Contig413.22	2.88	3.29	3.28	8.7	10.38	9.88	5.95	7.03	7.05	1.52952	1.27947	XP_022187750.1|7.9e-227|zinc finger protein 852-like [Nilaparvata lugens]
Type I	evm.TU.Contig216.19	3.94	4.39	6.62	14.34	10.87	12.45	12.43	10.09	8.54	1.33185	1.08174	XP_022187271.1|0.0e+00|probable serine/threonine-protein kinase tsuA [Nilaparvata lugens]
Type I	evm.TU.Contig40.9	4.06	6.14	11.02	25.04	24.12	26.9	20.67	21.03	21.39	1.84557	1.59523	XP_022190151.1|0.0e+00|structural maintenance of chromosomes protein 3 [Nilaparvata lugens]
Type I	evm.TU.Contig372.42	2.46	2.78	2.94	8.08	7.2	6.06	5.99	5.14	6.13	1.32583	1.07507	XP_022190168.1|5.5e-126|DNA repair protein XRCC2 [Nilaparvata lugens]
Type I	evm.TU.Contig108.5	2.5	3.74	2.6	11.03	8.26	9.52	6.36	10.04	7.09	1.65306	1.40229	XP_022207674.1|6.9e-164|midasin-like [Nilaparvata lugens]
Type I	evm.TU.Contig224.48	1.87	2.24	3.79	8.32	8.04	9.27	6.71	7.47	7.26	1.7241	1.47316	XP_022195079.1|0.0e+00|uncharacterized protein LOC111052645 [Nilaparvata lugens]
Type I	evm.TU.Contig307.84	2.68	2.88	6.2	11.03	8.93	11.04	8.43	9.13	8.01	1.42031	1.16685	XP_022197666.1|2.1e-130|uncharacterized protein LOC111054859 [Nilaparvata lugens]
Type I	evm.TU.Contig20.52_evm.TU.Contig20.53	4.66	5.48	7.9	27	26.2	24.1	17.08	20.19	16.2	1.93445	1.68069	XP_022195952.1|0.0e+00|serine/threonine-protein kinase N [Nilaparvata lugens]
Type I	evm.TU.Contig168.21	6.25	5.94	11.46	29.21	25.01	27.59	17.01	16.49	17.14	1.5672	1.3119	XP_022200097.1|0.0e+00|autophagy-related protein 2 homolog B-like [Nilaparvata lugens]
Type I	evm.TU.Contig30.87	2.28	1.65	4.24	11.71	12.04	13.42	10.89	10.87	8.39	2.18611	1.93028	XP_016657278.1|7.6e-104|PREDICTED: zinc finger protein 420 [Acyrthosiphon pisum]
Type I	evm.TU.Contig371.1	12.27	8.17	29.22	77.93	68.62	67.99	52.35	59.41	66.05	2.15517	1.89811	XP_022199015.1|7.1e-257|putative helicase mov-10-B.1, partial [Nilaparvata lugens]
Type I	evm.TU.Contig109.75	1.93	2.68	2.84	9.46	8.92	7.68	6.71	7.86	6.67	1.77707	1.51997	XP_022187884.1|3.6e-209|LOW QUALITY PROTEIN: protein prune homolog 2 [Nilaparvata lugens]
Type I	evm.TU.Contig938.1	3.68	3.84	6.9	21.02	16.01	16.96	13.37	11.94	11.05	1.88314	1.62591	XP_014254254.1|1.6e-220|PREDICTED: histone-lysine N-methyltransferase NSD2 [Cimex lectularius]
Type I	BGI_novel_G000398	4.91	3.9	12.99	29.17	32.49	31.91	32.53	22.55	20.78	2.11864	1.86088
Type I	evm.TU.Contig199.11	9.67	10.73	12.66	42.12	33.69	37.33	27.14	30.81	27.35	1.66719	1.40909	XP_022193659.1|0.0e+00|LOW QUALITY PROTEIN: protein ECT2-like [Nilaparvata lugens]
Type I	evm.TU.Contig256.25	10.53	9.49	25.28	58.05	47.8	52.37	41.33	42.68	41.81	1.86116	1.60254	XP_022193436.1|0.0e+00|serine/threonine-protein kinase 10 [Nilaparvata lugens]
Type I	evm.TU.Contig1349.2	4.72	5.22	7.4	14.32	14.1	14.67	13.92	9.72	12.45	1.32485	1.06125	XP_022195430.1|6.0e-148|SNF-related serine/threonine-protein kinase, partial [Nilaparvata lugens]
Type I	evm.TU.Contig108.63	8.34	6.78	16.06	70.37	59.98	61.48	28.98	20.97	23.65	1.69629	1.43221	XP_022192202.1|4.2e-260|interferon regulatory factor 2-binding protein 1 [Nilaparvata lugens]
Type I	evm.TU.Contig30.133	17.15	14.72	19.99	47.1	48.66	42.86	37.82	32.5	40.08	1.35915	1.09401	XP_022193894.1|6.6e-128|protein sarah [Nilaparvata lugens]
Type I	evm.TU.Contig21801.1	2.93	4.07	4.42	10.14	10.42	9.51	5.01	9.29	9.89	1.3521	1.08674	XP_022187060.1|1.8e-74|bromodomain and WD repeat-containing DDB_G0285837-like [Nilaparvata lugens]
Type I	evm.TU.Contig58.161	10.61	10.25	15.13	36.46	38.28	38.42	34.55	27.68	27.26	1.5974	1.33059	XP_022185123.1|1.5e-129|MOB kinase activator-like 3 [Nilaparvata lugens]
Type I	evm.TU.Contig229.25	1.61	5.4	6.12	12.58	14.33	13.37	9.5	10.38	12.64	1.59197	1.32467	XP_022194499.1|4.2e-133|TATA box-binding protein-like protein 1 [Nilaparvata lugens]
Type I	evm.TU.Contig1781.3	16.99	17.8	22.49	129.2	123.99	111.59	85.53	83.39	64.74	2.37514	2.10647	XP_022199394.1|7.7e-150|transcription factor kayak isoform X2 [Nilaparvata lugens]
Type I	evm.TU.Contig0.278	1.72	1.71	2.71	8.07	7.7	7.98	6.49	6.26	6.23	1.88865	1.61954	XP_022190886.1|0.0e+00|LOW QUALITY PROTEIN: uncharacterized protein LOC111049176 [Nilaparvata lugens]
Type I	evm.TU.Contig45.97	3.43	4.17	4.87	15.26	16.33	16.12	12.58	12.76	11.36	1.59246	1.32196	XP_022186009.1|4.9e-269|uncharacterized protein CG5098-like [Nilaparvata lugens]
Type I	evm.TU.Contig100.15	3.92	3.39	5.05	10.75	11.76	11.43	8.02	9.27	10.47	1.33224	1.06044	XP_022199276.1|1.9e-303|autophagy-related protein 16-1-like [Nilaparvata lugens]
Type I	evm.TU.Contig294.2	4.49	4.58	5.98	17.41	15.97	15.19	14.28	13.41	12.16	1.69462	1.4205	XP_022190768.1|0.0e+00|low-density lipoprotein receptor-related protein 6-like, partial [Nilaparvata lugens]
Type I	evm.TU.Contig109.82	8.57	13.57	15.06	36.97	37.93	32.96	19.67	22.98	26.33	1.35148	1.07303	XP_022187871.1|0.0e+00|cell division cycle protein 27 homolog [Nilaparvata lugens]
Type I	evm.TU.Contig32.36	2.28	2.88	4.56	10.48	9.89	9.5	8.09	7.89	8.98	1.66353	1.38407	XP_014280396.1|0.0e+00|PREDICTED: coronin-7 isoform X1 [Halyomorpha halys]
Type I	evm.TU.Contig356.4	3.12	2.79	4.29	9.77	10	8.89	8	6.78	6.71	1.40088	1.12077	XP_022191400.1|1.3e-160|pleckstrin homology domain-containing family G member 4B-like, partial [Nilaparvata lugens]
Type I	evm.TU.Contig238.20	4.7	3.35	5.6	14.94	15.71	14.46	10.83	12.02	9.27	1.55293	1.27176	XP_022199775.1|0.0e+00|axin-like [Nilaparvata lugens]
Type I	evm.TU.Contig50.37	20.11	20.83	18.46	51.56	45.86	49.43	33.59	43.94	42.26	1.28836	1.00408	XP_022188590.1|0.0e+00|protein unc-13 homolog 4B [Nilaparvata lugens]
Type I	evm.TU.Contig48.27	8.21	7.67	8.57	26.8	26.34	26.53	22.3	17.39	18.59	1.55224	1.26744	XP_021924481.1|0.0e+00|tyrosine-protein kinase Btk29A isoform X2 [Zootermopsis nevadensis]
Type I	evm.TU.Contig469.7	5.09	5.67	6.25	15.06	13.33	14.45	11.18	11.39	12.3	1.32492	1.03991	XP_018902951.1|0.0e+00|PREDICTED: protein unc-45 homolog B [Bemisia tabaci]
Type I	evm.TU.Contig589.11_evm.TU.Contig589.9	2.92	2.23	5.32	12.16	11.71	10.1	10.56	8.54	8.75	1.75933	1.47419	XP_022192439.1|0.0e+00|uncharacterized protein LOC111050429, partial [Nilaparvata lugens]
Type I	evm.TU.Contig17.78	2.28	2.17	4.03	9.4	10.33	10.25	8.41	8.82	6.99	1.83618	1.5507	XP_022199416.1|0.0e+00|zinc finger protein 271-like [Nilaparvata lugens]
Type I	evm.TU.Contig445.13	2.96	2.63	3.32	10.39	9	9.28	9.06	8.17	6.96	1.77589	1.49039	XP_021923988.1|0.0e+00|tyrosine-protein phosphatase non-receptor type 14 [Zootermopsis nevadensis]
Type I	evm.TU.Contig808.4	3.91	3.11	4.09	9.44	10.44	9.9	8.15	9.08	6.62	1.40289	1.11578	XP_022200901.1|1.2e-241|histone H4 transcription factor-like [Nilaparvata lugens]
Type I	evm.TU.Contig64.146	2.98	3.41	3.66	11.63	10.86	9.69	8.3	8.92	8.79	1.664	1.37588	XP_004362144.1|9.9e-27|hypothetical protein DFA_06443 [Dictyostelium fasciculatum]
Type I	evm.TU.Contig685.7	2.96	2.82	3.42	8.18	7.53	7.97	6.04	6.4	6.48	1.33589	1.0459	XP_022194382.1|2.4e-202|uncharacterized protein LOC111052074 isoform X2 [Nilaparvata lugens]
Type I	evm.TU.Contig86.54	4.54	4.67	13.24	25.89	26.81	30.3	21.6	17.44	19.25	1.88821	1.5969	XP_022198180.1|1.5e-94|ABC transporter F family member 4-like isoform X3 [Nilaparvata lugens]
Type I	evm.TU.Contig503.3	31.42	24.08	40.14	81.88	89.61	78.78	58.23	53.61	49.19	1.36087	1.06755	XP_022199823.1|1.1e-93|LOW QUALITY PROTEIN: N(4)-(Beta-N-acetylglucosaminyl)-L-asparaginase-like [Nilaparvata lugens]
Type I	evm.TU.Contig32.104	5.83	7.47	10.02	18.67	20.5	21.73	17.4	15.74	15.26	1.36576	1.07224	XP_022192433.1|1.6e-219|GDP-fucose protein O-fucosyltransferase 1 [Nilaparvata lugens]
Type I	evm.TU.Contig30.83	2.1	2.23	4.29	13.19	11.17	11.87	8.63	8.49	7.31	1.88824	1.59261	XP_022193359.1|0.0e+00|putative transcription factor capicua [Nilaparvata lugens]
Type I	evm.TU.Contig1868.1	9.73	8.96	14.29	32.01	32.72	30.53	23.11	27.06	25.52	1.51786	1.22049	XP_022202085.1|8.5e-73|uncharacterized protein LOC111058822 [Nilaparvata lugens]
Type I	evm.TU.Contig165.1	4.07	3.62	5.63	13.35	13.33	13.72	9.83	9.15	7.97	1.37778	1.08035	XP_022186615.1|0.0e+00|uncharacterized protein LOC111045491 [Nilaparvata lugens]
Type I	evm.TU.Contig5798.1	2.66	2.5	3.92	12.43	10.78	12.82	8.95	10.33	9.34	1.97687	1.6784	XP_022206620.1|5.5e-72|protein starmaker-like, partial [Nilaparvata lugens]
Type I	evm.TU.Contig755.1	2.43	3.11	5.51	15.03	12.74	14.57	9.53	11.12	11.76	1.9396	1.64108	XP_022204534.1|2.5e-173|histone-lysine N-methyltransferase NSD2-like, partial [Nilaparvata lugens]
Type I	BGI_novel_G000545	7.53	5.37	6.92	20.78	17.57	15.11	12.8	14.18	12.76	1.30346	1.00391
Type I	evm.TU.Contig253.44	5.73	9.32	7.82	24.67	26.33	24.95	15.88	17.89	20.73	1.58827	1.28756	XP_022190678.1|2.4e-206|LOW QUALITY PROTEIN: hyccin [Nilaparvata lugens]
Type I	evm.TU.Contig256.32	11.12	10.24	12.62	46.56	45.62	45.8	30.97	28.65	26.04	1.79841	1.49664	XP_022202652.1|2.1e-281|WD repeat-containing protein 20 [Nilaparvata lugens]
Type I	evm.TU.Contig1.39	3.96	4.21	6.43	16.21	16.26	11.61	12.25	9.31	12.63	1.54371	1.24113	XP_022200171.1|2.7e-121|sesquipedalian-1 [Nilaparvata lugens]
Type I	evm.TU.Contig123.32	4.74	4.63	5.94	21.41	19.45	17.27	12.04	12.91	13	1.81855	1.5155	XP_022191737.1|0.0e+00|nucleolar and coiled-body phosphoprotein 1-like [Nilaparvata lugens]
Type I	evm.TU.Contig113.8	4.15	6.56	6.99	15.99	16.63	15.45	13.31	13.19	11.58	1.42202	1.11711	XP_022191931.1|1.9e-225|regulator of chromosome condensation [Nilaparvata lugens]
Type I	evm.TU.Contig137.85	9.17	7.26	8.84	31.85	26.59	27.56	20.1	20.69	17.76	1.56813	1.262	XP_022193826.1|0.0e+00|ubiquitin carboxyl-terminal hydrolase 20-like isoform X2 [Nilaparvata lugens]
Type I	evm.TU.Contig263.6	2.08	2.73	4.07	7.92	6.53	7.84	6.19	6.24	4.98	1.30713	1.00068	XP_022186586.1|7.2e-109|uncharacterized protein LOC111045461 [Nilaparvata lugens]
Type I	evm.TU.Contig567.2	7.53	12.25	12.5	39.56	30.52	28.86	25.74	26.66	25.92	1.59342	1.28607	XP_022199625.1|1.4e-284|neuroglian [Nilaparvata lugens]
Type I	evm.TU.Contig92.16	0.91	1.24	2.97	7.98	7.39	8.81	6.39	6.49	6.6	2.2894	1.98172	XP_022183956.1|0.0e+00|titin homolog, partial [Nilaparvata lugens]
Type I	evm.TU.Contig224.135	2.02	2.69	4.7	13.1	12.81	14.21	9.1	11.45	11.67	2.11963	1.81159	XP_022191203.1|0.0e+00|kinesin-like protein KIF20A [Nilaparvata lugens]
Type I	evm.TU.Contig419.2	3.83	2.65	3.97	14.03	14.28	16.02	7.43	7.88	7.64	1.46744	1.15515	XP_022186522.1|0.0e+00|LOW QUALITY PROTEIN: transcriptional activator Myb [Nilaparvata lugens]
Type I	evm.TU.Contig78.120	30.81	28.25	40.15	218.08	197.15	185.89	93.97	87.04	80.69	1.8014	1.48771	XP_022198208.1|4.5e-216|protein FAM46C [Nilaparvata lugens]
Type I	evm.TU.Contig157.92	9.13	8.08	11	26.34	23.78	26.82	22.53	18.29	20.5	1.44604	1.132	XP_022202425.1|0.0e+00|protein FAM214A [Nilaparvata lugens]
Type I	evm.TU.Contig223.86	112.45	92.26	178.61	450.9	462.29	425.51	364.08	348.29	336.53	1.79639	1.48224	XP_022196080.1|2.6e-233|isocitrate dehydrogenase [NADP] cytoplasmic [Nilaparvata lugens]
Type I	evm.TU.Contig49.34	5.37	5.03	7.89	24.4	22.29	17.12	12.25	12.57	13.14	1.6186	1.30195	XP_002430181.1|1.3e-169|glycerol kinase, putative [Pediculus humanus corporis]
Type I	evm.TU.Contig8.90	2.51	1.87	3.42	8.64	7.38	7.07	8.51	6.43	4.46	1.56867	1.25178	XP_022189807.1|1.8e-292|serine/threonine-protein kinase TBK1 isoform X2 [Nilaparvata lugens]
Type I	evm.TU.Contig20.204	4.8	4.54	7.66	23.94	21.91	23.68	11.19	10.28	10.74	1.42284	1.10525	XP_018908211.1|7.7e-190|PREDICTED: zinc finger protein 436-like [Bemisia tabaci]
Type I	evm.TU.Contig831.7	3.89	2.55	4.16	15.18	13.34	15.39	10.49	12.62	10.97	2.01705	1.69933	XP_018899131.1|1.2e-178|PREDICTED: A-kinase anchor protein 17A [Bemisia tabaci]
Type I	evm.TU.Contig58.150	2.16	1.73	4.47	11.27	9.64	8.81	7.88	7.02	6.93	1.71917	1.40116	XP_022185143.1|0.0e+00|uncharacterized protein LOC111044337 [Nilaparvata lugens]
Type I	evm.TU.Contig307.21	7.07	3.83	8.41	17.44	17.62	19.63	18.27	10.94	13.48	1.48563	1.16738	XP_022199083.1|2.3e-193|uncharacterized protein LOC111056067 isoform X1 [Nilaparvata lugens]
Type I	evm.TU.Contig731.52	9.06	5.05	7.84	18.21	22.08	17.55	17.18	14.51	11.97	1.32009	1.00105	XP_022194402.1|1.1e-99|high affinity copper uptake protein 1-like [Nilaparvata lugens]
Type I	evm.TU.Contig109.74	6.89	4.93	8.46	18.54	16.79	19.61	13.11	13.18	13.62	1.33548	1.01586	XP_022187868.1|0.0e+00|LOW QUALITY PROTEIN: uncharacterized protein LOC111046596 [Nilaparvata lugens]
Type I	evm.TU.Contig14.60	20.32	19.01	27.51	80.8	80.43	70.84	42.76	35.72	36.4	1.45834	1.13638	XP_022185413.1|4.6e-119|N-acylneuraminate-9-phosphatase [Nilaparvata lugens]
Type I	evm.TU.Contig3306.7	1.06	1.17	1.07	8.15	6.18	11.52	6.68	7.7	5.11	2.88655	2.56286	XP_022190016.1|6.1e-125|uncharacterized protein LOC111048441 [Nilaparvata lugens]
Type I	evm.TU.Contig370.9	4.2	1.64	7.75	26.12	23.96	20.68	19.9	18.27	17.05	2.40679	2.08193	XP_022199009.1|5.0e-271|suppressor of cytokine signaling 5-like [Nilaparvata lugens]
Type I	evm.TU.Contig113.77	12.3	10.46	15.06	47.26	44.33	44.49	30.44	29.5	27.68	1.52672	1.20167	XP_022197798.1|0.0e+00|liprin-beta-1-like [Nilaparvata lugens]
Type I	evm.TU.Contig486.17	1.9	2.48	4.07	10.53	10.61	6.55	7.11	6.89	6.96	1.66325	1.33784
Type I	evm.TU.Contig253.93	25.3	31.62	34.87	97.09	88.38	99.91	71.57	90.33	75.35	1.68732	1.36078	XP_022185882.1|0.0e+00|flocculation protein FLO11-like isoform X1 [Nilaparvata lugens]
Type I	evm.TU.Contig1614.1	39.71	43.95	37.87	136.31	139.18	118.87	96.04	116.31	92.44	1.65204	1.32307	XP_015114331.1|3.8e-112|PREDICTED: mannose-6-phosphate isomerase [Diachasma alloeum]
Type I	evm.TU.Contig71.102	4.51	3.2	6.91	20.62	21.24	22.65	18.04	14.7	17.08	2.12531	1.79631	XP_022194158.1|1.7e-47|CDC42 small effector protein homolog [Nilaparvata lugens]
Type I	evm.TU.Contig13.311	3.02	2.95	7.06	18.79	16	15.58	14.93	11.82	12.28	1.97881	1.64913	XP_022199064.1|1.4e-270|protein numb [Nilaparvata lugens]
Type I	evm.TU.Contig673.9	2.25	2.72	3.25	6.27	7.95	6.84	4.89	6.62	4.97	1.34264	1.01285	XP_002422873.1|2.3e-28|glycerophosphoryl diester phosphodiesterase, putative [Pediculus humanus corporis]
Type I	evm.TU.Contig374.30	4.45	4.06	6.23	17.61	14.73	14.73	12.25	10.24	10.09	1.50539	1.17497	XP_022185720.1|0.0e+00|B-cell lymphoma/leukemia 11A [Nilaparvata lugens]
Type I	evm.TU.Contig78.242	3.27	3.4	3.28	9.6	11.78	9.04	6.47	7.79	7.82	1.62772	1.29574	KDR20226.1|7.9e-110|hypothetical protein L798_05535, partial [Zootermopsis nevadensis]
Type I	evm.TU.Contig48.56_evm.TU.Contig48.57	2.64	2.71	3.16	7.97	7.31	6.28	5.87	5.49	5.62	1.33995	1.00745	XP_022199158.1|0.0e+00|UHRF1-binding protein 1-like [Nilaparvata lugens]
Type I	evm.TU.Contig446.10	39.57	35.68	35.03	114.26	118.58	101.03	82.85	77.08	81.38	1.45875	1.12443	XP_022185246.1|3.3e-188|WD repeat-containing protein 55 homolog [Nilaparvata lugens]
Type I	evm.TU.Contig666.8	2.53	4.7	5.88	20.77	16.92	16.87	15.2	13.31	12.8	2.03222	1.69618	AIN44103.1|0.0e+00|multidrug resistance-associated protein lethal(2)03659-like protein [Laodelphax striatella]
Type I	evm.TU.Contig329.9	13.76	11.4	17.68	51.88	49.47	49.4	41.5	38.47	38.01	1.81755	1.48087	XP_022199332.1|5.0e-186|transcription factor GATA-4-like [Nilaparvata lugens]
Type I	evm.TU.Contig143.62	25.15	24.29	28.57	69.47	69.14	73.48	52.55	50.29	51.52	1.35426	1.01536	XP_022189061.1|0.0e+00|RNA-binding protein 25-like [Nilaparvata lugens]
Type I	evm.TU.Contig46.27	2.86	2.8	4.67	8.5	9.63	8.21	6.93	6.48	7.1	1.35819	1.01521	XP_022200336.1|0.0e+00|anaphase-promoting complex subunit 2 isoform X1 [Nilaparvata lugens]
Type I	evm.TU.Contig223.79	13.45	11.09	22	50.22	44.43	43.66	37.54	32.72	36.46	1.57887	1.23393	XP_022183983.1|0.0e+00|uncharacterized protein LOC111043365 [Nilaparvata lugens]
Type I	evm.TU.Contig1098.7	1.49	0.93	2.37	8.56	8.4	7.62	6.66	3.8	5.45	2.21284	1.86785	XP_022190074.1|8.7e-239|transcriptional enhancer factor TEF-1, partial [Nilaparvata lugens]
Type I	evm.TU.Contig61.1	5.95	5.56	6.08	17.11	16.83	16.37	13.02	13.68	12.46	1.50166	1.15515	XP_022185164.1|0.0e+00|focal adhesion kinase 1 isoform X1 [Nilaparvata lugens]
Type I	evm.TU.Contig45.149	9.58	6.91	9.83	24.42	22.92	21.38	17.53	17.98	18.71	1.42277	1.07507	XP_022185796.1|2.5e-292|diacylglycerol kinase epsilon-like [Nilaparvata lugens]
Type I	evm.TU.Contig579.5	5.05	8.79	8.21	23.9	21.59	23.21	18.27	16.7	16.37	1.56916	1.22128	XP_022192545.1|1.7e-112|uncharacterized protein LOC111050516 [Nilaparvata lugens]
Type I	evm.TU.Contig760.19	4.54	3.53	4.1	17.59	14.45	15.69	14.04	10.27	12.24	1.9283	1.57909	XP_021942960.1|6.8e-83|nuclear transcription factor Y subunit alpha isoform X1 [Zootermopsis nevadensis]
Type I	evm.TU.Contig236.22	3.98	3.1	4.04	10.91	9.33	10.7	8.5	8.68	7.08	1.46844	1.11772	XP_022192145.1|2.3e-156|uncharacterized protein LOC111050181 isoform X1 [Nilaparvata lugens]
Type I	evm.TU.Contig758.13	1.17	1.8	4.89	9.3	10.26	10.8	6.61	7.69	9.35	2.00495	1.65032	XP_022185467.1|2.3e-136|uncharacterized protein DDB_G0283697-like [Nilaparvata lugens]
Type I	evm.TU.Contig26.22	2.17	2.31	3.47	7.5	7.57	7.21	6.41	5.62	5.32	1.40136	1.04663	XP_022190029.1|6.3e-158|uncharacterized protein LOC111048449 [Nilaparvata lugens]
Type I	evm.TU.Contig741.15	3.83	3.33	7.29	22.02	20.52	18.43	14.29	11.52	10.91	1.77619	1.4198	XP_015375301.1|5.0e-150|PREDICTED: pituitary homeobox homolog Ptx1-like [Diuraphis noxia]
Type I	evm.TU.Contig325.18	4.78	8.15	8.48	23.26	23.91	23.34	15.86	20.17	17.1	1.61758	1.26086	XP_022197630.1|0.0e+00|neuropathy target esterase sws-like [Nilaparvata lugens]
Type I	evm.TU.Contig385.1	3.95	3.74	6.23	20.25	17.73	16.34	15.13	12.86	12.36	1.92613	1.56931	XP_022185083.1|1.0e-308|palmitoyltransferase ZDHHC5 [Nilaparvata lugens]
Type I	evm.TU.Contig1444.4	2.03	2.67	4.86	8.37	7.96	10.66	5.81	6.68	6.14	1.49134	1.13302	XP_022195082.1|0.0e+00|condensin-2 complex subunit D3-like [Nilaparvata lugens]
Type I	evm.TU.Contig974.4	3.57	2.58	6.39	17.77	16.04	15.05	13.41	12.6	11.78	1.99564	1.63648	XP_022188361.1|0.0e+00|microtubule-associated serine/threonine-protein kinase 2 [Nilaparvata lugens]
Type I	evm.TU.Contig3.11	16.73	22.61	29.5	71.86	58.95	67.79	46.63	44.13	41.7	1.46254	1.10328	XP_022185009.1|1.4e-259|beta-1,4-mannosyltransferase egh [Nilaparvata lugens]
Type I	evm.TU.Contig4927.1	16.13	10.9	19.84	59.82	61.74	63.19	49.02	44.74	44.48	1.9405	1.57963	XP_022192195.1|6.8e-113|LOW QUALITY PROTEIN: slit homolog 1 protein [Nilaparvata lugens]
Type I	evm.TU.Contig47.63_evm.TU.Contig47.64	3.58	3.9	5.64	14.48	14.26	16.26	13.43	9.99	11.18	1.78222	1.41985	XP_022189637.1|0.0e+00|uncharacterized protein LOC111048098 [Nilaparvata lugens]
Type I	BGI_novel_G000515	5.01	1.63	1.72	12.18	12.63	11.8	9.5	10.84	6.97	2.05649	1.69329
Type I	evm.TU.Contig3561.3	1.93	2.82	4.68	20.48	21.68	17.28	15.13	11.1	13.07	2.44746	2.08425	XP_022197322.1|3.3e-152|phosphatidylcholine:ceramide cholinephosphotransferase 1-like [Nilaparvata lugens]
Type I	evm.TU.Contig113.32	1.42	1.69	2.86	8.65	9.7	6.85	6.55	6.08	6.29	2.05291	1.6882	XP_022195851.1|3.4e-259|zinc finger protein Pegasus-like isoform X1 [Nilaparvata lugens]
Type I	evm.TU.Contig808.5	5.57	7.53	7.72	22.43	19.95	15.72	14.99	13.5	15.56	1.44849	1.08305	XP_018915712.1|2.5e-141|PREDICTED: bumetanide-sensitive sodium-(potassium)-chloride cotransporter [Bemisia tabaci]
Type I	evm.TU.Contig18.300	1.41	2.94	5.24	11.97	12.49	11.49	7.06	9.47	11.12	1.93608	1.5689	XP_022185467.1|1.7e-136|uncharacterized protein DDB_G0283697-like [Nilaparvata lugens]
Type I	evm.TU.Contig25.186	9.93	5.48	12.62	31.04	44.41	27.99	28.38	15.72	23.23	1.62111	1.25331	XP_022199632.1|2.1e-42|uncharacterized protein LOC111056563 [Nilaparvata lugens]
Type I	evm.TU.Contig192.66	7.53	10.04	10.45	34.56	27.17	26.75	22.75	22.2	21.14	1.63099	1.2631	XP_022204618.1|9.4e-178|protein hairy-like [Nilaparvata lugens]
Type I	evm.TU.Contig25.189	6.62	6.09	6.73	22.48	21.84	29.01	17.34	14.45	11.87	1.5176	1.14851	XP_022200441.1|2.8e-216|serine/threonine-protein kinase NIM1-like isoform X1 [Nilaparvata lugens]
Type I	evm.TU.Contig517.11	2.49	4.25	5.18	14.28	11.34	12.13	7.73	10.59	10.28	1.6486	1.27907	XP_022196240.1|5.6e-200|protein-tyrosine sulfotransferase isoform X1 [Nilaparvata lugens]
Type I	evm.TU.Contig0.277	17.78	23.39	29.74	81.47	79.34	67.63	53.27	58.54	61.18	1.67083	1.30106	XP_022190885.1|2.9e-265|solute carrier family 35 member F5 [Nilaparvata lugens]
Type I	evm.TU.Contig50.108	16.06	17.36	21.39	66.53	60.56	64.51	43.84	46.15	42.2	1.70178	1.3318	XP_022208036.1|0.0e+00|catenin alpha isoform X2 [Nilaparvata lugens]
Type I	evm.TU.Contig760.3	2.16	2.46	3.46	6.79	6.72	8.15	5.93	5.92	5.38	1.51032	1.13885	XP_022198138.1|3.9e-237|neurogenic protein mastermind-like [Nilaparvata lugens]
Type I	evm.TU.Contig644.7	9.73	12.96	9.07	45.49	44.79	46.13	32.79	30.45	35.68	1.99034	1.61856	XP_022196543.1|1.5e-55|NEDD8 ultimate buster 1-like [Nilaparvata lugens]
Type I	evm.TU.Contig238.24	2.96	2.65	5.55	9.47	10.27	9.1	8.64	7.63	5.46	1.37793	1.0049	XP_022193286.1|5.9e-294|xylulose kinase-like [Nilaparvata lugens]
Type I	evm.TU.Contig112.65	4.25	4.25	5.99	17.7	15.77	16.03	13.82	12.13	12.99	1.86586	1.49085	XP_022202782.1|0.0e+00|CLK4-associating serine/arginine rich protein-like [Nilaparvata lugens]
Type I	evm.TU.Contig417.12	3.86	4.12	6.44	14.1	13.99	13.32	9.15	10.87	10.3	1.48909	1.1125	XP_022194469.1|9.2e-260|NCK-interacting protein with SH3 domain [Nilaparvata lugens]
Type I	evm.TU.Contig32.14	10.14	8.56	13.78	36.1	39.14	32.58	25.06	27.51	28.37	1.72176	1.34072	XP_022191306.1|4.7e-65|sprouty-related, EVH1 domain-containing protein 1 [Nilaparvata lugens]
Type I	evm.TU.Contig565.1	5.2	6.32	5.24	12.51	15.15	13.15	11.36	7.8	8.73	1.41412	1.03233	XP_022189034.1|0.0e+00|GTPase-activating protein CdGAPr-like isoform X3 [Nilaparvata lugens]
Type I	evm.TU.Contig144.40	3.01	2.62	3.83	15.35	13.87	15.78	10.15	12.12	11.57	2.23847	1.85539	XP_022191409.1|5.5e-177|SH3 and multiple ankyrin repeat domains protein 3 [Nilaparvata lugens]
Type I	evm.TU.Contig20.186	6.03	4.59	7.4	20.71	16.64	16.79	14.04	12.81	13.21	1.55182	1.16797	XP_022199116.1|2.5e-103|uncharacterized protein LOC111056101 [Nilaparvata lugens]
Type I	evm.TU.Contig32.40	7.43	6.81	9.93	28.2	24.94	27.41	20.52	21.29	20.3	1.73118	1.34687	XP_022186238.1|1.5e-187|uncharacterized protein LOC111045203 [Nilaparvata lugens]
Type I	evm.TU.Contig489.15	3.74	2.13	4.33	11.01	10.56	11.12	10.54	7.04	6.96	1.67674	1.29178	XP_022191367.1|7.3e-260|DNA ligase 1-like isoform X1 [Nilaparvata lugens]
Type I	evm.TU.Contig73.6	4.86	3.57	7.85	36.22	33.61	29.49	16.35	13.06	15.39	2.08456	1.69882	XP_022206205.1|6.6e-173|WW domain-containing adapter protein with coiled-coil homolog, partial [Nilaparvata lugens]
Type I	evm.TU.Contig792.2_evm.TU.Contig792.3	10.03	14.81	18.02	38.5	37.38	36.22	28.67	30.42	25.88	1.3932	1.00706	XP_014253390.1|0.0e+00|PREDICTED: E3 ubiquitin-protein ligase Su(dx) isoform X2 [Cimex lectularius]
Type I	evm.TU.Contig3.4	2.29	2.43	3.3	8.87	8.13	9.16	6.66	6.06	6.03	1.63652	1.24883	XP_022203529.1|1.2e-251|putative mediator of RNA polymerase II transcription subunit 26 [Nilaparvata lugens]
Type I	evm.TU.Contig2699.1	2.29	1.9	4.71	17.83	15.58	14.38	14.21	8.32	9.95	2.28252	1.89302	XP_018914344.1|3.8e-47|PREDICTED: serine/threonine-protein kinase tricorner isoform X4 [Bemisia tabaci]
Type I	evm.TU.Contig389.9	3.46	3.81	4.96	12.7	12.03	11.64	8.83	8.97	9.56	1.56849	1.17726	XP_022189008.1|0.0e+00|zinc finger protein 3 homolog isoform X1 [Nilaparvata lugens]
Type I	evm.TU.Contig568.1	20.88	27.51	36.09	78.88	70.16	79.28	60.88	54.28	56.65	1.42181	1.02967	XP_022190304.1|3.0e-43|vascular cell adhesion protein 1-like, partial [Nilaparvata lugens]
Type I	evm.TU.Contig20.39	5.59	6.32	8.8	30.61	25.84	23.02	18.67	21.78	19.45	1.94718	1.55386	XP_022202110.1|2.9e-283|arf-GAP with Rho-GAP domain, ANK repeat and PH domain-containing protein 3 [Nilaparvata lugens]
Type I	evm.TU.Contig250.17	4.8	3.48	5.97	13.03	13.03	11.82	9.67	9.15	9.54	1.40897	1.01195	XP_022191989.1|0.0e+00|LIM domain-containing protein jub-like [Nilaparvata lugens]
Type I	evm.TU.Contig21.185	6.24	5.02	5.64	17.33	16.47	16.34	11.65	12.9	12.55	1.53596	1.13433	XP_022190874.1|1.0e-259|protein salvador homolog 1-like [Nilaparvata lugens]
Type I	evm.TU.Contig1141.2	3.18	4.24	5.69	17.78	16.76	14.66	8.92	7.06	11.42	1.72549	1.32277	XP_022183853.1|8.8e-230|phosphatase and actin regulator 2-like [Nilaparvata lugens]
Type I	evm.TU.Contig143.75	3.19	0.6	3.43	6.65	7.49	7.7	5.75	4.87	5.53	1.60335	1.20003	XP_022196424.1|1.5e-98|gustatory receptor for sugar taste 43a-like [Nilaparvata lugens]
Type I	evm.TU.Contig224.185	1.58	3.57	3.54	10.95	10.15	10.69	4.89	4.31	6.24	1.61749	1.21251	XP_021565118.1|5.7e-44|zinc finger protein 658B-like, partial [Carlito syrichta]
Type I	evm.TU.Contig31.106	24.03	21.61	42.74	105.86	116.14	103.03	85.95	67.08	77.8	1.81544	1.40907	XP_022196088.1|1.1e-106|ras-related protein Rac1 [Nilaparvata lugens]
Type I	evm.TU.Contig395.3	5.36	4.55	6.8	15.25	15.61	16.99	11.73	11.23	12.7	1.51498	1.10838	XP_022185432.1|0.0e+00|E3 ubiquitin-protein ligase RFWD2-like [Nilaparvata lugens]
Type I	evm.TU.Contig70.113	1.39	2.29	4.25	9.66	11.74	11.78	5.89	8.7	10.34	2.09199	1.68524	XP_022187824.1|0.0e+00|kinesin-like protein KIF18A [Nilaparvata lugens]
Type I	evm.TU.Contig1952.6	4.12	4.97	5.31	13.31	13.81	14.36	8.86	10.33	10.02	1.4855	1.07768	XP_022207858.1|0.0e+00|E3 ubiquitin-protein ligase RBBP6 [Nilaparvata lugens]
Type I	evm.TU.Contig1686.1	2.61	2.73	3.91	10.98	10.59	6.98	5.25	8.66	6.68	1.5829	1.17492	XP_022193595.1|2.8e-77|AF4/FMR2 family member 4 [Nilaparvata lugens]
Type I	evm.TU.Contig17.57	2.28	1.53	2.81	6.99	7.61	7.51	5.89	5.9	4.57	1.73998	1.33188	XP_022205726.1|0.0e+00|ARF GTPase-activating protein GIT1 isoform X2 [Nilaparvata lugens]
Type I	evm.TU.Contig674.8	4.67	4.59	5.35	15.7	14.32	14.89	10.6	10.35	10.51	1.54771	1.13815	XP_017968173.1|2.8e-52|PREDICTED: AF4/FMR2 family member 4 [Drosophila navojoa]
Type I	evm.TU.Contig1257.2	39	35.16	55.42	133.63	117.97	107.79	85.55	88.36	91.47	1.46364	1.05395	XP_014275528.1|3.1e-263|PREDICTED: EH domain-containing protein 1 isoform X2 [Halyomorpha halys]
Type I	evm.TU.Contig113.63	4.16	3.98	8.38	32.61	29.09	28.95	18.34	15.22	18.24	2.21123	1.79992	XP_014272792.1|0.0e+00|PREDICTED: coiled-coil domain-containing protein CG32809 isoform X7 [Halyomorpha halys]
Type I	evm.TU.Contig20.190	2.56	3.32	3.29	9.13	10.68	10.97	8.4	8.03	8.48	1.9309	1.51952	XP_022199117.1|0.0e+00|uncharacterized protein LOC111056102, partial [Nilaparvata lugens]
Type I	evm.TU.Contig45.83	4.07	4.16	6.87	31.69	28.41	26.18	13.93	13.02	10.6	1.79183	1.38003	XP_022185115.1|8.6e-116|zinc finger protein 143-like [Nilaparvata lugens]
Type I	evm.TU.Contig640.9	3.04	2.41	4.58	21.48	18.98	20.23	13.24	14.48	12.98	2.54595	2.13406	XP_020709142.1|0.0e+00|titin-like isoform X6 [Athalia rosae]
Type I	evm.TU.Contig109.43	1.57	2.59	3.47	8.73	9.41	8.39	6.11	7.69	5.76	1.79871	1.38539	XP_022187450.1|7.8e-227|circadian locomoter output cycles protein kaput-like [Nilaparvata lugens]
Type I	evm.TU.Contig316.16	4.24	3.45	5.36	12.52	11.32	9.76	9.19	6.95	8.72	1.5087	1.08978	XP_022201660.1|0.0e+00|mediator of RNA polymerase II transcription subunit 17 [Nilaparvata lugens]
Type I	evm.TU.Contig165.49_evm.TU.Contig165.43	5.66	5.71	8.58	28.04	26.87	28.29	19.3	17.86	18.79	1.95798	1.53902	XP_022206250.1|0.0e+00|uncharacterized protein LOC111062867 [Nilaparvata lugens]
Type I	evm.TU.Contig61.20	8.65	9.15	8.78	28.11	26.94	29.86	18.67	23.81	18.84	1.66095	1.24193	XP_022200212.1|0.0e+00|uncharacterized protein LOC111057093 [Nilaparvata lugens]
Type I	evm.TU.Contig13.453	7.34	6.59	10.47	29.73	27.95	24.77	21.8	20.9	18	1.75243	1.33279	KDR15059.1|8.8e-26|hypothetical protein L798_11134 [Zootermopsis nevadensis]
Type I	evm.TU.Contig440.5	8.94	14.47	14.45	48.73	42.34	38.98	30.4	31.91	33.83	1.7729	1.35019	XP_014288296.1|0.0e+00|PREDICTED: clustered mitochondria protein homolog isoform X2 [Halyomorpha halys]
Type I	evm.TU.Contig85.34	6.55	6.34	7.62	29.82	26.82	27.91	20.27	20.04	21.79	2.0375	1.61192	XP_022184667.1|0.0e+00|rho GTPase-activating protein 44-like isoform X1 [Nilaparvata lugens]
Type I	evm.TU.Contig90.20	56.14	45.38	65.03	222.26	215.74	207.97	117.33	138.99	123.58	1.64352	1.21791	XP_011331041.1|3.1e-127|PREDICTED: la-related protein CG11505 isoform X4 [Ooceraea biroi]
Type I	evm.TU.Contig287.7	4.19	3.65	4.41	13.31	15.46	14.14	10.46	8.7	9.16	1.45678	1.03059	XP_022197812.1|1.5e-188|peroxisomal targeting signal 2 receptor [Nilaparvata lugens]
Type I	evm.TU.Contig172.96	39	41.09	41.44	93.78	108.82	104.1	71.49	58.78	57.19	1.45938	1.03312	XP_022200961.1|3.2e-203|cysteine and histidine-rich protein 1 homolog [Nilaparvata lugens]
Type I	evm.TU.Contig219.92	3.41	2.8	4.4	15.86	16.38	15.07	11.47	11.34	10.66	2.14737	1.71859	XP_022190858.1|0.0e+00|formin-binding protein 4-like [Nilaparvata lugens]
Type I	evm.TU.Contig320.6	8.71	8.4	11.94	41.3	40.09	38.49	25.84	23.73	23.04	1.85654	1.42666	XP_022196721.1|0.0e+00|bromodomain-containing protein 3 isoform X1 [Nilaparvata lugens]
Type I	evm.TU.Contig42.113	7.2	5.5	10.21	23.12	23.55	21.22	18.15	16.21	14.8	1.5608	1.12928	XP_022199436.1|1.1e-238|sphingomyelin synthase-related 1-like [Nilaparvata lugens]
Type I	evm.TU.Contig79.128	5.15	4.65	7.32	24.93	25.23	20.38	16.1	18.83	16.42	2.03894	1.60726	XP_022208009.1|5.0e-308|UV radiation resistance associated protein [Nilaparvata lugens]
Type I	evm.TU.Contig13.15	4.58	6.62	5.95	17.71	18.02	19.63	12.58	13.54	11.21	1.57206	1.13835	XP_022188307.1|0.0e+00|lysosomal-trafficking regulator-like [Nilaparvata lugens]
Type I	evm.TU.Contig417.5	1.9	2.07	6.5	16.58	15.34	14	11.72	9.19	11.81	2.13672	1.70251	XP_022188644.1|3.9e-153|uncharacterized protein LOC111047243 [Nilaparvata lugens]
Type I	evm.TU.Contig9455.1	0.81	0.74	0.34	10.71	9.21	7.89	5.04	9.22	4.83	3.75291	3.31629	XP_011180656.1|4.0e-18|PREDICTED: titin-like, partial [Zeugodacus cucurbitae]
Type I	evm.TU.Contig36.137	2	2.47	3.51	37.95	33.94	40.08	31.88	28.02	18.64	4.15892	3.71351	XP_015674799.1|8.6e-17|PREDICTED: dentin sialophosphoprotein [Protobothrops mucrosquamatus]
Type I	evm.TU.Contig479.6	202.82	157.02	260.55	713.2	734.36	661.55	512.29	455.59	485.1	1.68644	1.24049	XP_022187923.1|3.7e-102|myophilin [Nilaparvata lugens]
Type I	evm.TU.Contig203.9	7.05	7.19	10.18	24.82	27.28	24.33	16	19.01	15.93	1.49818	1.05189	XP_022201547.1|1.9e-178|cyclin-dependent kinase 6-like [Nilaparvata lugens]
Type I	evm.TU.Contig23950.1	58.63	36.11	57.25	226.73	168.82	179.68	161.14	93.68	128.44	1.77845	1.32965	XP_022202398.1|7.8e-65|facilitated trehalose transporter Tret1-like isoform X1 [Nilaparvata lugens]
Type I	evm.TU.Contig100.94	10.96	7.65	16.65	40.61	38.31	39.44	31.26	29.58	27.66	1.75226	1.30082	XP_008484549.1|1.1e-257|PREDICTED: band 4.1-like protein 5 [Diaphorina citri]
Type I	evm.TU.Contig229.24	2.37	2.42	5.56	13.22	13.84	15.2	9.77	9.69	10.8	2.04104	1.58946	XP_022194842.1|2.6e-207|GDP-fucose protein O-fucosyltransferase 2 [Nilaparvata lugens]
Type I	evm.TU.Contig98.32	1.97	2.81	2.97	10.45	9.12	10.7	4.68	5.49	4.94	1.5584	1.10621	XP_022193618.1|0.0e+00|E3 ubiquitin-protein ligase HERC2-like [Nilaparvata lugens]
Type I	evm.TU.Contig1069.2	9.21	11.11	15.38	34.7	33.72	33.58	22.29	22.53	23.37	1.55774	1.10225	XP_022190762.1|1.1e-185|beta-glucuronidase-like [Nilaparvata lugens]
Type I	evm.TU.Contig97.46	19.67	23.93	24.71	73.32	68.19	85.14	46.13	50.39	47.75	1.61106	1.15317	XP_022185726.1|0.0e+00|adenomatous polyposis coli homolog [Nilaparvata lugens]
Type I	evm.TU.Contig137.81	5.36	4.43	12.26	29.89	28.08	24.46	21.07	19.97	19.95	1.96935	1.50591	XP_022189201.1|1.1e-235|phosphatidylinositol 3-kinase regulatory subunit alpha isoform X1 [Nilaparvata lugens]
Type I	evm.TU.Contig670.2	14.36	11.48	17.91	56.93	62.39	53.7	42.91	41.29	33.29	1.90667	1.44095	XP_022207679.1|1.3e-38|uncharacterized protein LOC111064276 [Nilaparvata lugens]
Type I	evm.TU.Contig10556.1	4.77	4.55	5.29	18.87	17.27	17.86	14.42	11.25	10.56	1.7782	1.31221	XP_022192702.1|1.2e-88|LOW QUALITY PROTEIN: uncharacterized protein LOC111050663 [Nilaparvata lugens]
Type I	evm.TU.Contig1635.3	3.3	2.46	3.63	10.28	9.39	10.22	7.42	6.16	6.29	1.66016	1.19326	XP_022190375.1|2.9e-142|zinc finger protein 665-like isoform X1 [Nilaparvata lugens]
Type I	evm.TU.Contig90.50	2.74	1	5.14	15.39	13.47	16.71	7.32	5.85	7.09	1.91079	1.44377	XP_022196227.1|1.3e-100|F-box/WD repeat-containing protein 7 [Nilaparvata lugens]
Type I	evm.TU.Contig48.74	5.69	3.27	9.35	24.39	22.65	20.01	17.93	14.46	14.67	1.87259	1.40359	XP_022190187.1|3.7e-173|peptidyl-prolyl cis-trans isomerase D-like isoform X1 [Nilaparvata lugens]
Type I	evm.TU.Contig974.9	1.79	1.57	2.19	7.96	8.97	9.46	6.46	5.97	5.74	2.17475	1.69983	XP_022190759.1|0.0e+00|uncharacterized protein LOC111049065 [Nilaparvata lugens]
Type I	evm.TU.Contig31.98	1.69	1.89	6	10.31	12.56	12.39	8.15	7.08	6.15	1.83779	1.36051	XP_022193240.1|7.6e-112|ras-related protein Rab-27A [Nilaparvata lugens]
Type I	evm.TU.Contig689.1	1.55	2.34	2.79	8.04	6.08	8.93	4.91	5.82	6.36	1.8142	1.33573	XP_022185667.1|3.0e-223|histone deacetylase 9-like [Nilaparvata lugens]
Type I	evm.TU.Contig98.8	8.49	7.14	10.18	26.94	29.29	22.8	20.84	17.12	17.53	1.60027	1.11868	XP_022191498.1|1.4e-165|malonyl-CoA decarboxylase, mitochondrial-like [Nilaparvata lugens]
Type I	evm.TU.Contig25.209	4.34	7.04	7.96	21.28	18.73	18.71	12.69	14.11	14.86	1.60403	1.11924	XP_022172441.1|9.4e-268|CLIP-associating protein 1-like [Myzus persicae]
Type I	evm.TU.Contig113.69	5.89	7	6.96	34.99	29.39	27.15	22.04	20.07	21.88	2.17994	1.68855	XP_022186559.1|4.2e-136|uncharacterized protein LOC111045445, partial [Nilaparvata lugens]
Type I	evm.TU.Contig32.44	7.78	9.42	9.56	39.4	40.7	40.08	21.26	23.35	21.85	1.80163	1.30981	XP_022184637.1|0.0e+00|poly(A) polymerase type 3 [Nilaparvata lugens]
Type I	evm.TU.Contig272.10	5.18	3.59	5.69	13.12	13.5	14.71	11.05	9.19	8.48	1.49956	1.00617	XP_022190297.1|6.1e-242|protein downstream neighbor of son homolog [Nilaparvata lugens]
Type I	evm.TU.Contig42.121	4.9	4.93	5.5	23.12	26.44	26.9	16.12	18.53	13.1	2.16732	1.67368	XP_018319850.1|1.0e-229|PREDICTED: serine/threonine-protein kinase minibrain isoform X5 [Agrilus planipennis]
Type I	evm.TU.Contig1084.2	12.37	12.79	18.37	65.04	68.12	61.85	47.5	44.55	47.12	2.2173	1.72307	XP_008188310.1|1.9e-165|PREDICTED: four and a half LIM domains protein 2 isoform X3 [Acyrthosiphon pisum]
Type I	evm.TU.Contig18.191	46.64	39.94	47.52	134.96	114.25	129.42	97.39	85.36	85.91	1.50939	1.01396	XP_021926166.1|2.1e-187|putative fatty acyl-CoA reductase CG5065 [Zootermopsis nevadensis]
Type I	evm.TU.Contig143.68	10.94	10.52	17.31	39.09	40.4	37.35	29.38	25.23	26.32	1.58549	1.08565	XP_021916302.1|1.4e-177|protein phosphatase 1L [Zootermopsis nevadensis]
Type I	evm.TU.Contig1005.12	2.85	2.32	3.18	19.78	19.75	17.55	15.58	12.4	11.56	2.79941	2.29941	XP_022202886.1|8.2e-109|dual specificity protein phosphatase 22-B [Nilaparvata lugens]
Type I	evm.TU.Contig37309.1	22.32	30.22	35.58	81.79	75.93	96.49	63.02	49.38	65.19	1.52389	1.01956	XP_022185557.1|8.5e-277|uncharacterized transmembrane protein DDB_G0289901-like [Nilaparvata lugens]
Type I	evm.TU.Contig223.21	25.83	26.67	27.84	90.93	87.35	78.3	58.34	62.66	55.49	1.64461	1.1386	XP_022190949.1|2.5e-227|GDP-Man:Man(3)GlcNAc(2)-PP-Dol alpha-1,2-mannosyltransferase [Nilaparvata lugens]
Type I	evm.TU.Contig77.39	8.21	10.06	13.88	39.24	37.76	34.36	25.65	24.58	25.82	1.76761	1.2597	XP_022189436.1|6.4e-135|uncharacterized protein LOC111047891, partial [Nilaparvata lugens]
Type I	evm.TU.Contig371.21	61.15	56.98	55.37	253.14	304.04	253.67	189.21	167.67	179.48	2.12644	1.61808	XP_018914791.1|1.6e-82|PREDICTED: protein lethal(2)essential for life [Bemisia tabaci]
Type I	evm.TU.Contig399.8	4.27	4.09	9.34	51.04	49.5	43.79	40.36	29.86	30.59	3.03585	2.5274	XP_022184224.1|2.7e-197|uncharacterized protein LOC111043551, partial [Nilaparvata lugens]
Type I	evm.TU.Contig88.2	4.01	4.48	6.68	27.9	27.89	25.68	10.5	13.65	12.49	1.77871	1.27003	XP_022194033.1|4.7e-151|calcium uniporter protein, mitochondrial-like [Nilaparvata lugens]
Type I	evm.TU.Contig223.70	16.71	16.16	27.96	64.96	67.81	59.29	43.56	42.35	40.16	1.55759	1.04479	XP_018909347.1|1.3e-251|PREDICTED: probable peroxisomal acyl-coenzyme A oxidase 1 [Bemisia tabaci]
Type I	evm.TU.Contig102.9	3.28	2.09	6.41	24.11	27.9	24.42	18.57	14.78	15.28	2.59397	2.08035
Type I	evm.TU.Contig224.56	19.91	18.51	19.98	212.81	193.85	206.35	53.39	45.15	40.79	1.79398	1.27819	XP_022186791.1|2.3e-26|dual 3',5'-cyclic-AMP and -GMP phosphodiesterase 11-like [Nilaparvata lugens]
Type I	evm.TU.Contig4570.6	6.95	7.24	9.36	31.4	22.91	25.31	18.58	16.56	18.53	1.75321	1.23667	XP_022184880.1|0.0e+00|protein TANC2 isoform X4 [Nilaparvata lugens]
Type I	evm.TU.Contig92.22	1.66	2.86	4.4	11.11	13.29	12.8	6.38	7.39	8.89	1.70026	1.18361	XP_022196687.1|1.2e-231|COPII coat assembly protein sec16 [Nilaparvata lugens]
Type I	evm.TU.Contig26.158	13.54	9.24	17.71	58.86	45.95	53.67	35.7	31.33	39.85	1.93506	1.41698	XP_022196493.1|5.0e-143|uncharacterized protein LOC111053867 [Nilaparvata lugens]
Type I	evm.TU.Contig329.12	3.05	1.96	3.34	11.09	12.14	11.84	7.1	10.29	6.12	2.03988	1.51847	XP_022191324.1|4.2e-157|zinc finger protein 395 isoform X1 [Nilaparvata lugens]
Type I	evm.TU.Contig947.3	11.75	14.36	16.49	54	52.8	46.8	31.84	26.04	25.88	1.62812	1.10638	XP_022195507.1|0.0e+00|protein FAM13A [Nilaparvata lugens]
Type I	evm.TU.Contig32.88	3.96	3.05	7.18	15.41	15.86	14.06	11.2	10.15	8.59	1.63994	1.11616	XP_022191751.1|4.0e-130|repressor of RNA polymerase III transcription MAF1 homolog [Nilaparvata lugens]
Type I	evm.TU.Contig384.4	3.26	3.3	6.34	18.61	18.91	19.51	13.18	9.78	12.92	2.13776	1.61195	XP_022187757.1|2.4e-80|uncharacterized protein LOC111046503 [Nilaparvata lugens]
Type I	evm.TU.Contig13.433	5.72	4.85	6.16	20.29	18.47	17.47	12.51	11.86	10.74	1.57647	1.05003	XP_022207636.1|0.0e+00|vacuolar protein sorting-associated protein 54-like [Nilaparvata lugens]
Type I	evm.TU.Contig805.4	3.2	3.29	4.86	12.02	11.22	11.92	6.33	8.06	9.54	1.60919	1.08246	XP_022197249.1|0.0e+00|protein MCM10 homolog [Nilaparvata lugens]
Type I	evm.TU.Contig2052.1	4.59	2.66	3.58	11.64	13.07	13.53	7.25	9.03	9.64	1.78632	1.25891	XP_022199605.1|1.1e-193|sorting nexin-14-like, partial [Nilaparvata lugens]
Type I	evm.TU.Contig14.130	3.97	7.02	7.93	30.19	34.45	29.62	14.1	14.88	16.35	1.93785	1.39807	XP_022190603.1|6.8e-235|M-phase inducer phosphatase-like [Nilaparvata lugens]
Type I	evm.TU.Contig1105.2	4.32	4.8	5.58	26.01	24.45	25.82	13.35	14.17	13.6	1.99646	1.45593	XP_022199475.1|0.0e+00|dystrophin-like [Nilaparvata lugens]
Type I	evm.TU.Contig196.8	3.98	3.21	5.82	14.02	14.35	14.28	9.93	10.08	8.06	1.69595	1.15411	XP_021917500.1|2.3e-159|tyrosine-protein kinase Abl isoform X8 [Zootermopsis nevadensis]
Type I	evm.TU.Contig555.42	2.49	2.35	2.91	10.22	9.42	7.22	6.65	4.21	7.06	1.80204	1.25851	XP_022190547.1|0.0e+00|inactive tyrosine-protein kinase 7-like isoform X1 [Nilaparvata lugens]
Type I	evm.TU.Contig33.4	13.61	13.96	17.26	52.6	52.65	59	31.51	32.98	31.86	1.79579	1.25166	XP_022192702.1|0.0e+00|LOW QUALITY PROTEIN: uncharacterized protein LOC111050663 [Nilaparvata lugens]
Type I	evm.TU.Contig14.153	5.2	6.27	7.52	24.43	24.32	25.38	17.26	17.06	15.74	1.95741	1.40677	XP_022204573.1|0.0e+00|microtubule-associated protein futsch-like, partial [Nilaparvata lugens]
Type I	evm.TU.Contig285.32	6.96	7.96	13.78	24.91	28.86	34.05	19.63	20.21	18.6	1.60933	1.05743	XP_022187015.1|4.2e-163|m7GpppN-mRNA hydrolase [Nilaparvata lugens]
Type I	evm.TU.Contig78.231	3.53	3.49	7.41	41.92	41.04	42.7	30.31	28.14	26.86	3.17148	2.61699	XP_022194929.1|0.0e+00|protein split ends-like, partial [Nilaparvata lugens]
Type I	evm.TU.Contig485.19	3.86	2.92	6.22	17.11	17.51	19.28	9.44	9.98	8.2	1.86217	1.30767	XP_022190391.1|1.1e-306|aryl hydrocarbon receptor nuclear translocator homolog [Nilaparvata lugens]
Type I	evm.TU.Contig119.1	1.93	1.98	3.11	10.36	9.38	10.59	7.87	6.35	6.26	2.12566	1.57054	XP_022196796.1|0.0e+00|LOW QUALITY PROTEIN: uncharacterized protein LOC111054136 [Nilaparvata lugens]
Type I	evm.TU.Contig167.54	8.01	8.6	6.87	28.84	26.75	29.33	18.58	19.08	17.53	1.55749	1.0018	XP_022189249.1|8.0e-275|uncharacterized protein LOC111047730 [Nilaparvata lugens]
Type I	evm.TU.Contig20.139	1.45	1.17	2.09	10.42	9.3	10.38	6.24	3.88	5.26	2.37405	1.8127	XP_022197024.1|1.6e-225|protein bric-a-brac 1-like [Nilaparvata lugens]
Type I	evm.TU.Contig64.101	31.3	30.82	38.06	140.05	121.7	123.38	69.15	68.24	63.97	1.65417	1.09263	XP_022205816.1|3.4e-215|amyloid beta A4 precursor protein-binding family B member 1-interacting protein-like, partial [Nilaparvata lugens]
Type I	evm.TU.Contig64.80	15.41	13.43	16.79	98.89	85.11	102.42	51.84	40.91	42.43	2.15773	1.59539	XP_022187059.1|0.0e+00|tyrosine-protein phosphatase non-receptor type 11-like [Nilaparvata lugens]
Type I	evm.TU.Contig45.9	1.94	2.06	2.92	9.29	9.19	10.24	9.08	4.71	4.93	2.02228	1.45525	XP_022188480.1|7.3e-167|meteorin-like protein [Nilaparvata lugens]
Type I	evm.TU.Contig25.147	2.12	2.06	3.51	11.71	11.93	10.49	6.57	8.49	7.39	2.14192	1.5727	XP_021934037.1|6.3e-241|integrin-linked protein kinase [Zootermopsis nevadensis]
Type I	evm.TU.Contig45.2	8.09	10.01	10.2	33.14	31.14	32.24	22.94	22.01	19.06	1.76047	1.18725	XP_022207507.1|5.8e-250|cyclin-T2-like [Nilaparvata lugens]
Type I	evm.TU.Contig886.7_evm.TU.Contig886.6	7.66	9.1	7.36	27.91	26.32	26.01	22.67	14.79	12.6	1.66721	1.09332	XP_022198335.1|7.5e-269|hexosaminidase D-like isoform X1 [Nilaparvata lugens]
Type I	evm.TU.Contig17034.1	10.49	11.03	15.77	60.73	63.36	47.48	40.18	31.5	33.4	2.07904	1.50412	XP_022203325.1|1.8e-67|cytochrome c oxidase assembly protein COX15 homolog [Nilaparvata lugens]
Type I	evm.TU.Contig1906.2	2.4	0.89	3.58	7.56	7.81	10.18	4.01	7.44	4.8	1.87169	1.2904	XP_022201239.1|5.5e-98|coiled-coil domain-containing protein AGAP005037-like, partial [Nilaparvata lugens]
Type I	evm.TU.Contig445.15_evm.TU.Contig445.16	2.48	2.45	3.77	8.39	9.62	12.36	5.37	4.35	5.12	1.79633	1.21489	XP_022202411.1|3.6e-251|organic cation transporter protein-like [Nilaparvata lugens]
Type I	evm.TU.Contig13.108	12.87	16.63	19.14	50.23	51.3	56.69	32.51	35.88	35.43	1.69935	1.11103	XP_022200589.1|0.0e+00|nucleoprotein TPR-like [Nilaparvata lugens]
Type I	evm.TU.Contig169.16	2.64	9.38	2.93	47.03	35.17	21.21	22.55	17.62	24.71	2.73612	2.14715	BAP87104.1|2.8e-70|hypothetical protein [Nilaparvata lugens]
Type I	evm.TU.Contig454.4	43.79	43.05	53.79	164.9	157.19	148.83	107.14	106.66	94.38	1.73766	1.14484	XP_022186126.1|0.0e+00|LOW QUALITY PROTEIN: actin-binding LIM protein 3-like [Nilaparvata lugens]
Type I	evm.TU.Contig691.10	4.82	4.62	6.22	19.43	19.65	19.89	12.22	12	12.31	1.75266	1.15402	XP_022193856.1|0.0e+00|probable Ras GTPase-activating protein, partial [Nilaparvata lugens]
Type I	evm.TU.Contig64.55	23.76	17.29	34.37	114.52	113.77	101.22	75.5	57.6	61.6	1.99722	1.39633	XP_022200377.1|0.0e+00|bestrophin-4 [Nilaparvata lugens]
Type I	evm.TU.Contig190.17	5.47	4.3	8.97	26.51	22.82	22.91	15.52	16.31	14.88	1.95569	1.35274	XP_022189968.1|0.0e+00|merlin [Nilaparvata lugens]
Type I	evm.TU.Contig1058.8	3.54	4.88	3.44	11	14.63	11.58	6.29	9.49	8.46	1.66002	1.0535	XP_022188370.1|7.2e-175|graves disease carrier protein-like isoform X2 [Nilaparvata lugens]
Type I	evm.TU.Contig30.196	2.54	2.15	3.19	6.5	8.43	9.43	4.7	6.79	4.66	1.63811	1.0313	XP_017789945.1|3.6e-38|PREDICTED: uncharacterized protein LOC108572256, partial [Habropoda laboriosa]
Type I	evm.TU.Contig31.72	19.18	24.1	26.92	89	99.97	80.09	43.59	41.77	48.17	1.82627	1.2176	XP_022203447.1|4.5e-250|casein kinase I-like [Nilaparvata lugens]
Type I	evm.TU.Contig20.108	1.6	1.71	3.94	12.39	11.79	9.43	7.68	6.66	7.29	2.23377	1.62225	XP_022203145.1|1.4e-275|zinc finger protein 12-like [Nilaparvata lugens]
Type I	evm.TU.Contig17.158	3.08	3.01	3.68	10.11	10.34	9.63	6.54	6.88	6.91	1.85262	1.24065	XP_022197521.1|0.0e+00|GATOR complex protein DEPDC5 isoform X2 [Nilaparvata lugens]
Type I	evm.TU.Contig339.10	7.3	7.38	14.28	50.24	47.4	43.71	32.94	26.39	26.44	2.25992	1.64385	XP_022205655.1|0.0e+00|MAGUK p55 subfamily member 5-like [Nilaparvata lugens]
Type I	evm.TU.Contig13.251_evm.TU.Contig13.255	1.09	1.32	3.45	8.69	9.78	8.32	5.73	3.92	5.79	2.02276	1.40498	XP_022189872.1|1.2e-231|cyclin-dependent kinase 14-like [Nilaparvata lugens]
Type I	evm.TU.Contig261.53	9.86	11.93	13.91	37.24	36.77	36.96	23.11	25.08	23.3	1.63177	1.01376	XP_022187394.1|0.0e+00|F-box only protein 11 [Nilaparvata lugens]
Type I	evm.TU.Contig166.22	2.54	3.36	4.39	14.48	13.62	13.64	8.58	7.32	7.57	1.88872	1.27017	XP_022197303.1|0.0e+00|rap guanine nucleotide exchange factor 2 [Nilaparvata lugens]
Type I	evm.TU.Contig8.268	2.48	2.92	4.54	14.63	14.43	15.23	10.2	9.17	8.99	2.1618	1.53799	XP_022185349.1|2.0e-183|uncharacterized protein LOC111044496 isoform X1 [Nilaparvata lugens]
Type I	evm.TU.Contig20.42	2.22	2.32	4.19	7.8	9.73	9.12	5.24	5.75	6.26	1.63045	1.00625	XP_022192797.1|6.2e-301|flap endonuclease GEN homolog 1-like [Nilaparvata lugens]
Type I	evm.TU.Contig192.26	4.21	4.93	5.59	27.64	26.98	26.63	12.76	13.55	13.14	1.97401	1.34716	XP_014253868.1|0.0e+00|PREDICTED: CREB-binding protein isoform X3 [Cimex lectularius]
Type I	evm.TU.Contig657.3	1.45	1.92	2.79	9.45	6.44	8.07	5.9	5	4.32	1.96626	1.33458	XP_022198540.1|3.0e-193|tripartite motif-containing protein 2-like, partial [Nilaparvata lugens]
Type I	evm.TU.Contig143.70	4.33	4.41	6.18	17.11	17.83	16.9	11.12	10.42	8.32	1.65624	1.0151	XP_022201240.1|0.0e+00|histone-lysine N-methyltransferase set9 [Nilaparvata lugens]
Type I	evm.TU.Contig377.15	4.33	3.93	3.02	17.04	18.15	20.82	11.56	10.78	8.76	2.06181	1.39911	XP_022189981.1|0.0e+00|TLR4 interactor with leucine rich repeats isoform X1 [Nilaparvata lugens]
Type I	evm.TU.Contig427.15	1.2	1.61	2.46	11.17	12.42	9.36	7.17	7.33	5.83	2.64133	1.9779	XP_022195255.1|1.8e-269|PP2C-like domain-containing protein CG9801 [Nilaparvata lugens]
Type I	evm.TU.Contig20.84	3.1	3.66	4.82	43.34	33.28	40.45	15.29	10.16	13.43	2.47304	1.80917	XP_022198076.1|1.9e-182|LOW QUALITY PROTEIN: dendritic arbor reduction protein 1-like [Nilaparvata lugens]
Type I	evm.TU.Contig480.38	35.28	30.48	49.18	162.92	142.31	143.59	85.69	97.45	73.49	1.78327	1.11301	XP_022188447.1|2.0e-240|oxidative stress-induced growth inhibitor 2-like [Nilaparvata lugens]
Type I	evm.TU.Contig768.3	4.44	2.45	4.7	18.6	13.49	15.84	14.05	7.07	8.07	2.02297	1.35098	XP_022198034.1|2.2e-159|G1/S-specific cyclin-D2-like [Nilaparvata lugens]
Type I	evm.TU.Contig376.14	7.01	11.43	15.52	40.5	38.52	33.33	21.08	25.01	21.2	1.72865	1.05393	XP_021942279.1|3.8e-85|trafficking kinesin-binding protein milt isoform X1 [Zootermopsis nevadensis]
Type I	evm.TU.Contig117.32_evm.TU.Contig117.35	6.35	7.63	9.73	34.9	30.44	30.82	22.77	19.12	17.61	2.02368	1.34588	XP_022184493.1|0.0e+00|furin-like protease 2 [Nilaparvata lugens]
Type I	BGI_novel_G000336	0.32	1.9	1.74	13.2	12.72	15.37	10.29	5.3	9.14	3.32422	2.64584
Type I	evm.TU.Contig13.435	1.48	1.88	2.31	19.54	17.37	16.2	7.55	7.79	6.8	2.6437	1.96416	XP_022200287.1|5.8e-151|coiled-coil domain-containing protein 85C [Nilaparvata lugens]
Type I	evm.TU.Contig20.56	4.01	3.94	5.86	17.21	15.82	15.18	9.29	10.67	9.68	1.80476	1.12328	XP_014287852.1|6.6e-105|PREDICTED: uncharacterized protein LOC106688079 [Halyomorpha halys]
Type I	evm.TU.Contig307.18	19.83	20.1	23.69	76.3	78.39	71.88	50.47	43.15	45.45	1.84019	1.15303	XP_022184473.1|2.1e-310|LOW QUALITY PROTEIN: collagen type IV alpha-3-binding protein-like [Nilaparvata lugens]
Type I	evm.TU.Contig12184.1	3.38	2.63	5.53	15	18.83	19.91	12.68	9.09	10.92	2.22286	1.53245	XP_022196327.1|1.6e-282|glucose dehydrogenase [FAD, quinone] [Nilaparvata lugens]
Type I	evm.TU.Contig1067.10	2.99	3.37	5.52	15.14	13.38	14.55	8.7	8.88	8.79	1.87051	1.17935	XP_014240232.1|2.8e-247|PREDICTED: CCR4-NOT transcription complex subunit 3 isoform X2 [Cimex lectularius]
Type I	evm.TU.Contig100.12	3.13	3.93	7.58	19.87	19.06	20.11	13.24	10.57	11.85	2.01673	1.32262	XP_022187495.1|3.0e-94|AMMECR1-like protein [Nilaparvata lugens]
Type I	evm.TU.Contig327.12	1.77	1.61	1.45	10.96	13.26	12.28	8.02	6.74	6.63	2.83337	2.13692	XP_015433732.1|9.5e-28|PREDICTED: LOW QUALITY PROTEIN: uncharacterized protein LOC107189662 [Dufourea novaeangliae]
Type I	evm.TU.Contig765.3	16.69	12.71	18.64	62.06	53.76	59.45	33.86	33.76	32.72	1.77364	1.07116	XP_022190156.1|0.0e+00|sorting nexin-29-like [Nilaparvata lugens]
Type I	evm.TU.Contig287.16	6.21	6.51	9.88	34.4	31.62	32.34	20.67	21.28	17.37	2.10805	1.40118	XP_022188434.1|2.5e-156|uncharacterized protein LOC111047074 isoform X1 [Nilaparvata lugens]
Type I	evm.TU.Contig156.13	4.38	5.4	6.59	26.96	26.58	25.41	14.22	12.92	11.27	1.9838	1.26857	XP_022184151.1|2.1e-108|DCN1-like protein 3 [Nilaparvata lugens]
Type I	evm.TU.Contig138.18	1.65	0.53	3.92	16.53	10.53	15.68	11.57	7.09	6.24	2.81932	2.1041	XP_011629870.1|1.2e-74|PREDICTED: Krueppel-like factor 6 isoform X1 [Pogonomyrmex barbatus]
Type I	evm.TU.Contig13.305	6.04	4.95	2.18	10.4	22.65	14.72	6.91	12.89	8.44	1.79153	1.06995	AFU86443.1|3.6e-301|cytochrome P450 CYP425A1v2 [Laodelphax striatella]
Type I	evm.TU.Contig491.3	61.32	69.01	64.66	473.24	424.92	364.48	179.26	165.9	163.92	2.1703	1.43513	XP_022185195.1|4.2e-172|protein UBASH3A homolog isoform X1 [Nilaparvata lugens]
Type I	evm.TU.Contig124.30	10.37	9.42	12.69	38.63	36.57	36.78	23.44	20.39	21.57	1.74642	1.00266	XP_017842961.1|0.0e+00|PREDICTED: mediator of RNA polymerase II transcription subunit 12 [Drosophila busckii]
Type I	evm.TU.Contig241.21	3.81	1.53	7.8	66.17	60.83	89.93	44.06	40.46	42.03	4.08105	3.32983	XP_022207180.1|1.6e-48|uncharacterized protein LOC111063808, partial [Nilaparvata lugens]
Type I	evm.TU.Contig30996.2	2.31	1.16	2.16	6.76	17.12	15.83	4.59	7.39	8.24	2.58749	1.8323	ELK38709.1|3.4e-09|E3 ubiquitin-protein ligase TRIM22 [Myotis davidii]
Type I	evm.TU.Contig256.11	2.23	2.04	3.53	14.3	14.26	14.91	9.73	7.68	7.9	2.49322	1.72744	XP_022186292.1|0.0e+00|mucin-17-like [Nilaparvata lugens]
Type I	evm.TU.Contig50.112	9.19	11.55	13.14	47.37	44.51	43.13	23.18	21.72	23.77	1.82273	1.04443	XP_022208040.1|0.0e+00|segmentation protein cap'n'collar-like [Nilaparvata lugens]
Type I	evm.TU.Contig202.58	2	0.44	2.62	8.65	11.32	10.02	6.63	4.87	5.32	2.55613	1.77404	XP_022193534.1|1.8e-34|uncharacterized protein LOC111051345 [Nilaparvata lugens]
Type I	evm.TU.Contig113.76	7.19	5.28	10.04	30.89	29.19	33.16	20.06	13.83	15.42	1.92742	1.14474	XP_022197799.1|1.3e-59|probable RNA-binding protein 18 [Nilaparvata lugens]
Type I	evm.TU.Contig287.14	5.65	6.02	9.44	27.5	29.38	30.98	17.24	11.58	17.69	1.96168	1.17581	XP_022188438.1|1.1e-214|SH3 domain-containing protein Dlish [Nilaparvata lugens]
Type I	evm.TU.Contig13.382	6.85	5.41	10.11	98.7	93.81	92.45	27.76	17.89	17.2	2.34968	1.56317	XP_022197393.1|5.0e-88|protein TMEPAI-like [Nilaparvata lugens]
Type I	evm.TU.Contig140.7	2.07	3.4	3.07	11.73	12.23	11.5	7.78	5.32	7.03	2.0247	1.23558	XP_022191288.1|3.0e-204|ets DNA-binding protein pokkuri-like isoform X1 [Nilaparvata lugens]
Type I	evm.TU.Contig90.43	16.67	16.73	31.15	149.48	135.31	123.11	60.33	50.94	50.28	2.24547	1.44909	XP_022187639.1|9.3e-264|serine/threonine-protein kinase tricorner isoform X3 [Nilaparvata lugens]
Type I	evm.TU.Contig355.14	10.04	9.68	13.66	52.37	49.08	53.29	27.14	21.59	26.44	2.00665	1.20834	XP_022184995.1|0.0e+00|disintegrin and metalloproteinase domain-containing protein 10 [Nilaparvata lugens]
Type I	evm.TU.Contig414.4	5.7	6.25	9.15	35.87	39.55	33.39	23.55	14.79	19.18	2.25423	1.45459	XP_022195951.1|3.7e-44|bestrophin-2 [Nilaparvata lugens]
Type I	evm.TU.Contig13.86	0.22	0.87	0.52	6.48	8.42	13.16	8.86	2.6	4.23	4.08833	3.27392	XP_022189891.1|1.4e-240|potassium channel subfamily K member 13-like [Nilaparvata lugens]
Type I	evm.TU.Contig649.34	28.22	37.29	38.19	133.84	131.4	122.34	70.55	72.38	69.05	1.85085	1.03535	XP_002432772.1|6.1e-152|Soluble NSF attachment protein, putative [Pediculus humanus corporis]
Type I	evm.TU.Contig26.147	3.78	2.61	5.79	21.15	19.27	15.23	11.91	6.32	11.5	2.13419	1.30248	XP_022195426.1|1.3e-108|ADP-ribosylation factor-like protein 4C [Nilaparvata lugens]
Type I	evm.TU.Contig227.30	0.42	0.82	2.17	12.92	9.77	10.74	6.52	6.82	4.41	3.29177	2.44975	XP_022189933.1|8.3e-116|uncharacterized protein LOC111048366 [Nilaparvata lugens]
Type I	evm.TU.Contig13.191	2.78	2.21	6.56	31.1	28.03	24.77	17.24	14.03	13.55	2.85503	2.0115	XP_022190810.1|0.0e+00|frizzled-5 [Nilaparvata lugens]
Type I	evm.TU.Contig346.36	2.79	1.11	2.22	8.67	9.08	13.77	5.04	6.05	4.4	2.19655	1.34833	XP_022208085.1|3.6e-69|thyrostimulin alpha-2 subunit-like [Nilaparvata lugens]
Type I	evm.TU.Contig30.53	13.61	11.96	22.97	75.36	78.88	68.64	34.51	31.42	30.4	2.05385	1.2005	XP_022185385.1|1.1e-260|uncharacterized protein LOC111044525 [Nilaparvata lugens]
Type I	evm.TU.Contig454.13	3.44	4.15	4.48	18.15	18.26	17.14	8.68	8.84	8.39	2.04809	1.18613	XP_022186132.1|0.0e+00|histone acetyltransferase KAT6A isoform X1 [Nilaparvata lugens]
Type I	evm.TU.Contig2801.1	1.7	0.84	3.07	7.53	11.72	8.16	5.73	3.36	5.26	2.26311	1.39299	XP_022192589.1|9.9e-105|microprocessor complex subunit DGCR8-like [Nilaparvata lugens]
Type I	evm.TU.Contig417.11	8.68	9.81	25.17	114.85	112.93	92.09	65.37	50.85	53.45	2.88859	2.01156	XP_022188622.1|2.2e-131|LOW QUALITY PROTEIN: uncharacterized protein LOC111047234 [Nilaparvata lugens]
Type I	evm.TU.Contig71.46	2.8	4.28	3.62	16.48	13.19	15.8	9.15	8.15	6.75	2.04745	1.16978	XP_022187423.1|4.9e-197|LOW QUALITY PROTEIN: protein fork head-like [Nilaparvata lugens]
Type I	evm.TU.Contig126.6	4.12	3.42	5.73	23.26	24.66	25.2	9.27	11.63	11.98	2.21399	1.32907	XP_022194246.1|7.5e-129|myosin-9-like [Nilaparvata lugens]
Type I	evm.TU.Contig731.38	4.82	5.36	7.4	23.2	22.38	21.58	11.43	12.95	10.99	1.91652	1.02805	XP_014252121.1|1.2e-220|PREDICTED: homeobox protein extradenticle isoform X2 [Cimex lectularius]
Type I	BGI_novel_G000102	15.01	11.93	17.52	102.24	127.87	93.74	61.19	48.6	57.96	2.81704	1.92401
Type I	evm.TU.Contig0.493	10.18	13.47	12.3	56.86	60.85	60.05	35.78	29.55	27.53	2.2721	1.36309	XP_022192560.1|3.8e-226|uncharacterized protein LOC111050529 [Nilaparvata lugens]
Type I	evm.TU.Contig190.26	2.8	3.3	4.85	14.39	13.76	15.63	9.16	7.21	5.89	1.97809	1.04908	XP_022189987.1|7.3e-107|forkhead box protein L1-like [Nilaparvata lugens]
Type I	evm.TU.Contig165.61	3.86	3.87	6.23	32.39	31.21	31.75	17.59	13.61	15.78	2.69134	1.7601	XP_022187792.1|0.0e+00|histone-lysine N-methyltransferase, H3 lysine-79 specific [Nilaparvata lugens]
Type I	evm.TU.Contig13.428	3.07	2.28	3.06	13.24	12.49	13.18	8.2	6.6	5.03	2.18099	1.24903	XP_018325948.1|1.5e-146|PREDICTED: zinc finger protein OZF-like [Agrilus planipennis]
Type I	evm.TU.Contig447.13	1.86	2.86	2.97	12.22	12.03	11.72	5.94	6.26	5.74	2.16147	1.22605	XP_022195253.1|0.0e+00|transcription initiation factor TFIID subunit 4-like [Nilaparvata lugens]
Type I	evm.TU.Contig555.22	4.94	4.86	7.04	29.31	34.7	28.15	13.42	15.88	11.56	2.27234	1.33152	XP_022189126.1|1.5e-176|peroxisomal carnitine O-octanoyltransferase-like [Nilaparvata lugens]
Type I	evm.TU.Contig6.2	4.6	7.73	8.22	28.29	26.28	26.8	13.67	13.35	13.96	1.98609	1.03907	XP_022202889.1|0.0e+00|patronin-like [Nilaparvata lugens]
Type I	evm.TU.Contig1952.2_evm.TU.Contig1952.3	27.18	29.85	36.63	123.24	125.18	118.73	66.78	60.91	59.9	1.96562	1.0146	XP_022207563.1|0.0e+00|caskin-2 isoform X1 [Nilaparvata lugens]
Type I	evm.TU.Contig285.35	2.29	1.34	4.23	19.02	20.51	17.91	8.78	13.5	6.93	2.91184	1.95559	XP_018909789.1|0.0e+00|PREDICTED: uncharacterized protein LOC109038966 [Bemisia tabaci]
Type I	evm.TU.Contig699.9	7.03	9.09	8.02	31.99	32.52	32.35	15.22	16.03	15.94	2.00318	1.03316	AMT75074.1|0.0e+00|chitinase Cht10 [Locusta migratoria]
Type I	evm.TU.Contig61.53	2.07	2.05	2.98	12.56	8.79	9.16	6.07	3.71	5.03	2.08543	1.0946	XP_022192294.1|1.0e-165|uncharacterized protein LOC111050305 isoform X1 [Nilaparvata lugens]
Type I	evm.TU.Contig946.2	2.26	2.66	4.45	21.7	18.69	20.53	10.85	8.92	8.41	2.55209	1.54713	XP_022185230.1|1.7e-45|LIM domain-binding protein 2 isoform X2 [Nilaparvata lugens]
Type I	evm.TU.Contig223.75	6.17	7.24	8.58	38.85	38.09	37.97	17.21	14.63	16.46	2.19842	1.18257	XP_014255605.1|0.0e+00|PREDICTED: arginine-glutamic acid dipeptide repeats protein [Cimex lectularius]
Type I	evm.TU.Contig26.20	1.71	1.66	2.04	9.69	10.32	9.09	4.73	5	4.31	2.40642	1.39042	XP_022190031.1|4.8e-260|protein mothers against dpp-like isoform X2 [Nilaparvata lugens]
Type I	evm.TU.Contig36069.1	0.73	0	3.27	12.82	9.79	7.56	4.85	4.19	4.2	2.84736	1.81423	XP_022195330.1|2.6e-70|uncharacterized protein LOC111052838 [Nilaparvata lugens]
Type I	evm.TU.Contig26.94	3.79	3.05	3.93	23.21	21	19.08	10.53	8.69	10.12	2.50485	1.4489	XP_022187970.1|2.2e-154|out at first protein [Nilaparvata lugens]
Type I	evm.TU.Contig537.2	3.2	3.19	4.79	18.59	17.54	18.56	8.61	8.64	7.49	2.23501	1.16998	XP_022198474.1|1.0e-126|uncharacterized protein LOC111055565 [Nilaparvata lugens]
Type I	evm.TU.Contig175.79	4.94	3.95	4.56	18.95	19.1	20.5	9.39	9.37	8.61	2.10397	1.02785	XP_022197939.1|0.0e+00|uncharacterized protein LOC111055080 [Nilaparvata lugens]
Type I	evm.TU.Contig850.14	0	0	0	31.88	28.45	24.65	13.21	16.83	8.78	11.2143	10.1369	XP_022192026.1|2.5e-185|peroxisomal biogenesis factor 3-like isoform X1 [Nilaparvata lugens]
Type I	evm.TU.Contig453.1	3.05	2.72	3.62	14.49	14.59	16.41	5.31	5.87	6.33	2.32049	1.23876	XP_022192541.1|0.0e+00|titin-like [Nilaparvata lugens]
Type I	evm.TU.Contig20.122	1.42	2.28	1.5	9.67	9.42	8.77	3.84	2.96	5.95	2.36745	1.26041	XP_022198889.1|1.4e-197|suppressor APC domain-containing protein 2 [Nilaparvata lugens]
Type I	evm.TU.Contig36.10	15.48	14.21	20.98	95.3	82.36	101.08	32.84	34.27	29.84	2.12336	1.00474	XP_022188761.1|0.0e+00|fibronectin type-III domain-containing protein 3A isoform X1 [Nilaparvata lugens]
Type I	evm.TU.Contig50.20	0.92	1.44	2.51	14.44	13.46	15.65	6.18	4.27	4.05	2.82606	1.69932	XP_013354995.1|9.5e-17|hypothetical protein EMH_0012480 [Eimeria mitis]
Type I	evm.TU.Contig261.2	1.69	2.66	3.24	12.88	9.69	13.91	6.6	6.03	3.25	2.22486	1.09308	XP_022191228.1|1.1e-139|FK506-binding protein-like [Nilaparvata lugens]
Type I	evm.TU.Contig25.41	6.91	7.43	17.32	84.16	94.04	71.92	20.15	16.2	18.04	2.29805	1.16543	XP_022192788.1|5.4e-88|tumor protein p53-inducible nuclear protein 2 [Nilaparvata lugens]
Type I	evm.TU.Contig253.41	2.55	3.04	4.76	22.5	24	22.5	8.05	9.15	8.6	2.51503	1.36126	XP_022190685.1|2.1e-132|uncharacterized protein LOC111049000 isoform X3 [Nilaparvata lugens]
Type I	evm.TU.Contig1129.1_evm.TU.Contig1129.2	4.94	3.64	6.43	26.49	25.72	25.35	10.63	12.42	11.65	2.33871	1.18093	XP_018896468.1|0.0e+00|PREDICTED: Ca(2+)/calmodulin-responsive adenylate cyclase isoform X3 [Bemisia tabaci]
Type I	BGI_novel_G000991	2.21	2.81	3.23	13.23	12.48	13	6.5	5.24	4.75	2.18926	1.00885
Type I	evm.TU.Contig78.77	4.17	3.78	3.81	27.75	23.44	28.02	8.95	8.91	8.56	2.43549	1.22018	XP_022206570.1|5.4e-279|probable ribonuclease ZC3H12C, partial [Nilaparvata lugens]
Type I	evm.TU.Contig968.6	3.07	3.21	6.68	26.44	27.2	26.7	13.02	7.47	11.74	2.59346	1.34163	XP_021921641.1|2.6e-38|protein abrupt-like isoform X1 [Zootermopsis nevadensis]
Type I	evm.TU.Contig910.4	21.73	36.56	35.37	186.25	177.22	152.83	80.09	63.13	64.6	2.41804	1.1546	BAN20838.1|5.2e-112|4-hydroxybutyrate Co-A transferase [Riptortus pedestris]
Type I	evm.TU.Contig1820.1	2.86	0.52	1.84	8.88	13.83	18.3	3.53	6.95	4.06	2.77207	1.49293	XP_022184800.1|2.8e-49|probable ATP-dependent RNA helicase DDX27 isoform X2 [Nilaparvata lugens]
Type I	evm.TU.Contig760.4	2.29	1.74	3.92	13.09	7.69	19.61	4.46	5.64	7.78	2.42483	1.11225	XP_022203355.1|2.0e-177|elongation of very long chain fatty acids protein 4-like isoform X1 [Nilaparvata lugens]
Type I	evm.TU.Contig499.15	1.29	2.57	2.2	9.66	9.37	11.74	4.17	3.76	4.39	2.33517	1.01908	XP_022185500.1|0.0e+00|neurogenic locus Notch protein [Nilaparvata lugens]
Type I	evm.TU.Contig481.8	1.62	1.44	2.45	16.31	15.55	15.26	5.43	6.38	5.53	3.03268	1.67449	XP_022195549.1|2.4e-86|coiled-coil domain-containing protein 50 [Nilaparvata lugens]
Type I	evm.TU.Contig2.10	2	3.18	3.36	18.01	17.94	24.87	8.45	7.16	6.64	2.81835	1.35121	XP_022188398.1|0.0e+00|sushi, von Willebrand factor type A, EGF and pentraxin domain-containing protein 1-like, partial [Nilaparvata lugens]
Type I	evm.TU.Contig172.51	30.41	16.55	35.66	186.57	163.62	177.51	60.58	63.83	56.17	2.66108	1.15409	XP_022189516.1|3.9e-194|transcription factor SOX-11-like [Nilaparvata lugens]
Type I	evm.TU.Contig8.305	3.62	4.03	8.4	44.41	36.89	35.67	7.78	16.6	14.49	2.82825	1.31335	XP_022195143.1|6.2e-128|moesin/ezrin/radixin homolog 1 isoform X3 [Nilaparvata lugens]
Type I	evm.TU.Contig123.57	8.61	9.8	13.27	66.11	64.61	67.34	24.4	24.71	19.38	2.61791	1.08921	XP_022193325.1|0.0e+00|cysteine-rich motor neuron 1 protein-like [Nilaparvata lugens]
Type I	evm.TU.Contig691.7	2.78	3.24	2.91	26.65	25.38	21.72	8.28	7.65	8.97	3.01564	1.47225	XP_022193852.1|2.1e-297|vang-like protein 2 [Nilaparvata lugens]
Type I	evm.TU.Contig18.15	4.93	4.36	5.44	30.45	30.32	30.36	11.46	9.23	10.29	2.6245	1.08011	XP_018916769.1|0.0e+00|PREDICTED: serine/threonine-protein kinase Warts [Bemisia tabaci]
Type I	evm.TU.Contig33335.1	1.29	0.65	0.86	11.83	10.86	12.7	5.05	3	3.23	3.59052	2.00754	XP_022195828.1|1.7e-115|myosin-IIIa-like isoform X1 [Nilaparvata lugens]
Type I	evm.TU.Contig1016.1	4.97	7.72	9.53	60.63	57	48.22	14.41	19.1	17.01	2.88725	1.20345	XP_018910247.1|2.3e-98|PREDICTED: trafficking kinesin-binding protein milt isoform X3 [Bemisia tabaci]
Type I	evm.TU.Contig699.8	2.74	2.65	3.35	21.18	27.91	24.55	7.75	6.74	7.26	3.14284	1.44117	XP_019878586.1|1.6e-100|PREDICTED: LOW QUALITY PROTEIN: probable chitinase 3 [Aethina tumida]
Type I	evm.TU.Contig0.429	1.55	1.39	2.31	21.07	23.64	18.83	6	4.71	4.79	3.26828	1.55888	XP_021930700.1|4.7e-168|LOW QUALITY PROTEIN: transcriptional repressor p66-alpha [Zootermopsis nevadensis]
Type I	evm.TU.Contig13.196	5.08	5.53	7.58	49.79	46.88	49.72	14.91	12.77	13.97	2.96018	1.21589	XP_022186232.1|0.0e+00|protein bric-a-brac 2-like isoform X1 [Nilaparvata lugens]
Type I	evm.TU.Contig78.13	20.68	10.7	11.07	134.66	110.8	138.83	33.13	41.37	25.74	2.94325	1.19477	XP_022187032.1|7.9e-104|enhancer of split mgamma protein-like [Nilaparvata lugens]
Type I	evm.TU.Contig22770.1	10.29	14.58	12.53	107.24	102.29	105.72	28.39	28.88	28.87	2.98287	1.19733	XP_022197039.1|1.3e-73|baculoviral IAP repeat-containing protein 6-like [Nilaparvata lugens]
Type I	evm.TU.Contig68.55	2.4	0.78	2.1	16.26	12.67	14.31	4.78	3.97	2.33	2.98326	1.09751	XP_022184383.1|4.7e-73|dual specificity protein phosphatase Mpk3 [Nilaparvata lugens]
Type I	evm.TU.Contig26079.1	1.16	0	1.35	13.58	16.54	15.74	3.13	2.44	5.25	4.09171	2.12203
Type I	evm.TU.Contig122.97	4.25	3.08	5.12	33.11	33.57	38.18	8.49	8.14	8.92	3.03512	1.05166	XP_015595961.1|7.3e-54|PREDICTED: protein sprouty homolog 2 [Cephus cinctus]
Type I	evm.TU.Contig771.3	2.61	0.07	8.98	41.53	43.82	40.92	10.6	11.06	8.79	3.49847	1.49195	XP_022191841.1|9.9e-192|protein lethal(2) giant larvae [Nilaparvata lugens]
Type I	evm.TU.Contig0.72	2.09	3.87	4.23	33.23	35.04	33.85	10.07	6.88	8.14	3.32803	1.312	XP_017792136.1|6.1e-245|PREDICTED: LOW QUALITY PROTEIN: zinc finger protein 608-like [Habropoda laboriosa]
Type I	evm.TU.Contig137.13	0	0.75	0.62	18.66	25.38	17.31	4.03	7.12	2.92	5.45616	3.40034
Type I	evm.TU.Contig6469.1	0.82	0.42	1.09	23.58	17.18	21.3	3.63	5.81	4.03	4.64474	2.56233	XP_022184670.1|6.0e-56|uncharacterized protein LOC111043934 isoform X2 [Nilaparvata lugens]
Type I	evm.TU.Contig1564.1	3.04	5.71	5.05	81.39	89.4	53.39	14.46	14.35	17.44	3.92061	1.7377	XP_022202740.1|1.0e-85|Krueppel-like factor luna [Nilaparvata lugens]
Type I	evm.TU.Contig100.36	0.04	0.42	0.32	18.7	8.55	41.99	2.64	1.43	0.75	6.4685	2.64159	XP_022192828.1|0.0e+00|uncharacterized protein LOC111050778 isoform X1 [Nilaparvata lugens]
Type I	evm.TU.Contig17.13	0.26	0.26	0.24	16.46	18.52	13.46	1.09	0.85	0.76	4.77661	1.82855	XP_018903865.1|1.8e-238|PREDICTED: zinc finger protein 729-like [Bemisia tabaci]
Type I	evm.TU.Contig224.124	0.63	0.61	0.6	32.94	17.51	54.55	2.25	1.7	1.06	5.77753	1.45155	XP_022200114.1|2.2e-124|uncharacterized protein LOC111057006 [Nilaparvata lugens]
Type II	evm.TU.Contig108.42	6.01	7.99	8.05	2.12	0.44	0.26	20.98	14.98	9.57	-2.98734	1.05987	XP_022194442.1|0.0e+00|adhesive plaque matrix protein-like [Nilaparvata lugens]
Type II	evm.TU.Contig191.35	5.88	6.94	6.57	2.52	1.78	3.49	21.2	11.93	10.07	-1.34757	1.15992	XP_022205172.1|2.2e-14|uncharacterized protein LOC111061788 [Nilaparvata lugens]
Type II	evm.TU.Contig310.15	6.45	3.67	5.54	1.91	1.17	1.48	9.31	13.25	15.27	-1.7865	1.27619	XP_022205614.1|0.0e+00|serine/threonine-protein kinase Nek8-like, partial [Nilaparvata lugens]
Type II	evm.TU.Contig3873.1	6.48	5.53	6.29	1.12	2.17	2.95	15.07	24.19	12.23	-1.74102	1.5082	XP_022185366.1|2.3e-41|proteasome subunit alpha type-7 [Nilaparvata lugens]
Type II	evm.TU.Contig168.106	13.36	6.5	9.74	23.19	30.19	25.07	6.96	3.17	4.62	1.24981	-1.01813	XP_022184198.1|1.2e-30|uncharacterized protein LOC111043528 [Nilaparvata lugens]
Type II	evm.TU.Contig20257.1	5.74	8.19	5.03	27.85	26.9	26.03	2.72	3.48	2.88	1.96447	-1.07896	XP_022201628.1|2.4e-84|116 kDa U5 small nuclear ribonucleoprotein component [Nilaparvata lugens]
Type II	evm.TU.Contig118.23	9.91	13.27	13.44	33.74	33.63	34.41	6.01	6.41	5.92	1.48769	-1.13181	XP_022206033.1|2.6e-192|phospholipase D3 [Nilaparvata lugens]
Type II	evm.TU.Contig21.29	9.63	10.5	13.21	54.5	44.92	39.49	5.29	5.15	4.39	1.42087	-1.1733	XP_022197345.1|1.8e-57|doublesex- and mab-3-related transcription factor 1-like, partial [Nilaparvata lugens]
Type II	evm.TU.Contig372.29	1.69	1.98	1.82	18.18	16.92	25.72	1.21	0.51	0.51	3.48562	-1.23389	XP_022187660.1|6.0e-99|vegetative cell wall protein gp1-like [Nilaparvata lugens]
Type II	evm.TU.Contig141.2	10.88	5.56	10.99	36.27	59.77	36.52	1.76	2.94	0.77	2.19575	-1.24726	XP_021913337.1|0.0e+00|metabotropic glutamate receptor 5-like [Zootermopsis nevadensis]
Type II	evm.TU.Contig33613.1	1407.2	1249.72	1013.12	4636.3	4533.11	4798.24	440.45	514.87	512.03	1.80053	-1.34011	APA34002.1|5.6e-86|seminal fluid protein [Nilaparvata lugens]
Type II	evm.TU.Contig17190.1	817.57	765.77	431.56	2794.67	2602.05	3303.88	244.28	229.95	301.2	1.91695	-1.41756	ABZ91660.1|9.9e-67|actin, partial [Euagrus chisoseus]
Type II	evm.TU.Contig8.104	6.93	10.1	11.13	33.13	45.58	52.16	3.74	3.19	2.84	2.20496	-1.51438	AID60353.1|6.3e-286|trypsin-19 [Nilaparvata lugens]
Type II	evm.TU.Contig109.40	2.2	5.19	4.06	10.22	9.31	20.24	0.62	0.9	1.88	1.82644	-1.5378	XP_022187935.1|3.4e-67|uncharacterized protein LOC111046651 [Nilaparvata lugens]
Type II	evm.TU.Contig19177.1	3.64	3.83	6.22	17.76	24.94	15.83	0.82	1.04	1.78	1.97837	-1.91536	XP_022200401.1|5.1e-51|uncharacterized protein LOC111057282 [Nilaparvata lugens]
Type II	evm.TU.Contig265.10	33.89	34.15	52.25	103.65	139.83	172.61	17.74	5.51	5.55	1.74717	-1.92859	XP_022196261.1|5.2e-105|uncharacterized protein LOC111053652 [Nilaparvata lugens]
Type II	evm.TU.Contig30.152	4.56	4.46	9.42	33.37	41.19	51.73	2.52	0.95	1.2	2.74573	-1.94797	XP_022202837.1|9.8e-140|protein obstructor-E-like [Nilaparvata lugens]
Type II	evm.TU.Contig457.5	5.09	8.41	9.93	16.7	33.07	35.65	1.83	0.66	2.03	1.81743	-2.38129	XP_022188956.1|8.6e-107|uncharacterized protein LOC111047502 [Nilaparvata lugens]
Type II	evm.TU.Contig1376.1	2.38	6.29	8.41	7.29	17.31	17.34	1.68	0.39	0.72	1.26167	-2.58675	XP_022188956.1|1.3e-107|uncharacterized protein LOC111047502 [Nilaparvata lugens]
Type II	evm.TU.Contig454.15	6.55	5.28	9.4	31.77	39.12	37.26	0.97	1.04	0.68	2.32203	-2.94338	XP_022186122.1|8.5e-212|fibroin heavy chain-like isoform X1 [Nilaparvata lugens]
Type II	BGI_novel_G000491	7.18	38.51	31.95	72.47	50.25	59.47	1.55	2.57	1.57	1.19223	-3.75597
Type II	BGI_novel_G000490	3.28	13.27	11.24	52.33	27.62	54.86	0.42	0.17	0	2.23725	-5.52516
Type III	evm.TU.Contig78.210	139.83	96.3	131.31	0	0	0	33.32	115.98	51.42	-10.7622	-0.845953	XP_022198731.1|1.6e-40|dehydrogenase/reductase SDR family member 11-like [Nilaparvata lugens]
Type III	evm.TU.Contig15397.1	35.38	17.19	16.55	0	0	0.83	19.68	19.32	8.99	-6.8001	-0.524922	XP_009903848.1|2.8e-06|PREDICTED: neurofascin, partial [Picoides pubescens]
Type III	evm.TU.Contig21943.1	11.25	7.14	11.5	0	0	0	2.79	17.96	1.86	-6.01357	-0.293229	XP_022191174.1|2.8e-28|40S ribosomal protein S28 [Nilaparvata lugens]
Type III	BGI_novel_G000625	2.87	14.35	11.47	0	0.44	0.51	2.89	2.35	14.56	-5.08324	-0.604391
Type III	evm.TU.Contig337.16	21.5	27.82	37.63	3.22	0.61	0	23.67	21.35	22.65	-4.81201	-0.363613	XP_018906376.1|2.3e-14|PREDICTED: protein lifeguard 1-like [Bemisia tabaci]
Type III	evm.TU.Contig21.159	8.01	20.7	15.92	0.55	0.55	0.9	13.11	10.58	9.25	-4.58651	-0.440444	AID60296.1|2.2e-56|easter-12 [Nilaparvata lugens]
Type III	evm.TU.Contig535.21	2.62	22.22	16.68	0.76	0.99	0.5	0	5.76	15.33	-4.33397	-1.02392
Type III	evm.TU.Contig32193.1	15.08	9.18	15.66	0	1.26	1.43	21	12.98	11.78	-4.2319	0.191635	XP_022185298.1|6.2e-30|60S ribosomal protein L8 [Nilaparvata lugens]
Type III	BGI_novel_G000426	4.34	22.04	10.76	1.27	0.6	0.63	0	10.81	24.21	-4.20555	-0.16277
Type III	evm.TU.Contig41.59	2.19	14.35	9.06	0.33	0.98	0.32	1.75	4.91	13.71	-4.07505	-0.376437	XP_022205533.1|1.8e-83|ferritin, heavy subunit-like [Nilaparvata lugens]
Type III	BGI_novel_G000344	8.32	41.24	22	0.65	2.86	1.32	0.31	12.3	34.73	-4.05376	-0.666206
Type III	evm.TU.Contig21.160	6.31	21.28	13.96	0.36	1.06	1.43	15.92	6.17	9.13	-4.05138	-0.428804	XP_022195512.1|1.7e-39|melanization protease 1-like [Nilaparvata lugens]
Type III	evm.TU.Contig480.17	51.54	56.48	37.52	3.08	2.09	5.96	25.06	21.39	28.43	-3.73549	-0.990322	XP_021925122.1|7.9e-181|uncharacterized protein LOC110832432 isoform X2 [Zootermopsis nevadensis]
Type III	evm.TU.Contig39.50	14.28	24.34	14.65	1.87	0.86	2.27	24.71	8.14	8.86	-3.46758	-0.366875	XP_018571420.1|2.8e-06|PREDICTED: uncharacterized protein LOC108911071 [Anoplophora glabripennis]
Type III	BGI_novel_G001038	3.36	15.48	9.07	0.28	1.23	1.19	2.25	10.33	8.13	-3.41638	-0.442775
Type III	evm.TU.Contig310.22	5.05	29.91	18.19	1.11	3.08	1.32	0.13	7.8	7.73	-3.34659	-1.77977
Type III	evm.TU.Contig51.19	4.05	33.47	32.2	1.03	1.46	2.68	0.83	25.23	50.01	-3.32028	-0.0958657	XP_022190888.1|3.4e-47|uncharacterized protein LOC111049178 [Nilaparvata lugens]
Type III	evm.TU.Contig290.8	50.61	59.96	46.81	4.79	5.45	6.84	41.36	50	49.12	-3.25433	-0.175938	AQT27065.1|3.4e-197|putative cystathionine beta-lyase [Nilaparvata lugens]
Type III	evm.TU.Contig16959.1	30.46	18.83	49.66	4.42	1.79	5.44	15.03	15.26	14.88	-3.25348	-1.10956	XP_022204657.1|3.1e-38|calcium-binding protein P-like isoform X2 [Nilaparvata lugens]
Type III	evm.TU.Contig152.13	4.5	16.64	14.29	0.28	2.98	0.81	2.47	10.04	12.35	-3.24908	-0.19674	XP_022190120.1|3.3e-31|uncharacterized protein LOC111048525 isoform X1 [Nilaparvata lugens]
Type III	BGI_novel_G000224	742.65	614.22	706.08	88.43	102.46	76.08	439.91	386.73	379.45	-3.24168	-0.786689
Type III	evm.TU.Contig1849.1	18.98	20.8	16.03	0	3.54	5.32	14.6	12.36	4.19	-3.22018	-0.852728	APA33852.1|9.3e-28|seminal fluid protein [Nilaparvata lugens]
Type III	evm.TU.Contig69.24	32.61	42.06	14.75	4.53	5.29	2	17.29	11.23	16.55	-3.19249	-1.04071	XP_022183794.1|5.3e-07|uncharacterized protein LOC111043204 [Nilaparvata lugens]
Type III	evm.TU.Contig67.5	2.95	17.66	11.92	0.68	0.89	2.65	0.47	11.1	22.18	-3.06105	0.0127291
Type III	evm.TU.Contig100.143	11.36	4.73	12.13	1.04	0.53	1.93	9.01	7.36	12.07	-3.05054	0.0471626	XP_022199175.1|7.5e-77|troponin C, isotype gamma-like [Nilaparvata lugens]
Type III	evm.TU.Contig479.26	62.9	70.3	61.76	7.35	5.92	12.52	40.29	34.66	40.28	-2.99397	-0.807093	XP_022184443.1|1.0e-154|1-acyl-sn-glycerol-3-phosphate acyltransferase alpha-like, partial [Nilaparvata lugens]
Type III	evm.TU.Contig8.309_evm.TU.Contig8.310	11.44	9.11	12.65	1.37	1	2.36	6.54	5.22	9.03	-2.98316	-0.694685	XP_022195139.1|5.3e-33|uncharacterized protein LOC111052697 [Nilaparvata lugens]
Type III	evm.TU.Contig29327.1	25.72	27.88	27.77	3.51	5.55	3.5	17.47	19.78	15.9	-2.97129	-0.617628	XP_022207495.1|5.6e-43|ATP-dependent 6-phosphofructokinase [Nilaparvata lugens]
Type III	evm.TU.Contig182.12	511.98	440.18	480.91	79.45	83.86	72.42	263.86	229.17	255.42	-2.96803	-0.960256	KNC32650.1|1.2e-06|hypothetical protein FF38_13189 [Lucilia cuprina]
Type III	evm.TU.Contig337.14	25.84	69.76	44.41	8.07	5.72	5.46	29.04	16.21	24.89	-2.94178	-1.01634	XP_022193601.1|1.7e-38|prisilkin-39-like [Nilaparvata lugens]
Type III	evm.TU.Contig37156.1	53.6	74.84	65.3	19.55	14.54	2.58	33.94	42.44	25.83	-2.92375	-0.900116	XP_022193345.1|5.3e-23|ATP synthase subunit b, mitochondrial [Nilaparvata lugens]
Type III	evm.TU.Contig290.17	8.59	15.93	8.61	1.19	1.77	1.63	8.21	4.9	5.84	-2.89072	-0.828767	XP_022201983.1|4.8e-207|matrix metalloproteinase-14-like [Nilaparvata lugens]
Type III	evm.TU.Contig250.26	1017.54	851.66	915.07	139.08	196.9	136.07	1250.98	564.15	1040.26	-2.82663	0.00253038	XP_014280445.1|5.2e-22|PREDICTED: 60S ribosomal protein L39 [Halyomorpha halys]
Type III	evm.TU.Contig337.10	93.56	91.37	122.26	33.99	8.55	3.79	95.21	66.45	67.61	-2.81828	-0.411735	XP_022204656.1|1.0e-56|cuticle protein 16.5-like isoform X1 [Nilaparvata lugens]
Type III	evm.TU.Contig21.89	635.6	525.92	548.74	109.67	113.68	84.1	378.14	287.47	347.83	-2.81305	-0.781956	XP_022206416.1|2.6e-31|ATP synthase subunit e, mitochondrial [Nilaparvata lugens]
Type III	evm.TU.Contig31310.1	19.2	36.32	32.91	9.24	2.6	2.15	20.26	21.44	14.91	-2.784	-0.634177	XP_022190960.1|3.5e-56|cuticle protein 18.7-like [Nilaparvata lugens]
Type III	evm.TU.Contig12998.1	16.22	8.94	4.65	3.81	1.15	1.29	13.54	11.16	7.31	-2.76163	0.083821	AFN26934.1|1.7e-28|adipokinetic hormone [Nilaparvata lugens]
Type III	evm.TU.Contig351.8	43.42	16.08	64.43	6.81	6.92	5.96	13.93	15.93	9.51	-2.74188	-1.60717	XP_018587359.1|4.6e-11|PREDICTED: tissue factor pathway inhibitor 2 [Scleropages formosus]
Type III	evm.TU.Contig448.13	114.26	248.55	173.01	28.14	30.19	31.22	375.71	118.83	126.59	-2.7279	0.206897	XP_022193934.1|2.6e-55|uncharacterized protein LOC111051698 [Nilaparvata lugens]
Type III	evm.TU.Contig172.6	3.54	14.07	11.96	0.57	0.94	3.35	0.61	7.77	23.66	-2.68797	0.0726976
Type III	evm.TU.Contig31.122	4128.45	3679.64	3397.79	629.27	710.17	605.36	3301.94	1876.55	2986.66	-2.68738	-0.481375	XP_022196210.1|2.4e-22|40S ribosomal protein S29 [Nilaparvata lugens]
Type III	evm.TU.Contig572.10	188.63	130.4	149.86	22.96	27.18	32.15	92.24	126.04	96.28	-2.6636	-0.577471	XP_011612573.1|8.9e-13|PREDICTED: keratin-associated protein 21-1-like [Takifugu rubripes]
Type III	evm.TU.Contig448.14	155.66	354.68	284.19	47.03	43.35	44.04	535.31	159.81	158.4	-2.62827	0.119714	XP_022193934.1|6.9e-61|uncharacterized protein LOC111051698 [Nilaparvata lugens]
Type III	BGI_novel_G000688	428.72	345.05	388.17	61.52	77.18	58.87	305.72	224.87	261.84	-2.62016	-0.555987
Type III	evm.TU.Contig11771.1	22.01	19.14	20.59	4	1.97	7.48	13.34	17.25	7.71	-2.58648	-0.667379	XP_022187099.1|2.9e-32|fatty acid synthase [Nilaparvata lugens]
Type III	evm.TU.Contig848.1	11.07	9.64	17.95	3.3	2.67	1.34	47.58	16.67	20.36	-2.58106	1.21709
Type III	evm.TU.Contig24646.1	82.62	62.68	73.82	13.41	17.34	20.47	52.03	92.93	29.35	-2.50389	-0.289773	XP_022190776.1|2.2e-34|40S ribosomal protein S15 [Nilaparvata lugens]
Type III	evm.TU.Contig7669.1	43.41	27.07	47.86	13.11	6.64	9.18	20.32	34.35	38.1	-2.45346	-0.375009	XP_022186703.1|8.5e-26|sialin-like [Nilaparvata lugens]
Type III	evm.TU.Contig448.12	35.74	74.53	48.52	8.04	9.76	14.66	235.94	50.19	71.33	-2.44335	1.1581	XP_022193934.1|1.0e-35|uncharacterized protein LOC111051698 [Nilaparvata lugens]
Type III	evm.TU.Contig515.1	7.22	6.23	7.05	1	0.99	2.15	8.23	7.31	7.73	-2.41113	0.177917
Type III	evm.TU.Contig225.8	2584.98	2701.36	2107.99	529.57	533.34	550.46	1838.92	1513.95	1846.64	-2.40571	-0.533106	XP_021923028.1|2.0e-50|60S ribosomal protein L36 [Zootermopsis nevadensis]
Type III	evm.TU.Contig33056.1	8.14	11.13	11.29	1.83	4.46	1.88	2.1	22.38	5.11	-2.3968	0.0607872	XP_022196118.1|8.1e-27|1,2-dihydroxy-3-keto-5-methylthiopentene dioxygenase [Nilaparvata lugens]
Type III	BGI_novel_G001083	15.8	20.12	27.47	7.37	4.75	3.1	25.52	14.31	20.17	-2.3943	-0.0944537
Type III	evm.TU.Contig385.42	34.41	25.22	23.98	6.26	6.15	4.21	28.86	25.41	26.73	-2.3911	-0.075133	XP_022199543.1|2.6e-226|putative inorganic phosphate cotransporter [Nilaparvata lugens]
Type III	evm.TU.Contig264.6	8.42	13.12	12.04	2.01	2.63	2.07	7.07	4.49	6.97	-2.39096	-0.86657	CRK89021.1|4.9e-37|CLUMA_CG002505, isoform A [Clunio marinus]
Type III	evm.TU.Contig489.34	12	11.28	12.01	1.84	2.37	2.95	8.48	2.86	9.08	-2.38618	-0.813303	XP_022189750.1|1.8e-30|LOW QUALITY PROTEIN: protein abnormal spindle [Nilaparvata lugens]
Type III	evm.TU.Contig489.35	12	11.28	12.01	1.84	2.37	2.95	8.48	2.86	9.08	-2.38618	-0.813303	XP_022189750.1|1.8e-30|LOW QUALITY PROTEIN: protein abnormal spindle [Nilaparvata lugens]
Type III	evm.TU.Contig758.12	5.52	19	12.46	2.98	2.05	3.37	2.5	10.57	22.03	-2.36067	-0.129563
Type III	evm.TU.Contig688.5	27.97	46.65	41.66	5.75	5.92	13.96	28.2	17.73	15.23	-2.35502	-0.924806	XP_022184912.1|2.1e-61|GILT-like protein 2 [Nilaparvata lugens]
Type III	evm.TU.Contig34699.1	206.96	224.65	174.67	43.88	38.15	48.94	138.01	148.38	129.1	-2.32748	-0.556532	XP_022187772.1|9.7e-89|translocon-associated protein subunit delta [Nilaparvata lugens]
Type III	evm.TU.Contig196.2	16.4	19.51	11.73	3.76	2.41	4.15	15.06	8.32	12.82	-2.32671	-0.42797
Type III	evm.TU.Contig13529.1	81.63	54.87	76.39	14.07	24.62	15.82	54.67	85.94	56.58	-2.31802	-0.104841	XP_022193259.1|1.6e-25|60S acidic ribosomal protein P0 isoform X1 [Nilaparvata lugens]
Type III	evm.TU.Contig36.25	23.29	18.57	18.72	3.66	8.13	5.66	9.96	11.21	10.19	-2.31802	-0.967337	XP_022192091.1|7.1e-23|cytochrome b-c1 complex subunit 9 [Nilaparvata lugens]
Type III	evm.TU.Contig338.11	28.24	37.1	25.82	6.09	3.45	9.51	19.46	13.41	18.45	-2.31395	-0.849639	XP_022170800.1|3.9e-120|sideroflexin-1 [Myzus persicae]
Type III	evm.TU.Contig20527.1	72.62	81.53	96.19	17.33	26.77	19.73	73.19	82.96	42.84	-2.26997	-0.309546	XP_022192397.1|2.5e-32|transferrin [Nilaparvata lugens]
Type III	evm.TU.Contig166.10	436.78	359.18	329.94	105.99	90.05	87.52	232.75	201.04	238.8	-2.25913	-0.769856	XP_022189321.1|1.3e-37|uncharacterized protein LOC111047788 [Nilaparvata lugens]
Type III	evm.TU.Contig31.70	2037.82	1960.72	1789.66	426.55	462.81	438.39	1823.89	1129.88	1760.46	-2.24804	-0.317373	XP_022203642.1|2.0e-36|60S ribosomal protein L38 isoform X1 [Nilaparvata lugens]
Type III	evm.TU.Contig141.28	569.37	423.48	493.74	128.12	131.39	101.84	383.34	253.59	353.25	-2.245	-0.606561	XP_002413568.1|4.7e-11|cAMP proteinrating peptide precursor, putative [Ixodes scapularis]
Type III	evm.TU.Contig376.11	956.9	895.9	766.56	201	228.81	199.3	581.86	600.48	581.35	-2.21005	-0.58469	XP_022198372.1|7.2e-74|40S ribosomal protein S12 [Nilaparvata lugens]
Type III	evm.TU.Contig15.40	123.8	136.6	134.05	31.86	33.35	36.72	93.82	102.27	83.75	-2.20825	-0.498459	XP_015115476.1|1.9e-33|PREDICTED: small nuclear ribonucleoprotein F [Diachasma alloeum]
Type III	BGI_novel_G000450	410.19	308.48	277.25	97.62	91.49	72.52	307.58	296.13	303.13	-2.19453	-0.158089
Type III	evm.TU.Contig8.24	15.41	18.78	16.65	3.71	5.16	4.47	12.92	16.75	12.9	-2.14153	-0.258491	XP_022197804.1|2.9e-22|NADH dehydrogenase [ubiquinone] 1 alpha subcomplex subunit 5 isoform X3 [Nilaparvata lugens]
Type III	evm.TU.Contig39.49	194.95	222.12	213.6	47.73	73.43	70.4	102.27	163.74	79.41	-2.14115	-0.8433
Type III	evm.TU.Contig448.15	10.21	21.68	26.29	6.1	4.51	2.47	43.73	18.19	12.32	-2.12193	0.479643	XP_022199662.1|2.2e-59|uncharacterized protein LOC111056589 [Nilaparvata lugens]
Type III	evm.TU.Contig273.3	79.96	58.35	88.7	18.87	21.38	24.47	103.17	84.28	83.41	-2.10493	0.248875	XP_003706879.1|2.1e-10|PREDICTED: UPF0184 protein C9orf16 homolog [Megachile rotundata]
Type III	evm.TU.Contig12045.1	49.53	38.46	55.11	22.41	7.97	11.04	48.43	39.33	43.97	-2.10408	-0.132186	XP_022183836.1|6.5e-09|protein transport protein Sec61 subunit gamma-like [Nilaparvata lugens]
Type III	evm.TU.Contig54.45	12.47	16.56	10.69	1.97	2.41	5.06	13.96	11.09	14.1	-2.09933	-0.0422618	XP_022184903.1|0.0e+00|glycine dehydrogenase (decarboxylating), mitochondrial [Nilaparvata lugens]
Type III	BGI_novel_G000799	91.62	92.94	118.27	32.13	35.37	19.45	124.02	90.71	160.45	-2.08777	0.276657
Type III	evm.TU.Contig71.84	333.42	337.55	332.39	92.71	85.93	80.92	183.44	222.55	255.98	-2.05994	-0.611437	XP_022187772.1|9.7e-89|translocon-associated protein subunit delta [Nilaparvata lugens]
Type III	evm.TU.Contig119.11	12.62	14.03	12.74	3.38	3.53	3.29	11.14	8.81	13.48	-2.05394	-0.255794	XP_022185816.1|2.0e-81|ribulose-phosphate 3-epimerase [Nilaparvata lugens]
Type III	evm.TU.Contig161.22	40.57	85.28	58.21	19.26	25.63	17.55	47.24	45.49	76.32	-2.04991	-0.432173	XP_022192506.1|1.5e-43|putative peptidyl-tRNA hydrolase PTRHD1 [Nilaparvata lugens]
Type III	evm.TU.Contig18.105	2031.59	1875.93	1581.45	523.47	539.31	488.87	1324.88	906.17	1287.7	-2.04922	-0.671568	XP_022187040.1|4.5e-52|cytochrome c-like [Nilaparvata lugens]
Type III	evm.TU.Contig264.4	9.76	17.06	12.84	4.69	2.05	3.45	11.45	10.38	8.45	-2.04767	-0.38004	XP_022204790.1|3.0e-119|LOW QUALITY PROTEIN: skin secretory protein xP2-like [Nilaparvata lugens]
Type III	BGI_novel_G001012	7.61	11.4	15.09	3.1	3.46	2	16.86	6.49	13.62	-2.04552	0.123998
Type III	evm.TU.Contig323.48	1540.55	1458.79	1341.2	409.29	461.43	406.9	1692.19	1459.98	1518.93	-2.01028	0.0888555	XP_022184785.1|1.1e-40|40S ribosomal protein S25-like [Nilaparvata lugens]
Type III	evm.TU.Contig644.6	92.53	72.13	87.25	28.62	29.34	18.23	73.35	60.75	90.45	-2.00139	-0.196189	XP_022196539.1|2.5e-43|mitochondrial import inner membrane translocase subunit Tim8 [Nilaparvata lugens]
Type III	evm.TU.Contig235.1	15.14	12.38	11.23	3.66	8.13	1.89	11.38	4.98	11.89	-1.9961	-0.534985	XP_022194818.1|9.0e-26|COP9 signalosome complex subunit 9 [Nilaparvata lugens]
Type III	evm.TU.Contig395.1	12.79	18.97	12.05	3.92	3.08	5.71	10.64	5.99	11.77	-1.97719	-0.478602	XP_003708605.1|7.3e-15|PREDICTED: astakine-like [Megachile rotundata]
Type III	evm.TU.Contig41.23	58.11	54.16	77.72	15.97	14.93	16.84	55.2	52.45	59.76	-1.97702	-0.166506	XP_022191457.1|0.0e+00|uncharacterized protein LOC111049637 [Nilaparvata lugens]
Type III	evm.TU.Contig45.108	570.81	488.16	434.15	133.01	148.86	138.89	298.77	213.69	290.02	-1.97625	-0.918286	XP_022185897.1|3.2e-22|cytochrome c oxidase subunit 7C, mitochondrial-like [Nilaparvata lugens]
Type III	BGI_novel_G000673	64.58	59.23	80.73	17.06	19.98	16.16	109.45	101.2	102.73	-1.97565	0.627269
Type III	evm.TU.Contig291.29	33.81	33.17	27.25	8.52	9.84	9.68	34.93	25.44	20.65	-1.9744	-0.227394	XP_022207479.1|5.8e-39|small integral membrane protein 8-like [Nilaparvata lugens]
Type III	evm.TU.Contig250.9	2407.84	2278.9	1955.63	642.97	683.38	637.33	2191.1	1266.46	2003.6	-1.95994	-0.312102	XP_022186814.1|1.7e-37|60S ribosomal protein L29-1 [Nilaparvata lugens]
Type III	evm.TU.Contig607.8	36.41	93.78	66.34	18.63	19.82	20.89	41.04	54.19	68.44	-1.95562	-0.313916	XP_022196649.1|2.7e-47|replication protein A 14 kDa subunit-like [Nilaparvata lugens]
Type III	evm.TU.Contig137.84	427.08	423.23	438.6	128.98	143.98	119.92	379.86	273.99	398.48	-1.94448	-0.316468	XP_022189211.1|2.3e-53|death-associated protein 1 [Nilaparvata lugens]
Type III	evm.TU.Contig224.98	14.89	24.02	13.92	4.17	3.86	6.32	10.49	9.22	7.36	-1.93842	-0.980494	AMQ10340.1|1.3e-217|beta-glucan recognition protein [Laodelphax striatella]
Type III	evm.TU.Contig111.24	3951.12	3773.31	3196.28	1484.32	1561.95	1312.75	2912.86	1731.99	2722.09	-1.9329	-0.543653	XP_022202208.1|6.8e-49|60S ribosomal protein L37 [Nilaparvata lugens]
Type III	evm.TU.Contig348.56	294.07	241.14	220.14	73.06	82.84	72.14	182.46	132.5	142.31	-1.91264	-0.741124	XP_022207836.1|3.7e-58|NADH dehydrogenase [ubiquinone] 1 alpha subcomplex subunit 6 [Nilaparvata lugens]
Type III	evm.TU.Contig25.216	18.24	23.19	32.41	6.21	6.27	6.2	21.4	21.8	17.28	-1.90911	-0.262064	XP_022185946.1|4.7e-186|UDP-glucuronosyltransferase 1-2-like [Nilaparvata lugens]
Type III	BGI_novel_G000718	557.93	463.63	529.42	189.46	177.14	181.24	500.37	318.1	451.48	-1.90224	-0.323951
Type III	evm.TU.Contig720.9	821.65	866.33	700.55	244.05	228.99	217.99	604.58	501.56	726.51	-1.90106	-0.405458	XP_022197357.1|1.4e-30|protein transport protein Sec61 subunit gamma [Nilaparvata lugens]
Type III	evm.TU.Contig126.15	9.48	7.93	14.37	0	3.45	4.91	10.1	18.8	16.91	-1.89746	0.55502	XP_022201115.1|0.0e+00|xanthine dehydrogenase-like [Nilaparvata lugens]
Type III	evm.TU.Contig40.57	2873.07	2719.8	2326.99	753.4	823.76	751.88	2326.02	1201.14	2181.83	-1.87842	-0.496773	XP_022197577.1|3.8e-39|40S ribosomal protein S27 isoform X1 [Nilaparvata lugens]
Type III	evm.TU.Contig1258.1	136.32	124.79	76.28	19.2	61.7	24.34	56.14	113.59	67.32	-1.84813	-0.52083	XP_011612573.1|8.9e-13|PREDICTED: keratin-associated protein 21-1-like [Takifugu rubripes]
Type III	evm.TU.Contig21.180	46.51	65.56	51.24	12.86	25.01	16.5	28.86	23.14	36.14	-1.8464	-0.924268	XP_022193162.1|2.7e-40|acylphosphatase-1-like [Nilaparvata lugens]
Type III	evm.TU.Contig850.12	410.78	433.77	335.17	126.24	112.21	118.24	269.17	267.81	257.29	-1.84335	-0.585248	XP_022192024.1|8.6e-77|NADH dehydrogenase [ubiquinone] 1 beta subcomplex subunit 8, mitochondrial [Nilaparvata lugens]
Type III	evm.TU.Contig421.2	16.87	41.84	28.53	8.57	9	10.12	14.45	30.99	21.83	-1.83822	-0.375254	AFH36133.1|2.6e-35|sumo-1 like protein [Artemia sinica]
Type III	evm.TU.Contig108.58	20.58	20.58	22.65	5.84	5.38	12.8	29.22	31.77	20.2	-1.82797	0.356064	XP_022198256.1|5.2e-31|mitochondrial import inner membrane translocase subunit Tim9-like [Nilaparvata lugens]
Type III	BGI_novel_G000451	14.77	12.21	20.13	4.04	5.62	4.09	16.36	11.58	17.2	-1.81408	-0.0503498
Type III	evm.TU.Contig688.4	35.74	47.73	33.1	9.55	9.56	15.71	28.08	18.98	21.2	-1.80941	-0.774016	XP_022200700.1|2.5e-104|GILT-like protein C02D5.2 [Nilaparvata lugens]
Type III	evm.TU.Contig377.58	970.97	847.49	1145.18	344.66	365.87	325.7	544.23	536.27	499.81	-1.80895	-0.911174
Type III	evm.TU.Contig19156.1	13.43	5.35	12.11	4.18	2.46	3.78	6.35	8.96	5.62	-1.79665	-0.546172	AMQ10345.1|1.5e-52|peptidoglycan recognition protein [Laodelphax striatella]
Type III	evm.TU.Contig175.1	30.37	85.21	66.58	14.72	14.62	26.2	36.4	36.83	47.38	-1.77798	-0.586965	BAG75121.1|2.2e-187|lipophorin precursor [Nilaparvata lugens]
Type III	BGI_novel_G000786	7.55	6.33	7.66	2.29	2.57	1.57	8.57	14.51	7.06	-1.77605	0.501741
Type III	evm.TU.Contig195.11	2313.53	1938.63	1931.33	679.61	721.32	655.68	1509.77	1512.08	1510.17	-1.77423	-0.461082	NP_001119628.1|1.8e-44|vacuolar ATP synthase subunit G-like protein [Acyrthosiphon pisum]
Type III	evm.TU.Contig58.104	32.29	34.42	24.96	8.49	6.29	11.89	32.27	22.13	29.62	-1.77308	-0.158204	XP_022197711.1|9.4e-277|uncharacterized protein LOC111054894 [Nilaparvata lugens]
Type III	evm.TU.Contig2.6	2467.03	2745.58	2093.36	781.87	817.91	801.6	1981.92	1594.49	1876.25	-1.77041	-0.443342	XP_022205889.1|1.7e-69|60S ribosomal protein L32 [Nilaparvata lugens]
Type III	BGI_novel_G000976	22.25	20.15	24.5	11.03	10.8	3.44	18.7	8.19	10.13	-1.76288	-0.872806
Type III	BGI_novel_G000711	6.26	9.53	4.67	2.14	2.57	2.64	9.39	6.08	8.03	-1.75973	0.161863
Type III	evm.TU.Contig974.25	240.18	226.32	206.42	75.33	80.12	76.32	158.42	148.27	145.52	-1.75153	-0.587517	XP_022199932.1|3.0e-51|NADH dehydrogenase [ubiquinone] 1 alpha subcomplex subunit 7-like [Nilaparvata lugens]
Type III	evm.TU.Contig137.48	35.4	49.54	37.68	9.63	9.82	17.66	47.35	24.72	36.45	-1.72058	-0.135429	XP_022188521.1|4.0e-119|cysteine dioxygenase type 1 [Nilaparvata lugens]
Type III	evm.TU.Contig615.4	2124.56	2226.89	1746.89	660.16	726.18	700.99	1650.34	1293.88	1676.5	-1.71869	-0.424952	XP_022193706.1|4.2e-68|40S ribosomal protein S15Aa [Nilaparvata lugens]
Type III	evm.TU.Contig665.11	34.65	52.46	39.73	10.25	8.8	20	32.18	20.3	22.31	-1.71384	-0.769927	XP_022201213.1|4.2e-289|uncharacterized protein LOC111058025 isoform X2 [Nilaparvata lugens]
Type III	evm.TU.Contig385.46	35.96	43.38	37.24	13.13	12.33	10.99	23.42	18.9	19.73	-1.71065	-0.915514	AGN52753.1|4.4e-268|cytochrome P450 [Laodelphax striatella]
Type III	evm.TU.Contig905.10	36.67	33.85	18.61	9.3	11.88	8.28	13.5	20.55	11.21	-1.70998	-0.992948	XP_022192753.1|2.2e-103|protein takeout-like [Nilaparvata lugens]
Type III	evm.TU.Contig167.34	10.74	7.23	5.06	2.78	2.59	1.73	4.37	10.36	8.37	-1.70979	0.101122	XP_022201510.1|1.5e-130|protein takeout-like [Nilaparvata lugens]
Type III	evm.TU.Contig346.6	220.2	308.87	169.9	51.3	38.93	144.28	185.05	166.33	185.07	-1.70603	-0.425009	XP_022187099.1|0.0e+00|fatty acid synthase [Nilaparvata lugens]
Type III	evm.TU.Contig50.92	249.77	264.79	211.63	80.99	84.09	75.83	131.46	149.21	121.82	-1.70121	-0.860249	XP_022187496.1|9.3e-90|succinate dehydrogenase [ubiquinone] cytochrome b small subunit, mitochondrial [Nilaparvata lugens]
Type III	evm.TU.Contig80.2	175.14	179.03	148.68	63.59	57.2	55.85	110.09	91.23	125.59	-1.69528	-0.647773	XP_022202961.1|2.1e-61|NADH dehydrogenase [ubiquinone] iron-sulfur protein 6, mitochondrial [Nilaparvata lugens]
Type III	evm.TU.Contig91.20	284.13	305.66	234.55	91.09	97.12	88.58	144.98	118.23	167.17	-1.69133	-0.962364	XP_022188168.1|3.8e-52|MICOS complex subunit MIC13 homolog QIL1 [Nilaparvata lugens]
Type III	evm.TU.Contig29668.1	4.6	7	8.75	3.6	1.7	2.39	2.78	7.23	8.12	-1.68797	-0.17523	XP_022198211.1|1.2e-40|splicing factor 1-like [Nilaparvata lugens]
Type III	evm.TU.Contig118.25	903.28	857.78	784.96	272.34	282.47	270.21	562.74	388.7	556.16	-1.68535	-0.770114	XP_022186694.1|2.3e-37|cytochrome c oxidase subunit NDUFA4 [Nilaparvata lugens]
Type III	evm.TU.Contig18.116	23.41	25.44	20.5	8.63	5.85	9.34	14.41	15.02	9.61	-1.68056	-0.83082	XP_022192736.1|6.1e-63|uncharacterized protein LOC111050696 [Nilaparvata lugens]
Type III	BGI_novel_G000229	192.64	218.4	176.07	76.87	69.73	71.04	115.76	101.07	133.66	-1.6736	-0.772571
Type III	evm.TU.Contig13.112	13.1	13.24	9.24	4.05	3.8	3.73	8.62	8.77	9.88	-1.67173	-0.404964	AQS60691.1|1.1e-226|prostatic acid phosphatase-like isoform X1 [Sogatella furcifera]
Type III	evm.TU.Contig20.207	66.03	69.33	50.28	21.57	18.56	21.36	39.02	36.33	32.52	-1.66071	-0.797071	XP_022184717.1|2.2e-120|6-phosphogluconolactonase [Nilaparvata lugens]
Type III	evm.TU.Contig13.58	1953.44	1973.35	1513.96	587.37	630.42	601.5	1479.64	866.64	1436.21	-1.66029	-0.524459	XP_014292706.1|4.2e-55|PREDICTED: 60S ribosomal protein L44 isoform X1 [Halyomorpha halys]
Type III	evm.TU.Contig0.308	102.84	84.65	90.61	33.4	31.2	28.46	54.64	58.9	64.27	-1.66029	-0.584027	XP_022196515.1|1.3e-291|organic cation transporter protein isoform X1 [Nilaparvata lugens]
Type III	evm.TU.Contig227.49	132.95	122.73	107.93	39.21	44.25	38.74	93.66	92.22	97.26	-1.6576	-0.375937	XP_022188629.1|4.9e-67|low molecular weight phosphotyrosine protein phosphatase-like isoform X2 [Nilaparvata lugens]
Type III	evm.TU.Contig176.9	3984.47	3995.64	3142.71	1257.69	1311.8	1300.21	2499.07	1906.87	2547.77	-1.64384	-0.700161	XP_022189743.1|1.2e-84|60S ribosomal protein L27a [Nilaparvata lugens]
Type III	evm.TU.Contig2080.1	142.89	160.39	115.43	41.02	59.37	57.12	87.01	75.35	92.85	-1.64312	-0.742974	XP_022194160.1|5.3e-45|39S ribosomal protein L34, mitochondrial [Nilaparvata lugens]
Type III	evm.TU.Contig934.1	528.78	579.45	411.79	167.57	197.89	160.1	324.34	331.22	319.15	-1.64121	-0.658285	XP_022198398.1|1.3e-99|40S ribosomal protein S7-like [Nilaparvata lugens]
Type III	evm.TU.Contig936.4	528.78	579.45	411.79	167.57	197.89	160.1	324.34	331.22	319.15	-1.64121	-0.658285	XP_022198398.1|1.3e-99|40S ribosomal protein S7-like [Nilaparvata lugens]
Type III	evm.TU.Contig124.23	626.67	719.61	535.12	154.57	118.15	378.28	499.29	307.12	398.84	-1.6309	-0.647095	XP_022197771.1|1.0e-206|acyl-CoA Delta(11) desaturase-like [Nilaparvata lugens]
Type III	evm.TU.Contig1016.3	1091.99	1260.34	1030.13	407.26	441.05	401.89	848.78	647.14	864.29	-1.62694	-0.545779	XP_022198372.1|2.7e-73|40S ribosomal protein S12 [Nilaparvata lugens]
Type III	evm.TU.Contig73.20	34.22	39.19	41.85	12.33	15.22	10.57	23.16	28.66	43.43	-1.62486	-0.416901	XP_022200995.1|1.3e-21|thioredoxin, mitochondrial-like [Nilaparvata lugens]
Type III	evm.TU.Contig490.23	718.98	776.72	580.16	196.59	173.75	285.87	417.28	390.61	446.57	-1.62349	-0.661175	XP_018914993.1|7.6e-248|PREDICTED: NADP-dependent malic enzyme-like isoform X3 [Bemisia tabaci]
Type III	evm.TU.Contig3.18	1633.89	1650.51	1396.21	546.27	574.24	547.83	1391.2	1234.19	1392.51	-1.6179	-0.237601	XP_022191625.1|2.7e-85|60S ribosomal protein L21-like [Nilaparvata lugens]
Type III	evm.TU.Contig71.19	861.23	833.36	753.71	282.55	300.48	292.45	575.27	589.03	563.34	-1.61716	-0.513193	XP_022186036.1|4.9e-76|cytochrome c oxidase subunit 5A, mitochondrial-like [Nilaparvata lugens]
Type III	evm.TU.Contig322.31	27.07	24.88	30.59	6.81	10.05	10.31	26.05	24.21	23.46	-1.61287	-0.172984	XP_022188855.1|1.6e-269|probable cytochrome P450 CYP44 [Nilaparvata lugens]
Type III	evm.TU.Contig50.58	2955.92	2971.42	2437.2	950.9	1012.17	970.81	2024.5	1473.91	1942.16	-1.60968	-0.639448	XP_022197260.1|2.1e-76|60S ribosomal protein L26 [Nilaparvata lugens]
Type III	evm.TU.Contig2505.2	212.61	229.6	217.31	75.56	91.27	95.72	138.23	122	120.79	-1.60042	-0.804355	XP_022187454.1|1.2e-43|40S ribosomal protein S4 [Nilaparvata lugens]
Type III	evm.TU.Contig1004.5	1202.74	1242.43	1159.09	432.77	385.75	437.75	879.8	1197.91	900.53	-1.59836	-0.275699	ADR73023.1|2.7e-62|carboxylesterase [Laodelphax striatella]
Type III	evm.TU.Contig229.7	12.61	18.2	12.02	4.01	5.24	5.72	11.82	8.56	7.97	-1.59687	-0.609062	XP_022204468.1|3.4e-103|uncharacterized protein LOC111061089 [Nilaparvata lugens]
Type III	BGI_novel_G000535	15.19	10.99	19.17	4.73	8.34	2.67	13.6	11.4	12.45	-1.59486	-0.261942
Type III	evm.TU.Contig136.13	1605.99	1658.45	1470.69	496.11	554.7	463.94	955.73	1070.43	843.55	-1.59439	-0.710702	XP_022200227.1|1.4e-48|LOW QUALITY PROTEIN: 60S acidic ribosomal protein P1 [Nilaparvata lugens]
Type III	evm.TU.Contig500.4	4193.17	4146.86	3229.72	1389.5	1427.94	1388.66	2895.22	1964	2854.29	-1.59255	-0.609185	XP_022203634.1|0.0e+00|probable serine/threonine-protein kinase nek3 isoform X2 [Nilaparvata lugens]
Type III	evm.TU.Contig630.31	27.81	22.78	33.5	14.1	11.43	10.66	17.66	17.49	19.36	-1.59246	-0.642314	XP_015431739.1|8.3e-40|PREDICTED: cysteine-rich protein 1-like [Dufourea novaeangliae]
Type III	evm.TU.Contig431.12	55.46	64.53	62.84	18.33	20.44	37.44	65.73	103.04	83.22	-1.58106	0.437438	XP_014485366.1|1.9e-12|PREDICTED: small integral membrane protein 13 [Dinoponera quadriceps]
Type III	evm.TU.Contig40.50	590.93	598.7	541.32	198.37	197.57	208.19	414.33	409.44	410.9	-1.57923	-0.49778	XP_022185126.1|8.0e-155|phosphoglycerate mutase 2 [Nilaparvata lugens]
Type III	evm.TU.Contig342.14	236.42	218.17	217.14	85.86	99.96	87.72	200.23	140.92	177.91	-1.57612	-0.395831	XP_022192224.1|4.8e-42|NADH dehydrogenase [ubiquinone] 1 alpha subcomplex subunit 2 [Nilaparvata lugens]
Type III	evm.TU.Contig283.7	51.8	31.3	41.44	18.05	20.06	13.52	78.12	49.82	59.29	-1.57518	0.565852	XP_022188832.1|1.3e-36|uncharacterized protein LOC111047392 [Nilaparvata lugens]
Type III	evm.TU.Contig905.5	3055.92	3078.08	2602.79	1050.27	1087.3	1069.05	2426.6	1820.88	2484.49	-1.57402	-0.397073	XP_022192745.1|1.1e-56|60S ribosomal protein L30 [Nilaparvata lugens]
Type III	evm.TU.Contig731.22	29.32	35.24	35.43	13.63	14.35	11.36	39.09	38.75	34.42	-1.56045	0.164236	XP_022200104.1|1.2e-57|DNA-directed RNA polymerase III subunit RPC10 [Nilaparvata lugens]
Type III	evm.TU.Contig19008.1	7.41	9.86	9.84	3.02	4.57	3.61	7.28	3.12	5.66	-1.55552	-0.782912	XP_022199288.1|4.4e-32|LOW QUALITY PROTEIN: von Willebrand factor A domain-containing protein 8-like [Nilaparvata lugens]
Type III	evm.TU.Contig307.85	361.55	360.75	311.82	122.71	132.26	128.2	189.18	190.74	183.81	-1.55345	-0.886512	XP_022197662.1|2.4e-60|NADH dehydrogenase [ubiquinone] 1 alpha subcomplex subunit 11 [Nilaparvata lugens]
Type III	evm.TU.Contig18581.1	7.28	12.56	6.81	4.55	1.75	2.86	5.43	5.18	7.37	-1.54837	-0.429927	XP_018898431.1|2.5e-44|PREDICTED: phosphatidylinositol N-acetylglucosaminyltransferase subunit P isoform X1 [Bemisia tabaci]
Type III	evm.TU.Contig101.15	989.16	831.25	758.75	360.33	350.19	297.23	769.34	571.49	741.93	-1.54582	-0.332141	XP_022186063.1|3.1e-33|cytochrome b-c1 complex subunit 6, mitochondrial-like [Nilaparvata lugens]
Type III	evm.TU.Contig140.5	2147.15	2284.63	1726.15	745.91	834.89	757.76	1366	1164.47	1407.15	-1.54087	-0.667619	XP_022194338.1|3.5e-79|40S ribosomal protein S16-like [Nilaparvata lugens]
Type III	evm.TU.Contig743.2	287.75	287.1	237.29	79.97	96.45	107.53	134.8	137.55	133.51	-1.53782	-0.981309	XP_022191426.1|0.0e+00|maltase A3-like isoform X1 [Nilaparvata lugens]
Type III	BGI_novel_G000118	2366.65	2468.23	1988	834.64	882.34	848.29	1765.32	1304.45	1820.33	-1.53696	-0.503257
Type III	evm.TU.Contig64.53	599.4	698.1	437.11	229.68	233.3	258.35	318.38	317.51	336.51	-1.53379	-0.876347	XP_022200975.1|2.0e-261|6-phosphogluconate dehydrogenase, decarboxylating isoform X1 [Nilaparvata lugens]
Type III	evm.TU.Contig46.62	16.09	32.21	21.87	6.16	5.84	13.46	40.56	25.31	31.77	-1.53305	0.462539	XP_022199393.1|4.6e-239|senecionine N-oxygenase-like [Nilaparvata lugens]
Type III	evm.TU.Contig39.36	1111.15	1033.69	940.41	371.53	393.21	352.5	587.38	415.18	573.57	-1.53246	-0.983904	XP_008470026.1|1.3e-24|PREDICTED: ATP synthase-coupling factor 6, mitochondrial-like [Diaphorina citri]
Type III	evm.TU.Contig13.79	7.82	16.5	11.13	4.1	2.94	5.4	14.14	9.84	13.31	-1.52904	0.0580274	XP_022196626.1|3.4e-300|uncharacterized protein LOC111053979 [Nilaparvata lugens]
Type III	evm.TU.Contig39.18	57.47	46.82	64.41	24.99	21.23	28.1	58.89	59.03	64.57	-1.52717	0.0974443	OWR49147.1|3.0e-11|putative secreted protein [Danaus plexippus plexippus]
Type III	evm.TU.Contig79.59	13.14	25.34	13.67	6.04	8.11	7.51	13.64	15.35	25.56	-1.5264	0.0197696	XP_022189674.1|6.6e-32|uncharacterized protein LOC111048119 [Nilaparvata lugens]
Type III	evm.TU.Contig55.4	24.46	24.72	20.52	8.53	9.62	7.81	18.92	18.78	22.21	-1.52484	-0.235592	XP_022186373.1|1.6e-95|5-formyltetrahydrofolate cyclo-ligase-like [Nilaparvata lugens]
Type III	evm.TU.Contig25.64	3052.14	3309.95	2510.9	1123.19	1122.06	1123.61	2264.3	1653.24	2272.69	-1.52448	-0.543398	XP_022199301.1|9.5e-71|60S ribosomal protein L28-like [Nilaparvata lugens]
Type III	evm.TU.Contig762.3	11.66	8.63	7.2	3.93	3.48	2.68	13.43	11.36	12.6	-1.51207	0.426647	XP_022186513.1|2.5e-35|voltage-dependent calcium channel subunit alpha-2/delta-3 isoform X2 [Nilaparvata lugens]
Type III	evm.TU.Contig723.1	28.68	20.65	32.62	12.31	13.3	8.91	14.71	9.78	17.61	-1.51067	-0.989363	XP_022207672.1|3.5e-48|N-alpha-acetyltransferase 20 [Nilaparvata lugens]
Type III	evm.TU.Contig112.17	472.18	446.64	364.22	137.3	164.69	150.14	390.54	360.31	418.27	-1.50932	-0.0579492	XP_022186688.1|1.5e-12|protein N-terminal glutamine amidohydrolase [Nilaparvata lugens]
Type III	evm.TU.Contig1005.24	16.42	24.34	16.22	5.27	8.55	7.61	20.84	13.54	15.01	-1.50855	-0.222954	XP_022203948.1|2.1e-98|ATP synthase subunit s, mitochondrial-like isoform X1 [Nilaparvata lugens]
Type III	evm.TU.Contig32.78	130.73	158.54	144.47	52.28	49.06	63.42	120.51	138.48	148.94	-1.4981	-0.153457	XP_022191759.1|0.0e+00|asparagine synthetase [glutamine-hydrolyzing]-like isoform X1 [Nilaparvata lugens]
Type III	evm.TU.Contig970.1	2985.14	2997.69	2456.99	1050.75	1119.63	1057.43	1868.61	1472.46	1887.32	-1.49654	-0.709587	AJF93905.1|8.3e-82|60S ribosomal protein L9 [Sogatella furcifera]
Type III	evm.TU.Contig248.5	836.37	791.5	671.66	192.55	229.72	186.39	420.78	367.83	378.41	-1.49586	-0.846532	XP_022207529.1|2.7e-52|putative ATP synthase subunit f, mitochondrial [Nilaparvata lugens]
Type III	BGI_novel_G001045	9.35	9.71	15.07	4.86	3.18	4.71	6.5	6.99	7.36	-1.49388	-0.695802
Type III	evm.TU.Contig48.11	2191.36	2248.46	1844.08	761.76	799.66	785.73	1405.84	1382.52	1393.79	-1.49312	-0.599584	XP_022189394.1|1.0e-119|60S ribosomal protein L10a-2 [Nilaparvata lugens]
Type III	evm.TU.Contig50.29	79.69	89.49	77.87	34.07	39.78	29.03	116.02	93.94	106.47	-1.48403	0.339304	XP_022188586.1|3.1e-53|signal recognition particle 14 kDa protein [Nilaparvata lugens]
Type III	evm.TU.Contig1.48	4975.18	4836.05	4082.45	1715.03	1797.85	1739.09	2992.22	2673.55	2977.83	-1.47779	-0.698524	XP_022192616.1|2.5e-68|60S ribosomal protein L10 [Nilaparvata lugens]
Type III	evm.TU.Contig257.27	25.36	27.06	19.81	8.15	9.6	11.19	19.76	29.29	19.81	-1.46952	-0.0422991	XP_022189409.1|1.3e-167|venom protease-like [Nilaparvata lugens]
Type III	evm.TU.Contig250.27	184.99	147.37	164.37	56.43	62.75	64.49	90.95	83.66	74.98	-1.46818	-0.992942	XP_022191976.1|2.8e-138|mitochondrial ornithine transporter 1 [Nilaparvata lugens]
Type III	evm.TU.Contig158.16	279.08	302.52	252.6	108.72	123.94	111.6	154.79	157.24	149.04	-1.4622	-0.868329	XP_022187422.1|3.1e-57|NADH dehydrogenase [ubiquinone] 1 beta subcomplex subunit 7 [Nilaparvata lugens]
Type III	evm.TU.Contig8.325	1869.71	1902.71	1503.26	682.55	708.03	700.84	1481.24	1222.92	1515.64	-1.45971	-0.342821	XP_022199905.1|1.5e-86|60S ribosomal protein L12 [Nilaparvata lugens]
Type III	evm.TU.Contig100.76	3219.92	3263.95	2524.95	1251.44	1303.88	1228.84	2576.15	2254.07	2488.49	-1.45849	-0.32208	XP_022195314.1|1.0e-57|60S ribosomal protein L34-like [Nilaparvata lugens]
Type III	evm.TU.Contig649.7	66.15	60.02	67.68	24.69	24.58	23.53	46.34	33.46	36.62	-1.45112	-0.748529	XP_022207551.1|8.8e-173|regucalcin-like [Nilaparvata lugens]
Type III	evm.TU.Contig36.94	27.81	23.81	16.27	8.65	11.51	8.94	30.69	22.83	28.03	-1.44822	0.23166	XP_001599584.1|4.5e-63|PREDICTED: PHD finger-like domain-containing protein 5A [Nasonia vitripennis]
Type III	evm.TU.Contig66.75	21.26	10.3	19.82	6.4	10.1	5.43	15.04	17.44	20.07	-1.44748	0.0213631	XP_022185677.1|2.7e-46|tumor suppressor candidate 2-like [Nilaparvata lugens]
Type III	evm.TU.Contig64.112	3043.92	3109.03	2662.25	1112.36	1214.08	1145.41	2430.54	1754.21	2341.23	-1.44601	-0.451287	XP_022194211.1|2.9e-81|40S ribosomal protein S18 [Nilaparvata lugens]
Type III	evm.TU.Contig78.171	53.08	77.75	47.09	23.45	19.99	28.75	73.12	33.6	35.51	-1.44434	-0.34134	XP_022188993.1|7.6e-61|uncharacterized protein LOC111047533 isoform X1 [Nilaparvata lugens]
Type III	evm.TU.Contig729.4	14.25	13.01	15.81	6.8	4.86	6.34	18.93	26.73	14.88	-1.44261	0.507537	XP_022186656.1|5.7e-48|anaphase-promoting complex subunit 15B [Nilaparvata lugens]
Type III	evm.TU.Contig33562.1	65.64	67.35	55.47	28.18	29.68	24.28	42.23	42.96	41.38	-1.43543	-0.59099	XP_022185738.1|2.1e-46|small nuclear ribonucleoprotein Sm D3-like [Nilaparvata lugens]
Type III	evm.TU.Contig32.59	6.15	9.08	7.71	2.94	1.5	4.19	3.83	4.89	4.99	-1.43148	-0.746993	XP_022191050.1|3.0e-261|high affinity nerve growth factor receptor-like [Nilaparvata lugens]
Type III	evm.TU.Contig80.24	52.35	46.7	48.17	21.21	25.6	33.83	46.1	48.04	49.88	-1.42781	-0.0559309	XP_022189287.1|1.1e-23|40S ribosomal protein S10 [Nilaparvata lugens]
Type III	evm.TU.Contig760.18	3165.49	3337.47	2709.3	1174.92	1223.88	1144.34	2215.21	1794.66	2190.22	-1.42437	-0.531703	XP_022198477.1|0.0e+00|LARGE xylosyl- and glucuronyltransferase 2-like [Nilaparvata lugens]
Type III	evm.TU.Contig92.23	218.03	215.27	191.16	91.15	89	92.14	267.8	219.99	233.13	-1.42164	0.190401	XP_022196685.1|6.8e-48|ATPase inhibitor mai-2, mitochondrial-like [Nilaparvata lugens]
Type III	evm.TU.Contig139.15	2628.91	2626.82	2197.28	1035.25	1038.09	1031.39	1667.27	1577.25	1644.02	-1.41727	-0.624324	XP_021940908.1|2.3e-72|60S ribosomal protein L23 [Zootermopsis nevadensis]
Type III	evm.TU.Contig84.84	751.95	716.96	618.76	303.53	298.44	290.84	508.22	533.85	513.03	-1.41699	-0.429489	XP_022196039.1|6.5e-44|glutaredoxin-like [Nilaparvata lugens]
Type III	evm.TU.Contig681.1	2019.04	2139.13	1693.5	769.44	775.29	774.2	1344.04	1135.43	1341.19	-1.41532	-0.630801	XP_022205449.1|3.8e-69|40S ribosomal protein S24 isoform X1 [Nilaparvata lugens]
Type III	evm.TU.Contig8.85	45.99	56.65	47.19	28.24	23.8	17.14	44.86	41.07	42.09	-1.4127	-0.244107	AJW31565.1|1.0e-44|mitochondrial import inner membrane translocase subunit Tim13 [Laodelphax striatella]
Type III	evm.TU.Contig5868.1	277.93	245.17	241.07	101.05	101.44	103.45	299.95	328.6	289.79	-1.40904	0.260586	APA34046.1|1.7e-116|seminal fluid protein [Nilaparvata lugens]
Type III	evm.TU.Contig30.233	2095.55	2130.56	1665.91	709.74	740.31	769.22	1521.68	1243.87	1537.14	-1.40448	-0.555713	XP_011065620.1|4.8e-91|PREDICTED: 60S ribosomal protein L18a [Acromyrmex echinatior]
Type III	evm.TU.Contig19486.1	40.88	47.48	41.2	18.12	19.46	12.72	46.88	32.99	38.97	-1.39131	-0.131413	XP_022185628.1|2.5e-310|uncharacterized protein LOC111044725 [Nilaparvata lugens]
Type III	BGI_novel_G000223	287.54	207.68	260.45	108.08	119.14	97.94	242.97	158.96	227.56	-1.39114	-0.280017
Type III	evm.TU.Contig213.20	38.23	33.11	28.17	12.79	13.21	12.91	16.27	19.87	16.35	-1.38958	-0.931128	XP_022184502.1|3.6e-300|putative sodium-dependent multivitamin transporter [Nilaparvata lugens]
Type III	BGI_novel_G000264	71.43	70.19	53.01	19.01	29.66	36.05	65.41	36.08	49.08	-1.38134	-0.396507
Type III	evm.TU.Contig30497.1	11.06	12.81	21.44	9.07	7.81	3.8	10.92	10.89	16.57	-1.37791	-0.250896	XP_022207562.1|5.2e-44|INO80 complex subunit E [Nilaparvata lugens]
Type III	evm.TU.Contig18.115	19.53	9.09	12.22	6.81	4.05	5.64	23.22	22.91	26.87	-1.37022	0.819037	XP_022192730.1|4.0e-56|uncharacterized protein LOC111050691 [Nilaparvata lugens]
Type III	evm.TU.Contig307.27	7	7.92	6.98	2.69	2.57	4.02	5.15	7.46	8.35	-1.36983	-0.103345	XP_022198108.1|2.5e-162|UPF0553 protein C9orf64 homolog [Nilaparvata lugens]
Type III	evm.TU.Contig0.16	13.58	22	17.76	9.02	5.2	7.28	7.02	12.15	13.29	-1.36897	-0.727514	XP_022187214.1|2.3e-175|inositol oxygenase [Nilaparvata lugens]
Type III	evm.TU.Contig554.18	512.95	518.2	491.44	211.31	214.31	211.72	284.75	261.41	306.51	-1.36564	-0.848422	XP_022188524.1|8.3e-96|NADH dehydrogenase [ubiquinone] 1 alpha subcomplex subunit 8-like [Nilaparvata lugens]
Type III	evm.TU.Contig39.41	384.66	388.81	323.41	163.48	122.44	164.85	198.75	230.79	197.81	-1.35987	-0.826917	XP_022198367.1|0.0e+00|delta-1-pyrroline-5-carboxylate synthase-like isoform X1 [Nilaparvata lugens]
Type III	evm.TU.Contig283.27	12.47	22.97	16.17	5.53	7.55	7.52	10.44	12.54	18.37	-1.35831	-0.339598	ADR73026.1|0.0e+00|putative acetylcholinesterase 1 [Laodelphax striatella]
Type III	evm.TU.Contig14.5	634.61	577.95	467.39	234.62	231.14	211.62	292.77	293.21	308.88	-1.35661	-0.923174	XP_022207739.1|1.5e-237|proton-coupled amino acid transporter-like protein pathetic isoform X1 [Nilaparvata lugens]
Type III	evm.TU.Contig222.17	6.75	5.79	8.72	3.04	2.86	2.36	9.58	7.12	8.96	-1.35638	0.287439	XP_022205504.1|2.3e-60|uncharacterized protein LOC111062081 [Nilaparvata lugens]
Type III	evm.TU.Contig0.414	3947.25	3954.68	3167.59	1556.74	1682.17	1483.29	2274.81	1527.21	2219.93	-1.34903	-0.900095	XP_022188349.1|9.3e-83|40S ribosomal protein S11 isoform X1 [Nilaparvata lugens]
Type III	evm.TU.Contig58.98	80.21	66.57	65.1	27.14	25.59	38.09	57.61	38.82	48.92	-1.34808	-0.55903	XP_020507780.1|4.5e-08|mucin-5AC-like [Labrus bergylta]
Type III	evm.TU.Contig32.80	267.8	287.73	253.55	112.2	125.94	116.9	223.77	152.43	241.91	-1.34805	-0.4135	XP_022196115.1|9.3e-39|reactive oxygen species modulator 1-like [Nilaparvata lugens]
Type III	evm.TU.Contig13.277	50.04	71.65	50.54	19.67	16.17	32.57	30.9	26.79	31.99	-1.34666	-0.957065	XP_022184107.1|0.0e+00|nidogen-2 [Nilaparvata lugens]
Type III	evm.TU.Contig18.7	399.46	466.44	277.61	138.9	115.34	239.99	243.91	233.02	237.18	-1.34546	-0.704389	XP_022189784.1|0.0e+00|ATP-citrate synthase-like isoform X2 [Nilaparvata lugens]
Type III	evm.TU.Contig615.20	10.05	9.35	9.55	4.24	3.84	3.51	6.56	7.64	7.68	-1.34512	-0.4056	XP_022207574.1|3.3e-203|probable cytochrome P450 6a13 [Nilaparvata lugens]
Type III	evm.TU.Contig100.122	1348.29	1326.51	1125.5	483.48	521.47	529.66	956.51	989.25	928.33	-1.34358	-0.390006	ADQ73873.1|1.5e-188|receptor for activated protein kinase C [Laodelphax striatella]
Type III	evm.TU.Contig348.45	297.83	262.74	274.89	116.12	117.38	108.48	159.73	134.58	177.93	-1.34175	-0.830042	XP_022207823.1|9.0e-148|uncharacterized protein C1683.06c-like [Nilaparvata lugens]
Type III	evm.TU.Contig487.10	6.86	12.81	8.11	5.83	2.67	4.05	8.94	7.5	13.17	-1.34123	0.0548161	XP_022200855.1|3.0e-60|DNA-directed RNA polymerase I subunit RPA12 [Nilaparvata lugens]
Type III	evm.TU.Contig21.70	7214.06	7440	5754.37	2879.7	2980.35	3005.08	4450.1	3692.76	4419.53	-1.3387	-0.721211	XP_022202946.1|2.3e-54|60S acidic ribosomal protein P2 [Nilaparvata lugens]
Type III	BGI_novel_G001076	764.22	781.01	637.84	294.9	300.08	292.71	582.69	458.74	573.3	-1.3373	-0.449386
Type III	evm.TU.Contig535.4	20.33	19.27	12.61	6.88	6.12	9.75	19.73	17.38	19.55	-1.33458	0.0910579	XP_022207500.1|6.2e-90|invertebrate-type lysozyme 3-like [Nilaparvata lugens]
Type III	evm.TU.Contig1462.3	1724.47	1543.18	1233.14	651.66	643.76	643.32	1476.52	935.93	1414.75	-1.33203	-0.259597	XP_022190158.1|1.2e-62|uncharacterized protein LOC111048554 [Nilaparvata lugens]
Type III	evm.TU.Contig414.18	565.33	539.77	452.57	215.69	233.65	214.79	349.46	327.26	303.33	-1.32827	-0.660942	BAN21336.1|8.3e-08|unkown protein [Riptortus pedestris]
Type III	evm.TU.Contig731.27	30.66	35.93	28.6	16.65	15.01	9.06	37.68	28.03	24.03	-1.32124	-0.0920544	XP_022186116.1|2.0e-75|uncharacterized protein LOC111045116 [Nilaparvata lugens]
Type III	evm.TU.Contig170.48	94.15	74.77	72.89	32.95	30.41	19.02	118.34	117.73	92.8	-1.31896	0.550132	XP_021932024.1|3.6e-07|uncharacterized protein LOC110835775 isoform X1 [Zootermopsis nevadensis]
Type III	evm.TU.Contig79.151	1668.89	1555.61	1554.2	735.5	667.45	628.22	834.93	930.71	950.72	-1.31613	-0.821546	XP_022188844.1|1.6e-125|peroxiredoxin-6-like [Nilaparvata lugens]
Type III	evm.TU.Contig9.14	323.89	323.78	278.19	134.33	140.34	126.15	202.02	217.89	190.16	-1.31579	-0.610237	XP_022200416.1|7.6e-92|NADH dehydrogenase [ubiquinone] iron-sulfur protein 4, mitochondrial [Nilaparvata lugens]
Type III	evm.TU.Contig115.109	374.61	365.74	312.03	121.51	130.7	120.56	189.77	175.48	200.38	-1.31535	-0.712496	XP_022196448.1|4.9e-36|NADH dehydrogenase [ubiquinone] 1 subunit C2 [Nilaparvata lugens]
Type III	evm.TU.Contig219.91	1389.47	1452.44	1150.98	590.51	584.08	598.64	1059.79	1021.64	1142.33	-1.31131	-0.327751	XP_022190855.1|2.7e-79|40S ribosomal protein S13 [Nilaparvata lugens]
Type III	evm.TU.Contig175.35	19.07	20.26	13.02	7.18	8.23	7.95	12.44	10.25	11.03	-1.30925	-0.659338	XP_022185187.1|5.3e-46|calcyphosin-like protein [Nilaparvata lugens]
Type III	evm.TU.Contig222.16	758.1	765.36	603.07	314.62	284.38	298.8	442.47	426.86	490.66	-1.30901	-0.661793	XP_022203084.1|7.4e-145|triosephosphate isomerase [Nilaparvata lugens]
Type III	BGI_novel_G000773	8.96	12.5	8.13	5.48	4.69	4.35	10.83	13.94	14.97	-1.3073	0.398926
Type III	evm.TU.Contig253.84	322.51	349.2	264.55	133.6	142.77	145.65	246.54	204.06	202.32	-1.30408	-0.536072	XP_022183824.1|3.8e-59|NADH dehydrogenase [ubiquinone] 1 beta subcomplex subunit 11, mitochondrial [Nilaparvata lugens]
Type III	BGI_novel_G000295	143.07	117.84	122.18	64.09	47.4	53.84	107.15	97.66	121.8	-1.301	-0.24219
Type III	evm.TU.Contig100.148	2189.76	2170.85	1817.27	879.97	905.37	893.43	1852.3	1533.69	1801.07	-1.29978	-0.44568	XP_022199187.1|6.8e-62|40S ribosomal protein S26 [Nilaparvata lugens]
Type III	evm.TU.Contig1044.4	55.16	58.06	71.06	33.19	35.04	36.91	39.46	45.31	42.41	-1.29866	-0.54611	XP_022194265.1|3.9e-27|60S ribosomal protein L35a [Nilaparvata lugens]
Type III	evm.TU.Contig8.267	2287.15	2330.58	1761.76	932.61	991.53	938.74	1470.8	1309.49	1495.05	-1.29836	-0.598887	XP_022194954.1|3.3e-77|40S ribosomal protein S14a [Nilaparvata lugens]
Type III	evm.TU.Contig13.243	27.67	31.17	36.78	14.67	9.58	15.47	21.72	22.77	20.24	-1.2977	-0.551944	XP_022188720.1|6.2e-188|purine nucleoside phosphorylase [Nilaparvata lugens]
Type III	evm.TU.Contig346.19	9.83	13.76	14.61	5.7	3.55	6.49	8.2	4.46	6.7	-1.29617	-0.948439	AGK40899.1|1.9e-245|GRP3 [Nilaparvata lugens]
Type III	evm.TU.Contig446.28	371.55	409.56	365.79	165.47	168	170.72	270.13	320.99	274.71	-1.28478	-0.429483	XP_022185256.1|7.3e-95|translocon-associated protein subunit gamma [Nilaparvata lugens]
Type III	evm.TU.Contig25636.1	9.81	6.6	10.17	3.63	4.77	5.3	4.14	9.14	8.6	-1.28322	-0.292182	XP_022196111.1|1.7e-33|LOW QUALITY PROTEIN: succinate dehydrogenase [ubiquinone] flavoprotein subunit, mitochondrial-like [Nilaparvata lugens]
Type III	evm.TU.Contig45.94	127.82	72.43	131.13	63.55	47.26	71.45	251.81	207.58	205.4	-1.28311	0.989599	XP_022185768.1|2.2e-34|26S proteasome complex subunit SEM1 [Nilaparvata lugens]
Type III	evm.TU.Contig572.8	109.16	69.76	86.54	36.31	49.24	30.77	97.11	83.41	81.19	-1.28271	-0.0230796	XP_022195870.1|2.5e-56|keratin-associated protein 19-2-like [Nilaparvata lugens]
Type III	evm.TU.Contig762.10	2925.04	3089.54	2314.44	1215.32	1277.68	1180.71	2140.09	1834.14	2109.04	-1.28084	-0.472583	XP_022195021.1|3.4e-86|60S ribosomal protein L14 isoform X1 [Nilaparvata lugens]
Type III	evm.TU.Contig385.59	15.38	30.45	22.67	8.25	12.99	7.62	23.3	18.39	28.58	-1.2766	0.0666399	XP_022200175.1|1.4e-63|intraflagellar transport protein 20 homolog [Nilaparvata lugens]
Type III	evm.TU.Contig266.52	5.01	6.71	5.95	1.84	3.62	2.47	6	13.13	5.97	-1.2762	0.521942	XP_022193213.1|1.4e-62|uncharacterized protein C9orf85 homolog [Nilaparvata lugens]
Type III	evm.TU.Contig85.9	49.66	33.39	40.31	15.19	16.05	21.87	32.81	27.5	27.63	-1.27489	-0.45577	XP_022197870.1|2.5e-93|uncharacterized protein LOC111055031 [Nilaparvata lugens]
Type III	evm.TU.Contig79.44_evm.TU.Contig79.45	18.16	13.83	19.72	7.83	7.14	6.73	15.33	12.07	19.62	-1.27463	-0.115445	XP_022184819.1|1.3e-220|alanine aminotransferase 2-like isoform X1 [Nilaparvata lugens]
Type III	evm.TU.Contig70.2	39.08	51.25	36.78	20.34	22.88	17.16	40.17	46.58	38.88	-1.27117	-0.0284169	XP_022116756.1|1.3e-20|uncharacterized protein LOC110994439 [Pieris rapae]
Type III	evm.TU.Contig1005.2	18.15	18.69	18.55	5.95	10.62	7.09	14.52	12.92	17.01	-1.26896	-0.324966	XP_022198951.1|5.5e-92|prostatic acid phosphatase-like, partial [Nilaparvata lugens]
Type III	evm.TU.Contig729.5	26	29.01	25.91	12.37	11.35	11.18	19.3	18	20.72	-1.26847	-0.489181	XP_022186657.1|2.1e-153|iron-sulfur protein NUBPL-like [Nilaparvata lugens]
Type III	evm.TU.Contig0.328	412.4	417.38	397.9	179.75	213.4	177.52	284.79	265.48	258.71	-1.26802	-0.610512	XP_022184704.1|7.7e-62|CDGSH iron-sulfur domain-containing protein 2 homolog [Nilaparvata lugens]
Type III	evm.TU.Contig191.40	173.73	211.69	160.81	74.38	66.55	97.28	189.09	151.66	143.61	-1.2667	-0.183935	XP_022188830.1|2.8e-39|uncharacterized protein LOC111047393 [Nilaparvata lugens]
Type III	evm.TU.Contig45.120_evm.TU.Contig45.121	182.96	154.54	172.73	81.9	72.86	63.32	102.15	107.41	107.22	-1.26565	-0.697095	XP_022193103.1|0.0e+00|sodium-independent sulfate anion transporter-like [Nilaparvata lugens]
Type III	BGI_novel_G001013	35.38	41.29	38.55	14.64	15.68	18.87	36.78	38.48	34.87	-1.26559	-0.0662697
Type III	evm.TU.Contig769.2	17.66	24.89	16.02	8.97	6.65	9.48	23.52	15.32	12.8	-1.26468	-0.193787	XP_022203734.1|6.2e-238|uncharacterized protein LOC111060377 [Nilaparvata lugens]
Type III	evm.TU.Contig486.6	4714.13	4308.37	4000.87	1858.58	1881.95	1928.45	2713.78	2899.41	2776.67	-1.26444	-0.639215	XP_022192331.1|2.2e-59|ATP synthase lipid-binding protein, mitochondrial [Nilaparvata lugens]
Type III	evm.TU.Contig64.70	22.23	23.34	22.25	8.82	10.07	10.01	19.33	25.09	20.41	-1.26294	-0.0635643	XP_022184333.1|4.8e-129|endothelin-converting enzyme 1-like [Nilaparvata lugens]
Type III	evm.TU.Contig685.5	84.61	97.97	96.84	45.12	37.68	50.2	53.29	45.25	61.26	-1.26207	-0.824253	XP_022200492.1|1.6e-39|putative acyl-CoA-binding protein [Nilaparvata lugens]
Type III	evm.TU.Contig973.7	294.05	272.78	286.94	108	105.92	148.86	222.98	220.04	239.83	-1.26166	-0.323241	XP_022191805.1|3.4e-183|probable transaldolase [Nilaparvata lugens]
Type III	evm.TU.Contig17.210	50.89	44.86	44.73	18.21	12.64	32.59	28.27	24.97	32.49	-1.25389	-0.727771	XP_022190053.1|1.3e-80|uncharacterized protein LOC111048475 [Nilaparvata lugens]
Type III	evm.TU.Contig25.46	14	13.31	11.07	7.12	7.73	4.23	25.12	31.25	18.74	-1.25325	0.9687	XP_022192793.1|5.8e-41|uncharacterized protein LOC111050748 [Nilaparvata lugens]
Type III	evm.TU.Contig14.123	89.34	99.21	54.76	37.84	40.2	32.33	46.77	38.48	39.04	-1.25144	-0.995906	KDR15940.1|4.7e-07|hypothetical protein L798_09867 [Zootermopsis nevadensis]
Type III	evm.TU.Contig498.40	78.18	107.32	85.9	36.6	47.37	41.76	55.45	81.2	59.8	-1.24976	-0.468961	XP_022205313.1|3.7e-81|protein mago nashi [Nilaparvata lugens]
Type III	evm.TU.Contig8.237	453.65	460.84	449.12	202.88	209.91	198.17	369.61	356.72	393.9	-1.24973	-0.29182	XP_022202056.1|4.5e-106|translocon-associated protein subunit beta [Nilaparvata lugens]
Type III	evm.TU.Contig8.132	76.85	161.02	100.47	46.87	49.78	57.78	73.99	88	120.37	-1.24774	-0.287828	XP_022206322.1|5.1e-69|thioredoxin domain-containing protein 12-like [Nilaparvata lugens]
Type III	BGI_novel_G000915	110.78	91.92	100.19	48.62	44.12	47.81	133.77	98.04	125.33	-1.24674	0.224671
Type III	evm.TU.Contig25.152	686.76	561.58	528.9	163.1	248.17	385.26	624.6	799.1	464.11	-1.24643	-0.0734052	XP_022195998.1|5.0e-55|uncharacterized protein LOC111053415 isoform X1 [Nilaparvata lugens]
Type III	evm.TU.Contig1877.1	32.08	25.21	34.9	9.77	17.67	13.52	20.46	22.34	21.32	-1.24576	-0.517062	XP_022189299.1|2.5e-54|charged multivesicular body protein 7-like [Nilaparvata lugens]
Type III	evm.TU.Contig778.4	30.07	22.04	33.1	11.47	11.57	13.66	23.86	16.15	19.67	-1.24085	-0.480481	XP_022198481.1|5.6e-189|uncharacterized protein LOC111055571 isoform X1 [Nilaparvata lugens]
Type III	evm.TU.Contig353.20	2222.55	2328.77	1904.89	920.62	988.49	949.12	1605.59	1382.53	1594.02	-1.23823	-0.508695	XP_022188103.1|1.1e-147|60S ribosomal protein L7-like [Nilaparvata lugens]
Type III	evm.TU.Contig480.26	28.6	20.4	19.84	11.19	12.05	8.53	31.31	21.01	17.31	-1.23535	-0.0130613	XP_022186274.1|2.9e-43|uncharacterized protein LOC111045226 [Nilaparvata lugens]
Type III	evm.TU.Contig19366.1	53.52	47.71	55.8	20.79	26.79	30.33	23.04	32.23	28.98	-1.23207	-0.902875	XP_013174851.1|7.7e-28|PREDICTED: carbonyl reductase [NADPH] 1-like [Papilio xuthus]
Type III	evm.TU.Contig236.36	79.61	63.42	65.67	33.31	36.6	32.07	57.21	59.37	55.87	-1.23108	-0.286151	XP_022195487.1|3.3e-56|28S ribosomal protein S33, mitochondrial [Nilaparvata lugens]
Type III	evm.TU.Contig14.96	1663.65	1696.47	1856.2	670.94	614.51	1090.19	1694.32	1180.28	1597.67	-1.2268	-0.243808	XP_022188133.1|7.4e-90|apolipoprotein D-like [Nilaparvata lugens]
Type III	evm.TU.Contig13.388	64.08	57.92	36.78	17.93	15.72	32.34	61.95	59.35	50.26	-1.22669	0.192341	ASL04989.1|2.8e-37|serine protease inhibitor dipetalogastin [Nilaparvata lugens]
Type III	evm.TU.Contig2029.1	152.77	140.88	152.37	69.21	67.41	67.79	89.54	110.63	79.17	-1.22382	-0.669738	XP_022198784.1|6.0e-89|sialin [Nilaparvata lugens]
Type III	evm.TU.Contig385.51	181.75	159.63	141.44	79.84	83.85	65.53	136.01	134.79	134.4	-1.22239	-0.296817	ALS04419.1|1.5e-12|thioredoxin domain-containing protein 17-like protein [Acartia pacifica]
Type III	evm.TU.Contig490.22	362.83	381.86	304.32	171.33	189.79	164.06	202.89	228.83	222.99	-1.22145	-0.719778	XP_022195875.1|2.4e-101|receptor expression-enhancing protein 5 isoform X1 [Nilaparvata lugens]
Type III	evm.TU.Contig26.10	97.39	94.68	100.43	48.69	46.21	45.2	103.31	77.85	123.78	-1.2143	0.0392798	XP_022190027.1|1.7e-39|NHP2-like protein 1 homolog [Nilaparvata lugens]
Type III	evm.TU.Contig166.1	105.56	88.09	96.81	50.69	47.48	37.71	73.66	59.42	64.66	-1.20182	-0.461441	XP_022188033.1|2.6e-116|putative phosphatidate phosphatase isoform X1 [Nilaparvata lugens]
Type III	evm.TU.Contig343.5	9.78	9.6	5.13	4.01	3.4	3.7	7.64	6.37	6.78	-1.20111	-0.266861	XP_022203734.1|8.6e-109|uncharacterized protein LOC111060377 [Nilaparvata lugens]
Type III	evm.TU.Contig13.111	86.62	62.19	79.64	33.46	36.41	30.97	61.62	60.54	57.03	-1.20003	-0.344911	XP_022207973.1|5.0e-262|major facilitator superfamily domain-containing protein 6-like [Nilaparvata lugens]
Type III	evm.TU.Contig157.42	62.4	84.44	56.97	30.55	29.94	40.73	55.3	56.76	57.65	-1.19573	-0.318915	XP_018898110.1|2.1e-248|PREDICTED: glucose-6-phosphate 1-dehydrogenase isoform X1 [Bemisia tabaci]
Type III	evm.TU.Contig88.65	73.06	62.96	57.32	31.09	32.03	30.7	50.48	51.64	46.69	-1.19331	-0.388402	XP_022197825.1|1.2e-71|39S ribosomal protein L14, mitochondrial isoform X1 [Nilaparvata lugens]
Type III	evm.TU.Contig183.5	41.32	37.73	33.9	13.83	13.46	25.41	36.41	48.66	47.39	-1.19033	0.218219	XP_022192845.1|9.5e-80|caprin-1-like [Nilaparvata lugens]
Type III	evm.TU.Contig338.12	239.58	239.33	182.47	95.8	99.53	103.32	139.67	139.68	142.89	-1.19009	-0.662407	AQT27064.1|6.0e-269|putative dihydrolipoyllysine-residue acetyltransferase [Nilaparvata lugens]
Type III	evm.TU.Contig223.18	43.9	53.26	38.45	27.01	20.62	18.96	60.67	42.24	63.82	-1.18669	0.244188	XP_022190937.1|3.1e-98|60S ribosome subunit biogenesis protein NIP7 homolog [Nilaparvata lugens]
Type III	evm.TU.Contig144.36	1266	1053.57	1031.41	589.9	689.58	529.45	787.07	600.78	701.44	-1.18641	-0.706125	XP_022202073.1|4.7e-34|cytochrome b-c1 complex subunit 8 [Nilaparvata lugens]
Type III	evm.TU.Contig194.28	4716.16	4817.02	3938.22	2033.85	2208.21	2177.14	2792.79	2013.38	2855.76	-1.1841	-0.83608	XP_022190776.1|4.2e-77|40S ribosomal protein S15 [Nilaparvata lugens]
Type III	evm.TU.Contig4524.1	6.75	8.5	7.43	3.38	3.36	3.88	4.45	6.85	6.88	-1.1797	-0.327611	XP_022194961.1|1.6e-45|trifunctional purine biosynthetic protein adenosine-3 isoform X1 [Nilaparvata lugens]
Type III	BGI_novel_G000081	819.53	798.16	748.9	371.23	392.67	337.31	640.02	460.77	700.27	-1.1777	-0.409694
Type III	evm.TU.Contig346.56	2847.79	2835.09	2305.3	1224.23	1342.43	1196.79	1954.8	1622.01	1952.91	-1.17749	-0.548133	XP_022204060.1|2.0e-100|60S ribosomal protein L18 [Nilaparvata lugens]
Type III	evm.TU.Contig325.16	14.36	18.95	16.19	6.5	7.92	11.13	16.04	16.68	16.32	-1.17667	-0.0248852	XP_022193750.1|3.0e-40|uncharacterized protein LOC111051530 [Nilaparvata lugens]
Type III	evm.TU.Contig229.18	3336.81	3395.17	3246.12	1522.5	1406.6	1607.54	2319.7	2144.88	2344.86	-1.17624	-0.556704	ADR73023.1|1.8e-63|carboxylesterase [Laodelphax striatella]
Type III	BGI_novel_G000135	211.18	197.79	211.72	112.05	104.36	108.4	174.05	136.42	198.11	-1.17598	-0.312823
Type III	evm.TU.Contig72.4	208.53	352.34	245.15	100.1	85.18	176.14	134.46	131.74	148.04	-1.17499	-0.974129	BAG75121.1|0.0e+00|lipophorin precursor [Nilaparvata lugens]
Type III	evm.TU.Contig1285.3	1539.68	1521.29	1298.57	709.39	801.49	674.05	866.65	831.73	830.78	-1.17416	-0.80047	XP_022197398.1|1.2e-64|ubiquitin-60S ribosomal protein L40-like [Nilaparvata lugens]
Type III	evm.TU.Contig4442.2	11.53	18.27	10.63	4.72	8.5	8.34	24.37	17.18	17.73	-1.17363	0.529875	XP_022198526.1|3.5e-43|cytochrome c oxidase assembly protein COX16 homolog, mitochondrial [Nilaparvata lugens]
Type III	evm.TU.Contig112.40	9.68	7.33	4.39	2.47	1.59	2.24	10.76	7.12	13.99	-1.17363	0.333732	XP_022190802.1|2.8e-275|leucine-rich repeat-containing protein 15-like [Nilaparvata lugens]
Type III	evm.TU.Contig323.70	1234.93	1027.08	1010.13	509.8	517.62	483	700.4	595.47	679.05	-1.17284	-0.737522	XP_022200682.1|1.8e-138|trypsin-2-like [Nilaparvata lugens]
Type III	evm.TU.Contig323.49	271.94	235.14	249.28	118.96	120.92	124.78	123.93	118.78	137.77	-1.17169	-0.999278	XP_022184786.1|1.3e-48|probable pterin-4-alpha-carbinolamine dehydratase [Nilaparvata lugens]
Type III	evm.TU.Contig731.23	2606.27	2721.84	2193.5	1147.16	1193.41	1203.59	2076.1	1655.24	2082.53	-1.17019	-0.389198	OWK10498.1|1.3e-25|RPS27A [Cervus elaphus hippelaphus]
Type III	evm.TU.Contig2291.1	5.15	8.93	6.91	2.08	4.31	3.55	6.74	7.51	8.11	-1.16575	0.0801154	XP_022192525.1|1.4e-89|protein mini spindles-like [Nilaparvata lugens]
Type III	evm.TU.Contig180.1	111.46	137.91	103.7	51.46	76.58	57.86	72.76	115.66	79.84	-1.16523	-0.399523	XP_022189747.1|7.9e-37|T-complex protein 1 subunit beta [Nilaparvata lugens]
Type III	evm.TU.Contig392.2	18.96	12.06	16.89	5.59	6.39	7.58	17.88	9.91	16.23	-1.16355	-0.114756
Type III	evm.TU.Contig605.2	19.68	19.66	17.11	10.37	7.65	8.78	19.73	21.86	21.46	-1.16339	0.148803	XP_022207755.1|3.3e-78|transmembrane protein 186-like [Nilaparvata lugens]
Type III	evm.TU.Contig353.32	49.84	33.87	50.81	18.33	33.86	16.51	45.91	48.14	57.01	-1.16237	0.157433	XP_022207599.1|6.8e-59|protein Asterix [Nilaparvata lugens]
Type III	evm.TU.Contig372.20	390.99	465.59	368	202.66	200.4	197.41	475.86	471.22	432.19	-1.15649	0.160894	XP_022194078.1|4.6e-77|uncharacterized protein LOC111051824 [Nilaparvata lugens]
Type III	evm.TU.Contig5084.1	11.08	9.43	13.48	5.47	5.57	7.51	12.77	11.01	10.24	-1.15519	0.000342094	XP_022192894.1|2.9e-36|alpha- and gamma-adaptin-binding protein p34-like [Nilaparvata lugens]
Type III	evm.TU.Contig152.46	66.06	52.75	57.52	24.8	29.68	29.53	47.5	47.04	47.5	-1.154	-0.316965	XP_022198897.1|4.6e-33|cytochrome c oxidase assembly factor 6 homolog [Nilaparvata lugens]
Type III	evm.TU.Contig78.109	19.56	28.77	17.85	10.8	10.38	10.83	27.14	25.17	33.1	-1.15364	0.340959	XP_022199449.1|2.2e-60|E3 SUMO-protein ligase NSE2-like [Nilaparvata lugens]
Type III	evm.TU.Contig108.38	179.49	175.01	145.05	79.94	83.51	68.57	111.84	94.56	103.69	-1.15329	-0.700056	XP_022194440.1|1.1e-121|ADP-dependent glucokinase [Nilaparvata lugens]
Type III	evm.TU.Contig123.112	121.05	106.67	130.69	54.38	49.85	60.83	110.39	102.06	108.73	-1.15152	-0.138953	XP_022188326.1|0.0e+00|glucose-6-phosphate isomerase-like [Nilaparvata lugens]
Type III	evm.TU.Contig109.49	85.86	86.18	70.68	43.33	35.54	43.97	87.87	93.87	75.36	-1.15123	0.074097	XP_015518228.1|9.2e-39|PREDICTED: probable prefoldin subunit 4 [Neodiprion lecontei]
Type III	evm.TU.Contig25.115	2853.19	2922.99	2249.72	1215.93	1363.91	1269.16	1748.44	1556.51	1790.48	-1.14999	-0.677361	XP_022201868.1|5.8e-115|40S ribosomal protein S5-like [Nilaparvata lugens]
Type III	evm.TU.Contig90.60	65.64	90.88	71.33	40.76	43.23	30.88	70.29	50.68	53.65	-1.1472	-0.396364	XP_022202676.1|6.2e-45|U6 snRNA-associated Sm-like protein LSm2 [Nilaparvata lugens]
Type III	evm.TU.Contig65.109	1159.68	1129.99	969.45	520.17	506.85	510.82	721.93	592.5	707.08	-1.14496	-0.702563	XP_022189556.1|2.7e-94|ATP synthase subunit O, mitochondrial-like [Nilaparvata lugens]
Type III	evm.TU.Contig198.11	26.85	27.4	27.59	13.85	15.94	12.53	23.03	29.51	18.76	-1.14496	-0.192303	XP_022196295.1|6.8e-62|transcription elongation factor SPT4 [Nilaparvata lugens]
Type III	evm.TU.Contig161.17	24.77	28.31	19.97	11.71	10.79	14.91	24.34	28.92	24.46	-1.14449	0.0746945	XP_022195121.1|3.6e-56|DNA-directed RNA polymerase III subunit RPC9 [Nilaparvata lugens]
Type III	evm.TU.Contig143.49	15.87	17.22	15.78	6.85	9.52	8.82	15.24	19.48	17.09	-1.14049	0.110172	XP_022188080.1|1.2e-48|cleavage and polyadenylation specificity factor subunit 1 [Nilaparvata lugens]
Type III	evm.TU.Contig649.65	295.2	293.98	255.56	138.54	142.19	126.03	187.58	163.22	208.29	-1.1397	-0.611685	XP_022187339.1|2.2e-85|succinate dehydrogenase cytochrome b560 subunit, mitochondrial-like [Nilaparvata lugens]
Type III	evm.TU.Contig192.11	208.15	175.23	165.78	95.88	84.38	88.22	102.12	98.98	109.94	-1.1379	-0.833789	XP_022185338.1|1.5e-39|uncharacterized protein LOC111044483 [Nilaparvata lugens]
Type III	evm.TU.Contig5007.1	18.46	17.41	19.9	6.29	13.44	10.07	19.04	19.57	23.7	-1.13776	0.142541	XP_022205463.1|5.6e-44|ribosome biogenesis protein WDR12 homolog, partial [Nilaparvata lugens]
Type III	evm.TU.Contig13.438	78.47	71.93	63	33.78	39.78	37.54	48.13	33.23	44.44	-1.13739	-0.787125	XP_022200286.1|5.9e-53|cytochrome c oxidase protein 20 homolog [Nilaparvata lugens]
Type III	evm.TU.Contig58.18	170.4	165.2	133.27	83.74	96.38	73.86	207.53	208.74	168.5	-1.13483	0.307285	XP_009021787.1|1.5e-09|hypothetical protein HELRODRAFT_83602 [Helobdella robusta]
Type III	evm.TU.Contig42.126	2998.15	3017.48	2479.06	1366.07	1411.67	1346.41	1567.88	1311.97	1602.28	-1.13332	-0.939679	XP_022189858.1|2.9e-88|40S ribosomal protein S19-like [Nilaparvata lugens]
Type III	evm.TU.Contig94.3	4783.68	4894.43	3847.13	2220.79	2379.74	2183.92	3570.95	2350.13	3568.04	-1.12934	-0.53742	XP_022201941.1|1.2e-64|40S ribosomal protein S17 [Nilaparvata lugens]
Type III	evm.TU.Contig823.11	122.97	137.98	126.59	65.04	67.93	63.14	87.75	98.7	86.49	-1.12931	-0.510945	XP_022190419.1|4.2e-66|28S ribosomal protein S14, mitochondrial [Nilaparvata lugens]
Type III	evm.TU.Contig14.44	849.16	703.38	652.78	366.35	367.52	320.58	577.9	504.11	592.24	-1.12819	-0.419416	XP_022185428.1|2.0e-42|V-type proton ATPase subunit e 2-like isoform X1 [Nilaparvata lugens]
Type III	evm.TU.Contig3613.1	79.23	81.19	75.9	44.8	38.57	35.36	64.16	60.62	63.56	-1.12628	-0.337681	XP_022200281.1|6.8e-62|protein SCO1 homolog, mitochondrial [Nilaparvata lugens]
Type III	evm.TU.Contig64.33_evm.TU.Contig64.34	7.2	7.12	4.33	2.1	1.91	3.84	11.35	10.64	14.76	-1.12227	0.887142	XP_022190857.1|9.9e-127|GTP cyclohydrolase 1 isoform X2 [Nilaparvata lugens]
Type III	evm.TU.Contig0.484	7.78	10.98	7.64	3.86	6.57	4.61	13.28	13.72	11.16	-1.11895	0.591062	XP_022189912.1|8.0e-57|succinate dehydrogenase assembly factor 3, mitochondrial [Nilaparvata lugens]
Type III	evm.TU.Contig251.1	28.29	22.25	17.3	14.55	13.16	16.2	44.22	43.26	25.3	-1.11809	0.735555	XP_022199796.1|3.3e-29|cytochrome c oxidase copper chaperone [Nilaparvata lugens]
Type III	evm.TU.Contig79.139	299.9	290.53	269.76	158.25	149.26	144.34	196.43	176.96	208.93	-1.11569	-0.581235	XP_022206617.1|1.1e-30|copper transport protein ATOX1 [Nilaparvata lugens]
Type III	evm.TU.Contig480.29	42.36	33.2	33.63	14.37	18.72	19.2	30.24	24.29	28.74	-1.115	-0.400193	XP_022191958.1|3.2e-178|clavesin-1 isoform X1 [Nilaparvata lugens]
Type III	evm.TU.Contig25.56	2534.5	2506.5	2168.58	1126.55	1227.55	1151.99	1656.34	1480.72	1624.21	-1.1073	-0.610315	AHB12488.1|3.0e-132|60S Ribosomal Protein LP0 [Pantala flavescens]
Type III	evm.TU.Contig112.20	179.9	184.37	187.15	92.35	120.56	93.25	189.98	146.72	181.73	-1.1056	-0.108772	XP_022190133.1|8.2e-45|proteasome subunit beta type-5 [Nilaparvata lugens]
Type III	evm.TU.Contig45.62	1193.55	1102.25	1163.82	582.88	573.19	618.18	741.52	791.07	784.62	-1.0965	-0.582456	XP_022188782.1|0.0e+00|synaptic vesicle glycoprotein 2B-like isoform X1 [Nilaparvata lugens]
Type III	evm.TU.Contig430.8	3095.72	3212.24	2561.1	1456.16	1529.08	1445.9	1974.19	1713.67	1959.95	-1.09605	-0.667838	XP_021919640.1|1.2e-96|60S ribosomal protein L17 [Zootermopsis nevadensis]
Type III	BGI_novel_G000063	26.76	20.38	29.63	18.16	14.79	7.87	21.71	15.07	17.06	-1.09394	-0.513977
Type III	evm.TU.Contig372.45	1071.69	1177.05	967.31	517.85	651.09	525.05	855.04	1021.63	855.98	-1.0918	-0.244092	XP_022190158.1|9.0e-63|uncharacterized protein LOC111048554 [Nilaparvata lugens]
Type III	evm.TU.Contig13.292	84.04	86.44	73.18	40.13	47.31	39.78	87.36	70.32	80.37	-1.08425	-0.0503672	XP_022188970.1|1.1e-77|protein cornichon [Nilaparvata lugens]
Type III	evm.TU.Contig3160.1	491.93	591.49	478.03	268.02	242.73	439	497.1	387.23	494.69	-1.08278	0.00307627	AAT01079.1|1.9e-171|putative delta-9 desaturase 1 [Homalodisca vitripennis]
Type III	evm.TU.Contig167.50	32.28	25.8	21.17	10.45	15.56	13.47	15.36	21.1	16.77	-1.08063	-0.585876	XP_022207884.1|4.5e-138|protein takeout-like [Nilaparvata lugens]
Type III	evm.TU.Contig795.2_evm.TU.Contig795.3	20.3	24	18.31	11.27	9.27	10.39	20.76	15.35	19.41	-1.07763	-0.190045	XP_022199912.1|3.9e-144|probable serine hydrolase [Nilaparvata lugens]
Type III	evm.TU.Contig115.81	441.4	553.4	436.48	229.08	255.5	241.61	320.44	313.13	369.19	-1.07717	-0.529637	XP_022204224.1|2.0e-98|peroxiredoxin-5, mitochondrial-like [Nilaparvata lugens]
Type III	BGI_novel_G000737	31.77	31.03	30.21	14.23	19.2	16.2	40.16	32.26	45.27	-1.07702	0.318371
Type III	evm.TU.Contig137.89	238.66	241.98	211.11	131.9	134.76	115.76	223.3	194.89	198.36	-1.07541	-0.181629	XP_022204270.1|2.1e-57|12 kDa FK506-binding protein-like [Nilaparvata lugens]
Type III	evm.TU.Contig496.25	24762.4	23031.2	21606.3	11716.9	11526.9	11633.3	13707.7	12308.4	13527.8	-1.07501	-0.821672	XP_022197382.1|1.2e-88|uncharacterized protein LOC111054632 isoform X1 [Nilaparvata lugens]
Type III	evm.TU.Contig21370.1	19.34	13.14	12.38	9.13	5.98	7.21	19.2	16.05	18.05	-1.0719	0.234201	XP_022195524.1|7.2e-124|tachykinins [Nilaparvata lugens]
Type III	evm.TU.Contig13.276	51.14	55.02	46.52	25.79	27.59	25.32	44.77	45.27	51.07	-1.0685	-0.129003	XP_022184108.1|2.8e-83|probable 39S ribosomal protein L49, mitochondrial [Nilaparvata lugens]
Type III	evm.TU.Contig494.17	85.42	64.49	63.34	26.07	34.81	44.31	68.23	78.3	67.69	-1.0674	0.0393004	BAJ83477.1|4.0e-211|phenylalanine-tryptophan hydroxylase [Gryllus bimaculatus]
Type III	evm.TU.Contig634.13	29.02	36.77	38.66	20.61	15.26	20.19	26.46	32.37	26.19	-1.06592	-0.31627	XP_022185478.1|1.6e-82|lysozyme-like [Nilaparvata lugens]
Type III	evm.TU.Contig34280.1	1430.84	1486.94	1248.45	722.43	815.38	688.56	713.02	791.31	661.64	-1.06477	-0.952484	XP_022194265.1|1.6e-46|60S ribosomal protein L35a [Nilaparvata lugens]
Type III	evm.TU.Contig122.102	14.73	17.13	17.71	8.15	7.32	9.56	24.55	21.67	22.23	-1.0644	0.465454	XP_014288318.1|9.4e-62|PREDICTED: maf-like protein CLL_A0561 isoform X2 [Halyomorpha halys]
Type III	evm.TU.Contig17.69	185.29	210.89	185.8	100.48	117.94	98.45	155.82	117.77	150.54	-1.05922	-0.475469	XP_022199590.1|1.2e-45|selenoprotein M-like [Nilaparvata lugens]
Type III	evm.TU.Contig98.34	22.44	22	21.3	9.58	12.35	12.83	45.69	39.52	37.56	-1.05616	0.870437	XP_022202060.1|2.1e-52|putative sulfiredoxin [Nilaparvata lugens]
Type III	evm.TU.Contig137.82	918.48	866.83	773.37	476.48	464.72	444.92	429.84	390.59	438.53	-1.05544	-0.985835	XP_022189209.1|2.1e-83|cytochrome c oxidase subunit 4 isoform 1, mitochondrial-like [Nilaparvata lugens]
Type III	evm.TU.Contig46.54	45.97	44.92	39.13	23.79	21.47	18	22.99	19.67	26.32	-1.05519	-0.931435	XP_022188329.1|5.5e-221|flavin-containing monooxygenase FMO GS-OX-like 4 isoform X1 [Nilaparvata lugens]
Type III	evm.TU.Contig31.181	26.35	26.07	22.37	17.96	12.94	11.55	12.19	24.54	17.33	-1.05499	-0.472572	XP_022185738.1|5.1e-16|small nuclear ribonucleoprotein Sm D3-like [Nilaparvata lugens]
Type III	evm.TU.Contig8.83	516.26	472.83	436.39	254.65	257.55	244.85	273.79	278.83	278.31	-1.04829	-0.79038	XP_022207206.1|3.6e-71|NADH dehydrogenase [ubiquinone] 1 beta subcomplex subunit 6 [Nilaparvata lugens]
Type III	evm.TU.Contig30.135	17.82	27.59	19.75	9.36	9.33	13.21	11.2	10	13.4	-1.04819	-0.929532	XP_022193892.1|0.0e+00|uncharacterized protein LOC111051654 [Nilaparvata lugens]
Type III	evm.TU.Contig92.101	230.8	261.94	196.41	116.74	126.89	115.94	130.86	113.83	118.85	-1.04714	-0.938737	XP_022195473.1|2.0e-87|protein dj-1beta [Nilaparvata lugens]
Type III	evm.TU.Contig1701.1	8.26	10.33	14.58	4.86	5.79	5.42	12.63	9.96	11.33	-1.04592	0.0527436	XP_022191100.1|6.7e-276|uncharacterized protein LOC111049362 [Nilaparvata lugens]
Type III	evm.TU.Contig13.422	22.8	41.05	31.07	16.1	16.78	17.65	20.51	14.06	29.05	-1.0434	-0.607826	XP_022189711.1|1.6e-66|matrix-remodeling-associated protein 7-like [Nilaparvata lugens]
Type III	evm.TU.Contig535.9	74.46	78.05	69.62	37.84	34.68	38.16	43.2	46.86	46.93	-1.03971	-0.701954	XP_022254365.1|1.5e-210|ATP-dependent 6-phosphofructokinase-like [Limulus polyphemus]
Type III	evm.TU.Contig69.15	98.5	82.4	89.52	61.19	46.33	43.81	112.96	87.19	119.94	-1.03832	0.22228	XP_022203252.1|2.9e-57|mitochondrial pyruvate carrier 1-like [Nilaparvata lugens]
Type III	evm.TU.Contig1.94	21.93	15.56	15.94	9.55	7.95	10.77	14.26	16.27	18.02	-1.03822	-0.153661	XP_974833.1|1.2e-43|PREDICTED: THAP domain-containing protein 4 [Tribolium castaneum]
Type III	evm.TU.Contig457.19	523.61	507.6	630.92	301.76	296.44	225.24	522.42	640.71	603.7	-1.03606	0.0974901	XP_022202518.1|1.6e-256|cytochrome P450 6k1-like [Nilaparvata lugens]
Type III	evm.TU.Contig78.96_evm.TU.Contig78.97_evm.TU.Contig78.98	809.86	762.89	625.5	426.52	377.6	452.87	562.41	556.21	514.54	-1.03293	-0.443553	XP_022188572.1|6.3e-250|facilitated trehalose transporter Tret1-like [Nilaparvata lugens]
Type III	evm.TU.Contig170.80	50.66	54.08	40.7	27.57	27.47	25.5	54.43	76.36	60.11	-1.03241	0.381177	XP_022184466.1|1.5e-59|prefoldin subunit 1 [Nilaparvata lugens]
Type III	evm.TU.Contig98.62	27.12	29.13	21.71	10.36	17.93	14.51	27.76	31.62	26.61	-1.03004	0.128126	XP_014282663.1|1.0e-14|PREDICTED: COMM domain-containing protein 5-like [Halyomorpha halys]
Type III	evm.TU.Contig223.12	2725.98	2625.59	2336.36	1327.43	1485.23	1385.09	1978.25	1308.74	1908.51	-1.02764	-0.588168	XP_022207787.1|1.1e-71|60S ribosomal protein L27-like [Nilaparvata lugens]
Type III	evm.TU.Contig30.28	54.53	41.51	55.84	26.4	37.87	33.06	48.14	36.6	37.13	-1.02209	-0.33288	XP_022195620.1|2.9e-29|T-complex protein 1 subunit theta isoform X1 [Nilaparvata lugens]
Type III	evm.TU.Contig30.144	33.61	29.26	29.18	16.73	15.32	14.71	17.53	23.68	20.16	-1.01779	-0.597627	XP_022198456.1|8.0e-60|aquaporin AQPcic, partial [Nilaparvata lugens]
Type III	evm.TU.Contig47.22	2675.09	2398.98	2153.22	1330.17	1360.65	1344.91	1908.57	1711.67	1852.48	-1.01771	-0.431884	ABD98758.1|1.0e-137|putative ribosomal protein S4e [Graphocephala atropunctata]
Type III	evm.TU.Contig78.66	88.58	84.97	74.57	42.5	47.09	41.68	74.8	74.96	79.08	-1.01684	-0.129452	XP_022188234.1|4.6e-87|39S ribosomal protein L35, mitochondrial [Nilaparvata lugens]
Type III	evm.TU.Contig457.11	175.74	172.22	160.32	95.72	89.44	81.63	166.31	171.69	162.75	-1.01316	-0.0280389	XP_022198598.1|7.3e-46|mitochondrial import inner membrane translocase subunit Tim10 [Nilaparvata lugens]
Type III	evm.TU.Contig236.1	12.81	10.06	12.17	7.01	5.75	5.34	12.47	11.42	13.21	-1.01216	0.238226	XP_022187673.1|2.3e-75|neuroglobin-1-like [Nilaparvata lugens]
Type III	evm.TU.Contig377.6	17.93	17.64	15.73	6.46	9.52	7.56	12.44	15.17	11.81	-1.01133	-0.285939	AID60321.1|3.1e-128|snake-8 [Nilaparvata lugens]
Type III	BGI_novel_G000995	170.12	145.42	174.45	84.76	90.08	86.12	88.74	88.58	97.17	-1.01012	-0.839003
Type III	evm.TU.Contig25452.1	33.27	25	35.84	16.16	18.61	19.09	16.71	22.61	9.21	-1.00867	-0.927277	XP_022188095.1|8.8e-35|protein Malvolio-like isoform X3 [Nilaparvata lugens]
Type III	evm.TU.Contig1005.21	4140.48	4222.26	3307.15	2160.52	2220.19	2193.65	2824.7	2218.14	2835.75	-1.00864	-0.596921	XP_022196857.1|4.1e-77|40S ribosomal protein S23 [Nilaparvata lugens]
Type III	evm.TU.Contig350.80	638.64	567.81	571.45	325.38	370.61	320.69	425.57	397.69	390.55	-1.00816	-0.561779	XP_022190983.1|1.1e-53|cytochrome b-c1 complex subunit 7-like [Nilaparvata lugens]
Type III	evm.TU.Contig677.2	64.61	55.27	59.59	33.88	29.2	28.99	45.37	41.01	46.86	-1.00771	-0.488742	XP_022199448.1|2.9e-101|elongation of very long chain fatty acids protein 7-like [Nilaparvata lugens]
Type III	evm.TU.Contig261.38	120.58	133.64	112.44	63.05	66.31	62.7	136.12	141.85	142.03	-1.00735	0.194071	XP_022196473.1|2.5e-102|aldose reductase-like isoform X2 [Nilaparvata lugens]
Type III	evm.TU.Contig58.94	522.65	530.08	449.92	255.98	284.03	255.36	313.08	339.23	296.34	-1.00389	-0.671725	XP_022202836.1|5.9e-115|uncharacterized protein LOC111059480 [Nilaparvata lugens]
Type III	evm.TU.Contig8.304	99.09	110.11	89.3	52.51	58.27	51.95	94.42	77.81	100.01	-1.00164	-0.156727	XP_022195146.1|2.9e-65|bolA-like protein DDB_G0274169 isoform X1 [Nilaparvata lugens]
Type III	evm.TU.Contig535.54	37.21	32.32	40.61	74.44	67.74	79.22	38.8	52.13	43.26	1.00096	0.295814	XP_022195381.1|0.0e+00|lateral signaling target protein 2 homolog [Nilaparvata lugens]
Type III	evm.TU.Contig48.5	9.28	6.61	12.32	18.05	22.5	17.82	11.19	11.33	12.6	1.00147	0.425395	XP_022190611.1|1.8e-212|cytosolic endo-beta-N-acetylglucosaminidase [Nilaparvata lugens]
Type III	evm.TU.Contig338.21	4.54	5.48	6.99	10.19	12.06	12.54	9.72	9.4	12.53	1.00151	0.911246	XP_022199647.1|3.2e-233|putative tRNA pseudouridine synthase Pus10 [Nilaparvata lugens]
Type III	evm.TU.Contig489.40	3.65	3.17	5.93	8.39	7.34	8.4	6.48	5.42	5.16	1.0039	0.518178	AQS60694.1|4.0e-248|calcium/calmodulin-dependent protein kinase 2 isoform X2 [Sogatella furcifera]
Type III	evm.TU.Contig162.19	16.67	17.92	14.41	30.98	35.45	35.73	15.1	18.3	17.04	1.0039	0.0305918	XP_022199419.1|1.8e-67|dynactin subunit 2-like [Nilaparvata lugens]
Type III	evm.TU.Contig385.53	5.8	6.97	7.9	13.95	13.15	15.31	9.19	10.94	10.82	1.00397	0.599205	XP_022205769.1|0.0e+00|DNA ligase 1-like [Nilaparvata lugens]
Type III	evm.TU.Contig1129.9	19	24.71	21.21	43.02	42.6	47.38	25.17	28.34	23.39	1.00544	0.242533	XP_014273964.1|4.2e-210|PREDICTED: brahma-associated protein of 60 kDa isoform X1 [Halyomorpha halys]
Type III	evm.TU.Contig143.60	58.48	63.78	56.08	138.16	136.96	137.92	76.16	87.32	72.03	1.00641	0.374894	XP_014286965.1|1.5e-234|PREDICTED: tetratricopeptide repeat protein 14 homolog isoform X1 [Halyomorpha halys]
Type III	evm.TU.Contig8.301	4.28	3.41	5.95	8.76	9.88	8.86	7.75	8.65	8.5	1.00658	0.890459	XP_022195537.1|9.0e-231|RNA polymerase II-associated protein 3-like [Nilaparvata lugens]
Type III	evm.TU.Contig571.4	6.65	4.49	6.89	19.71	18	17.12	10.67	7.14	13.16	1.00687	0.525895	BAO01074.1|2.8e-64|neuropeptide GPCR A24 [Nilaparvata lugens]
Type III	evm.TU.Contig731.42	5.74	7.08	9.19	14.88	14.56	15.89	10.99	12.67	13.2	1.00704	0.727884	XP_022187989.1|1.6e-245|uncharacterized protein LOC111046688 isoform X1 [Nilaparvata lugens]
Type III	evm.TU.Contig222.23	6.39	5.21	6.07	10.25	15.13	11.39	9.9	11.44	12.93	1.00756	0.952588	XP_022193874.1|1.6e-121|STAGA complex 65 subunit gamma-like isoform X1 [Nilaparvata lugens]
Type III	evm.TU.Contig318.27	5.15	5.9	8.49	12.39	14.27	12.83	10.38	9.76	8.65	1.00768	0.582173	XP_022189944.1|5.9e-267|ATPase WRNIP1-like [Nilaparvata lugens]
[truncated: 1,816 more rows]
