# Supplementary material for: Comparative analysis of diet-associated responses in two rice planthopper species
Source: BMC Genomics. 2020 Aug 17;21:565. doi: 10.1186/s12864-020-06976-2 (PMC7437935; doi:10.1186/s12864-020-06976-2)
Supplement: Supplementary file 10 — Additional file 10: Table S5. Comparative genomic analysis of genes in response to host transfer in two planthopper species. [file 12864_2020_6976_MOESM10_ESM.xlsx]

## Sheet: Table S5
Table S5. Comparative genomic analysis of genes in response to host transfer in two planthopper species
Group	BPH_ID	SBPH_ID	Nr description	rBPH-1	rBPH-2	rBPH-3	tBPH-1	tBPH-2	tBPH-3	log2(tBPH/rBPH)	rSBPH-1	rSBPH-2	rSBPH-3	tSBPH-1	tSBPH-2	tSBPH-3	log2(tSBPH/rSBPH)
group_6967	NLU024528	Contig50.63	Prophenoloxidase activating factor 2 [Sogatella furcifera]	22.15	29.59	32.45	63.53	55.46	62.23	1.07556	32.29	40	34.09	90.04	72.3	59.58	1.02494
group_3451	NLU003543	Contig15.39	RING finger protein 44-like [Nilaparvata lugens]	5.12	3.67	5.71	11.75	8.74	12.62	1.21079	1.56	6.15	4.85	9.73	9.35	8.91	1.07
group_5904	NLU017400	Contig38.31	interferon-related developmental regulator 2 [Nilaparvata lugens]	30.71	27.6	26.74	58.19	57.13	58.97	1.0456	82.67	79.66	83.27	161.91	181.83	167.89	1.10303
group_5131	NLU012660	Contig3411.1	uncharacterized protein LOC111045716 [Nilaparvata lugens]	44.77	36.74	35.87	138.68	137.6	134.75	1.69396	6.33	7.15	6.76	13.78	14.75	16.64	1.12
group_6635	NLU022222	Contig859.4	PREDICTED: PH and SEC7 domain-containing protein 2 isoform X3 [Halyomorpha halys]	8.73	10.15	7.95	21.05	19.61	22.18	1.19458	6.1	9.76	8.07	18.78	18.2	18.31	1.18
group_3778	NLU005218	Contig162.20	small heat shock protein 1 [Laodelphax striatella]	37.31	30.27	22.23	123.34	245.12	275.7	2.85975	1.99	10.66	6.84	12.39	18.91	15.83	1.18
group_5664	NLU015867	Contig122.71	pre-mRNA-splicing factor RBM22 [Nilaparvata lugens]	49.32	51.05	41.91	137.7	96.78	140.56	1.41247	41.26	49.94	35	110.94	115.4	100.66	1.32529
group_10039	NLU027440	Contig457.26	uncharacterized protein LOC111051452 [Nilaparvata lugens]	1.66	5.35	3.27	8.62	16.32	35.64	2.50084	15.15	9.97	16.71	48.34	25.45	38.95	1.40152
group_7479	NLU027394	Contig1.23	transducin beta-like protein 2 isoform X4 [Zootermopsis nevadensis]	5.58	5.26	5.25	12.83	15.83	11.7	1.29826	7.83	13.5	12.66	31.96	26.79	31.58	1.57526
group_6131	NLU018694	Contig248.65	mitochondrial import inner membrane translocase subunit Tim17-B [Nilaparvata lugens]	81.27	71.54	60.59	175.33	141.78	146.86	1.15246	71.01	52.06	67.01	255.88	229.9	233.63	1.81441
group_5650	NLU015803	Contig498.21	PREDICTED: uncharacterized protein LOC108607934 [Drosophila busckii]	4.92	3.87	2.91	25.13	25.4	19.34	2.58044	30.57	29.8	31.45	118.44	105.2	110.75	1.83918
group_8287	NLU004037	Contig26.158	uncharacterized protein LOC111053867 [Nilaparvata lugens]	24.91	26.89	26.6	69.09	74.85	68.75	1.47204	13.54	9.24	17.71	53.67	45.95	58.86	1.93506
group_1931	NLU007198	Contig124.27	MAP kinase-interacting serine/threonine-protein kinase 1-like [Nilaparvata lugens]	126.01	81.21	98.54	235.01	417.49	269.14	1.4894	15.91	25.88	41.43	122.72	122.86	128.46	2.11488
group_9125	NLU014700	Contig374.9	uncharacterized protein LOC111058689 [Nilaparvata lugens]	30.68	30.81	33.98	58.54	96.77	64.52	1.20502	11.41	6.94	32.78	50.97	53.55	68.65	2.1554
group_3571	NLU004083	Contig0.308	organic cation transporter protein isoform X1 [Nilaparvata lugens]	49.2	47.89	49.55	18.44	17.59	18.48	-1.41959	102.84	84.65	90.61	28.46	31.2	33.4	-1.66029
group_4737	NLU010241	Contig113.65	PREDICTED: solute carrier family 23 member 2 isoform X5 [Diaphorina citri]	141.35	117.79	119.49	40.18	35.1	30.13	-1.83741	416.89	411.38	364.17	141.06	123.98	131.69	-1.6136
group_6186	NLU019028	Contig307.19	lipid storage droplets surface-binding protein 1-like [Nilaparvata lugens]	24.65	23.07	17.07	3.48	3.91	2.29	-2.74286	178.26	233.82	167.74	85.34	53.45	67.01	-1.53594
group_9745	NLU023413	Contig649.7	regucalcin-like [Nilaparvata lugens]	51.38	46.9	52.35	10.84	19.01	8.92	-1.99851	66.15	60.02	67.68	23.53	24.58	24.69	-1.45112
group_4572	NLU009330	Contig33562.1	small nuclear ribonucleoprotein Sm D3-like [Nilaparvata lugens]	28.49	30.3	26.8	10.7	11.25	11.66	-1.38862	65.64	67.35	55.47	24.28	29.68	28.18	-1.43543
group_6169	NLU018928	Contig30.224	lysozyme C-1-like [Nilaparvata lugens]	11.93	26.07	12.22	4.88	5.39	2.6	-2.13682	36.49	54.22	37.86	25.95	17.87	15.55	-1.25004
group_6666	NLU022542	Contig112.40	leucine-rich repeat-containing protein 15-like [Nilaparvata lugens]	189.79	204.11	213.92	51.04	77.54	53.85	-1.73062	9.68	7.33	4.39	2.24	1.59	2.47	-1.17
group_5931	NLU017524	Contig45.62	synaptic vesicle glycoprotein 2B-like isoform X1 [Nilaparvata lugens]	1032.72	896.84	1008.16	434.49	474.59	335.93	-1.23755	1193.55	1102.25	1163.82	618.18	573.19	582.88	-1.0965
group_7443	NLU027220	Contig480.17	uncharacterized protein LOC110832432 isoform X2 [Zootermopsis nevadensis]	0.94	1.15	0.66	19.01	13.87	17.46	4.26087	51.54	56.48	37.52	5.96	2.09	3.08	-3.74
group_2654	NLU019909	Contig69.24	uncharacterized protein LOC111043204 [Nilaparvata lugens]	3.12	3.74	3.75	37.2	15.78	18.61	2.84634	32.61	42.06	14.75	2	5.29	4.53	-3.19
group_3654	NLU004549	Contig479.26	1-acyl-sn-glycerol-3-phosphate acyltransferase alpha-like, partial [Nilaparvata lugens]	5.24	5.6	4.51	20.7	19.5	16.53	1.9117	62.9	70.3	61.76	12.52	5.92	7.35	-2.99
group_5763	NLU016497	Contig337.14	prisilkin-39-like [Nilaparvata lugens]	4.24	13.67	2.87	16.44	13.72	20.72	1.3469	25.84	69.76	44.41	5.46	5.72	8.07	-2.94
group_8309	NLU004297	Contig250.26	PREDICTED: 60S ribosomal protein L39 [Halyomorpha halys]	131.59	97.87	141.72	542.05	274.19	726.13	2.2003	1017.54	851.66	915.07	136.07	196.9	139.08	-2.82663
group_7548	NLU027771	Contig448.14	uncharacterized protein LOC111051698 [Nilaparvata lugens]	23.06	38.6	222.75	432.53	231.19	251	1.72882	155.66	354.68	284.19	44.04	43.35	47.03	-2.62827
group_9227	NLU015994	Contig515.1		0.6	1.09	0.65	19.67	7.45	34.54	4.79157	7.22	6.23	7.05	2.15	0.99	1	-2.41
group_7427	NLU027175	Contig338.11	sideroflexin-1 [Myzus persicae]	4.47	4.86	2.3	9.8	7.27	9.52	1.21407	28.24	37.1	25.82	9.51	3.45	6.09	-2.31
group_4533	NLU009127	Contig376.11	40S ribosomal protein S12 [Nilaparvata lugens]	915.69	894.72	859.95	2103.19	1392.64	2417.55	1.18128	956.9	895.9	766.56	199.3	228.81	201	-2.21005
group_5754	NLU016413	Contig39.49		77.1	81.17	60.48	575.53	361.76	481.89	2.79634	194.95	222.12	213.6	70.4	73.43	47.73	-2.14115
group_3491	NLU003716	Contig264.3	sugar transporter 11 [Nilaparvata lugens]	13.09	15.05	20.46	610.25	351.41	434.14	4.85569	206.54	261.71	191.18	64.21	43.44	48.25	-2.12039
group_3780	NLU011052	Contig292.18	transketolase-like protein 2 isoform X1 [Nilaparvata lugens]	158.31	157.11	157.4	707.6	495.65	509.93	1.90477	1004.29	1031.51	769.13	294.47	178.3	198.7	-2.11743
group_3884	NLU005763	Contig323.48	40S ribosomal protein S25-like [Nilaparvata lugens]	117.15	140.72	163.92	463.97	247.26	392.91	1.42052	1540.55	1458.79	1341.2	406.9	461.43	409.29	-2.01028
group_8632	NLU008269	Contig395.1	PREDICTED: astakine-like [Megachile rotundata]	25.12	23.1	26.11	80.67	52.02	67.49	1.42984	12.79	18.97	12.05	5.71	3.08	3.92	-1.98
group_8443	NLU005730	Contig40.57	40S ribosomal protein S27 isoform X1 [Nilaparvata lugens]	1106.16	1081.15	1084.38	2974.82	1847.24	3012.08	1.48351	2873.07	2719.8	2326.99	751.88	823.76	753.4	-1.87842
group_9845	NLU024719	Contig2.6	60S ribosomal protein L32 [Nilaparvata lugens]	871.17	858.69	799.93	2142.08	1300.61	2285.99	1.2267	2467.03	2745.58	2093.36	801.6	817.91	781.87	-1.77041
group_3071	NLU001445	Contig137.48	cysteine dioxygenase type 1 [Nilaparvata lugens]	13.2	18.36	12.15	108.36	56.5	82.48	2.45411	35.4	49.54	37.68	17.66	9.82	9.63	-1.72
group_10042	NLU027489	Contig615.4	40S ribosomal protein S15Aa [Nilaparvata lugens]	1444.87	1495.51	1348.13	3166.65	2074.43	3409.54	1.0621	2124.56	2226.89	1746.89	700.99	726.18	660.16	-1.71869
group_7246	NLU026131	Contig905.10	protein takeout-like [Nilaparvata lugens]	1.3	2.43	1.6	17.01	14.26	25.48	3.44364	36.67	33.85	18.61	8.28	11.88	9.3	-1.71
group_6481	NLU020931	Contig123.131	seminal fluid protein [Nilaparvata lugens]	678.1	635.64	665.61	3375.13	2067.62	2739.24	2.00123	1178.43	1232.62	882.81	474.37	387.71	406.84	-1.65939
group_3168	NLU001949	Contig176.9	60S ribosomal protein L27a [Nilaparvata lugens]	987.45	1011.41	949.07	2495.12	1481.02	3420.02	1.36473	3984.47	3995.64	3142.71	1300.21	1311.8	1257.69	-1.64384
group_3949	NLU006106	Contig124.23	acyl-CoA Delta(11) desaturase-like [Nilaparvata lugens]	153.04	150.53	144.83	2108.66	1747.72	1532.17	3.62236	626.67	719.61	535.12	378.28	118.15	154.57	-1.6309
group_2633	NLU019470	Contig3.18	60S ribosomal protein L21-like [Nilaparvata lugens]	662.64	641.69	588.54	1862.6	1066.03	2113.53	1.47515	1633.89	1650.51	1396.21	547.83	574.24	546.27	-1.6179
group_4808	NLU010637	Contig136.13	LOW QUALITY PROTEIN: 60S acidic ribosomal protein P1 [Nilaparvata lugens]	1222.64	1197.09	1007.34	3633.11	1753.24	5047.95	1.67237	1605.99	1658.45	1470.69	463.94	554.7	496.11	-1.59439
group_9888	NLU025310	Contig258.16	cytochrome b-c1 complex subunit 2, mitochondrial [Nilaparvata lugens]	7.42	0	3.44	10.74	7.02	15.76	1.62269	673.51	669.9	555.34	229.42	225.43	245.09	-1.56647
group_7451	NLU027291	Contig253.17	annexin-B12-like [Nilaparvata lugens]	29.65	38.9	25.35	98.99	76.65	77.98	1.43614	94.52	133.24	106.29	50.67	30.39	37.61	-1.53872
group_5088	NLU012339	Contig64.53	6-phosphogluconate dehydrogenase, decarboxylating isoform X1 [Nilaparvata lugens]	79.94	76.92	72.06	841.48	459.29	744.39	3.16938	599.4	698.1	437.11	258.35	233.3	229.68	-1.53379
group_4522	NLU009055	Contig46.62	senecionine N-oxygenase-like [Nilaparvata lugens]	4.81	7.22	3.65	22.06	21.81	18.69	2.00188	16.09	32.21	21.87	13.46	5.84	6.16	-1.53
group_4480	NLU008832	Contig25.64	60S ribosomal protein L28-like [Nilaparvata lugens]	1223.64	1265.31	1180.12	3824.55	2321.24	3740.77	1.47721	3052.14	3309.95	2510.9	1123.61	1122.06	1123.19	-1.52448
group_4926	NLU011314	Contig55.4	5-formyltetrahydrofolate cyclo-ligase-like [Nilaparvata lugens]	8.6	11.66	8.3	21.89	17.26	21.06	1.10186	24.46	24.72	20.52	7.81	9.62	8.53	-1.52
group_8675	NLU008721	Contig0.406	uncharacterized protein LOC111056222 [Nilaparvata lugens]	5.51	4.31	6.37	20.45	12.91	17.5	1.63435	10.7	12.6	9.72	5.01	4.65	3.34	-1.5
group_6987	NLU024622	Contig48.11	60S ribosomal protein L10a-2 [Nilaparvata lugens]	838.3	890.36	854.3	2085.76	1394.67	2383.09	1.20484	2191.36	2248.46	1844.08	785.73	799.66	761.76	-1.49312
group_7458	NLU027316	Contig1.48	60S ribosomal protein L10 [Nilaparvata lugens]	1503.68	1451.25	1387.99	4277.55	2405.55	6349.79	1.61043	4975.18	4836.05	4082.45	1739.09	1797.85	1715.03	-1.47779
group_6352	NLU020055	Contig8.325	60S ribosomal protein L12 [Nilaparvata lugens]	1172.39	1189.32	1068.4	2675	1788.08	2569.94	1.07301	1869.71	1902.71	1503.26	700.84	708.03	682.55	-1.45971
group_8134	NLU002160	Contig100.76	60S ribosomal protein L34-like [Nilaparvata lugens]	1026.1	1080.24	1010.16	3165.35	1713.51	3552.73	1.4958	3219.92	3263.95	2524.95	1228.84	1303.88	1251.44	-1.45849
group_4661	NLU009811	Contig84.84	glutaredoxin-like [Nilaparvata lugens]	1383.95	1356.52	1267.27	3715.17	2293.21	4082.85	1.34822	751.95	716.96	618.76	290.84	298.44	303.53	-1.41699
group_5910	NLU017424	Contig30.233	PREDICTED: 60S ribosomal protein L18a [Acromyrmex echinatior]	390.83	394.89	378.12	1106.52	697.64	1416.96	1.49815	2095.55	2130.56	1665.91	769.22	740.31	709.74	-1.40448
group_4438	NLU008639	Contig100.148	40S ribosomal protein S26 [Nilaparvata lugens]	841.57	857.28	765.56	2155.58	1238.24	2636.66	1.35211	2189.76	2170.85	1817.27	893.43	905.37	879.97	-1.29978
group_9234	NLU016056	Contig353.20	60S ribosomal protein L7-like [Nilaparvata lugens]	1274.9	1318.59	1242.24	3234.72	2143.87	3642.08	1.28275	2222.55	2328.77	1904.89	949.12	988.49	920.62	-1.23823
group_7426	NLU027174	Contig338.12	putative dihydrolipoyllysine-residue acetyltransferase [Nilaparvata lugens]	159.42	166.65	175.25	371.02	370.7	231.81	1.12829	239.58	239.33	182.47	103.32	99.53	95.8	-1.19009
group_8039	NLU000057	Contig223.18	60S ribosome subunit biogenesis protein NIP7 homolog [Nilaparvata lugens]	6.49	7.74	5.76	13.01	9.72	16.79	1.01773	43.9	53.26	38.45	18.96	20.62	27.01	-1.19
group_3042	NLU001278	Contig194.28	40S ribosomal protein S15 [Nilaparvata lugens]	1222.74	1280.47	1179.96	3297.4	1939.98	4390.35	1.41289	4716.16	4817.02	3938.22	2177.14	2208.21	2033.85	-1.1841
group_6919	NLU024185	Contig346.56	60S ribosomal protein L18 [Nilaparvata lugens]	984.21	1007.01	963.1	2815.55	1775.05	3725.06	1.51718	2847.79	2835.09	2305.3	1196.79	1342.43	1224.23	-1.17749
group_6506	NLU021123	Contig623.19	keratin, type I cytoskeletal 9-like [Nilaparvata lugens]	53.95	79.58	74.65	203.7	129.19	289.33	1.60678	47.73	50.37	39.23	21.71	24.43	17.74	-1.17507
group_3827	NLU005474	Contig1285.3	ubiquitin-60S ribosomal protein L40-like [Nilaparvata lugens]	1605.56	1553.39	1313.72	3922.63	2295.56	5568.33	1.44782	1539.68	1521.29	1298.57	674.05	801.49	709.39	-1.17416
group_2937	NLU028750	Contig108.38	ADP-dependent glucokinase [Nilaparvata lugens]	164.54	161.46	162.37	420.6	308.76	337.45	1.14355	179.49	175.01	145.05	68.57	83.51	79.94	-1.15329
group_5398	NLU014399	Contig25.115	40S ribosomal protein S5-like [Nilaparvata lugens]	1625.88	1631.37	1445.61	3756.04	2399.23	4703.71	1.25198	2853.19	2922.99	2249.72	1269.16	1363.91	1215.93	-1.14999
group_8762	NLU009752	Contig70.8	PREDICTED: uncharacterized protein LOC105462500 isoform X2 [Wasmannia auropunctata]	198.31	191.96	186.85	458.3	343.27	481.41	1.17707	11.82	13.45	11.93	6.61	6.64	4.67	-1.13
group_4667	NLU009828	Contig251.1	cytochrome c oxidase copper chaperone [Nilaparvata lugens]	118.83	119.56	106.83	293.41	234.01	295.09	1.35893	28.29	22.25	17.3	16.2	13.16	14.55	-1.12
group_7008	NLU024772	Contig480.29	clavesin-1 isoform X1 [Nilaparvata lugens]	14.91	24.71	13.52	175.33	131.06	154.33	3.14205	42.36	33.2	33.63	19.2	18.72	14.37	-1.12
group_4855	NLU010984	Contig25.56	60S ribosomal protein LP0 [Pantala flavescens]	1671.75	1787.85	1618.45	3913.21	2473.88	4929	1.18137	2534.5	2506.5	2168.58	1151.99	1227.55	1126.55	-1.1073
group_9287	NLU016817	Contig430.8	60S ribosomal protein L17 [Zootermopsis nevadensis]	56.28	44.62	53.97	121.06	101.19	126.15	1.24684	3095.72	3212.24	2561.1	1445.9	1529.08	1456.16	-1.09605
group_4261	NLU007769	Contig34280.1	60S ribosomal protein L35a [Nilaparvata lugens]	1127.14	1165.02	1055.17	3771.47	2018.43	5668.58	1.80307	1430.84	1486.94	1248.45	688.56	815.38	722.43	-1.06477
group_5402	NLU014434	Contig47.22	putative ribosomal protein S4e [Graphocephala atropunctata]	1737.04	1807.81	1633.22	3754.34	2670.97	4656.22	1.1218	2675.09	2398.98	2153.22	1344.91	1360.65	1330.17	-1.01771
group_3525	NLU003857	Contig482.10	spondin-1 [Nilaparvata lugens]	5.31	5.51	4.45	19.04	22.36	11.11	1.7905	54.12	80.05	49.01	35.91	26.63	31.28	-1.00506
group_3473	NLU003618	Contig224.122	osiris 20	69.31	123.1	34.98	2.77	7.04	0.3	-4.467	0.18	0	0	41.42	10.36	27.16	8.66124
group_8274	NLU003887	Contig100.206	uncharacterized protein LOC111043594 [Nilaparvata lugens]	303.1	672.03	249.94	17.51	48.35	85.29	-2.98483	0.08	0.15	2.55	447.91	154.86	248.55	8.35035
group_5498	NLU014893	Contig14.170	nascent polypeptide-associated complex subunit alpha, muscle-specific form-like [Nilaparvata lugens]	65.47	164.45	58.72	2.03	8.2	10.56	-3.76537	0.02	0.03	0.6	46.61	11.86	22.06	7.19565
group_3474	NLU003619	Contig224.123	osiris 19	165.12	333.87	108.08	11.65	21.66	5.05	-3.95202	0.15	0.15	0.71	70.39	20.77	38.84	7.03916
group_7288	NLU026369	Contig100.36	uncharacterized protein LOC111050778 isoform X1 [Nilaparvata lugens]	46.95	113.98	60.96	2.3	5.77	18.23	-3.09327	0.04	0.42	0.32	41.99	8.55	18.7	6.4685
group_9218	NLU015920	Contig350.69	uncharacterized protein LOC111053645 [Nilaparvata lugens]	1542.32	3571.42	1196.18	159.01	249.3	584.84	-2.63904	5.36	3.04	26.17	1131.88	443.22	641.76	6.0472
group_8820	NLU010468	Contig224.124	osiris 18	35.33	91.25	22.91	1.6	3.45	0	-4.85877	0.63	0.61	0.6	54.55	17.51	32.94	5.77753
group_3448	NLU003535	Contig58.50	nucleoprotein TPR-like	47.45	110.05	61.73	2.01	11.84	8.4	-3.28474	0.08	0.07	2.38	37.85	13.49	22.4	4.99533
group_7551	NLU027794	Contig18.250	apolipoprotein D-like	73.55	116.79	48.83	8.96	24.15	5.77	-2.75551	0.29	0.57	2.52	36.21	20.48	19.19	4.4881
group_3426	NLU003419	Contig265.9	uncharacterized protein LOC111048013 isoform X1 [Nilaparvata lugens]	247.8	526.16	202.21	37.79	52.54	23.33	-3.08646	2.29	4.05	8.64	110.83	67.03	69.13	4.05093
group_4303	NLU007997	Contig92.29	osiris 6-like precursor	125.49	258.58	103.19	14.52	30.43	26.59	-2.73484	3.87	3.1	8.36	134.02	71.8	106.28	4.03128
group_8278	NLU003904	Contig100.176	trypsin-like [Nilaparvata lugens]	54.51	125.07	40.81	11.39	5.03	10.65	-2.99519	1.3	1.9	2.01	34.15	11.77	15.05	3.52474
group_5752	NLU016406	Contig372.29	vegetative cell wall protein gp1-like [Nilaparvata lugens]	21.18	23.82	12.84	2.57	2.57	4.9	-2.51361	1.69	1.98	1.82	25.72	16.92	18.18	3.48562
group_3880	NLU005747	Contig175.99	probable nuclear hormone receptor HR3 isoform X2 [Nilaparvata lugens]	98.52	78.42	81.27	3	7.93	0.85	-4.46149	9.01	3.38	20.66	114	125.7	139.09	3.32769
group_6816	NLU023454	Contig78.231	protein split ends-like, partial [Nilaparvata lugens]	27.03	25.75	21.28	5.66	19.93	6.08	-1.22162	3.53	3.49	7.41	42.7	41.04	41.92	3.17148
group_6693	NLU022730	Contig13.191	frizzled-5 [Nilaparvata lugens]	17.82	17.43	15.42	3.29	8.46	3.2	-1.75659	2.78	2.21	6.56	24.77	28.03	31.1	2.85503
group_6202	NLU019152	Contig172.51	transcription factor SOX-11-like [Nilaparvata lugens]	113.52	96.52	123.38	24.91	49.64	21.95	-1.77781	30.41	16.55	35.66	177.51	163.62	186.57	2.66108
group_3706	NLU004849	Contig18.275	uncharacterized protein LOC111054291 [Nilaparvata lugens]	16.09	20.7	14.11	0.95	2.12	0.71	-3.72891	1.9	1.43	1.66	19.44	11.81	17.77	2.64
group_4850	NLU010974	Contig123.57	cysteine-rich motor neuron 1 protein-like [Nilaparvata lugens]	15.85	13.63	14.71	6.74	10.33	5.63	-1.04007	8.61	9.8	13.27	67.34	64.61	66.11	2.61791
group_5714	NLU016235	Contig30.151	protein obstructor-E [Nilaparvata lugens]	23.93	24.22	17.09	2.1	4.98	9.5	-1.9614	1.63	4.47	3.05	25.12	15.59	13.62	2.50933
group_7414	NLU027127	Contig238.22	mitochondrial uncoupling protein 4 [Nilaparvata lugens]	24.83	24.16	20.82	3.11	6.99	2.61	-2.45789	46.04	39.68	71.03	282.86	318.42	297.83	2.49649
group_4896	NLU011171	Contig256.11	mucin-17-like [Nilaparvata lugens]	12.07	9.52	8.56	3.77	7.72	3.91	-1.04539	2.23	2.04	3.53	14.91	14.26	14.3	2.49
group_8166	NLU002450	Contig348.40	uncharacterized protein LOC111052950 [Nilaparvata lugens]	9.63	8.72	8.89	2.19	8.07	2.73	-1.07791	1.77	1.61	4.32	13.5	12.03	13.07	2.37
group_5225	NLU013300	Contig13.5	PREDICTED: serine/arginine repetitive matrix protein 2-like [Bemisia tabaci]	12.05	10.26	10.68	2.49	5.7	2.65	-1.5948	13.63	15.03	14.34	77.72	72.06	71.64	2.35027
group_5677	NLU015968	Contig113.63	PREDICTED: coiled-coil domain-containing protein CG32809 isoform X7 [Halyomorpha halys]	22.24	18.69	20.2	5.62	12.62	5.36	-1.39123	4.16	3.98	8.38	28.95	29.09	32.61	2.21123
group_5788	NLU016690	Contig13.428	PREDICTED: zinc finger protein OZF-like [Agrilus planipennis]	9.71	8.92	8.45	1.86	5.47	1.76	-1.57769	3.07	2.28	3.06	13.18	12.49	13.24	2.18
group_4366	NLU008297	Contig371.1	putative helicase mov-10-B.1, partial [Nilaparvata lugens]	55.97	52.03	60.54	7.52	21.08	8.3	-2.20958	12.27	8.17	29.22	67.99	68.62	77.93	2.15517
group_6099	NLU018553	Contig13.342	low choriolytic enzyme [Nilaparvata lugens]	11.64	21.18	8.2	1.64	1.88	2.65	-2.52596	2.96	4.91	5.62	25.62	18.47	16.97	2.14539
group_8782	NLU010000	Contig175.31	agrin [Nilaparvata lugens]	9.62	14.51	5.54	0.33	1.92	0.67	-3.33998	2.84	7.13	3.97	25.93	19.35	18.22	2.14353
group_5553	NLU015274	Contig384.4	uncharacterized protein LOC111046503 [Nilaparvata lugens]	9.52	7.82	8.88	0.88	1.74	1.54	-2.64107	3.26	3.3	6.34	19.51	18.91	18.61	2.14
group_7370	NLU026823	Contig30.85	mitochondrial carnitine/acylcarnitine carrier protein [Nilaparvata lugens]	17.77	18.97	14.82	6.05	7.74	6.2	-1.36043	25.91	22.19	26.97	103.07	125.37	113.83	2.1396
group_2643	NLU019705	Contig36.10	fibronectin type-III domain-containing protein 3A isoform X1 [Nilaparvata lugens]	38.5	42.36	38.88	12.36	23.74	12.64	-1.32879	15.48	14.21	20.98	101.08	82.36	95.3	2.12336
group_4645	NLU009704	Contig113.78	uncharacterized protein LOC111056664 [Nilaparvata lugens]	7.75	6.47	7.07	2.37	4.54	2.68	-1.15285	1.54	0.86	3.66	7.26	8.03	8.97	2.11
group_3995	NLU006368	Contig175.79	uncharacterized protein LOC111055080 [Nilaparvata lugens]	9.35	9.2	9.46	2.59	4.48	2.64	-1.52199	4.94	3.95	4.56	20.5	19.1	18.95	2.10397
group_7415	NLU027128	Contig238.23	PREDICTED: cell wall integrity and stress response component 4 [Neodiprion lecontei]	18.72	18.43	17.59	5.34	11.59	6.04	-1.25255	6.02	4.85	9.87	27.25	29.83	30.75	2.07285
group_2741	NLU022591	Contig71.46	LOW QUALITY PROTEIN: protein fork head-like [Nilaparvata lugens]	13.88	14.32	11.61	6	9.53	6	-1.03398	2.8	4.28	3.62	15.8	13.19	16.48	2.05
group_4895	NLU011170	Contig256.10	transcription elongation regulator 1-like [Nilaparvata lugens]	34.92	33.36	30.86	11.38	24.64	14.57	-1.02353	14.19	16.13	18.19	66.5	69.26	68.41	2.03579
group_5313	NLU013915	Contig71.98	LOW QUALITY PROTEIN: tight junction protein ZO-2 [Nilaparvata lugens]	23.05	18.77	19.18	3.57	7.51	3.39	-2.19363	5.23	4.1	6.43	22.71	20.32	19.87	2.02638
group_6646	NLU022366	Contig48.79	calnexin-like [Nilaparvata lugens]	184.97	173.83	162.97	45.53	100.59	51.61	-1.43727	82.71	97.99	93.33	413.36	450.79	449.09	2.02479
group_8631	NLU008261	Contig14.52	fibroblast growth factor 18 isoform X1 [Nilaparvata lugens]	31.56	22.06	20.65	10.2	12.07	9.93	-1.18698	1.6	1.02	2.92	8.16	9.41	7.74	1.98
group_6078	NLU018376	Contig137.81	phosphatidylinositol 3-kinase regulatory subunit alpha isoform X1 [Nilaparvata lugens]	17.47	10.79	10.99	2.83	3.84	2.92	-2.03746	5.36	4.43	12.26	24.46	28.08	29.89	1.96935
group_5780	NLU016628	Contig535.41	microtubule-associated protein futsch-like isoform X2 [Nilaparvata lugens]	12.33	10	11.3	2.44	5.54	3.44	-1.49342	1.87	2.77	5.84	14.11	12.45	13.11	1.96
group_6978	NLU024559	Contig8.342	dystroglycan [Nilaparvata lugens]	9.11	7.48	7.88	2.74	4.6	3.03	-1.23771	2.99	2.11	4.32	11.13	11.86	12.97	1.95
group_6580	NLU021860	Contig14.130	M-phase inducer phosphatase-like [Nilaparvata lugens]	17.77	22.7	13.01	6.45	11.51	9.17	-1.1311	3.97	7.02	7.93	29.62	34.45	30.19	1.93785
group_6644	NLU022350	Contig1768.3	histone deacetylase complex subunit SAP30 homolog [Nilaparvata lugens]	46.15	40.05	40.79	12.09	19.08	12.18	-1.71839	5.75	15.47	9.91	43.48	45.28	37.86	1.91334
group_6647	NLU022372	Contig48.74	peptidyl-prolyl cis-trans isomerase D-like isoform X1 [Nilaparvata lugens]	10.15	6.59	7.52	2.32	3.72	1.9	-1.63749	5.69	3.27	9.35	20.01	22.65	24.39	1.87
group_5747	NLU016373	Contig112.65	CLK4-associating serine/arginine rich protein-like [Nilaparvata lugens]	11.82	11.68	9.32	3.55	7.23	3.26	-1.22108	4.25	4.25	5.99	16.03	15.77	17.7	1.87
group_6381	NLU020300	Contig656.7	LOW QUALITY PROTEIN: leukocyte receptor cluster member 8 homolog [Nilaparvata lugens]	16.57	14.56	13.11	4.33	11.54	4.23	-1.12691	3.11	3.16	6.83	15.69	17.53	19.84	1.87
group_2300	NLU012857	Contig25.193	PREDICTED: UDP-glucose 6-dehydrogenase [Apis florea]	12.97	14.36	13.06	2.17	7.7	4.62	-1.48385	13.7	10.91	20.08	55.77	49.79	59.92	1.86314
group_5317	NLU013945	Contig485.19	aryl hydrocarbon receptor nuclear translocator homolog [Nilaparvata lugens]	8.5	8.76	7.5	4.16	5.41	3.17	-1.07268	3.86	2.92	6.22	19.28	17.51	17.11	1.86
group_4853	NLU010982	Contig31.98	ras-related protein Rab-27A [Nilaparvata lugens]	13.38	16.56	11.49	3.72	7.42	5.2	-1.31723	1.69	1.89	6	12.39	12.56	10.31	1.84
group_2675	NLU020502	Contig20.60	uncharacterized protein LOC111048495 isoform X1 [Nilaparvata lugens]	130.91	129.94	133.97	18.77	42.6	16.53	-2.40496	49.15	32.79	77.23	182.83	176.06	206.87	1.83513
group_3795	NLU005324	Contig455.10	RNA-binding protein 5 [Nilaparvata lugens]	7.88	7.05	7.2	1.75	4.71	1.97	-1.40971	5.15	4.21	5.53	17.07	18.89	17.16	1.83
group_5049	NLU012093	Contig640.8	uncharacterized protein LOC111057675, partial [Nilaparvata lugens]	20.54	18.67	19.83	9.2	15.74	9.77	-1.07122	2.62	2.02	3.87	8.42	9.1	7.99	1.83
group_6461	NLU020879	Contig31.72	casein kinase I-like [Nilaparvata lugens]	9.25	7.71	7.6	2.41	4.05	2.83	-1.24105	19.18	24.1	26.92	80.09	99.97	89	1.82627
group_6437	NLU020749	Contig607.10	26S proteasome non-ATPase regulatory subunit 11 [Nilaparvata lugens]	125.78	129.5	123.65	37.73	56.99	47.21	-1.40547	53.28	53.06	91.72	223.73	244.31	235.92	1.82289
group_7308	NLU026504	Contig480.19	nuclear factor interleukin-3-regulated protein-like [Nilaparvata lugens]	17.15	15.01	11.3	4.64	11.26	5.01	-1.05115	10.2	9.1	11.74	35.4	36.46	38.33	1.81126
group_4193	NLU007461	Contig1098.5	putative choline/ethanolamine kinase [Nilaparvata lugens]	14.75	15.74	14.96	4.86	9.67	4.28	-1.2773	6.58	7.34	8.96	28.56	34.69	30.77	1.8011
group_5526	NLU015114	Contig202.57	tetratricopeptide repeat protein 39B-like [Nilaparvata lugens]	8.15	7.09	6.57	2.67	4.17	2.86	-1.12476	2.69	1.58	5.14	8.5	8.63	9.47	1.79
group_7624	NLU028192	Contig17.57	ARF GTPase-activating protein GIT1 isoform X2 [Nilaparvata lugens]	10.11	8.63	8.46	3.14	6.99	3.43	-1.01506	2.28	1.53	2.81	7.51	7.61	6.99	1.74
group_8768	NLU009813	Contig385.50	zinc finger HIT domain-containing protein 2 [Nilaparvata lugens]	17.31	20.87	19.1	6.49	11.97	5.63	-1.23276	8.26	3.7	7.68	21.91	20.05	24.46	1.73182
group_9761	NLU023571	Contig32.14	sprouty-related, EVH1 domain-containing protein 1 [Nilaparvata lugens]	14.08	13.19	12.14	3.78	7.93	4.35	-1.32102	10.14	8.56	13.78	32.58	39.14	36.1	1.72176
group_6373	NLU020246	Contig377.13	RGM domain family member B-like isoform X1 [Nilaparvata lugens]	46.14	41.56	40.43	15.11	20.73	14.88	-1.4178	18.1	17.74	20.02	67.91	66.05	68.11	1.72062
group_4166	NLU007241	Contig32.130	uncharacterized protein LOC111055535 [Nilaparvata lugens]	13.91	11.59	12	3.35	5.73	3.32	-1.59531	1.22	1.49	3.85	6.64	7.75	6.64	1.72
group_1536	NLU001802	Contig224.48	uncharacterized protein LOC111052645 [Nilaparvata lugens]	15.33	14.15	16.37	3.43	8.17	3.96	-1.435	1.87	2.24	3.79	9.27	8.04	8.32	1.72
group_7152	NLU025629	Contig8.278	cyclin-G-associated kinase isoform X3 [Nilaparvata lugens]	12.72	11.75	11.19	4.13	8.97	3.84	-1.07586	3.78	3.81	6.14	15.76	15.42	15.95	1.71
group_4955	NLU028559	Contig13.108	nucleoprotein TPR-like [Nilaparvata lugens]	17.42	17.5	15.88	3.28	10.09	3.77	-1.52355	12.87	16.63	19.14	56.69	51.3	50.23	1.69935
group_4675	NLU009878	Contig253.93	flocculation protein FLO11-like isoform X1 [Nilaparvata lugens]	99.25	89.17	92.53	23.83	51.22	25.48	-1.5262	25.3	31.62	34.87	99.91	88.38	97.09	1.68732
group_5533	NLU015164	Contig649.37	PREDICTED: nuclear hormone receptor FTZ-F1 beta [Cimex lectularius]	14.76	11.08	15.99	3.79	6.33	3.12	-1.74541	3.89	3.66	5.33	15	15.57	16.67	1.68
group_4130	NLU007056	Contig1378.4	apoptosis inhibitor 5 isoform X1 [Nilaparvata lugens]	10.18	8.8	9.25	2.45	4.56	2.48	-1.57425	1.76	1.76	5.09	7.53	8.45	11.24	1.68
group_8301	NLU004159	Contig64.67	uncharacterized protein LOC111043659 [Nilaparvata lugens]	16.19	16.1	14.31	5.67	8.01	5.76	-1.24786	3.52	3.43	6.97	19.18	15.41	13.91	1.67
group_5954	NLU017667	Contig0.296	geranylgeranyl pyrophosphate synthase [Nilaparvata lugens]	10.86	7.63	8.72	3.78	5.14	3.89	-1.03252	2.32	2.36	4.95	9.9	9.05	11.68	1.67
group_5396	NLU014384	Contig850.18	major facilitator superfamily domain-containing protein 12-like [Nilaparvata lugens]	21.76	31.75	12.53	7.05	10.14	9.46	-1.29125	16.16	12.83	25.38	60.23	68.22	76.02	1.66391
group_3179	NLU002017	Contig46.104	neurocalcin homolog [Nilaparvata lugens]	47.44	42.33	45.47	14.6	23.2	10.56	-1.44798	8.62	6.21	17.9	34.64	30.82	38.59	1.66329
group_5180	NLU012978	Contig143.70	histone-lysine N-methyltransferase set9 [Nilaparvata lugens]	9.79	7.78	8.72	2.5	5.63	2.87	-1.25626	4.33	4.41	6.18	16.9	17.83	17.11	1.66
group_7460	NLU027320	Contig168.103	restin homolog isoform X1 [Nilaparvata lugens]	27.19	23.18	23.15	4.44	11.42	6.18	-1.88385	4.18	5.34	10.85	20.35	21.21	21.27	1.6558
group_6977	NLU024556	Contig9.19	FERM domain-containing protein 5 isoform X1 [Nilaparvata lugens]	10.93	10.75	9.65	4.92	7.9	5	-1.00621	6.67	8.75	13.96	37.33	53.13	57.22	1.6528
group_4324	NLU008087	Contig90.20	PREDICTED: la-related protein CG11505 isoform X4 [Ooceraea biroi]	83.07	79.53	79.42	19.41	47.51	23.72	-1.43701	56.14	45.38	65.03	207.97	215.74	222.26	1.64352
group_4126	NLU007037	Contig17.124	G-protein coupled receptor 143-like [Nilaparvata lugens]	18.51	21.05	20.53	4.34	7.5	4.84	-1.83203	7.3	4.89	8.15	22.53	21.82	20.46	1.64238
group_5514	NLU015053	Contig924.1	E3 ubiquitin-protein ligase UBR2 [Nilaparvata lugens]	18.46	15.26	14.79	3.45	6.84	3.98	-1.80334	11.46	15.28	14.62	42.91	42.11	43.93	1.63507
group_6213	NLU019226	Contig192.66	protein hairy-like [Nilaparvata lugens]	8.62	9.72	7.63	3.22	3.89	3.66	-1.32933	7.53	10.04	10.45	26.75	27.17	34.56	1.63099
group_6821	NLU023472	Contig697.6	tethering factor for nuclear proteasome STS1 [Nilaparvata lugens]	19.27	15.04	20.82	1.41	2.9	2.68	-2.91727	4.23	7.01	6.68	18.3	18.44	20.44	1.63
group_4670	NLU009845	Contig70.21	Golgi apparatus protein 1 [Nilaparvata lugens]	21.79	17.49	22.37	3.87	8.36	6.15	-1.3998	5.03	4.81	9.95	20.37	21.96	22.69	1.62071
group_1146	NLU009661	Contig4.9	set1/Ash2 histone methyltransferase complex subunit ASH2 [Nilaparvata lugens]	17.58	16.31	16.91	5.19	11.88	4.98	-1.20321	3.03	4.24	6.06	15.29	12.57	14.82	1.62
group_7474	NLU027376	Contig36.86	5'-AMP-activated protein kinase subunit gamma-2 [Nilaparvata lugens]	35.76	28.17	27.27	12.06	20.8	10.57	-1.10774	6.04	4.43	10.35	21.7	21.35	20.21	1.61482
group_5983	NLU017864	Contig457.3	solute carrier organic anion transporter family member 3A1-like [Nilaparvata lugens]	14.57	16.06	13.61	2.72	5.49	2.5	-2.03808	5.12	4.82	7.22	18.55	15.45	18.32	1.61
group_3374	NLU003122	Contig31.107	dual specificity mitogen-activated protein kinase kinase 6 [Nilaparvata lugens]	7.38	6.58	7.35	2.67	4.75	2.69	-1.09802	5.49	3.95	7.45	19.2	19.71	22.25	1.61
group_1851	NLU005884	Contig13.257	blastoderm-specific protein 25D isoform X1 [Nilaparvata lugens]	9.28	9.43	8.98	2.96	6.48	3.07	-1.15139	4.42	3.83	6.69	14.33	15.72	15.91	1.6
group_6414	NLU020570	Contig385.58	uncharacterized threonine-rich GPI-anchored glycoprotein PJ4664.02-like, partial [Orbicella faveolata]	32.66	25.92	30.94	7.98	17.79	10.54	-1.29932	19.59	18.2	24.04	64.52	60.14	63.77	1.59804
group_7259	NLU026210	Contig13.179	trimethylguanosine synthase [Nilaparvata lugens]	8.66	7.92	9.23	2.4	6.78	3.17	-1.06278	3.57	3.18	3.75	10.89	10.79	10.16	1.59
group_5727	NLU016292	Contig401.13	serine/threonine-protein kinase VRK1-like [Nilaparvata lugens]	23.68	21.43	20.55	8.05	16.6	10.06	-1.03896	10.16	10.08	14.74	34.31	33.68	32.98	1.57989
group_3555	NLU004004	Contig113.13	integrator complex subunit 8 [Nilaparvata lugens]	9.92	8.89	8.88	1.67	3.96	2.17	-1.82707	3.15	3.19	4.31	11.31	10.8	9.44	1.57
group_7537	NLU027699	Contig137.85	ubiquitin carboxyl-terminal hydrolase 20-like isoform X2 [Nilaparvata lugens]	26.92	22.41	26.3	4.62	11.08	4.44	-1.91097	9.17	7.26	8.84	27.56	26.59	31.85	1.56813
group_5746	NLU016362	Contig1001.4	PREDICTED: macrophage colony-stimulating factor 1 receptor 2-like [Cimex lectularius]	27.2	30.41	29.43	6.55	19.37	9.41	-1.41042	7.58	7	11.45	25.3	24.49	26.53	1.5671
group_7244	NLU026127	Contig905.6	YTH domain-containing family protein 3 [Nilaparvata lugens]	39.21	33.56	31.74	12.83	18.14	18.47	-1.24922	19.13	25.2	25.61	69.75	79.46	82.46	1.5625
group_7153	NLU025638	Contig223.70	PREDICTED: probable peroxisomal acyl-coenzyme A oxidase 1 [Bemisia tabaci]	34.94	35.91	33.32	12.48	17.82	14.34	-1.16746	16.71	16.16	27.96	59.29	67.81	64.96	1.55759
group_4577	NLU009368	Contig0.123	TIMELESS-interacting protein [Nilaparvata lugens]	25.15	25.82	29.83	10.96	13.21	14.23	-1.05987	9.42	7.58	15.03	33.32	31.5	30.2	1.55692
group_9538	NLU020031	Contig25.145	seminal fluid protein [Nilaparvata lugens]	14.62	24.79	12.69	5.07	3.42	10.24	-1.42373	4.73	8.67	4.58	21.98	19.25	18.01	1.556
group_7271	NLU026267	Contig112.83	mRNA decay activator protein ZFP36L1 [Nilaparvata lugens]	44.52	33.15	40.27	17.68	15.99	14.2	-1.53693	25.57	31.46	27.52	107.53	119.68	115	1.55441
group_5349	NLU014109	Contig123.121	mesoderm induction early response protein 1 isoform X1 [Nilaparvata lugens]	35.02	24.21	27.9	9.93	17.08	9	-1.13729	4.06	4.77	8.76	17.36	18.01	14.86	1.55
group_7614	NLU028088	Contig18.242	death-inducer obliterator 1-like, partial [Nilaparvata lugens]	9	8.46	7.8	1.97	6.45	3.64	-1.06434	3.05	3.43	4.64	11.56	9.9	10.6	1.55
group_5597	NLU015510	Contig372.47	leucine-rich repeat-containing protein 40 isoform X1 [Nilaparvata lugens]	115.34	130.23	149.14	31	53.86	29.8	-1.66501	14.83	20.1	28.76	88.63	78.75	80.98	1.5456
group_3112	NLU001651	Contig17.176	F-actin-capping protein subunit alpha-like [Nilaparvata lugens]	42.91	43.6	43.57	17.23	32.38	22.16	-1.03367	6.87	7.42	8.67	22.03	23.2	23.95	1.54352
group_3416	NLU003381	Contig84.91	mitochondrial 2-oxoglutarate/malate carrier protein [Nilaparvata lugens]	74.38	82.99	68.76	38.18	42.91	31.82	-1.19016	88.62	85.57	92.55	249.88	278.65	268.37	1.52865
group_8592	NLU007806	Contig490.10	protein GDAP2 homolog isoform X1 [Nilaparvata lugens]	49.67	46.08	47.9	18.12	32.86	17.14	-1.07558	7.83	7.32	11.97	20.56	20.62	22.39	1.52123
group_2312	NLU013111	Contig215.3	DNA replication licensing factor Mcm7 [Nilaparvata lugens]	26.39	17.58	23.75	4.23	5.68	4.94	-2.25932	10.55	13.38	13.64	38.57	32.51	37.95	1.52109
group_3323	NLU002797	Contig45.41	tropomodulin [Nilaparvata lugens]	73.16	81.69	74.01	23.71	42.29	27.08	-1.3072	54.22	51.42	61.35	190.16	184.43	196.19	1.51874
group_8320	NLU004381	Contig31.148	LDLR chaperone boca isoform X2 [Nilaparvata lugens]	24.26	27.4	24.67	5.53	10.58	7.57	-1.68623	35.84	22.12	53.77	93.35	96.47	102.86	1.51662
group_2075	NLU009272	Contig374.30	B-cell lymphoma/leukemia 11A [Nilaparvata lugens]	12.11	11	11.74	4.92	9.35	4.54	-1.01869	4.45	4.06	6.23	14.73	14.73	17.61	1.51
group_7311	NLU026527	Contig794.9	protein lunapark [Nilaparvata lugens]	10.57	10.49	9.69	3.73	7.02	3.31	-1.12188	3.08	2.51	4.18	10.39	11.69	10	1.5
group_3325	NLU002799	Contig45.47	TATA-binding protein-associated factor 172 [Nilaparvata lugens]	54.75	55.65	57.07	17.02	28.64	14.88	-1.4492	5.59	4.56	5.44	16.77	14.82	14.12	1.49
group_6155	NLU018863	Contig307.68	protein SET-like [Nilaparvata lugens]	30.99	27.69	27.66	6.99	10.09	8.69	-1.72959	9.26	5.02	16.18	28.96	28.09	28.75	1.4839
group_7171	NLU025694	Contig13.322	putative sodium-coupled neutral amino acid transporter 10 [Nilaparvata lugens]	20.25	23.77	20.57	7.36	15.26	7.6	-1.08852	7.99	9.04	17.26	29.98	31.13	32.29	1.48198
group_5565	NLU015351	Contig170.12	mediator of RNA polymerase II transcription subunit 31 [Nilaparvata lugens]	15.21	16.03	13.42	5.89	6.93	6.45	-1.16448	6.19	9.04	8.31	21.63	27.9	20.19	1.47552
group_7039	NLU024937	Contig236.22	uncharacterized protein LOC111050181 isoform X1 [Nilaparvata lugens]	10.27	9.17	8.3	2.13	4.02	2.16	-1.72352	3.98	3.1	4.04	10.7	9.33	10.91	1.47
group_6914	NLU024170	Contig224.75	probable isoaspartyl peptidase/L-asparaginase GA20639 [Nilaparvata lugens]	77	68.06	51.18	13.36	22.12	9.75	-2.10747	23.06	21.73	27.36	69.22	64.84	71.29	1.46933
group_3270	NLU002437	Contig92.100	serine/arginine repetitive matrix protein 2-like isoform X1 [Nilaparvata lugens]	32.11	35.41	29.55	7.17	20.51	9.25	-1.44095	9.56	10.95	11.72	31.18	27.89	27.62	1.46747
group_9016	NLU013078	Contig480.8	ubiquitin-conjugating enzyme E2 H [Nilaparvata lugens]	49.63	47.94	46.16	12.72	21.09	14.37	-1.42425	6.83	1.92	9.13	18.96	15.26	16.9	1.46
group_3993	NLU006360	Contig287.7	peroxisomal targeting signal 2 receptor [Nilaparvata lugens]	12.09	13.61	14.33	5.04	6.48	3.84	-1.41546	4.19	3.65	4.41	14.14	15.46	13.31	1.46
group_5015	NLU011932	Contig25.55	serine/threonine-protein kinase PRP4 homolog [Nilaparvata lugens]	10.85	10.09	9.64	2.99	5.58	2.92	-1.4094	5.11	3.73	7.86	15.48	14.76	15.24	1.46
group_3945	NLU006101	Contig224.79	bone morphogenetic protein receptor type-1A [Nilaparvata lugens]	15.11	9.73	13.16	1.64	2.33	1.97	-2.67361	17.05	10.29	19.94	38.96	39.03	45.16	1.45255
group_6988	NLU024630	Contig738.2	cardioacceleratory peptide receptor-like [Nilaparvata lugens]	9.93	7.67	11.93	0.89	1.13	1.76	-3.2321	4.06	3.82	5.23	12.6	11.39	12.45	1.45
group_9972	NLU026490	Contig316.12	TOM1-like protein 2 [Nilaparvata lugens]	21.6	17.57	20.9	8.34	13.88	9.11	-1.03307	23.02	27.77	24.14	69.2	75.07	76.32	1.44515
group_4102	NLU006929	Contig308.22	putative DNA helicase Ino80 [Nilaparvata lugens]	8.94	7.76	8.6	1.88	4.95	2.44	-1.48574	5.81	6.49	8.12	18.52	20.69	19.04	1.44
group_4243	NLU007660	Contig45.76	carbonic anhydrase 2-like [Nilaparvata lugens]	7.16	9	5.47	2.28	4.36	2.7	-1.20491	2.45	3.16	4.2	16.18	11.02	9.97	1.44
group_1936	NLU007272	Contig192.89	G2/mitotic-specific cyclin-B3-like [Nilaparvata lugens]	21.8	17.85	19.42	1.48	3.4	4.23	-2.69896	3.46	6.91	6.2	14.9	14.33	12.21	1.43
group_5473	NLU014774	Contig8.78	lipophorin receptor [Nilaparvata lugens]	166.24	155.42	165.12	58.54	62.68	52.8	-1.40467	27.56	21.2	37.67	75.18	74.05	79.71	1.42
group_6697	NLU022748	Contig456.8	PREDICTED: inhibitor of growth protein 1 [Apis cerana]	10.93	7.95	9.9	0.92	2.64	2.77	-2.14302	5.35	7.77	7.74	19.32	19	19.34	1.42
group_4272	NLU007826	Contig285.16	E3 ubiquitin-protein ligase UHRF1-like [Nilaparvata lugens]	22.93	20.01	26.2	4.38	9.06	5.62	-1.85399	3.74	3.19	4.13	9.84	9.75	10.23	1.42
group_6995	NLU024672	Contig113.8	regulator of chromosome condensation [Nilaparvata lugens]	11.27	10.1	10.9	2.09	4.58	3.21	-1.68843	4.15	6.56	6.99	15.45	16.63	15.99	1.42
group_7325	NLU026609	Contig241.15	eIF-2-alpha kinase GCN2 [Nilaparvata lugens]	7.71	7.75	8.15	2.87	5.49	3.3	-1.03994	3.19	3.92	3.53	9.99	10.02	9.81	1.42
group_3133	NLU001762	Contig216.3	RNA-binding protein 26 [Nilaparvata lugens]	20.41	21.37	19.56	9.71	16.77	9.89	-1.23933	4.61	4.53	6.4	11.95	14.05	15.72	1.41
group_9455	NLU018885	Contig721.5	cAMP-dependent protein kinase catalytic subunit [Nilaparvata lugens]	19.4	15.71	17.42	4.86	8.84	6.43	-1.37421	4.42	4.16	10.9	14	17	20.32	1.4
group_6675	NLU022583	Contig71.66	protein phosphatase 1 regulatory subunit 21 [Nilaparvata lugens]	7.51	8	7.87	2.9	5.45	2.88	-1.16681	5.62	4.44	8.7	15.89	16.37	15.31	1.4
group_8362	NLU004852	Contig66.79	GAS2-like protein pickled eggs [Nilaparvata lugens]	11.21	9.79	8.07	3.58	6.73	3.37	-1.03481	6.9	5.98	10.48	25.19	24.45	28.19	1.39178
group_6784	NLU023318	Contig1229.2	PREDICTED: striatin-3 isoform X1 [Microplitis demolitor]	31.17	27.68	26.91	9.2	17.89	11.16	-1.19173	25.12	23.66	29.46	68.76	71.94	67.11	1.3899
group_5845	NLU017074	Contig202.46	selenide, water dikinase-like [Nilaparvata lugens]	57.64	48.89	53.03	16.73	26.1	13.84	-1.20603	28.33	22.91	32.34	68.25	78.87	75.94	1.38231
group_5012	NLU011921	Contig165.1	uncharacterized protein LOC111045491 [Nilaparvata lugens]	21.83	17.44	17.09	8.58	12.98	8.34	-1.0548	4.07	3.62	5.63	13.72	13.33	13.35	1.38
group_9767	NLU023646	Contig47.48	neurogenic locus protein delta-like [Nilaparvata lugens]	86.51	159.79	79.28	10.36	14.11	7.95	-3.30534	6.17	5.95	10.16	65.37	27.52	36.25	1.37595
group_7502	NLU027507	Contig192.35	serine/threonine-protein kinase Genghis Khan isoform X5 [Zootermopsis nevadensis]	13.65	10.99	11.5	4.13	9.62	4.88	-1.12643	6.17	7.53	9.95	20.43	19.11	19.78	1.37578
group_5273	NLU013679	Contig8.23	nucleoporin SEH1 isoform X1 [Nilaparvata lugens]	24.88	23.47	21.02	7.6	11.33	8.67	-1.31894	7	10.12	8.46	23.8	21.95	22.32	1.37084
group_4908	NLU011232	Contig192.12	serine/threonine-protein kinase 26 isoform X3 [Nilaparvata lugens]	32.64	24.91	26.13	8.86	15.94	10	-1.35241	13.12	10.33	20.32	40.04	41.67	47.05	1.37083
group_5612	NLU015620	Contig109.69	putative ATP-dependent RNA helicase me31b [Nilaparvata lugens]	107.51	78.6	96.77	37.11	57.34	37.26	-1.09303	47.91	33.48	74.29	157.13	145.14	138.61	1.37044
group_7387	NLU026963	Contig399.4	uncharacterized protein LOC111051178 isoform X1 [Nilaparvata lugens]	13.7	22.85	13.56	3.85	7.63	3.48	-1.73046	6.1	4.99	5.55	18.55	13.88	11.66	1.37
group_9203	NLU015709	Contig649.27	LOW QUALITY PROTEIN: formin-J-like [Nilaparvata lugens]	10.71	9.28	8.2	3	7.04	3.43	-1.07678	6.21	4.83	7.06	15.02	16.19	16.26	1.37
group_4200	NLU007481	Contig45.69	glutaminyl-peptide cyclotransferase-like isoform X1 [Nilaparvata lugens]	169.08	216.59	177.38	45.85	82.57	51.75	-1.73456	45.35	42.26	65.55	143.11	122.44	131.84	1.36876
group_6135	NLU018709	Contig32.37	histone acetyltransferase KAT6A-like [Nilaparvata lugens]	21.16	15.96	15.47	5.48	9.05	6.22	-1.31929	9.01	16.31	14.15	31.85	36.12	35.01	1.36246
group_4860	NLU011015	Contig46.27	anaphase-promoting complex subunit 2 isoform X1 [Nilaparvata lugens]	6.84	6.82	7.64	2.51	3.52	3.64	-1.13465	2.86	2.8	4.67	8.21	9.63	8.5	1.36
group_6057	NLU018251	Contig143.62	RNA-binding protein 25-like [Nilaparvata lugens]	33.18	35.4	30.74	7.26	22.14	8.43	-1.38631	25.15	24.29	28.57	73.48	69.14	69.47	1.35426
group_9510	NLU019577	Contig20.202	uncharacterized protein LOC111048200 isoform X1 [Nilaparvata lugens]	11.09	10.78	10.78	1.97	6.77	2.06	-1.5951	2.65	1.61	3.86	7.34	7.08	7.74	1.35
group_5070	NLU012233	Contig562.11	serine/threonine-protein kinase polo [Nilaparvata lugens]	15.3	10.04	14.02	0.65	2.34	3.01	-2.78699	5.77	12.41	14.91	30.83	28.61	28.94	1.34554
group_4197	NLU007466	Contig78.195	ATP-dependent RNA helicase SUV3 homolog, mitochondrial [Nilaparvata lugens]	21.71	26.55	21.96	5.36	13.96	8.17	-1.34866	10.12	7.96	14	27.63	26.91	26.37	1.34169
group_9200	NLU015627	Contig109.74	LOW QUALITY PROTEIN: uncharacterized protein LOC111046596 [Nilaparvata lugens]	9.03	7.63	8.28	2.96	6.69	2.99	-1.04347	6.89	4.93	8.46	19.61	16.79	18.54	1.34
group_4375	NLU008334	Contig204.9	protein pellino isoform X1 [Nilaparvata lugens]	22.32	23.09	20.24	5.83	10.57	6.39	-1.9613	7.24	7.1	11.23	27.7	26.69	28.5	1.33907
group_3243	NLU002300	Contig45.101	RNA polymerase II-associated protein 3 [Nilaparvata lugens]	14.07	13.71	15.71	3.09	7.4	5.23	-1.43419	5.48	6.17	9.99	17.44	19.27	17.38	1.33
group_5329	NLU013983	Contig216.22	protein strawberry notch-like [Nilaparvata lugens]	24.76	20.91	23.57	7.28	16.69	7.26	-1.18472	3.4	3.14	7.06	10.47	10.38	11.46	1.33
group_4911	NLU011241	Contig4239.2	uncharacterized protein DDB_G0283357-like [Nilaparvata lugens]	8.21	6.39	7.9	2.46	4.89	2.53	-1.15324	6.19	6.71	6.62	15.45	15.62	18	1.33
group_5415	NLU014484	Contig100.15	autophagy-related protein 16-1-like [Nilaparvata lugens]	9.03	10.78	8.25	3.53	6.34	3.9	-1.01132	3.92	3.39	5.05	11.43	11.76	10.75	1.33
group_9834	NLU024558	Contig9.16	reticulocalbin-2 [Nilaparvata lugens]	20.44	22.21	18.98	7.06	9.52	7.71	-1.32637	10.14	7.71	16.13	27.55	30.56	28.07	1.32601
group_7735	NLU028817	Contig731.52	high affinity copper uptake protein 1-like [Nilaparvata lugens]	13.72	12.12	12.95	3.27	5.08	3.9	-1.64764	9.06	5.05	7.84	17.55	22.08	18.21	1.32
group_4613	NLU009550	Contig137.7	O-glucosyltransferase rumi homolog [Nilaparvata lugens]	7.68	9.81	8.3	1.84	4.72	2.71	-1.46172	5.91	3.6	6.9	15.66	13.84	11.92	1.32
group_6804	NLU023424	Contig1952.5	exocyst complex component 3 [Zootermopsis nevadensis]	15.06	17.84	15.01	4.26	10.51	5.98	-1.19559	4.43	3.31	6.76	12.85	11.2	11.74	1.32
group_4305	NLU008005	Contig175.14	PREDICTED: uncharacterized protein LOC106677388 isoform X4 [Halyomorpha halys]	8.39	8.32	8.2	3.14	6.32	2.92	-1.0342	4.3	3.79	6.9	12.67	12.47	14.26	1.32
group_5850	NLU017080	Contig490.3	serine/threonine-protein kinase 3 isoform X1 [Nilaparvata lugens]	9.08	7.88	8.56	3.38	5.72	3.96	-1.02947	3.69	3.76	6.24	11.57	11.14	12.37	1.32
group_5683	NLU016046	Contig2070.2	seminal fluid protein [Nilaparvata lugens]	29.73	25.16	28.07	8.99	16.09	14.05	-1.07649	23.13	34.67	27.4	79.49	68.52	67.31	1.31422
group_6222	NLU019276	Contig17.83	lysosomal-associated transmembrane protein 4B isoform X1 [Nilaparvata lugens]	188.78	194.65	160.65	80.03	108.3	82.36	-1.19637	75.56	92.64	89.96	211.64	227.67	215.14	1.3102
group_1407	NLU025245	Contig1.119	PREDICTED: protein sidekick isoform X2 [Halyomorpha halys]	14.06	13.52	8.27	1.83	3.43	2.62	-2.17899	3.16	2.63	4.99	8.76	8.53	9.66	1.31
group_3926	NLU005956	Contig79.46	WW domain-binding protein 4-like isoform X1 [Nilaparvata lugens]	11.39	11.58	10.22	3.48	6.41	4.76	-1.16587	5.08	4.33	6.12	12.95	14.22	12.4	1.31
group_5616	NLU015632	Contig109.77	mitochondrial import receptor subunit TOM70 [Nilaparvata lugens]	45.21	45.37	45.77	13.92	30.96	19.51	-1.07542	29.21	19.41	40.14	69.83	77.07	71.97	1.30552
group_5712	NLU016218	Contig1067.3	CKLF-like MARVEL transmembrane domain-containing protein 8 [Nilaparvata lugens]	10.96	12.71	11.45	3.77	7.76	3.62	-1.20953	3.29	2.88	3.14	11.6	5.76	7.1	1.28
group_3806	NLU019917	Contig18.165	piwi-like protein Ago3 isoform X2 [Nilaparvata lugens]	51.63	51.34	47.12	15.1	30.26	13.27	-1.354	7.2	10.78	12.1	26.73	24.63	21.75	1.27179
group_9936	NLU026116	Contig40.65	mediator of RNA polymerase II transcription subunit 15-like [Nilaparvata lugens]	41.07	95.71	28.94	3.53	2.37	10.11	-3.3245	7.24	4.72	3.97	16.29	15.21	17.22	1.27
group_3660	NLU004592	Contig21.145	zinc finger protein 420-like [Nilaparvata lugens]	10.76	8.86	8.69	3.24	6.4	3.62	-1.13756	3.3	2.49	5.61	7.56	8.26	11.66	1.27
group_6710	NLU022796	Contig1.109	transcription elongation factor SPT6 isoform X2 [Nilaparvata lugens]	38.57	38.5	37.5	11.35	29.39	13.27	-1.06034	13.55	16.69	19.05	42.46	36.67	39.24	1.26937
group_7056	NLU025013	Contig13.35	serine/threonine-protein kinase grp [Nilaparvata lugens]	27.65	27.19	26.52	9.22	15.83	9.28	-1.20321	16.47	11.74	18.89	36.49	36.4	37.51	1.26652
group_5454	NLU014704	Contig273.39	protein TAPT1 homolog isoform X1 [Zootermopsis nevadensis]	10.17	8.8	9.54	2.69	5.07	3.68	-1.30501	9.89	10.42	10.57	27.05	24.6	27.14	1.26351
group_7652	NLU028351	Contig31.34	peptidyl-prolyl cis-trans isomerase G [Nilaparvata lugens]	14.35	14.15	12.38	1.68	6.55	2.95	-1.86985	14.55	15.05	16.25	39.54	36.29	41.74	1.26078
group_10144	NLU028926	Contig157.56	uncharacterized protein LOC111052190 [Nilaparvata lugens]	22.65	20.73	21.36	3.85	11.33	4.77	-1.69679	2.53	1.52	5.33	6.25	7.59	8.48	1.26
group_5726	NLU016288	Contig401.18	5'-3' exoribonuclease 1 [Nilaparvata lugens]	13.43	13.93	13.93	2.94	7.71	3.57	-1.537	2.85	2.7	4.87	8.52	8.67	7.41	1.26
group_10068	NLU027871	Contig101.20	uncharacterized protein LOC111043981 [Nilaparvata lugens]	23.83	18.69	20.55	6.57	10.63	6.06	-1.469	2.98	1.52	6.08	8.54	7.24	8.46	1.26
group_6612	NLU022085	Contig604.7	polypeptide N-acetylgalactosaminyltransferase 5 [Nilaparvata lugens]	18.4	12.02	14.29	2.37	4.6	5.31	-2.04726	13.28	14.99	24.78	37.12	42	47.21	1.25443
group_5016	NLU011940	Contig175.34	E3 ubiquitin-protein ligase MYLIP [Nilaparvata lugens]	43.44	44.83	45.1	7.39	14.02	8.42	-2.28056	6.42	3.29	9.03	15.35	14.91	14.3	1.25
group_8640	NLU008325	Contig257.13	pinin-like [Nilaparvata lugens]	17.44	15.76	15.77	4.14	10.53	4.58	-1.34945	4.68	3.9	5.5	11.89	10.69	10.49	1.25
group_7690	NLU028589	Contig563.1	protein PFC0760c [Nilaparvata lugens]	16.22	16.98	15.88	4.06	12.69	5.51	-1.11394	16.93	13.52	20.13	40.13	47.26	48.03	1.24916
group_2170	NLU010596	Contig533.12	BTB/POZ domain-containing protein 3-like [Nilaparvata lugens]	81.75	80.98	83.26	17.86	25.84	20.57	-1.92462	746.36	460.89	960.17	1727.99	1649.5	1665.73	1.24715
group_5230	NLU013343	Contig255.49	WD repeat-containing protein 13-like [Nilaparvata lugens]	30.37	30.74	30.23	14.14	16.09	11.96	-1.13695	48.17	45.75	39.88	117.55	107.87	104.57	1.24686
group_5956	NLU017674	Contig168.109	vanin-like protein 1 [Nilaparvata lugens]	56.33	64.56	73.04	23.29	37.49	19.86	-1.25979	43.31	37.56	59.46	140.91	91.04	103.65	1.24322
group_5532	NLU015155	Contig78.111	transmembrane and coiled-coil domains protein 2 isoform X1 [Nilaparvata lugens]	60.47	61.9	67.05	24.88	43.8	23.91	-1.03112	40.38	30.08	45.03	105.86	95.76	94.19	1.24257
group_2387	NLU014338	Contig647.1	endoplasmic reticulum mannosyl-oligosaccharide 1,2-alpha-mannosidase [Nilaparvata lugens]	14.47	17.75	13.96	5.54	7.06	5.34	-1.34981	9.37	9.44	8.91	23.08	22.83	29.47	1.24199
group_3072	NLU001447	Contig137.47	RING finger protein 113A [Nilaparvata lugens]	22.82	24.65	24.59	9.25	14.24	10.41	-1.06139	10.49	8.42	16.73	28.83	29.08	27.07	1.23656
group_9754	NLU023498	Contig307.6	lipase maturation factor 2-like [Nilaparvata lugens]	59.09	53.94	53.54	13.42	25.55	13.85	-1.65335	36.05	50.25	41.42	109.32	96.55	99.91	1.23329
group_6779	NLU023287	Contig1067.23	BTB/POZ domain-containing adapter for CUL3-mediated RhoA degradation protein 3 [Nilaparvata lugens]	22.09	19.91	16.92	5.09	12.01	4.81	-1.4167	17.76	14.2	19.92	37.74	42.98	45	1.23097
group_5897	NLU017356	Contig293.27	ER membrane protein complex subunit 1-like [Nilaparvata lugens]	73.24	83.44	82.03	19.62	39.62	21.75	-1.54524	33.51	32.95	48.51	80.12	84	86.45	1.22728
group_4427	NLU008590	Contig78.51	facilitated trehalose transporter Tret1-like [Nilaparvata lugens]	120.04	204.89	141.65	63.33	83.12	64.27	-1.21018	14.4	13	15.01	54.48	26.99	28.47	1.22681
group_5946	NLU017587	Contig31.127	putative RNA-binding protein Luc7-like 2 isoform X1 [Nilaparvata lugens]	42.46	41.46	38.14	11.4	22.27	20.93	-1.26855	17.52	22.45	22.95	52.98	50.17	53.51	1.22542
group_2906	NLU027936	Contig112.71	uncharacterized protein LOC111051702 [Nilaparvata lugens]	12.51	11.25	12.42	5.7	6.9	5.2	-1.05152	11.58	12.29	14.92	32.08	30.83	28.58	1.22387
group_2921	NLU028302	Contig118.22	lysophospholipid acyltransferase 7 [Nilaparvata lugens]	15.84	15.19	15.52	6.64	9.67	6.55	-1.10991	6.71	11.19	9.29	22.97	18.22	16.74	1.22319
group_6963	NLU024485	Contig973.12	regulator of telomere elongation helicase 1 homolog [Nilaparvata lugens]	25.18	21.65	26.01	9.68	12.9	9.7	-1.1194	7.02	7.27	8.92	18.58	16.62	18.82	1.22
group_6659	NLU022512	Contig294.8	uncharacterized protein LOC111049075 [Nilaparvata lugens]	7.53	6.84	7.41	2.13	5.1	2.57	-1.14618	11.08	9.99	13.06	23.81	24.12	26.74	1.21427
group_3149	NLU001842	Contig156.27	PREDICTED: eukaryotic peptide chain release factor GTP-binding subunit ERF3A isoform X2 [Halyomorpha halys]	63.58	59.58	56.26	24.33	31.86	22.24	-1.28109	67.75	79.91	78.42	167.98	168.55	191.97	1.21037
group_6526	NLU021309	Contig113.22	zinc transporter 9-like [Nilaparvata lugens]	13.14	14.79	15.62	4.99	10.13	5.08	-1.05338	5.1	4.81	9.14	13.65	13.82	15.32	1.21
group_4571	NLU009329	Contig31.180	uncharacterized protein LOC111044820 [Nilaparvata lugens]	28.99	33.04	23.03	7.13	13.1	6.85	-1.59907	9.58	12.55	9.79	34.68	22.55	21.72	1.20538
group_3043	NLU001279	Contig547.13	dyslexia-associated protein KIAA0319-like protein isoform X3 [Zootermopsis nevadensis]	16.38	14.79	15.17	4.49	9.72	5.16	-1.25382	14.57	16.78	17.68	35.26	34.79	38.8	1.20129
group_4484	NLU008854	Contig489.8	ceramide glucosyltransferase isoform X1 [Nilaparvata lugens]	9.11	10.39	8.97	3.42	5.56	3.63	-1.36045	11.5	6.73	16.68	24.08	28.68	27.78	1.20067
group_4521	NLU009050	Contig434.3	polypyrimidine tract-binding protein 1-like, partial [Nilaparvata lugens]	7.95	6.41	8.28	1.93	3.77	2.12	-1.53494	3.88	6.62	8.15	11.41	11.86	9.92	1.2
group_7473	NLU027374	Contig92.166	prostatic acid phosphatase [Sogatella furcifera]	15.56	13.41	14.52	3.61	7.09	3.82	-1.50737	6.65	5.71	9.97	14.68	13.55	15.93	1.2
group_5914	NLU017441	Contig13.241	LOW QUALITY PROTEIN: mitotic spindle assembly checkpoint protein MAD1 [Nilaparvata lugens]	10.93	12.51	10.71	3.02	6.01	3.68	-1.38715	4.66	6.14	7.86	14.85	14.59	13.3	1.2
group_4827	NLU010776	Contig98.33	serine/threonine-protein kinase GM11705 isoform X3 [Nilaparvata lugens]	8.44	6.95	7.12	2.87	4.38	2.53	-1.19758	3.7	4.33	6.71	10.48	12.08	11.3	1.2
group_4730	NLU010210	Contig446.18	THO complex subunit 2 isoform X4 [Nilaparvata lugens]	14.52	13.1	14.67	3.11	8.79	3.49	-1.45951	11.2	14.19	13.02	32.15	28.95	28.22	1.19924
group_3156	NLU001884	Contig739.32	paired amphipathic helix protein Sin3b-like isoform X1 [Nilaparvata lugens]	11.44	9.2	10.09	3.58	7.46	3.72	-1.22937	8.81	8.38	11.37	22.19	21.12	24.59	1.19877
group_3052	NLU001329	Contig290.2	PREDICTED: NAD(P) transhydrogenase, mitochondrial-like [Cimex lectularius]	34.83	36.92	37.47	7	10.02	6.19	-2.21402	38.98	45.82	48.19	91.47	97.37	105.35	1.19664
group_8750	NLU009621	Contig45.148	rho GDP-dissociation inhibitor 1 [Nilaparvata lugens]	70.57	61.71	63.52	26.88	36.13	29.02	-1.24207	32.52	24.24	44.5	78.57	82.28	89.08	1.19383
group_5467	NLU014759	Contig98.56	protein SON-like [Nilaparvata lugens]	14.17	16.41	12.86	4.2	12.1	4.17	-1.14509	9.33	7.23	8.58	22.28	21.33	23.62	1.1938
group_3792	NLU005297	Contig236.4	histone-binding protein N1/N2-like [Nilaparvata lugens]	13.58	9.26	12.01	4.18	7.5	5.05	-1.05665	8.21	15.08	15.12	30.49	27.71	30.81	1.19103
group_8867	NLU011165	Contig256.6	atrial natriuretic peptide receptor 3-like, partial [Nilaparvata lugens]	8.81	9.55	8.21	3.09	3.91	1.57	-1.61021	6.73	6.57	9.9	20.83	16.44	21.04	1.18989
group_8971	NLU012614	Contig649.31	uncharacterized protein DDB_G0271670-like isoform X1 [Nilaparvata lugens]	18.08	18.13	17.51	4.61	9.46	4.21	-1.57792	20.33	18.3	22.52	47.15	47.01	47.05	1.18882
group_5589	NLU015479	Contig172.20	peroxisomal membrane protein 11B [Nilaparvata lugens]	15.6	13.68	15.55	5.46	10.59	4.88	-1.07936	7.84	10.11	10.02	22.4	21.42	22.78	1.17975
group_8727	NLU009383	Contig175.86	PREDICTED: dentin sialophosphoprotein-like [Branchiostoma belcheri]	15.36	17.04	14.92	3.96	8.48	4.09	-1.53506	9.3	9.64	10.48	25.94	22.19	21.34	1.17526
group_3709	NLU004856	Contig307.74	putative phosphatidate phosphatase isoform X2 [Nilaparvata lugens]	49.06	45.79	48.14	9.32	16.49	8.71	-2.20561	22.55	21.07	33.49	52.7	62.15	64.72	1.17413
group_6722	NLU022870	Contig64.77	Golgi integral membrane protein 4-like [Nilaparvata lugens]	23.26	25.38	21.76	7.83	14.71	7.87	-1.16126	10.06	8.96	15.86	24.21	25.12	24.66	1.17137
group_7023	NLU024856	Contig250.22	cyclin-Y-like [Nilaparvata lugens]	7.97	9.19	8.09	2.68	4.69	2.8	-1.47688	6.49	7.46	11.73	18.83	19.2	20.81	1.17
group_6281	NLU019662	Contig13.417	uncharacterized protein LOC111048144 [Nilaparvata lugens]	24.79	24.54	25.33	8.69	12.53	9.37	-1.26636	6.99	4.92	7.17	14.94	15.46	12.89	1.17
group_7256	NLU026187	Contig720.6	serine/arginine repetitive matrix protein 1-like [Nilaparvata lugens]	20.5	22.34	19.25	2.75	8.55	4.68	-1.53161	13.74	14.65	20.88	36.75	38	39.35	1.16527
group_6850	NLU023654	Contig223.7	vacuolar protein sorting-associated protein 41 homolog [Zootermopsis nevadensis]	14.54	21.4	7.17	1.36	2.96	0.81	-2.93399	15.06	15.83	16.32	29.63	29.08	30.03	1.16248
group_4657	NLU009795	Contig271.10	PREDICTED: chromatin assembly factor 1 subunit A-A-like [Dinoponera quadriceps]	15.54	12.84	16.32	1.94	7.2	3.31	-1.84491	3.55	3.99	5.7	10.01	8.97	9.81	1.16
group_3407	NLU003334	Contig482.16	ATPase family AAA domain-containing protein 2-like isoform X1 [Nilaparvata lugens]	7.94	6.54	7.9	2.47	6.13	2.36	-1.01093	15.46	16.53	15.42	38.64	33.34	34.04	1.15332
group_4875	NLU011070	Contig66.15	uncharacterized protein LOC111045231 [Nilaparvata lugens]	30.74	49.18	30.82	2.91	4.89	6.23	-2.9714	4.18	8.78	6.31	20.21	10.99	12.04	1.15149
group_3607	NLU004271	Contig285.33	D-glucuronyl C5-epimerase [Nilaparvata lugens]	20.62	17.97	17.58	7.32	12.69	6.59	-1.07379	6.88	6.29	9.67	15.06	18.42	17.45	1.15
group_4247	NLU007672	Contig58.159	uncharacterized protein LOC111044328 [Nilaparvata lugens]	51.26	56.05	51.23	14.37	37.37	17.75	-1.15201	15.47	11.48	27.18	39.82	40.07	36.83	1.14609
group_8513	NLU006519	Contig92.86	actin-related protein 2/3 complex subunit 2 [Nilaparvata lugens]	59.98	61.71	62.54	15.36	28.86	20.3	-1.63813	21.78	11.53	28.1	42.65	46.02	49.3	1.14303
group_2168	NLU010506	Contig767.3	WD repeat and HMG-box DNA-binding protein 1 [Nilaparvata lugens]	10.85	8.69	11.54	0.92	3.31	2.69	-2.15855	5.43	5.84	8.11	14.42	15.28	13.25	1.13
group_4472	NLU008811	Contig1401.1	protein alan shepard [Nilaparvata lugens]	20.34	16.21	17.05	6.27	8.55	5.93	-1.35954	9.39	7.02	11.51	19.09	20.43	23	1.13
group_3090	NLU001548	Contig459.33	colorectal mutant cancer protein-like [Nilaparvata lugens]	16.5	18.02	15.55	5.76	8.66	5.16	-1.34792	5.08	5.32	4.73	11.68	11.54	11.16	1.13
group_3855	NLU005632	Contig45.117	alkyldihydroxyacetonephosphate synthase [Nilaparvata lugens]	18.86	22.46	15.94	5.72	13.52	7.84	-1.08232	19.97	18.9	21.76	44.41	41.65	47.95	1.12697
group_2143	NLU010196	Contig13.429	protein virilizer-like isoform X1 [Nilaparvata lugens]	16.3	15.23	14.64	4.32	7.78	4.41	-1.46907	8.97	10.3	8.97	21.34	20.3	20.51	1.12675
group_4582	NLU009394	Contig104.48	MLX-interacting protein isoform X4 [Zootermopsis nevadensis]	77.94	71.88	72.49	22.27	48.69	17.91	-1.44428	41.84	40.17	50.42	103.85	95.95	99.91	1.12308
group_3505	NLU003798	Contig84.150	protein windpipe-like [Nilaparvata lugens]	78.81	91.38	77.5	22.95	62.84	25.21	-1.15086	18.63	20.41	30.71	53.24	52.19	57.12	1.12299
group_6144	NLU018759	Contig283.19	Krueppel homolog 2 [Nilaparvata lugens]	52.92	51.43	40.55	16.5	22.36	15.6	-1.37271	93.82	95.29	106.11	206.9	230.72	232.03	1.12056
group_4805	NLU010619	Contig307.5	nuclear pore membrane glycoprotein 210-like [Nilaparvata lugens]	9.97	7.51	8.38	0.9	2.51	1.88	-2.29272	5.16	6.57	8.14	13.99	13.93	15.13	1.12
group_7570	NLU027894	Contig8.153	LOW QUALITY PROTEIN: zinc finger SWIM domain-containing protein 8-like [Nilaparvata lugens]	16.22	14.52	12.94	5.66	8.87	6.14	-1.16674	3.5	8.89	7.13	13.01	15.12	12.54	1.12
group_7613	NLU028087	Contig18.240	PREDICTED: beta-arrestin-1 isoform X1 [Anoplophora glabripennis]	35.99	29.29	29.99	11.92	18.18	9.42	-1.23793	11.48	12.86	17.51	29.7	28.78	30.1	1.11991
group_8248	NLU003498	Contig42.147	ATP-binding cassette sub-family B member 10 [Laodelphax striatella]	63.7	144.87	80.57	33.6	41.95	34.53	-1.35713	8.4	8.04	13.55	20.99	20.84	22.45	1.11906
group_6160	NLU018881	Contig1.75	inactive hydroxysteroid dehydrogenase-like protein 1 [Nilaparvata lugens]	34.9	49.81	27.88	5.59	10.34	7.45	-2.24959	17.23	16.78	20.07	44.48	40.66	35.6	1.11849
group_6582	NLU021863	Contig14.128	mannose-1-phosphate guanyltransferase beta [Nilaparvata lugens]	45.32	37.67	41.22	19.33	30.45	17.74	-1.03525	31.68	34.02	32.58	67.26	79.18	73.87	1.11801
group_4720	NLU010172	Contig276.15	E3 ubiquitin-protein ligase RING1 [Nilaparvata lugens]	13.63	12.92	12.71	4.76	8.07	4.98	-1.12923	4.25	5.96	6.46	13.53	12.4	10.78	1.11
group_3330	NLU002881	Contig84.62	uncharacterized protein LOC111043407 [Nilaparvata lugens]	11.27	9.95	10.44	3.56	7.57	3.8	-1.08336	4.33	6.5	8.2	14.17	13.67	13.72	1.11
group_5189	NLU013041	Contig377.53	PREDICTED: serine/threonine-protein phosphatase 2B catalytic subunit 3-like isoform X2 [Cimex lectularius]	48.36	42.96	47.57	8.67	18.01	8.03	-2.00276	9.62	9.05	13.13	26.55	28.45	28.34	1.10186
group_5074	NLU012254	Contig20.63	probable medium-chain specific acyl-CoA dehydrogenase, mitochondrial [Nilaparvata lugens]	150.12	148.24	136.56	44.05	82.52	46.94	-1.36547	156.11	182.53	174.02	387.77	473.13	446.13	1.10021
group_7728	NLU028778	Contig350.9	chromatin assembly factor 1 subunit B isoform X1 [Nilaparvata lugens]	10.26	9.46	11.26	0.76	2.58	2.44	-2.53128	5.81	7.99	8.13	15.83	15.22	16.75	1.1
group_7001	NLU024726	Contig320.13	mini-chromosome maintenance complex-binding protein [Nilaparvata lugens]	8.34	7.4	9.53	3.3	4.53	4.42	-1.49637	4.35	3.65	6.8	11.86	10.79	9.33	1.1
group_2664	NLU020277	Contig518.7	protein O-mannosyltransferase 1 [Nilaparvata lugens]	9.87	9.02	10.1	2.56	5.03	3.38	-1.39776	4.78	5.6	4.95	10.87	11.32	11.3	1.1
group_3208	NLU002116	Contig456.17	folylpolyglutamate synthase, mitochondrial isoform X1 [Nilaparvata lugens]	11.93	8.61	8.34	3.09	5.29	2.83	-1.36882	3.96	3.15	3.71	7.87	6.6	9.05	1.1
group_6652	NLU022408	Contig84.95	U2 snRNP-associated SURP motif-containing protein [Nilaparvata lugens]	21.66	21.2	21.57	5.1	14.86	5.55	-1.34008	17.42	17.51	18.11	41.47	40	35.91	1.09736
group_7712	NLU028688	Contig124.10	calreticulin-like [Nilaparvata lugens]	651.92	769.2	674.9	167.59	413.55	225.39	-1.37997	655.8	697	697.77	1364.75	1594.29	1582.33	1.09726
group_9142	NLU014887	Contig38.65	dual specificity mitogen-activated protein kinase kinase dSOR1 [Nilaparvata lugens]	9.53	6.85	8.18	3.68	4.69	3.51	-1.03492	10.4	9.08	10.06	22.24	18.83	23.8	1.09228
group_8165	NLU002448	Contig348.42	BUB3-interacting and GLEBS motif-containing protein ZNF207-like isoform X3 [Nilaparvata lugens]	19.47	18.26	18.79	7.19	13.98	9.26	-1.14891	8.68	10.41	10.69	25.84	29.05	25.97	1.09225
group_3528	NLU003874	Contig137.113	LOW QUALITY PROTEIN: transmembrane protein 185B-like [Nilaparvata lugens]	8.31	7.24	7.14	2.49	3.74	2.65	-1.35302	3.91	3.28	8.41	9.5	11.99	11.81	1.09
group_4195	NLU007463	Contig78.191	DNA mismatch repair protein Msh6 [Nilaparvata lugens]	12.54	12.18	13.91	2.95	8.62	4.1	-1.30173	3.1	3.81	5.96	9.05	9.18	8.92	1.09
group_3355	NLU003039	Contig254.5	E3 ubiquitin-protein ligase Nedd-4 isoform X2 [Zootermopsis nevadensis]	36.52	33.77	33.02	6.66	13.83	7.17	-1.92479	66.21	55.37	73.16	132.96	126.91	155.55	1.08795
group_4761	NLU010365	Contig13.265	neuroendocrine protein 7B2 [Nilaparvata lugens]	22.14	17.51	17.74	9.64	11.56	7.35	-1.08946	24.09	18.36	22.14	41.15	55.51	47.24	1.08711
group_10076	NLU027982	Contig109.23	PREDICTED: transmembrane protein 184B isoform X1 [Orussus abietinus]	28.84	28.93	27.46	8.77	15.73	8.11	-1.47778	15.23	15.84	23.94	38.31	38.19	41.41	1.08657
group_5700	NLU016156	Contig91.23	dnaJ homolog subfamily C member 2 [Nilaparvata lugens]	24.09	22.23	21.39	3.93	11.27	5.58	-1.70107	12.9	13.15	18.28	38.05	24.31	32.25	1.08
group_6878	NLU023906	Contig974.7	PHD finger protein 12-like isoform X2 [Nilaparvata lugens]	11.35	11.58	11.36	2.15	5.5	2.56	-1.74232	3.32	2.57	4.07	7.49	7.1	6.54	1.08
group_5690	NLU016104	Contig924.2	calumenin [Zootermopsis nevadensis]	13.56	11.88	12.99	3	6.01	7.16	-1.34226	7.05	18.4	19.62	32.98	31.56	25	1.0792
group_4575	NLU009366	Contig0.125	glucosidase 2 subunit beta [Zootermopsis nevadensis]	63.16	67.73	66.96	21.35	39.57	21.83	-1.24589	80.2	82.06	90.42	173.51	179.63	185.73	1.06974
group_4132	NLU007058	Contig3.5	protein FAM114A2-like [Nilaparvata lugens]	11.92	11.32	10.91	4.78	8	4.19	-1.00736	3.52	6.67	6.5	11.86	12.11	11.12	1.06
group_4934	NLU011373	Contig78.178	myosin heavy chain 95F isoform X1 [Nilaparvata lugens]	26.43	20.08	22.8	8.18	16.72	9.72	-1.04208	20.86	18.11	37.14	46.81	49.36	57.61	1.05825
group_7274	NLU026293	Contig55.35	putative ferric-chelate reductase 1 homolog [Nilaparvata lugens]	68.53	69.1	86.24	20.91	51.87	26.06	-1.20285	20.15	14.85	18.25	44.32	32.69	33.74	1.04661
group_6003	NLU017989	Contig139.4	uncharacterized protein LOC111044695 [Nilaparvata lugens]	8.98	8.83	7.46	3.95	4.47	3.32	-1.1176	18.5	19.61	19.41	58.76	62.36	69.1	1.04653
group_7573	NLU027900	Contig21.58	uncharacterized protein LOC111043826 [Nilaparvata lugens]	6.33	6.93	7.98	3.09	3.3	4.37	-1.01065	12.65	11.71	12.41	28.94	22.82	27.52	1.04367
group_3139	NLU001780	Contig63.12	ceramide synthase 6-like [Nilaparvata lugens]	46.36	46.48	47.4	20.28	22.67	26.14	-1.0769	28.82	21.25	32.31	58.34	56.31	58.26	1.04295
group_9508	NLU019533	Contig350.39	farnesol dehydrogenase-like [Nilaparvata lugens]	17.1	7.61	11.59	3.58	5.28	1.67	-1.78615	33.33	29.29	40.39	84.17	74.44	75.48	1.04127
group_9993	NLU026758	Contig101.19	membrane-associated guanylate kinase, WW and PDZ domain-containing protein 2 [Nilaparvata lugens]	43.56	41.87	47.45	7.34	21.46	9.43	-1.78919	11.04	9.22	12.44	22.62	21.92	22.94	1.04088
group_3784	NLU005236	Contig36.41	thyroid receptor-interacting protein 11 [Nilaparvata lugens]	12.15	13.49	13.08	3.43	9.17	5.07	-1.12767	13.71	12.67	16.02	26.78	27.14	27.3	1.04074
group_5091	NLU012354	Contig3160.2	acyl-CoA Delta(11) desaturase-like isoform X2 [Nilaparvata lugens]	12.13	27.49	12.12	5.32	7.91	5.35	-1.44956	4.8	6.66	7.08	14.06	11.86	12.9	1.04
group_5253	NLU013501	Contig25.24	exonuclease mut-7 homolog [Nilaparvata lugens]	10.83	8.75	11.54	3.21	6.69	4.75	-1.13845	4.89	7.58	10.55	16.49	16.43	14.05	1.04
group_5988	NLU017880	Contig223.4	methyltransferase-like protein 14 homolog [Nilaparvata lugens]	12.27	11.99	13.3	3.15	7.74	4.42	-1.27799	9.56	8.69	16.76	25.46	23.12	23.57	1.03797
group_8524	NLU006734	Contig262.61	alpha-1,6-mannosyl-glycoprotein 2-beta-N-acetylglucosaminyltransferase, partial [Zootermopsis nevadensis]	18.6	16.72	13.04	5.78	6.81	5.56	-1.40556	10.99	6.84	14.31	21.82	20.18	24.31	1.03509
group_4724	NLU010180	Contig0.367	structural maintenance of chromosomes protein 2 [Nilaparvata lugens]	22.68	18.9	23.45	3.34	9.54	5.08	-1.85693	6.44	7.67	8.81	16.04	14.14	13.97	1.03
group_6319	NLU019850	Contig225.3	cyclin-dependent kinase 7 [Nilaparvata lugens]	10.27	8.73	9.61	4.67	4.39	4.96	-1.02864	8.44	10.25	10.46	21.89	20.01	19.08	1.02369
group_9725	NLU023126	Contig175.51	ubiquitin-conjugating enzyme E2 C-like [Nilaparvata lugens]	23.34	21.97	23.3	7.42	6.92	9.32	-1.54813	10.6	8.08	12.4	32.47	24.99	21.7	1.02365
group_6081	NLU018396	Contig41.68	peroxisomal membrane protein PEX16 [Nilaparvata lugens]	18.57	21.91	18.24	8.31	12.98	6.65	-1.055	12.04	13.88	14.43	27.14	27.22	29.95	1.02091
group_5993	NLU017907	Contig379.5	COMM domain-containing protein 2-like [Nilaparvata lugens]	9.1	10.12	9.76	3.3	4.38	5.63	-1.31566	5.96	4.13	7.67	12.2	10.98	14.5	1.02
group_8257	NLU003611	Contig31.121	lipid droplet-associated hydrolase [Nilaparvata lugens]	6.85	7.9	7.79	2.21	4.95	3.55	-1.31324	3.66	3.76	3.96	7.32	7.7	7.97	1.02
group_3941	NLU006081	Contig0.373	PREDICTED: feline leukemia virus subgroup C receptor-related protein 2 isoform X1 [Cephus cinctus]	26.71	17.45	24.12	5.83	9.2	5.71	-1.70748	33.3	29.56	46.84	81.53	86.39	103.23	1.01946
group_7522	NLU027642	Contig348.46	PREDICTED: carboxypeptidase M-like isoform X2 [Bemisia tabaci]	10.6	16.49	9.08	1.47	2.59	1.22	-2.75111	16.48	8.38	25.14	62.79	25.35	46.59	1.01424
group_7077	NLU025112	Contig283.4	putative oxidoreductase GLYR1 homolog [Nilaparvata lugens]	28.98	25.2	28.03	9.31	12.33	14.91	-1.44779	19.57	24.26	21.74	52.71	52.28	51.7	1.01043
group_2880	NLU027095	Contig589.3	mediator of RNA polymerase II transcription subunit 23 [Nilaparvata lugens]	9.17	9.95	9.05	1.93	4.1	1.86	-1.8444	6.96	8.58	7.58	14.93	14.59	14.74	1.01
group_5832	NLU017002	Contig108.55	protein crooked neck [Nilaparvata lugens]	12.95	14.39	15.53	4.44	9.63	4.31	-1.24977	8.27	8.51	10.93	20.17	18.62	17.46	1.01
group_7667	NLU028452	Contig69.10	X-ray repair cross-complementing protein 6, partial [Nilaparvata lugens]	9.29	9.65	8.41	2.87	3.91	5.08	-1.20467	4.66	6.94	5.89	12.72	14.28	9.3	1.01
group_8702	NLU009088	Contig162.19	dynactin subunit 2-like [Nilaparvata lugens]	10.33	10.28	10.71	3.41	6.34	2.74	-1.36156	16.67	17.92	14.41	35.73	35.45	30.98	1.0039
group_6544	NLU021532	Contig216.5	presequence protease, mitochondrial [Nilaparvata lugens]	20.15	18.67	19.95	7.97	11.83	7.68	-1.09246	11.21	8.13	17.99	24.84	25.24	23.6	1.00341
group_3074	NLU001464	Contig554.20	PREDICTED: inositol 1,4,5-trisphosphate receptor isoform X1 [Cimex lectularius]	13.22	13.93	12.28	2.06	5.7	2.59	-1.9273	2.49	3.4	6.73	7.25	8.38	8.25	1
group_7684	NLU028552	Contig13.102	PREDICTED: mucin-2-like [Balaenoptera acutorostrata scammoni]	18.16	41.06	11.12	0.38	1.39	0.55	-4.89706	2.17	1.36	1.25	10.04	4.13	5.64	--
group_9220	NLU015924	Contig350.64	uncharacterized protein LOC111053698 [Nilaparvata lugens]	13.89	31.52	8.35	0.48	1.13	0.35	-4.84475	0	0.46	0	3.37	0.45	2.88	--
group_1631	NLU002935	Contig152.35	mucin-5AC-like [Nilaparvata lugens]	9.75	12.18	9.44	0.32	1.03	0.09	-4.44761	0.04	0.06	0.4	4.89	2.86	4.99	--
group_3531	NLU003886	Contig100.207	uncharacterized protein LOC111043593 [Nilaparvata lugens]	41.66	78.33	17.66	2.46	4.21	0	-4.34241	0.1	0.1	0	18.14	1.01	4.43	--
group_8126	NLU002102	Contig569.12	peptide methionine sulfoxide reductase isoform X5 [Nilaparvata lugens]	3331.17	3181.8	3880.35	183	191.78	160.9	-4.25108	2573.59	2131.58	2625.03	2421.61	2168.07	2653.59	--
group_8975	NLU012694	Contig13.348	noggin-2-like [Nilaparvata lugens]	35.03	28.28	28.73	6.74	5.27	8.81	-4.17801	13.19	4.67	15.97	15.45	17.26	26.71	--
group_5651	NLU015804	Contig498.20	sulfotransferase 1C4 [Nilaparvata lugens]	28.05	55.62	22.13	1.87	3.14	1.26	-3.99409	0.3	0.51	1.04	6.39	3.51	2.2	--
group_3803	NLU005408	Contig350.70	uncharacterized protein LOC111063771, partial [Nilaparvata lugens]	25.7	30.46	13.3	0.69	3.57	0.17	-3.93523	0.11	0	0.19	10.49	4.88	7.05	--
group_8139	NLU002192	Contig535.55	uncharacterized protein LOC111052884 [Nilaparvata lugens]	85.07	174.69	58.8	9.53	7.83	5.34	-3.86246	1.34	0.33	1.06	15.73	1.37	6.11	--
group_4918	NLU011274	Contig13.129	uncharacterized protein LOC111045284 [Nilaparvata lugens]	12.29	10.69	6.67	0.91	1	0.23	-3.78418	0	0.29	0.34	0	0.54	0.32	--
group_9649	NLU021847	Contig345.19	uncharacterized protein LOC111048889 [Nilaparvata lugens]	13.95	28.58	10.3	1.53	1.61	0.64	-3.77673	0.91	0.57	0.7	25.46	4.12	9.99	--
group_2683	NLU020640	Contig324.14	uncharacterized protein LOC111060857 [Nilaparvata lugens]	19.75	44.07	19.38	0.59	1.51	3.89	-3.75655	4.33	3.4	2.32	8.03	8.18	6.15	--
group_4936	NLU011381	Contig15.65	chymotrypsinogen A-like [Nilaparvata lugens]	16.47	24.65	12.6	1.3	2.5	0.41	-3.65574	0.31	0.44	0.77	7.79	3.28	4.67	--
group_3253	NLU002341	Contig175.111	serine proteinase stubble, partial [Nilaparvata lugens]	13.98	31.76	11.41	0.86	2.15	1.52	-3.64279	0.07	0.02	0.51	7.82	3.2	5.04	--
group_3449	NLU003536	Contig58.48	uncharacterized protein LOC111043524 [Nilaparvata lugens]	58.4	174.12	80.4	1.84	6.85	16.04	-3.63137	0	0.12	0.69	20.84	7.2	11.12	--
group_7331	NLU026660	Contig327.1	synaptogyrin [Nilaparvata lugens]	16.55	18.79	12.39	0.77	2.51	1.29	-3.62969	0	0	0	0.4	0.81	1.37	--
group_6564	NLU021688	Contig8.196	LOW QUALITY PROTEIN: mucin-6-like [Nilaparvata lugens]	8.54	16.67	6.9	0.43	1.91	0.3	-3.58978	0.3	0.22	0.5	3.56	1.19	1.91	--
group_3155	NLU001880	Contig216.8	trypsin-4 [Nilaparvata lugens]	12.73	19.8	12.66	1.01	1.92	0.95	-3.51971	0.09	0.48	0.94	6.53	3.75	5.44	--
group_5416	NLU014485	Contig100.16_Contig100	LOW QUALITY PROTEIN: uncharacterized protein LOC111046295 [Nilaparvata lugens]	20.52	24.86	12.87	2.05	2.6	0.51	-3.48091							--
group_6541	NLU021487	Contig108.30	hornerin-like, partial [Nilaparvata lugens]	14.84	13.23	10.56	0.97	1.4	1.22	-3.40048	1	2.01	1.15	2.94	3.6	2.34	--
group_6989	NLU024632	Contig112.25	hypothetical protein M513_09970 [Trichuris suis]	9.12	17.93	7.12	0.6	2.07	0.92	-3.36862	0.1	0.03	0.18	6.36	1.87	4.13	--
group_9960	NLU026323	Contig1247.1	ejaculatory bulb-specific protein 3-like [Nilaparvata lugens]	16.22	36.22	13.44	2.01	1.17	3.27	-3.33458	0	0	0	0	0	0.38	--
group_5166	NLU012920	Contig31.36	fasciclin-1 [Nilaparvata lugens]	14.58	15.65	15.39	0.96	2.94	1.02	-3.30558	1.7	2.57	4.74	7.14	6.6	5.56	--
group_4774	NLU010389	Contig373.21	glypican-6 [Nilaparvata lugens]	18.88	16.34	17.21	1.05	3.27	1.5	-3.15927	15.48	14.71	19.26	32.32	29.03	32.85	--
group_10029	NLU027222	Contig31847.1	serine proteinase stubble [Nilaparvata lugens]	11.86	25.84	4.91	1.06	1.21	2.39	-3.13832	0	0	0	0	0	0	--
group_5979	NLU017853	Contig307.31	LOW QUALITY PROTEIN: uncharacterized protein LOC111055304 [Nilaparvata lugens]	7.41	17.27	5.62	0.31	1.9	1.32	-3.08912	0.69	3.03	1.2	6.43	1.63	3.51	--
group_3964	NLU006163	Contig264.40	PREDICTED: GATA zinc finger domain-containing protein 14-like [Pundamilia nyererei]	9.37	21.03	9.23	0.58	1.44	2.44	-3.03473	1.11	0.91	0.92	4.68	3.59	4.26	--
group_6795	NLU023403	Contig1017.6	uncharacterized protein LOC111049464 isoform X1 [Nilaparvata lugens]	9.57	8.84	9.53	0.56	1.83	1.13	-2.98842	3.99	6.91	7.51	10.88	8.86	6.91	--
group_2597	NLU018769	Contig562.14	CCR4-NOT transcription complex subunit 4, putative [Plasmodium gallinaceum]	10.81	28.44	14.01	0.43	1.18	4.67	-2.97809	0.26	0.43	0.4	11.2	2.2	4.49	--
group_6484	NLU020937	Contig276.71	acidic repeat-containing protein-like isoform X2 [Nilaparvata lugens]	57	109.23	42.49	9.25	9.85	9.3	-2.91581	16.28	15.78	13.02	15.99	14.64	11.65	--
group_4250	NLU007686	Contig322.19	chitinase, partial [Nilaparvata lugens]	15.21	28.33	12.42	1.07	3.8	2.55	-2.90605	1.29	2.17	1.17	13.57	4.92	7.08	--
group_7677	NLU028521	Contig158.20	uncharacterized protein LOC111046225 [Nilaparvata lugens]	12.64	14.13	12.91	1.81	2.63	1.4	-2.86393	0.77	0.54	1.14	2.83	1.33	1.58	--
group_7068	NLU025051	Contig266.51_Contig266	organic cation transporter protein-like isoform X1 [Nilaparvata lugens]	26.15	23.09	27.31	2.55	5.23	2.69	-2.86279							--
group_5590	NLU015480	Contig172.19	putative protein MSS51 homolog, mitochondrial [Nilaparvata lugens]	8.09	15.71	4.22	1.35	1.38	1.27	-2.84062	7.45	5.2	5.02	4.07	2.33	3.12	--
group_3794	NLU005313	Contig1082.12	ABC transporter G family member 9 isoform X2 [Nilaparvata lugens]	95.65	76.8	118.14	9.23	27.04	4.53	-2.8312	44.11	44.1	52.11	77.27	89.83	89.13	--
group_2585	NLU018458	Contig112.105	PREDICTED: uncharacterized protein LOC106662907 [Cimex lectularius]	8.98	18.64	9.34	0.42	2.09	4.04	-2.76565	0.21	0.1	0.26	12.13	2.98	4.57	--
group_3893	NLU005802	Contig46.80	proton-coupled amino acid transporter-like protein CG1139 [Nilaparvata lugens]	306.22	353.35	127.14	32.45	37.08	44.3	-2.72871	0.4	0.66	1.19	1.3	1.91	2.58	--
group_3275	NLU002491	Contig634.24	sodium/iodide cotransporter isoform X2 [Nilaparvata lugens]	89.84	91.59	88.72	11.57	19.29	9.77	-2.72519	44.04	35.48	59.77	61.28	63.68	59.32	--
group_4874	NLU011067	Contig157.62	uncharacterized protein LOC111045227 [Nilaparvata lugens]	12.49	9.87	13.08	1.92	2.24	1.57	-2.72028	2.87	2.98	4.94	6.51	7.09	6.74	--
group_3851	NLU005613	Contig58.112	solute carrier family 52, riboflavin transporter, member 3-A [Nilaparvata lugens]	229.51	242.64	253.97	37.29	38.4	31.26	-2.68838	57.54	40.48	77.2	108.93	110.54	124.72	--
group_9559	NLU020410	Contig223.49	S-adenosylmethionine decarboxylase proenzyme isoform X2 [Nilaparvata lugens]	587.88	390.13	552.37	62.22	116	59.78	-2.65468	206.54	126.01	283.83	383.15	337.85	428.05	--
group_5538	NLU015190	Contig79.106	odorant-bindingn protein 4 [Nilaparvata lugens]	58.72	65.23	42.53	9.29	11.98	5.56	-2.61783	27.28	40.22	36.74	63.96	55.4	62.47	--
group_5449	NLU014696	Contig374.5	lipoma HMGIC fusion partner-like 2 protein [Nilaparvata lugens]	30.61	24.65	21.07	3.01	6.67	2.76	-2.60376	19.23	17.19	17.64	23.96	20.81	21.96	--
group_5032	NLU011985	Contig263.4	phospholysine phosphohistidine inorganic pyrophosphate phosphatase-like isoform X1 [Nilaparvata lugens]	13.09	8.8	11.24	1.26	2.17	2.03	-2.58959	13.46	10.77	12.66	12.09	11.1	12.55	--
group_7753	NLU028920	Contig850.5	uncharacterized protein LOC111052315 isoform X1 [Nilaparvata lugens]	18.8	27.21	13.49	1.69	5.9	2.57	-2.54548	1.59	2.72	2.63	11.69	6.6	9.77	--
group_4592	NLU009456	Contig46.75_Contig46	phosphoglucomutase-like [Nilaparvata lugens]	124.84	90.42	114.67	14.01	30.7	12.63	-2.51069							--
group_2665	NLU020279	Contig318.24	aurora kinase C-like [Nilaparvata lugens]	11.53	8.94	11.5	1.04	2.02	2.63	-2.48791	6.92	12.91	10.65	18.13	17.26	15.88	--
group_7456	NLU027311	Contig1.52	putative inorganic phosphate cotransporter [Nilaparvata lugens]	57.43	55.88	45.95	6.4	14.41	7.61	-2.48193	122.61	88.8	136.64	93.62	79.13	80.63	--
group_8284	NLU004017	Contig143.72	Krueppel-like factor 10 isoform X2 [Nilaparvata lugens]	79.58	70.1	72.03	11.78	18.53	10.92	-2.4202	67.3	37.71	45.28	72.86	64.82	69	--
group_6230	NLU019313	Contig26.161	extracellular tyrosine-protein kinase PKDCC-like [Nilaparvata lugens]	15.17	16.99	18.36	4.12	3.21	2.23	-2.41881	10.53	8.18	8.11	7.75	8.93	10.62	--
group_7430	NLU027186	Contig649.86	cap-specific mRNA (nucleoside-2'-O-)-methyltransferase 2 isoform X2 [Nilaparvata lugens]	47.82	44.08	49.37	6.02	15.13	6.92	-2.40904	4.54	6.92	7.03	11.23	12.37	10.04	--
group_5843	NLU017051	Contig78.100	uncharacterized protein LOC111047191 [Nilaparvata lugens]	6.84	15.87	8.8	1.21	2.97	1.86	-2.38238	1.45	1.21	1.36	2.71	1.76	1.84	--
group_7744	NLU028843	Contig58.141	histone chaperone asf1 [Nilaparvata lugens]	35.21	29.7	40.42	6.48	10.2	7.37	-2.37528	21.74	18.7	23.83	37.83	41.38	39.84	--
group_3485	NLU003673	Contig18199.1	uncharacterized protein LOC111053652 [Nilaparvata lugens]	125.51	192.29	157.46	41.56	21.74	43.93	-2.36841	1.68	3.13	3.56	9.8	8.85	5.21	--
group_6493	NLU021073	Contig2.27	facilitated trehalose transporter Tret1-2 homolog isoform X1 [Nilaparvata lugens]	357.42	361.71	334.73	69.33	64.67	69.84	-2.35956	384.93	358.58	309.01	222.57	188.71	222.35	--
group_3586	NLU004162	Contig64.68	DNA primase large subunit [Nilaparvata lugens]	14.71	10.91	14.99	1.89	3.47	2.62	-2.34237	4.52	4.24	7.78	9.15	10.21	10.33	--
group_3506	NLU003806	Contig137.44	PREDICTED: filamin-A isoform X6 [Trachymyrmex zeteki]	55.16	69.11	51.72	7.65	17.79	8.45	-2.33633	8.73	10.29	13.43	18.95	15.87	16.66	--
group_2546	NLU017600	Contig88.35_Contig88	enolase-phosphatase E1-like [Nilaparvata lugens]	23.34	19.97	19.8	2.37	6.75	3.07	-2.30754							--
group_3661	NLU004595	Contig427.14	LOW QUALITY PROTEIN: anion exchange protein 2-like [Nilaparvata lugens]	43.1	42.41	39.31	7.04	9.96	8.38	-2.29566	338.71	360.85	325.28	285.79	288.4	285.19	--
group_7550	NLU027793	Contig18.249	uncharacterized protein LOC111051600 [Nilaparvata lugens]	803.16	1305.65	689.24	253.18	188.38	123.77	-2.28537	21.09	158.26	71.98	805.84	238.74	345.25	--
group_4514	NLU008999	Contig631.5	cell adhesion molecule 1-like [Nilaparvata lugens]	78.55	78.78	71.05	13.79	19.64	13.38	-2.27266	1.69	2.83	2.15	3.82	3.67	3.55	--
group_9005	NLU012975	Contig170.36	farnesyl pyrophosphate synthase-like [Nilaparvata lugens]	532.08	403	462.88	70.11	151.45	73.05	-2.23051	316.24	240.36	294.92	260.01	236.08	250.45	--
group_5281	NLU013721	Contig489.2	secreted frizzled-related protein 5-like isoform X1 [Nilaparvata lugens]	9.61	10.1	9.19	1.65	2.94	1.58	-2.22118	6.38	7.21	8.44	10.5	13.06	8.8	--
group_4632	NLU009616	Contig45.155	isoleucine--tRNA ligase, mitochondrial [Nilaparvata lugens]	10.71	11.35	12.62	1.2	4.62	1.65	-2.20943	5.53	5.38	5.89	8.63	8.77	8.73	--
group_6215	NLU019242	Contig459.35	BTB/POZ domain-containing protein 6-like isoform X3 [Nilaparvata lugens]	164.5	134.57	183.06	27.07	49.44	27.04	-2.20384	171.1	130.62	151.39	112.8	107.78	110.74	--
group_1858	NLU005964	Contig70.38	DNA polymerase delta catalytic subunit isoform X1 [Nilaparvata lugens]	11.15	8.48	11.47	1.16	3.75	1.9	-2.19615	7.39	8.83	10.81	14.61	13.23	15.03	--
group_8626	NLU008166	Contig447.14	differentially expressed in FDCP 8 homolog [Nilaparvata lugens]	18.47	23.29	13.29	3.86	4.2	2.37	-2.19286	5.63	5.88	4.12	6.73	8.07	8.39	--
group_3675	NLU004653	Contig746.2	methyltransferase-like protein 9 isoform X1 [Nilaparvata lugens]	8.32	9.13	6.6	2.15	3.9	1.96	-2.1787	1.63	2.41	2.79	6.42	4.38	4.22	--
group_7754	NLU028927	Contig157.55	putative fatty acyl-CoA reductase CG8306 isoform X1 [Nilaparvata lugens]	37.34	38.5	29.22	5.17	11.96	6.2	-2.16441	22.68	20.43	27.64	46.66	41.91	50.28	--
group_3458	NLU003572	Contig536.2	venom serine carboxypeptidase-like [Nilaparvata lugens]	585.81	702.94	521.47	112.96	180.59	114.5	-2.14527	141.11	129.15	190.74	245.86	200.69	221.78	--
group_5213	NLU013197	Contig1099.1	putative polypeptide N-acetylgalactosaminyltransferase 9 [Nilaparvata lugens]	21.5	20.29	20.08	2.95	7.76	3.7	-2.11654	11.42	11.48	17.44	15.47	24.51	21.75	--
group_7760	NLU028997	Contig251.4	uncharacterized protein LOC111064556 [Nilaparvata lugens]	10.12	27.45	29.1	5.71	5.3	5	-2.11598	2.16	1.94	2.3	9.51	10.77	36.35	--
group_2661	NLU020089	Contig36.130	PREDICTED: uncharacterized protein LOC109038256 [Bemisia tabaci]	20.13	25.03	18.69	3.63	7.19	3.75	-2.10665	0	0	0	0	0	0	--
group_7207	NLU025937	Contig974.23	laminin subunit beta-1-like isoform X1 [Nilaparvata lugens]	31.28	34.87	31.97	4.24	13.26	5.29	-2.09733	6.81	9.37	11.65	18.33	15.7	14.91	--
group_9036	NLU013397	Contig98.11	hypothetical protein BRAFLDRAFT_79648 [Branchiostoma floridae]	58.69	49.92	58.53	8.93	19.54	11.31	-2.06969	51.13	64.9	61.66	81.76	74.7	74.93	--
group_6996	NLU024690	Contig21.99	uncharacterized protein LOC111050041 [Nilaparvata lugens]	10.49	17.29	5.69	1.91	3.07	2.91	-2.06353	0	0.32	1.09	1.93	7.58	5.1	--
group_6676	NLU022587	Contig71.62	enolase-phosphatase E1-like isoform X1 [Nilaparvata lugens]	61.12	53.94	56.67	9.76	23.09	11.89	-2.03478	137.96	116.31	160.91	92.73	100.16	95.52	--
group_2539	NLU017469	Contig739.4	battenin isoform X2 [Nilaparvata lugens]	10.78	7.97	8.46	1.23	2.88	2.54	-2.02929	45.53	43.95	44.98	26.19	20.62	27.53	--
group_3971	NLU006196	Contig17.152_Contig17	nuclear hormone receptor E75 isoform X2 [Nilaparvata lugens]	98.04	76.92	88.32	19.41	35.33	11.24	-2.02096							--
group_4487	NLU008868	Contig255.10	trypsinI-P1-like [Nilaparvata lugens]	14193.45	14506.35	15151.6	3091.83	4971.69	2787.82	-2.00387	28119.4	24355.9	26367.3	18359.9	19535.9	19182.5	--
group_4991	NLU011795	Contig27362.1	uncharacterized protein LOC111057554 isoform X1 [Nilaparvata lugens]	127.88	140.59	192.85	44.93	47.42	23.33	-1.99939	43.8	48.9	45.72	35.17	35.19	29.2	--
group_7339	NLU026698	Contig45.118	trehalase-like isoform X2 [Nilaparvata lugens]	31.14	45.16	30.53	6.27	11.77	8.93	-1.99246	4.99	5.71	6.84	13.62	52.79	23.63	--
group_7166	NLU025676	Contig194.19	cyclin-dependent kinase 1-like isoform X1 [Nilaparvata lugens]	21.32	16.73	21.66	2.15	3.44	9.31	-1.99214	11.7	26.45	20.07	22.94	22.68	17.54	--
group_4048	NLU006700	Contig66.59	kinetochore-associated protein 1-like [Nilaparvata lugens]	11.1	8.61	11.79	2.01	5.04	1.66	-1.98293	0.78	0.59	2.1	4.41	3.86	4.22	--
group_6066	NLU018325	Contig555.23	neurofilament heavy polypeptide-like [Nilaparvata lugens]	119.81	107.1	117.29	22.25	44.22	24.89	-1.9827	60.4	57.01	79.46	119.94	105.24	108.58	--
group_3399	NLU003280	Contig9.7	transmembrane protein 209 [Nilaparvata lugens]	11.32	11.83	11.72	1.91	4.72	2.07	-1.98199	5.46	5.74	8.07	12.71	12.65	12.5	--
group_4611	NLU009546	Contig768.9	methyltransferase-like protein 13 [Nilaparvata lugens]	8.49	8.35	8.33	1.52	3.13	1.71	-1.98171	19.07	20.1	19.99	15.63	9.8	7.86	--
group_2490	NLU016541	Contig555.20	GPI transamidase component PIG-S [Nilaparvata lugens]	31.02	35.46	33.83	5.99	12.01	7.22	-1.98113	15.8	18.84	21.73	33.62	30.47	28.77	--
group_4063	NLU006772	Contig346.51	nucleolar protein 58, partial [Nilaparvata lugens]	30.93	30.59	28.86	4.83	12.29	5.81	-1.97847	46.99	37.46	87.83	91.64	96.8	106.71	--
group_5724	NLU016279	Contig84.83	flagellar attachment zone protein 1-like isoform X1 [Nilaparvata lugens]	17.99	14.28	16.84	2.82	4.07	5.34	-1.97405	6.71	8.67	12.83	13.13	14.42	15.17	--
group_7357	NLU026753	Contig822.2	uncharacterized protein LOC111064265 [Nilaparvata lugens]	37.93	46.46	34.08	7.17	14.3	8.2	-1.97187							--
group_4861	NLU011021	Contig157.86	uncharacterized protein LOC111045173 [Nilaparvata lugens]	12.1	9.96	11.92	1.76	4.56	2.43	-1.95262	5.56	10.5	8.04	8.41	6.24	5.45	--
group_4832	NLU010805	Contig68.19	ankyrin repeat domain-containing protein SOWAHC [Nilaparvata lugens]	79.48	77.03	74.76	20.19	28.29	16.77	-1.94967	12.49	13.14	15.07	11.42	12.43	14.38	--
group_5768	NLU016518	Contig614.21	pumilio homolog 2, partial [Nilaparvata lugens]	10.03	8.84	9.83	1.67	4.34	1.43	-1.94756	0.55	0.96	2.99	4.08	4	4.1	--
group_6566	NLU021694	Contig8.185	putative RNA-binding protein 15 [Nilaparvata lugens]	27.48	30.34	29.71	5.17	10.58	6.89	-1.94372	23.13	20.39	25.62	33.54	33.69	32.57	--
group_2386	NLU014333	Contig190.11	N-acetylgalactosamine kinase-like [Nilaparvata lugens]	29.07	31	30.97	6.43	11.29	5.78	-1.94212	114.05	99.97	117.99	107.18	121.89	126.84	--
group_7395	NLU027007	Contig66.35	putative uncharacterized protein DDB_G0271606, partial [Nilaparvata lugens]	10.19	8.25	9.2	2.07	4.3	1.79	-1.93075	1.04	0.8	2.26	7.46	6.61	5.59	--
group_6622	NLU022131	Contig998.10	L-2-hydroxyglutarate dehydrogenase, mitochondrial-like [Nilaparvata lugens]	152.45	140.35	148.63	42.95	47.64	31.89	-1.92616	125.65	157.81	139.3	111.83	118.73	115.16	--
group_5688	NLU016086	Contig0.326	xaa-Pro aminopeptidase 1-like [Nilaparvata lugens]	11.39	11.1	10.31	3.95	3.12	1.65	-1.92478	4.12	4.06	4.33	5.9	5.92	5.16	--
group_8738	NLU009545	Contig313.1	electroneutral sodium bicarbonate exchanger 1 isoform X7 [Nilaparvata lugens]	10.83	9.78	11.21	1.96	4.46	2.18	-1.92282	5.36	4.45	4.48	4.66	4.37	3.82	--
group_5492	NLU014834	Contig691.1	uncharacterized protein LOC111046320 [Nilaparvata lugens]	18.28	16.04	18.08	4.06	6.34	3.77	-1.91844	6.13	4.5	9.32	12.68	9.97	15.12	--
group_7540	NLU027711	Contig21.7	tryptase-like [Nilaparvata lugens]	34.08	39.92	35.19	9.23	10.67	8.79	-1.91321	5.2	5.2	4.25	1.92	1.27	3.21	--
group_1646	NLU003139	Contig356.5_Contig356	LOW QUALITY PROTEIN: puratrophin-1-like [Nilaparvata lugens]	13.89	12.84	9.49	1.68	5.49	2.29	-1.91258							--
group_1909	NLU006781	Contig21.92	integrator complex subunit 11 [Nilaparvata lugens]	10.65	10.3	10.84	2.11	3.78	2.56	-1.91093	4.49	3.71	3.95	7.51	6.65	6.62	--
group_2069	NLU009161	Contig143.41	uncharacterized protein LOC111056396 [Nilaparvata lugens]	10.65	9.18	12.56	2.54	2.38	4.8	-1.90793	10.23	18.41	15.29	26.33	23.67	25.48	--
group_7507	NLU027549	Contig122.57	beta-1,4-galactosyltransferase 7 [Nilaparvata lugens]	8.22	9.38	9.91	2.03	2.98	2.37	-1.90472	1.64	4.8	4.83	6.57	6.96	6.25	--
group_4040	NLU006665	Contig349.5	uncharacterized protein LOC111055454 [Nilaparvata lugens]	66.83	63.1	73.77	15.31	22.49	16.44	-1.90356	56.49	56	59.37	73.73	78.37	75.51	--
group_3665	NLU004608	Contig1281.3	probable malonyl-CoA-acyl carrier protein transacylase, mitochondrial [Nilaparvata lugens]	15.96	18.16	15.46	2.99	6.49	3.69	-1.90094	13.55	17.43	14.73	17.99	17.44	16.47	--
group_7138	NLU025562	Contig196.21	ranBP-type and C3HC4-type zinc finger-containing protein 1-like isoform X2 [Nilaparvata lugens]	35.06	32.03	35.84	6.13	13.62	7.15	-1.89372	24.66	22.9	44.26	51.59	50.41	50.69	--
group_3992	NLU006359	Contig287.6	vesicular glutamate transporter 1-like [Nilaparvata lugens]	99.48	95.55	97.87	22.62	36.72	19.36	-1.88666	5.48	6.38	5.85	6.82	6.24	6.94	--
group_6767	NLU023204	Contig69.14	double-strand break repair protein MRE11 [Nilaparvata lugens]	14.58	10.77	13.1	2.14	3.68	4.38	-1.87897	5.97	5.07	8.19	11.03	10.69	10.5	--
group_6290	NLU019684	Contig1067.14	lymphokine-activated killer T-cell-originated protein kinase isoform X1 [Nilaparvata lugens]	15.06	8.98	14.05	1.92	2.48	7.14	-1.87668	7.46	19.48	10.19	15.8	14.27	14.59	--
group_10024	NLU027165	Contig256.37	zinc transporter 7 [Nilaparvata lugens]	24.8	22.93	20.64	4.98	11.81	6.95	-1.87399	7.82	8.37	7.54	15.53	17.02	15.8	--
group_6616	NLU022105	Contig58.67	tRNA wybutosine-synthesizing protein 5-like [Nilaparvata lugens]	30.75	32.31	31.76	8.49	12.45	9.36	-1.87329	4.66	2.87	5.38	6.55	7.56	9.52	--
group_5932	NLU017525	Contig45.64	monocarboxylate transporter 12-like [Nilaparvata lugens]	19.75	17.03	15.84	5.34	6.3	7.9	-1.87001	22.19	17.14	26.99	34.24	34.59	42.06	--
group_6744	NLU023015	Contig112.4	LOW QUALITY PROTEIN: uncharacterized protein LOC111049331 [Nilaparvata lugens]	20.66	20.2	18.7	4.11	8.73	4.13	-1.86322	29.31	28.01	29.12	43.72	41.92	44.06	--
group_6815	NLU023453	Contig78.233	glucose 1,6-bisphosphate synthase [Nilaparvata lugens]	14.08	13.29	14.22	2.69	5.07	3.4	-1.8447	10.31	9.87	11.33	10.95	9.86	9.33	--
group_1674	NLU003414	Contig265.4	fasciclin-2 [Nilaparvata lugens]	18.36	16.54	18.24	3.17	8.13	3.32	-1.83649	5.38	8.46	7.98	14.87	14.91	15.88	--
group_5304	NLU013859	Contig2.71	microsomal triglyceride transfer protein-like [Nilaparvata lugens]	52.48	59.75	60.88	13.32	24.01	10.64	-1.83341	33.59	37.64	36.25	63.42	56.26	65.95	--
group_3584	NLU004157	Contig109.56	engulfment and cell motility protein 1-like [Nilaparvata lugens]	51.72	64.09	55.14	11.3	24.86	11.94	-1.83295	42.82	38.16	53.26	66.91	66.95	61.17	--
group_4101	NLU006928	Contig308.23	serine-arginine protein 55 isoform X3 [Nilaparvata lugens]	176.9	172.14	163.22	34.55	62.65	61.98	-1.82312	119.54	130.61	139.76	202.39	204.18	195.74	--
group_8918	NLU011720	Contig91.17	uncharacterized protein LOC111045439 [Nilaparvata lugens]	12.34	12.33	11.45	2.97	5.38	2.18	-1.82252	2.5	1.81	3.76	5.42	5.45	4.92	--
group_7393	NLU027003	Contig30.126	origin recognition complex subunit 3-like [Zootermopsis nevadensis]	8.55	6.49	8.71	1.42	2.5	2.52	-1.82015	2.31	4.08	5.3	5.3	4.63	5.14	--
group_7063	NLU025035	Contig122.8	facilitated trehalose transporter Tret1-2 homolog [Nilaparvata lugens]	202.98	185.05	182.95	54.82	62.1	46.27	-1.81601	89.18	67.53	115.02	127.88	151.16	146.35	--
group_2250	NLU011953	Contig330.8	GPI transamidase component PIG-T [Nilaparvata lugens]	38.14	42.47	38.44	8.95	15.18	10.14	-1.81295	24.61	25.66	34.69	52.86	49.15	49.58	--
group_5322	NLU013969	Contig137.32	pyruvate dehydrogenase (acetyl-transferring) kinase, mitochondrial [Nilaparvata lugens]	66.93	69.1	56.34	17.34	23.91	13.39	-1.80304	30.73	31.66	38.36	49.64	48.65	44.02	--
group_9893	NLU025411	Contig274.5	uncharacterized protein LOC111050451, partial [Nilaparvata lugens]	15.82	15.46	14.83	2.97	7.43	3.44	-1.80232	2.32	3.57	3.98	4.55	8.31	6.87	--
group_10002	NLU026875	Contig613.4	diphosphomevalonate decarboxylase isoform X2 [Nilaparvata lugens]	12.31	14.61	6.8	2.35	4.01	4.75	-1.80132	12.79	12.11	15.17	29.09	27.67	29.17	--
group_4734	NLU010222	Contig67.10	PREDICTED: neurobeachin isoform X5 [Ceratina calcarata]	18.66	16.06	16.29	3.28	7.36	4.24	-1.79973	2.24	1.33	4.9	1.83	3.22	0.68	--
group_3401	NLU003306	Contig25.10	uncharacterized protein LOC111053395 isoform X1 [Nilaparvata lugens]	26.09	26.27	25.63	6.27	9.36	6.57	-1.79939	7.92	5.04	7.9	12.26	13.46	13.69	--
group_4758	NLU010319	Contig101.11	dolichyl-diphosphooligosaccharide--protein glycosyltransferase subunit 1-like [Nilaparvata lugens]	21.79	23.32	21.81	5.62	7.56	6.07	-1.79207	14.85	15.81	20.85	28.32	28.21	29.18	--
group_6619	NLU022124	Contig0.304	5-phosphohydroxy-L-lysine phospho-lyase-like [Nilaparvata lugens]	279.93	212.5	297.46	86.71	88.04	53.47	-1.79023	288.51	216.96	348.95	303.42	267.41	301.84	--
group_8172	NLU002548	Contig348.38	cerebellar degeneration-related protein 2 [Nilaparvata lugens]	26.9	26.17	23.26	5.73	10.76	5.92	-1.78871	24.24	26.17	21.94	42.79	39.32	44.41	--
group_9526	NLU019751	Contig544.6	tRNA pseudouridine synthase A, mitochondrial isoform X1 [Nilaparvata lugens]	12.99	11.97	11.69	3.03	5.17	2.6	-1.78798	13.16	13.16	16.85	21.55	20.14	22.09	--
group_6478	NLU020919	Contig84.69	erlin-1-like [Nilaparvata lugens]	27.5	26.6	31.92	6.8	11.1	6.41	-1.78584	55.71	44.42	55.64	74.79	77.21	76.94	--
group_2275	NLU012389	Contig39.39_Contig39	putative ATP-dependent RNA helicase TDRD9 [Nilaparvata lugens]	20.3	17.78	18.43	3.71	8.59	4.15	-1.78331							--
group_6368	NLU020225	Contig353.24	uncharacterized protein LOC111064207 [Nilaparvata lugens]	12.77	10.56	11.41	2.43	4.36	3.13	-1.77213	21.31	24.2	23.65	39.1	37.13	36.85	--
group_4462	NLU008764	Contig224.143	deoxyuridine 5'-triphosphate nucleotidohydrolase [Nilaparvata lugens]	42.18	25.97	34.41	7.08	9.43	13.07	-1.7672	22.42	44.23	28.13	24.06	22.88	17.04	--
group_10089	NLU028142	Contig458.9	NECAP-like protein CG9132 [Nilaparvata lugens]	17.74	11.47	12.78	4.46	4.47	2.96	-1.76299	35.68	34.21	36.96	33.34	39.55	35.75	--
group_5516	NLU015060	Contig1296.1	galactokinase-like [Nilaparvata lugens]	28.95	28.53	27.59	7.61	8.31	8.72	-1.76264	18.38	16.19	27.2	20.52	24.05	19.12	--
group_5505	NLU014976	Contig168.31	nuclear pore complex protein Nup133 [Nilaparvata lugens]	27.1	24.09	25.29	5.31	10.11	7.27	-1.75267	17.22	19.12	18.93	26.73	28.56	25.44	--
group_4217	NLU007550	Contig64.118	uncharacterized protein PF11_0207-like isoform X5 [Nilaparvata lugens]	15.44	14.96	14.99	3.4	5.87	3.98	-1.75041	3.32	3.72	5.61	9.3	6.53	7.05	--
group_5280	NLU013717	Contig32.129	tax1-binding protein 1 homolog [Nilaparvata lugens]	190.01	166.1	177.09	49.61	97.72	44.52	-1.7475	87.25	54.77	108.23	106.7	117.04	119.05	--
group_9366	NLU017765	Contig89.20	RING finger and SPRY domain-containing protein 1-like [Nilaparvata lugens]	16.96	10.99	12.73	3.67	5.95	2.7	-1.7467	14.41	9.99	18.47	23.52	22.35	25.52	--
group_4812	NLU010671	Contig454.7	zinc finger Ran-binding domain-containing protein 2-like [Nilaparvata lugens]	11.04	9.63	10.46	2.44	4.54	2.53	-1.74291	2.15	1.11	2.91	1.64	1.68	0.98	--
group_4741	NLU010255	Contig111.52	serine proteaseinhibitor 88Ea-like [Nilaparvata lugens]	8.56	12.97	7.86	1.93	3.68	3.64	-1.73873	2.76	3.46	3.26	4.86	3.71	3.77	--
group_8355	NLU004776	Contig72.7	high mobility group protein I-like [Nilaparvata lugens]	42.67	32.83	34.46	9.55	9.87	12.72	-1.71523	21.71	26.32	25.67	33.83	26.27	23.4	--
group_7715	NLU028700	Contig18.284	synaptic functional regulator FMR1 isoform X2 [Nilaparvata lugens]	42.23	33.91	38.31	7.2	16.31	11.11	-1.70512	32.84	50.57	48.36	77.26	70.17	71.15	--
group_7346	NLU026712	Contig238.26	ATP-binding cassette sub-family B member 7, mitochondrial-like [Nilaparvata lugens]	13.61	13.4	14.21	3.02	6.51	3.08	-1.70413	15.15	11.15	21.23	24.91	24.45	25.98	--
group_3439	NLU003491	Contig565.4	uncharacterized protein C18orf8-like [Nilaparvata lugens]	15.32	16.94	16.76	2.82	8.04	4.06	-1.70366	20.27	21.53	19.33	25.29	25.16	24.23	--
group_3102	NLU001586	Contig739.38	E3 ubiquitin-protein ligase SIAH1B-like [Nilaparvata lugens]	12.05	9.66	8.48	1.94	5.2	1.98	-1.70255	14.8	17.06	14.36	34.95	34.17	32.89	--
group_5550	NLU015252	Contig731.16	LOW QUALITY PROTEIN: ankyrin repeat domain-containing protein 1-like [Nilaparvata lugens]	32.57	51.08	31.44	8.76	12.29	11.65	-1.69812	2.16	1.9	4.35	4.6	5.07	3.32	--
group_5777	NLU016599	Contig350.10	enoyl-[acyl-carrier-protein] reductase, mitochondrial-like [Nilaparvata lugens]	16.74	14.58	14.07	3.98	5.76	4.78	-1.69797	14.11	16.97	16.18	30.47	32.67	29.3	--
group_6490	NLU021028	Contig500.10	N-acetylglucosamine-6-phosphate deacetylase [Nilaparvata lugens]	21.68	22.18	19.58	5.32	7.85	6.27	-1.68835	26.78	22.61	29.57	39.51	38.6	43.03	--
group_4745	NLU010269	Contig0.132	putative ATP-dependent RNA helicase DHX30 [Nilaparvata lugens]	10.67	11.17	12.13	2.12	4.96	3.36	-1.68517	6.64	6.15	7.44	11.44	12.79	13.28	--
group_3101	NLU001578	Contig229.23	baculoviral IAP repeat-containing protein 5.2-B [Nilaparvata lugens]	26.39	19.54	23.17	8.52	7.12	8.98	-1.68399	11.04	10.61	10.49	11.24	12.36	11.65	--
group_4565	NLU009314	Contig140.11	glucose-6-phosphate exchanger SLC37A2-like isoform X3 [Nilaparvata lugens]	47.21	47.41	51.26	15.61	24.7	13.6	-1.67176	44.22	39.83	50.81	46.62	57.07	52.18	--
group_5262	NLU013621	Contig822.3	uncharacterized protein LOC111046010 [Nilaparvata lugens]	43.61	52.34	40.4	12.5	19.44	10.7	-1.66749	16.35	24.68	18.87	23.55	16.14	20.68	--
group_9867	NLU025070	Contig372.27	polyadenylate-binding protein-interacting protein 1-like isoform X2 [Nilaparvata lugens]	21.2	20.76	18.92	4.89	8.31	6.12	-1.66345	33.41	53.78	55.7	62.51	62.53	63.75	--
group_4039	NLU006662	Contig349.4	DNA polymerase eta [Nilaparvata lugens]	8.91	7.65	7.45	1.51	4.4	1.74	-1.6534	0.58	0.31	1.31	2.36	1.83	2.09	--
group_9781	NLU023863	Contig98.39	signal recognition particle 54 kDa protein [Nilaparvata lugens]	27.23	30.62	27.23	5.79	13.6	7.49	-1.65281	31.81	28.25	38.75	51.74	55.09	58.99	--
group_2787	NLU024059	Contig36506.1	3-hydroxyacyl-CoA dehydrogenase type-2 [Nilaparvata lugens]	50.99	48.13	48.19	15.04	16.33	14.83	-1.6526	24.38	27.53	26.43	32.09	36.66	37.51	--
group_4178	NLU007346	Contig1057.4	nuclear receptor coactivator 5-like, partial [Nilaparvata lugens]	8.18	8.12	8.42	1.89	3.78	2.82	-1.65104	14.09	17.86	16.24	36.87	33.5	34.64	--
group_9339	NLU017464	Contig323.67	leucine-rich repeat extensin-like protein 5 isoform X1 [Nilaparvata lugens]	9.32	8.08	7.98	2.03	4.66	2.48	-1.65005	7	9.71	7.83	15.7	14.59	14.37	--
group_4995	NLU011802	Contig166.26	LOW QUALITY PROTEIN: very-long-chain enoyl-CoA reductase [Nilaparvata lugens]	32.56	39.63	31.87	8.6	15.31	9.78	-1.64894	129.75	138.14	116.69	138.71	147.61	134.68	--
group_8189	NLU002709	Contig66.90	sarcoplasmic calcium-binding protein [Nilaparvata lugens]	15.5	15.56	10.48	4.17	5.6	4.7	-1.64858	2.53	3.81	1.09	8.54	6.58	6.03	--
group_7214	NLU025982	Contig152.22	LOW QUALITY PROTEIN: gamma-butyrobetaine dioxygenase-like [Nilaparvata lugens]	26.61	25.65	27.61	6.84	11.83	6.82	-1.6411	27.31	29.4	26.86	26.33	19.92	15.51	--
group_7261	NLU026219	Contig8.296	PREDICTED: mannosyl-oligosaccharide 1,2-alpha-mannosidase IA isoform X1 [Tribolium castaneum]	60.16	59.31	52.76	14.65	28.4	17.85	-1.64078	56.06	43.63	66.12	89.07	96.15	113.31	--
group_8120	NLU002065	Contig15500.1	enoyl-[acyl-carrier-protein] reductase, mitochondrial-like, partial [Nilaparvata lugens]	15.03	17.11	18.05	2.85	6.62	6.01	-1.63429							--
group_9856	NLU024896	Contig0.499	Cleavage and polyadenylation specificity factor subunit 1 [Trichinella patagoniensis]	11.08	9.75	9.74	2.14	4.19	3.64	-1.63178	12.69	8.09	11.09	6.72	11.31	10.26	--
group_2828	NLU025228	Contig169.42	protein ecdysoneless [Nilaparvata lugens]	12.03	13.76	13.19	3.3	6.19	3.12	-1.61965	11.75	13.34	12.25	17.6	16.34	17.73	--
group_5671	NLU015934	Contig968.4	nucleoporin NDC1 [Nilaparvata lugens]	9.65	6.95	10.48	2.04	3.36	3.34	-1.61929	5.61	5.65	8.75	10.68	11.06	11.61	--
group_5448	NLU014694	Contig805.5	uncharacterized protein LOC111058743 [Nilaparvata lugens]	12.28	9.56	10.26	1.93	4.78	3.79	-1.61926	0.74	3.05	3.34	2.72	2.73	2.61	--
group_3220	NLU002164	Contig18.32	uncharacterized protein LOC111052821 [Nilaparvata lugens]	47.27	42.16	45.69	9.89	15.83	18.08	-1.60921	9.7	18.63	15.29	22.99	27.36	21.77	--
group_6268	NLU019553	Contig26.110	BTB/POZ domain-containing protein 3-like isoform X1 [Nilaparvata lugens]	12.35	13.96	9.03	2.58	6.17	2.93	-1.60655	1.05	0.53	2.39	8.2	5.93	7.24	--
group_8200	NLU002882	Contig84.61	heterogeneous nuclear ribonucleoprotein Q isoform X2 [Nilaparvata lugens]	161.63	159.34	156.43	37.53	66.39	53.86	-1.60416	128.75	185.68	163.47	182.16	181.01	181.83	--
group_32	NLU027653	Contig474.3	PREDICTED: uncharacterized protein LOC108864993 [Galendromus occidentalis]	8.33	9.97	8.7	2.38	3.48	2.9	-1.60192	33.19	35.02	31.72	27.58	27.47	29.99	--
group_4873	NLU011064	Contig66.19	glucose-6-phosphatase [Nilaparvata lugens]	10.9	10.8	11.45	2.89	5.33	2.73	-1.59486	4.89	3.35	7.3	6.65	7.25	7.86	--
group_9962	NLU026330	Contig17.200	PREDICTED: glutathione synthetase isoform X2 [Tribolium castaneum]	56.22	55.58	56.26	15.29	25.66	14.5	-1.59361	129.13	108.06	140.27	113.53	130.78	131.57	--
group_3909	NLU005871	Contig8.112	retinoblastoma-like protein 1 [Nilaparvata lugens]	17.47	14.98	18.67	3.48	8.94	3.99	-1.59314	7.26	8.41	13.01	17.67	16.45	17.76	--
group_6143	NLU018741	Contig736.7	uncharacterized protein LOC111047903 [Nilaparvata lugens]	88.72	86.95	109.73	30.26	41.41	26.31	-1.58786	391.88	361	447.52	347.34	339.79	324.34	--
group_9803	NLU024190	Contig0.205	cyclin-dependent kinases regulatory subunit-like [Nilaparvata lugens]	15.28	15.01	16.78	4.32	4.64	6.53	-1.58662	18.75	21.03	25.54	50.35	42.54	47.31	--
group_5849	NLU017079	Contig175.2	obscurin-like [Nilaparvata lugens]	11.39	12.16	9.75	2.55	5.13	3.36	-1.58662	0.14	0.5	0.5	0.35	0.21	0.15	--
group_7702	NLU028657	Contig17301.1	ankyrin repeat domain-containing protein 27-like [Nilaparvata lugens]	12.25	8.43	11.94	2.5	4.17	3.2	-1.58478	0.79	0.49	1.35	3.87	4.3	3.97	--
group_4477	NLU008827	Contig643.4	4-coumarate--CoA ligase 1-like isoform X4 [Nilaparvata lugens]	133	146.76	149.07	42.4	62.84	35.75	-1.5841	47.02	61.27	56.68	101.46	99.62	103.18	--
group_1859	NLU005966	Contig203.7	cytoplasmic FMR1-interacting protein-like [Nilaparvata lugens]	12.56	10.88	10.21	2.49	5.61	3.18	-1.57498	19.38	19.98	22.26	38.32	38.94	39.57	--
group_9818	NLU024380	Contig449.2_Contig449	zinc transporter ZIP11-like [Nilaparvata lugens]	8.68	7.42	8.01	1.65	4	2.37	-1.57402							--
group_9055	NLU013595	Contig684.4	DNA ligase 1-like [Nilaparvata lugens]	43.87	41.96	39.42	9.62	22.12	10.53	-1.5737	0	0	0.69	0	0	0	--
group_6109	NLU018598	Contig652.2	uncharacterized protein LOC111060230 [Nilaparvata lugens]	292.54	307.98	254.47	86.75	96.84	100.77	-1.56858	104.27	89.45	82.92	88.2	68.64	83.61	--
group_2393	NLU014444	Contig109.45	probable helicase with zinc finger domain [Nilaparvata lugens]	19.33	18.22	17.8	4.37	9.68	4.64	-1.56608	9.4	10.33	10.95	19.31	18.71	21.03	--
group_4868	NLU011032	Contig137.103	dnaJ homolog subfamily C member 25 homolog [Nilaparvata lugens]	10.68	10.57	9.73	2.51	5.49	2.47	-1.56454	24.49	18.11	31.43	34.16	35.04	36.39	--
group_5099	NLU012410	Contig170.53	alpha- and gamma-adaptin-binding protein p34-like [Nilaparvata lugens]	14.84	15.99	16.41	3.59	8.5	3.95	-1.55367	38.88	29.2	36.55	25.31	26.86	29.91	--
group_1538	NLU001815	Contig8.265	luciferin 4-monooxygenase [Nilaparvata lugens]	51.33	56.4	52.12	14.32	29.31	14.6	-1.5536	35.26	34.87	39.61	46.57	42.76	44	--
group_6357	NLU020072	Contig77.10	TM2 domain-containing protein CG10795 [Nilaparvata lugens]	8.74	8.28	9.3	2.14	4.7	1.96	-1.55227	27.72	23.77	26.65	33.23	31.99	33.41	--
group_8040	NLU000062	Contig42.43	alpha-(1,6)-fucosyltransferase-like, partial [Nilaparvata lugens]	15.97	13.79	9.07	3.61	4.93	4.63	-1.55126	7.31	5.25	9.51	7.17	10.09	12.38	--
group_6911	NLU024163	Contig480.15	serine proteinase stubble [Nilaparvata lugens]	18.51	30.3	13.22	8.78	9.75	7.45	-1.54857	0.13	0.78	0.77	6.28	2.02	3.25	--
group_6356	NLU020068	Contig77.12	lambda-crystallin [Nilaparvata lugens]	174.22	186.04	162.36	58.72	74.17	43.88	-1.54641	122.9	128.87	123.84	128.02	139.75	139.92	--
group_4629	NLU009609	Contig64.35	heterogeneous nuclear ribonucleoprotein U-like protein 1 [Nilaparvata lugens]	91.68	90.94	92.64	23.39	44.71	24.53	-1.54588	87.21	109.65	94.25	174.6	159.41	152.5	--
group_4944	NLU011451	Contig485.15	cyclin-dependent kinase 17-like [Nilaparvata lugens]	48.69	47.67	41.84	16.24	20.55	9.96	-1.54246	17.74	9.66	29.54	33.27	37.36	38.37	--
group_7143	NLU025568	Contig494.12	cytochrome c oxidase assembly factor 7 homolog [Nilaparvata lugens]	21.78	20.83	19.81	5.33	9.99	5.9	-1.53752	20.89	21.05	24.29	20.62	19.71	16.62	--
group_5781	NLU016642	Contig601.26	coatomer subunit alpha [Nilaparvata lugens]	75	86.33	79.49	17.08	45.14	20.48	-1.53728	66.63	77.98	77.32	89.49	92.64	95.9	--
group_7689	NLU028579	Contig17.140_Contig17	CAP-Gly domain-containing linker protein 2 isoform X5 [Nilaparvata lugens]	13.54	20.02	14.12	5.07	6.76	3.52	-1.53402							--
group_6723	NLU022873	Contig223.26	uncharacterized protein LOC111049215 [Nilaparvata lugens]	21.15	22.11	19.02	4.73	10.95	5.72	-1.53321	50.73	66.85	60.72	55.54	38.38	51.55	--
group_3765	NLU005154	Contig90.45	methyltransferase-like protein 17, mitochondrial [Nilaparvata lugens]	12.92	12.43	12.8	2.83	6.33	3.98	-1.53138	10.35	7.43	10.56	13.3	11.09	12.63	--
group_5053	NLU012127	Contig26.152	transmembrane protein 62-like [Nilaparvata lugens]	12.49	12.55	12.48	3.5	6.09	3.47	-1.5274	11.64	12.16	12.19	25.42	23.37	26.41	--
group_1873	NLU006181	Contig13.335	SUMO-activating enzyme subunit 2 [Nilaparvata lugens]	63.77	60.26	61.34	16.83	25.14	22.12	-1.52543	18.76	21.34	28.89	36.68	38.79	39.38	--
group_8860	NLU011063	Contig66.22	uncharacterized protein LOC111045223 isoform X1 [Nilaparvata lugens]	21.11	17.06	19.8	5.26	9.79	6.01	-1.52517	11.52	11.33	20.6	16.09	17.82	18.31	--
group_5288	NLU013748	Contig18.59	PI-PLC X domain-containing protein 2 [Nilaparvata lugens]	9.47	8.06	8.94	2.05	4.99	2.22	-1.52493	0.69	0.59	2.98	1.72	2.15	1.5	--
group_2950	NLU028937	Contig67.15	neurobeachin-like [Nilaparvata lugens]	13.95	11.08	9.35	3.54	4.92	3.55	-1.5196	7.28	9.39	11.61	16.16	16.93	20.39	--
group_8802	NLU010182	Contig0.368	tyrosine-protein kinase Src42A isoform X1 [Nilaparvata lugens]	13.69	9.94	10.02	2.61	5.96	4.34	-1.51549	9.9	8.58	12.68	21.8	21.74	25.76	--
group_3849	NLU005603	Contig450.9	transmembrane protein 165-like isoform X2 [Nilaparvata lugens]	59.33	50.35	54.55	18.55	25.06	16.2	-1.5118	34.54	32.21	50.55	58.4	54.1	58.05	--
group_9144	NLU014924	Contig851.3	transcription initiation factor TFIID subunit 9 isoform X1 [Nilaparvata lugens]	20.55	22.25	21.36	6.96	8.63	7.23	-1.50477	38.75	37.3	36.45	42.32	47.16	43.98	--
group_2543	NLU017568	Contig440.6	ubiquitin conjugation factor E4 A [Nilaparvata lugens]	11.97	9.18	8.79	2.79	4.75	3.04	-1.5044	14.83	14.49	16.34	27.32	31.34	31.34	--
group_3434	NLU003462	Contig137.98	longitudinals lacking protein-like [Nilaparvata lugens]	36.66	38.89	37.52	10.94	16.31	11.36	-1.50416	35.18	22.88	23.29	26.74	26.78	28.74	--
group_6729	NLU022928	Contig1243.1	golgin subfamily A member 7-like [Nilaparvata lugens]	20.24	23.52	19.79	4.65	11.31	6.37	-1.49598							--
group_4364	NLU008287	Contig370.8	metallophosphoesterase 1 isoform X1 [Nilaparvata lugens]	8.37	7.31	8.74	1.87	3.09	2.37	-1.49363	0.9	0.81	0.96	1.82	1.8	2.48	--
group_4355	NLU008257	Contig14.59	serine/threonine-protein kinase VRK1-like [Nilaparvata lugens]	12.02	9.56	11.04	3.46	3.22	4.85	-1.4932	5.53	8.59	9.33	12.69	11.56	10.93	--
group_9484	NLU019286	Contig17.70	mitotic spindle assembly checkpoint protein MAD2A [Nilaparvata lugens]	15.81	13.77	11.77	2.79	5.34	6.38	-1.49291	3.76	1.5	3.52	6.81	3.24	5.14	--
group_4775	NLU010402	Contig557.1	uncharacterized protein LOC111056962 [Nilaparvata lugens]	13.09	13.79	16.65	5.59	6.08	4.04	-1.48887	13.25	12.87	16.94	20.74	27.85	24.09	--
group_3053	NLU001331	Contig342.3	GDP-L-fucose synthase [Nilaparvata lugens]	14.66	13.44	14.98	3.74	7.51	4.05	-1.48003	26.1	23.1	25.37	44	58.37	50.08	--
group_3230	NLU002200	Contig21.50	DNA damage-binding protein 1 [Nilaparvata lugens]	28.21	25.2	27.81	7.71	13.15	8.83	-1.47989	24.21	30.79	28.96	36.24	34.91	34.57	--
group_4811	NLU010668	Contig454.3	chloride channel protein 2 [Nilaparvata lugens]	8.15	11.56	10.13	2.6	5.23	2.79	-1.47878	9.7	9.3	8.89	11.65	11.12	9.48	--
group_6438	NLU020754	Contig307.66	uncharacterized protein LOC111048611 isoform X1 [Nilaparvata lugens]	13.81	10.56	11.51	2.64	6.27	4.93	-1.47604	4	9.4	13.16	10.9	16.2	13.64	--
group_8542	NLU007020	Contig254.12	frataxin homolog, mitochondrial [Nilaparvata lugens]	10.66	11.57	11.06	4.12	5.96	4.12	-1.46984	11.27	11.19	10.91	10.37	10.56	13.12	--
group_7052	NLU024991	Contig255.25	serine/arginine-rich splicing factor 2 isoform X1 [Zootermopsis nevadensis]	12.2	10.18	8.22	2.62	5.49	2.77	-1.46981	24.52	27.23	22.06	50.18	61.37	49	--
group_6620	NLU022129	Contig998.9	phosphotriesterase-related protein-like [Nilaparvata lugens]	130.55	117.61	125.61	45.28	50.38	38.7	-1.46957	160.51	131.71	142.09	251.74	259.63	251.58	--
group_7552	NLU027798	Contig18.255	protein arginine N-methyltransferase 9-like [Nilaparvata lugens]	13.42	12.65	13.26	3.19	7.73	3.43	-1.46907	7.35	7.51	11.03	15.68	14.95	15.02	--
group_5755	NLU016414	Contig39.47	tyramine receptor 1 [Nilaparvata lugens]	8.23	6.8	8.76	1.44	5.97	1.17	-1.46722	1.56	0.71	2.05	5.18	4.99	6.43	--
group_3167	NLU001947	Contig547.6	thioredoxin domain-containing protein 5 homolog [Nilaparvata lugens]	64.67	73.58	66.81	19.57	36.3	19.87	-1.46415	33.45	28.3	46	54.41	53.92	54.43	--
group_6282	NLU019663	Contig13.418	uncharacterized protein LOC111048153 [Nilaparvata lugens]	21.38	16.82	22.75	5.51	6.2	10.07	-1.46361	13.33	14.87	13.46	25.6	22.06	24.54	--
group_3151	NLU001859	Contig482.41	nucleolar protein 9 [Nilaparvata lugens]	8.42	9.23	8.78	1.97	5.11	2.45	-1.46271	13.51	11.17	16.12	15.52	13.66	14.3	--
group_6294	NLU019701	Contig36.14	nuclear pore complex protein Nup93-like [Nilaparvata lugens]	22.53	21.47	22.92	6.97	10.77	7.35	-1.46057	22.81	27.4	29.41	27.13	27.46	26.36	--
group_9929	NLU026007	Contig255.31	serine/threonine-protein phosphatase Pgam5, mitochondrial [Nilaparvata lugens]	51.01	45.28	45.07	20.09	19.75	15.02	-1.46041	33.56	43.41	33.91	80.43	95.11	81.61	--
group_7281	NLU026318	Contig166.3_Contig166	aryl hydrocarbon receptor nuclear translocator homolog [Nilaparvata lugens]	28.89	23.78	22.47	9.94	13.16	8.39	-1.45826							--
group_8558	NLU007262	Contig30.139	molybdenum cofactor biosynthesis protein 1-like [Nilaparvata lugens]	14.42	15.97	17.9	4.78	8.03	4.78	-1.45454	14.09	10.92	16.31	18.2	17.36	17.03	--
group_6285	NLU019672	Contig1409.3	G kinase-anchoring protein 1-like [Nilaparvata lugens]	11.78	11.47	11.3	3.32	4.95	4.57	-1.45338	16.13	16.01	20.63	30.82	29.15	32.09	--
group_7115	NLU025447	Contig1257.6	EF-hand calcium-binding protein [Nilaparvata lugens]	35.34	42.17	36.5	10.11	18.1	13.45	-1.45237	23.6	26.14	28.14	38.92	46.23	40.98	--
group_7229	NLU026052	Contig172.79	phosphatidylinositol glycan anchor biosynthesis class U protein [Nilaparvata lugens]	19.44	19.95	18.24	4.51	7.32	7.85	-1.45152	34.93	34.05	40.37	34.19	33.72	33.69	--
group_3065	NLU001417	Contig79.129	esterase E4-like isoform X1 [Nilaparvata lugens]	35.77	37.46	30.97	12.23	15.39	10.32	-1.44906	61.11	62.17	61.64	46.53	46.01	44.99	--
group_6587	NLU021888	Contig850.1	loquacious [Nilaparvata lugens]	51.28	44.75	41.82	16.7	19.17	18.69	-1.4482	21.86	21.85	23.85	27.44	19.07	23.1	--
group_3435	NLU003463	Contig137.99	stromal membrane-associated protein 1 [Nilaparvata lugens]	10.11	9.42	9.65	2.31	5.65	2.87	-1.447	16.87	14.68	19.97	35.11	39.42	40.66	--
group_5050	NLU012097	Contig36.79	uncharacterized protein LOC111057673 [Nilaparvata lugens]	230.87	218.67	212.18	87.46	81.19	70.85	-1.44461	6.68	5.37	6.84	5.76	3.48	4.67	--
group_2923	NLU028326	Contig479.24	uncharacterized protein LOC111051904 isoform X1 [Nilaparvata lugens]	14.4	20.71	14.16	5.37	6.59	7.27	-1.444	4.24	4.51	4.74	3.13	5.88	3.09	--
group_3590	NLU004176	Contig26.58	microtubule-associated tumor suppressor 1 homolog A-like [Nilaparvata lugens]	14.36	12.88	14.49	3.55	6.37	6.47	-1.44311	4.47	11.57	8.69	10.6	11.29	7.18	--
group_10014	NLU027000	Contig30.122	homeobox protein SAX-1-like [Nilaparvata lugens]	146.44	135.87	147.56	46.21	52.98	50.83	-1.44046	135.77	131.25	123.64	109.91	114.24	115.81	--
group_5216	NLU013217	Contig1.78	PREDICTED: TOX high mobility group box family member 4-like isoform X3 [Orussus abietinus]	13.28	17.22	11.57	3.89	6.88	4.64	-1.43999	10.44	11.5	11.91	15.33	13.49	14.77	--
group_9312	NLU017154	Contig50.33	protein O-mannosyl-transferase 2 [Nilaparvata lugens]	8.85	9.85	12.13	3.17	4.56	3.57	-1.43728	1.35	1.99	1.92	7.06	6.78	6.19	--
group_4435	NLU008635	Contig100.142	calsyntenin-1 isoform X1 [Nilaparvata lugens]	208.91	216.26	208.56	61.92	115.68	61.35	-1.43405	128.88	133.11	160.24	238.27	226.53	256.46	--
group_7693	NLU028601	Contig17.130	uncharacterized protein LOC111052014 isoform X1 [Nilaparvata lugens]	78.27	83.52	73.56	25.6	46.33	25.33	-1.43231	111.13	80.77	102.67	172.94	192.82	187.38	--
group_7235	NLU026073	Contig1067.12	PREDICTED: FACT complex subunit Ssrp1 [Halyomorpha halys]	37.31	28.82	35.5	8.09	19.86	10.23	-1.43151	28.6	36.41	32.99	44.21	37.92	41.43	--
group_4005	NLU006477	Contig102.43	PREDICTED: mucin-19-like, partial [Cercocebus atys]	14.06	13.37	14.59	3.33	7.89	4.29	-1.43074	7.59	11.02	8.92	11.22	9.02	9.62	--
group_6695	NLU022733	Contig80.5	replication protein A 32 kDa subunit-A-like [Nilaparvata lugens]	57.17	47.56	49.55	14.97	21.99	18.94	-1.42946	23.86	24.73	24.68	34.27	34.88	31.92	--
group_4870	NLU011043	Contig64.65	uncharacterized protein LOC111057239 [Nilaparvata lugens]	48.61	40.11	47.3	11.29	24.97	15.49	-1.42881	13.21	13.06	13.04	24.31	22.72	21.77	--
group_8128	NLU002108	Contig427.17	uncharacterized protein LOC111052779 isoform X2 [Nilaparvata lugens]	22.71	22.55	24.68	5.92	11.02	8.33	-1.42869	3.41	2.23	4.4	6.57	6.09	6.31	--
group_2452	NLU015565	Contig14.173	neuronal acetylcholine receptor subunit alpha-5-like [Nilaparvata lugens]	23.47	33.72	47.87	10.69	19.99	8.94	-1.42425	28.02	11.56	32.18	39.42	34.5	44.05	--
group_5336	NLU014015	Contig571.5	nose resistant to fluoxetine protein 6-like [Nilaparvata lugens]	123.84	124.51	115.98	40.92	57.97	38.67	-1.41869	89.61	70.16	97.22	62.7	62.03	61.09	--
group_6845	NLU023620	Contig967.8	UPF0505 protein C16orf62 homolog [Nilaparvata lugens]	7.52	8.14	7.13	2.24	4.59	2.15	-1.41639	7.65	8.95	8.83	12.41	12.13	13.42	--
group_3092	NLU001564	Contig259.4	peptidoglycan-recognition protein LF-like [Nilaparvata lugens]	77.65	63.9	63.95	25.54	31.62	19.3	-1.41549	213.22	156.94	236.74	253.5	227.92	233.47	--
group_4302	NLU007989	Contig92.138	fatty-acid amide hydrolase 2-A-like isoform X4 [Nilaparvata lugens]	10.03	10.69	9.61	4.05	3.47	3.34	-1.41368	16.52	18.82	14.75	9.44	14.12	10.77	--
group_4606	NLU009525	Contig456.1	surfeit locus protein 4 homolog [Nilaparvata lugens]	24.46	24.57	22.39	13.79	16.87	13.07	-1.41345	92.79	79.8	93.5	89.9	96.11	95.93	--
group_3550	NLU003985	Contig78.38	sortilin-related receptor-like [Nilaparvata lugens]	11.41	9.53	11.37	3.03	5.02	4.05	-1.41276	3.89	6.2	5.51	9.6	8.91	7.08	--
group_7228	NLU026050	Contig172.80	chromodomain Y-like protein [Nilaparvata lugens]	269.51	232.57	241.34	92.49	87.34	124.49	-1.41265	61.79	66.25	79.85	82.17	83	74.91	--
group_6586	NLU021881	Contig1423.2	PREDICTED: integrin beta-PS isoform X1 [Halyomorpha halys]	30.11	26.77	30.29	7.61	15.97	11.14	-1.41194	7.95	9.27	12.23	22.01	27.95	26.88	--
group_3823	NLU005468	Contig377.69	LOW QUALITY PROTEIN: S-methyl-5'-thioadenosine phosphorylase-like [Nilaparvata lugens]	51.19	54.31	54.14	16.1	29	14.54	-1.41172	141.66	96.13	158	125.93	122.28	125.96	--
group_5898	NLU017361	Contig623.27	PREDICTED: ATP-dependent RNA helicase abstrakt [Neodiprion lecontei]	25.98	26.62	22.03	6.77	14.29	7.26	-1.40916	17.22	18.64	19.93	29.09	27.72	28.14	--
group_5916	NLU017445	Contig13.244	uncharacterized protein LOC111047305 isoform X1 [Nilaparvata lugens]	22.69	20.66	22.36	6.49	12.73	7.44	-1.4085	4.68	6.09	9.99	12.2	12.63	13.66	--
group_3371	NLU003101	Contig18.175	protein Skeletor, isoforms B/C [Nilaparvata lugens]	9.99	15.13	9.74	3.91	5	7.03	-1.40777	6.91	32.72	20.29	14.3	9.89	8.29	--
group_6000	NLU017977	Contig139.18	transmembrane protein 179-like [Nilaparvata lugens]	16.14	14.09	15.31	4.53	8.6	3.85	-1.40745	18.69	19.18	21.31	31.91	32.93	36.83	--
group_5861	NLU017153	Contig50.34	sulfite oxidase-like [Nilaparvata lugens]	33.42	33.93	31.23	11.1	16.92	9.48	-1.4013	19.2	21.38	20.82	28.86	23.44	24.92	--
group_9239	NLU016093	Contig853.7	RNA 3'-terminal phosphate cyclase-like [Nilaparvata lugens]	16.1	17.04	13.35	5.25	6.12	5.56	-1.39965	21.9	23.87	16.87	18.2	19.34	21.74	--
group_4772	NLU010383	Contig143.24	kinesin-like protein KIF11 isoform X1 [Nilaparvata lugens]	22.41	19.25	22.48	6.29	10.29	7.72	-1.39962	3.31	4.27	7.11	9.44	9.44	8.84	--
group_9636	NLU021660	Contig261.60	EEF1A lysine methyltransferase 2-like [Nilaparvata lugens]	9.39	8.01	7.81	4.46	3.88	3.97	-1.39867	27.91	26.3	23.35	23.05	23.57	25.44	--
group_7302	NLU026474	Contig92.83	guanine nucleotide-binding protein G(I)/G(S)/G(T) subunit beta-1 [Nilaparvata lugens]	177.21	171.11	186.77	54.26	107.82	47.81	-1.39641	101.91	89.56	110.88	149.7	131.47	142.99	--
group_6626	NLU022146	Contig88.37	mitochondrial 2-oxodicarboxylate carrier [Nilaparvata lugens]	88.99	96.45	73.19	34.65	29.41	32.92	-1.39292	17.19	14.42	19.82	24.54	27.81	26	--
group_7412	NLU027122	Contig152.31	PREDICTED: mucin-19-like, partial [Cercocebus atys]	16.34	16.12	16.56	4.26	10.07	4.65	-1.39123	10.3	12.98	14.79	24.6	23.59	25.02	--
group_4264	NLU007776	Contig519.2	leucine-rich repeat-containing protein 15 [Nilaparvata lugens]	4536.92	4249.13	4702.44	1662.79	2263.27	1220.07	-1.38287	1357.41	1519.53	1771.91	1950.1	1793.71	1912.61	--
group_2167	NLU010505	Contig767.2	mitochondrial amidoxime-reducing component 1-like [Nilaparvata lugens]	349.22	400.57	280.18	119.64	154.74	113.8	-1.37962	78.55	78.96	73.94	50.71	60.05	48.85	--
group_1868	NLU006091	Contig108.20_Contig108	exportin-2 [Nilaparvata lugens]	20.14	16.31	19.28	4	10.7	6.72	-1.37927							--
group_5501	NLU014956	Contig264.49	transmembrane protein 135-like [Nilaparvata lugens]	51.11	59.64	49.34	17.5	27.68	16.63	-1.37689	26.91	26.47	26.03	28.1	29.9	27.14	--
group_6613	NLU022088	Contig193.8	ruvB-like helicase 1 [Nilaparvata lugens]	35.93	33.4	34.07	10.17	15.62	16.41	-1.37536	21.87	42.63	33.2	53.1	61.7	56.67	--
group_8276	NLU003893	Contig100.190	protein KRTCAP2 homolog [Nilaparvata lugens]	28.55	32.63	28.04	9.57	14.17	10.15	-1.37369	25.04	22.33	29.42	26.6	28.15	26.64	--
group_7492	NLU027432	Contig1285.8	sphingosine-1-phosphate phosphatase 2-like [Nilaparvata lugens]	8.24	7.91	7.94	2.16	4.16	3.46	-1.37331	9.15	6.15	11.27	18.01	19.24	17.43	--
group_8104	NLU001919	Contig138.5	uncharacterized protein LOC111052661 isoform X1 [Nilaparvata lugens]	154.82	165.17	144.74	40.62	96.44	44.98	-1.37213	90.68	112.63	103.01	120.84	109.53	119.61	--
group_4443	NLU008671	Contig634.17	electron transfer flavoprotein regulatory factor 1 [Nilaparvata lugens]	27.33	28.47	24.91	10.33	11.17	9.67	-1.37034	16.1	15.2	13.19	18.62	18.73	19.14	--
group_3406	NLU003329	Contig115.143	WD repeat-containing and planar cell polarity effector protein fritz [Nilaparvata lugens]	18.05	16.56	16.42	5.95	9.14	5.68	-1.36851	1.28	1.03	1.71	1.99	1.68	2.53	--
group_7041	NLU024960	Contig66.40	DDB1- and CUL4-associated factor 7 [Nilaparvata lugens]	25.86	22.43	24.7	7.8	14.56	6.45	-1.36504	29.17	23.11	33.45	47.77	46.35	44.86	--
group_3479	NLU003640	Contig84.100	coiled-coil domain-containing protein 47 [Nilaparvata lugens]	51.93	58.05	54.96	18.7	29.19	15.89	-1.36078	67.78	65.98	90.71	102.19	117.18	112.4	--
group_3752	NLU005069	Contig111.54	beta-catenin-like protein 1 [Nilaparvata lugens]	12.98	14.1	11.93	4.69	7.04	4.18	-1.35949	19.83	23.23	19.22	30.31	28.21	27.42	--
group_9235	NLU016078	Contig427.33	uncharacterized protein LOC111059362 [Nilaparvata lugens]	11.25	7.83	10.36	2.62	5.34	3.43	-1.3567	17.56	22.29	22.85	35.64	39.53	37.19	--
group_8271	NLU003861	Contig36.30	tetraspanin-9-like [Nilaparvata lugens]	62.81	61.02	52.95	21.37	35.53	19.26	-1.3546	25.76	20.62	19.9	26.39	25.81	28.08	--
group_9667	NLU022145	Contig17.117	uncharacterized protein LOC111049019, partial [Nilaparvata lugens]	8.12	10.9	6.74	2.6	3.29	3.9	-1.35439	0.86	0.82	0.59	2.23	1.7	2.43	--
group_8525	NLU006754	Contig960.9	androgen-induced gene 1 protein-like isoform X1 [Nilaparvata lugens]	80.67	87.83	82.12	31	41.6	30.64	-1.35409	64.1	51.67	67.15	111.28	130.37	120.89	--
group_1699	NLU003690	Contig143.85	pre-mRNA 3' end processing protein WDR33-like [Nilaparvata lugens]	22.25	21.1	23.2	9.01	14.19	9.04	-1.35019	10.05	12.82	12.09	16.09	16.93	16.3	--
group_7035	NLU024897	Contig0.498	PC4 and SFRS1-interacting protein [Nilaparvata lugens]	41.64	35.36	38.31	10.47	19.85	14.76	-1.34938	9.78	9.19	13.4	21.35	20.66	19.18	--
group_5442	NLU014655	Contig0.84	uncharacterized protein LOC111046301 [Nilaparvata lugens]	15.58	14.49	15.53	4.55	6.99	6.25	-1.34655	4.11	3.23	5.32	7.77	10.01	9.78	--
group_3469	NLU003608	Contig31.124	uroporphyrinogen decarboxylase [Nilaparvata lugens]	41.68	50.13	41.81	14.55	16.69	20.71	-1.34544	46.11	40.17	48.77	56.16	63.06	60.11	--
group_5743	NLU016352	Contig0.182	kelch-like protein 6 [Nilaparvata lugens]	36.57	48.13	27.73	14.33	15.58	16.23	-1.34353	7.74	7.18	10.66	9.5	10.32	11.32	--
group_5033	NLU012004	Contig642.3	zinc homeostasis factor 1 [Nilaparvata lugens]	24.84	30.47	16.94	6.46	15.71	6.97	-1.34305	20.84	21.49	30.17	36.41	41.51	42.46	--
group_5075	NLU012258	Contig100.123	importin subunit alpha-like [Nilaparvata lugens]	7.7	8.02	7	2.07	2.68	4.36	-1.33984	9.93	11.76	11.55	16.29	16.15	14.34	--
group_4067	NLU006788	Contig86.53	protein croquemort-like [Nilaparvata lugens]	120.38	116.52	140.99	41.68	67.79	40.05	-1.33618	133.98	132.32	133.38	164.44	159.59	192.75	--
group_4187	NLU007434	Contig36.133	muscleblind-like protein 2a [Nilaparvata lugens]	61.72	60.62	62.47	20.12	35.5	22.32	-1.33586	37.73	40.79	37.72	81.3	73.64	76.41	--
group_6164	NLU018896	Contig1404.8	inactive rhomboid protein 1 [Nilaparvata lugens]	8.41	7.42	7.81	2.01	5.14	3.88	-1.32974	0.38	0.64	1.6	4.54	4.4	4.6	--
group_4844	NLU010916	Contig172.34	hepatocyte nuclear factor 4-gamma isoform X2 [Nilaparvata lugens]	15.05	11.51	13.19	6.47	5.71	4.82	-1.32943	4.75	4.7	4.95	7.42	3.91	4.83	--
group_3994	NLU006367	Contig175.80	protein 4.1 homolog isoform X2 [Nilaparvata lugens]	61.78	60.81	57.99	16.48	37.42	19.09	-1.32836	33.58	38.05	37.1	65.48	58.14	67.61	--
group_7111	NLU025386	Contig8.7_Contig8	serrate RNA effector molecule homolog isoform X2 [Nilaparvata lugens]	41.12	43.8	42.59	11.5	25.68	12.22	-1.32798							--
group_3741	NLU005007	Contig526.5	leucine--tRNA ligase, cytoplasmic [Nilaparvata lugens]	26.13	25.84	27.43	6.68	14.85	9.83	-1.3272	15.93	17.92	19.21	32.75	33.85	38.39	--
group_6873	NLU023878	Contig159.20	myosin-IA isoform X1 [Nilaparvata lugens]	36.32	25.19	27.45	9.48	17.49	7.85	-1.32702	39.16	37.39	47.17	56.57	58.25	76.59	--
group_7090	NLU025229	Contig413.2	WASH complex subunit 5 [Nilaparvata lugens]	11.08	10.02	9.97	3.43	5.79	3.04	-1.32596	12.91	13.66	11.87	21.07	16.4	21.29	--
group_7436	NLU027206	Contig66.6	14-3-3 epsilon-like transcript variant 2 [Litopenaeus vannamei]	506.67	522.02	536.41	188.4	276.29	163.44	-1.3233	412.33	282.92	394.04	520.02	526.91	520.54	--
group_4723	NLU010177	Contig32.71	neutral alpha-glucosidase AB [Nilaparvata lugens]	118.52	122.29	129.09	42.39	67.19	39.67	-1.32263	105.74	114.46	109.59	191.5	196.87	202.56	--
group_3224	NLU002184	Contig113.75	succinate--hydroxymethylglutarate CoA-transferase [Nilaparvata lugens]	46.32	43.3	42.23	19.97	19.38	12.96	-1.32124	54.15	59.54	53.06	43.35	46.1	48.63	--
group_3906	NLU005867	Contig8.119	geranylgeranyl transferase type-2 subunit beta [Nilaparvata lugens]	14.42	12.59	11.98	4.27	6.36	4.91	-1.31942	4.56	7.41	5.65	5.14	5.23	6.01	--
group_4044	NLU006677	Contig222.21	F-box/SPRY domain-containing protein 1 [Nilaparvata lugens]	17.01	17.39	20.48	6	8.91	6.76	-1.31765	8.21	11.16	10.97	14.59	13.15	13.45	--
group_8871	NLU011184	Contig8.340	uncharacterized protein LOC111057293 [Nilaparvata lugens]	9.69	8.52	10.45	2.51	3.3	5.56	-1.31678	7.9	14.53	10.15	11.96	11.53	9.34	--
group_5478	NLU014784	Contig385.28	small glutamine-rich tetratricopeptide repeat-containing protein alpha-like [Nilaparvata lugens]	34.16	34.05	32.38	8.58	20.52	10.91	-1.3161	35.94	38.83	44.81	61.4	64.76	63.66	--
group_2500	NLU016796	Contig265.18	symplekin [Nilaparvata lugens]	15.77	16.32	15.77	5.33	8.28	5.83	-1.31032	12.9	12.75	11.54	18.59	18.09	16.97	--
group_3651	NLU004519	Contig21.132	NAD-dependent protein deacetylase sirtuin-3-like [Nilaparvata lugens]	11.16	12.26	12.25	5.41	4.11	4.67	-1.30825	9.72	10.14	10.12	16.25	13.39	13.68	--
group_2738	NLU022543	Contig112.39	uncharacterized protein LOC111049105 isoform X2 [Nilaparvata lugens]	60.85	56.22	60.4	16.74	33.9	20.85	-1.30784	119.31	85.75	130.96	165.84	165.37	176.38	--
group_10037	NLU027435	Contig271.13	zinc finger HIT domain-containing protein 1 [Nilaparvata lugens]	29.24	26.76	25.57	7.48	14.6	10.23	-1.30765	1.07	0	1.19	0	0.67	0	--
group_3259	NLU002389	Contig739.3	catenin delta-2-like [Nilaparvata lugens]	9.88	8.32	8.39	3.25	5.02	2.79	-1.30678	2.77	2.65	5.79	6.23	6.38	6.28	--
group_7356	NLU026748	Contig307.51	histone H2A.V [Mizuhopecten yessoensis]	185.67	149.44	160.58	60.73	55.81	89.05	-1.30654	60.01	70.02	85.95	62.67	78.65	50.65	--
group_3068	NLU001430	Contig123.72	iodotyrosine deiodinase 1 isoform X2 [Nilaparvata lugens]	42.58	64.22	43.15	15.89	25.57	16.62	-1.30503	1.62	1.32	1.56	4.3	4.28	5.9	--
group_8545	NLU007030	Contig122.92	eukaryotic translation initiation factor 5B-like [Nilaparvata lugens]	47.33	50.99	47.42	10.66	31.8	15.92	-1.30494	21.26	30.12	31.55	49.76	44.62	43.29	--
group_5913	NLU017431	Contig13.364	putative inositol monophosphatase 3 [Nilaparvata lugens]	36.63	39.88	40.02	14.63	18.76	13.25	-1.30179	35.76	32.8	38.61	57.29	62.63	58.74	--
group_9898	NLU025448	Contig1257.3	uncharacterized protein LOC111050449 isoform X2 [Nilaparvata lugens]	20.08	18.57	17.08	7.29	8.67	8.19	-1.30158	6.28	6.39	9.87	10.29	14.15	12.3	--
group_9110	NLU014344	Contig377.38	polyadenylate-binding protein 2 [Nilaparvata lugens]	28.75	25.36	28.71	10.04	14.37	12.86	-1.29882	30.27	28.42	32.01	37.21	39.86	39.52	--
group_4866	NLU011029	Contig157.102	adenosylhomocysteinase 2-like isoform X3 [Pseudomyrmex gracilis]	344.29	314.23	308.64	127.66	175.82	92.61	-1.29873	71.89	67.09	110.89	135.1	148.76	160.45	--
group_7211	NLU025955	Contig8.70	peptidyl-prolyl cis-trans isomerase B [Nilaparvata lugens]	179.78	202.37	193.35	72.41	80.89	78.46	-1.29595	186.19	197.62	221.2	258.36	265.58	246.46	--
group_3793	NLU005298	Contig236.2	PREDICTED: pre-mRNA-processing factor 6 [Halyomorpha halys]	18.58	17.73	18.19	5.53	9.67	6.94	-1.2955	14.97	17.31	16.35	25.75	24.46	24.95	--
group_1713	NLU003841	Contig13.304	ATP-binding cassette sub-family G member 4 [Nilaparvata lugens]	8.91	12.4	8.24	3.81	4.91	3.57	-1.29509	2.04	2.45	2.55	2.9	2.19	2.48	--
group_7610	NLU028084	Contig18.235	ruvB-like 2 [Nilaparvata lugens]	30.42	25.96	30.41	6.4	15.88	13.01	-1.29399	29.89	44.89	40.66	40.57	34.49	33.42	--
group_7637	NLU028277	Contig372.24	acyl-CoA dehydrogenase family member 9, mitochondrial-like [Nilaparvata lugens]	39.17	39.19	41.88	13.88	17.21	17.72	-1.2926	25.02	22.09	37.28	45.14	44.19	41.17	--
group_7720	NLU028742	Contig64.95	PREDICTED: pyridoxal phosphate phosphatase PHOSPHO2-like [Bemisia tabaci]	25.41	28.05	26.24	8.31	11.2	12.65	-1.28601	12.49	10.09	16.54	16.79	15.77	17.73	--
group_7740	NLU028832	Contig103.30	regucalcin-like isoform X1 [Nilaparvata lugens]	10.81	16.03	9.35	4.05	4.88	5.2	-1.28587	0.44	1.49	1.64	3.39	2.4	2.41	--
group_2829	NLU025268	Contig47.63_Contig47	uncharacterized protein LOC111048098 [Nilaparvata lugens]	13.52	14.54	12.39	5.05	7.11	4.88	-1.28575							--
group_5503	NLU014959	Contig1277.3	cyclin-dependent-like kinase 5 [Nilaparvata lugens]	10.09	7.55	8.72	3.47	4.49	4.43	-1.28466	7.46	7.82	7.69	8.12	10.47	8.46	--
group_6029	NLU018137	Contig554.17	Niemann-Pick type protein homolog 1B-like [Nilaparvata lugens]	23.97	28.14	25.77	10.61	13.96	7.13	-1.28147	11.1	10.39	15.43	12.5	15.1	12.93	--
group_5867	NLU017183	Contig222.14	cyclin-C [Nilaparvata lugens]	49.49	58.16	46.5	19.8	20.95	22.17	-1.28032	19.36	20.82	21.93	16.65	20.98	18.08	--
group_3870	NLU005714	Contig78.245	origin recognition complex subunit 4 [Nilaparvata lugens]	9.35	8.74	12.15	3.35	3.54	5.46	-1.27889	10.62	12.22	13.82	13.12	12.92	13.75	--
group_5523	NLU015085	Contig649.81	protein MEMO1 [Nilaparvata lugens]	10.42	6.49	6.33	2.36	4.03	3.07	-1.27767	15.92	21.09	28.24	43.88	41.48	44.12	--
group_6031	NLU018139	Contig161.5	conserved Plasmodium protein, unknown function [Plasmodium gallinaceum]	8.82	7.99	8.24	2.52	5.04	2.77	-1.27614	11.58	20.69	18.91	22.61	23.82	19.88	--
group_2148	NLU010297	Contig65.60	uncharacterized protein LOC111056919 [Nilaparvata lugens]	23.64	19.41	19.27	7.46	10.05	8.16	-1.27425	12.56	13.07	17.18	24.78	27.1	27.12	--
group_8676	NLU008722	Contig290.5	arylsulfatase B-like [Nilaparvata lugens]	11.26	13.42	11.83	4.49	7.28	3.25	-1.27388	46.09	34.19	36.42	24.34	32.06	29.6	--
group_5072	NLU012237	Contig579.6	eukaryotic translation initiation factor 2A [Nilaparvata lugens]	34.69	28.39	28.05	10.82	18.93	14.71	-1.27379	27.98	28.98	33.22	61.65	64.04	59.76	--
group_2055	NLU008985	Contig50.102	annexin B9-like isoform X3 [Nilaparvata lugens]	65.72	83.06	63.45	20.68	38.98	27.27	-1.27369	59.88	71.73	62.3	89.52	85.35	88.43	--
group_4310	NLU008026	Contig92.92	survival motor neuron protein-like [Nilaparvata lugens]	11.68	9.41	13.11	4.87	3.74	5.24	-1.27357	12.21	27.59	19.61	28.92	31.24	26.04	--
group_5425	NLU026888	Contig13.434	fibrillin-3 precursor [Camelus ferus]	19.92	23.09	20.49	7.37	9.87	9.37	-1.26929	50.71	43.21	50.89	47.69	63.83	51.89	--
group_6270	NLU019576	Contig20.201	uncharacterized protein LOC111048199 [Nilaparvata lugens]	10.89	8.76	8.83	2.74	5.85	3.25	-1.26623	2.22	1.33	5.78	4.28	5.57	4.75	--
group_5697	NLU016152	Contig91.19	NEDD8-activating enzyme E1 catalytic subunit [Nilaparvata lugens]	24.39	26.65	24.72	7.81	13.53	9.94	-1.26439	23.21	20.24	23.36	41.61	42.36	41.8	--
group_5143	NLU012782	Contig372.39	28S ribosomal protein S9, mitochondrial [Nilaparvata lugens]	88.13	80.73	76.46	31.93	40.8	28.75	-1.2636	64.8	63.31	51.73	37.75	36.48	38.42	--
group_4025	NLU006624	Contig255.43	uncharacterized protein LOC111044172 [Nilaparvata lugens]	9.2	7.19	6.82	2.21	4.9	2.73	-1.26321	12.08	15.36	11.23	16.81	19.36	19.02	--
group_4402	NLU008488	Contig853.5	alpha-(1,3)-fucosyltransferase 10 [Nilaparvata lugens]	38.8	41.52	32.65	10.43	24.44	12.19	-1.25959	9.01	6.58	10.78	20.08	16.65	19.54	--
group_3923	NLU005947	Contig307.86	peroxisomal leader peptide-processing protease-like [Nilaparvata lugens]	8.24	8.16	8.61	2.38	5.35	2.73	-1.25829	1.2	1.36	1.77	4.61	6.24	5.82	--
group_4154	NLU007185	Contig0.455	protein TFG-like [Nilaparvata lugens]	12.75	14.82	13.73	3.63	10.49	5.19	-1.25736	14.38	13.04	13.72	21.73	27.75	26.72	--
group_6152	NLU018791	Contig32.76	39S ribosomal protein L3, mitochondrial [Nilaparvata lugens]	65.25	76.42	74.97	27.31	35.68	26.71	-1.25518	69.22	64.55	67.6	62.93	65.81	58.95	--
group_5296	NLU013810	Contig250.36	BTB/POZ domain-containing protein 6-like isoform X2 [Nilaparvata lugens]	24.99	31.07	26.89	9.32	14.3	9.72	-1.25158	24.14	18.87	27.68	20.38	23.09	22.45	--
group_4456	NLU008744	Contig86.96	N-acetyltransferase 9 [Nilaparvata lugens]	5.83	7.97	7.68	2.87	2.93	3.05	-1.25083	3.81	3.98	4.23	8.77	8.45	11.14	--
group_7184	NLU025777	Contig634.3	polypeptide N-acetylgalactosaminyltransferase 1-like [Nilaparvata lugens]	32.91	36.21	31.62	9.3	22.42	10.43	-1.25044	3.69	4.13	7.16	8.32	6.9	6.99	--
group_4437	NLU008638	Contig100.147	apyrase-like [Nilaparvata lugens]	315.12	340.97	346.03	111.07	197.19	108.7	-1.25034	307.78	238.98	348.06	302.49	307.94	334.23	--
group_3910	NLU005875	Contig353.26	ubiquitin-like domain-containing CTD phosphatase 1 [Nilaparvata lugens]	20.03	18.21	18.51	7.76	10.85	7.12	-1.24764	14.66	27.64	17.97	40.5	43.18	39.37	--
group_7433	NLU027201	Contig264.45	mediator of RNA polymerase II transcription subunit 4 [Nilaparvata lugens]	8.24	7.32	5.79	2.31	3.08	3.51	-1.24744	8.73	11.64	10.75	20.41	19.84	17.51	--
group_5175	NLU012956	Contig386.10	dolichol kinase [Nilaparvata lugens]	21.31	14.88	16.4	9.49	9.57	10.07	-1.24614	35.27	36.81	31.45	38.03	39.99	39.18	--
group_4701	NLU010044	Contig1450.1	transmembrane protein 245 [Nilaparvata lugens]	7.61	8.21	6.76	2.89	4.39	2.16	-1.24522	1.87	1.91	2.7	4.38	4.38	4.08	--
group_443	NLU026557	Contig18.143	TBC domain-containing protein kinase-like protein [Nilaparvata lugens]	9.9	10.17	10.04	2.67	6.26	3.78	-1.23949	15.76	15.87	14.21	14.49	13.39	13.73	--
group_5521	NLU015073	Contig413.8	enoyl-CoA delta isomerase 1, mitochondrial-like isoform X2 [Nilaparvata lugens]	25.51	31.43	24.33	10.22	13.8	11.13	-1.23851	18.53	19.22	23.21	29.78	31.47	32.31	--
group_6628	NLU022157	Contig253.46	ubiquitin-like modifier-activating enzyme 1 [Nilaparvata lugens]	194.5	208.68	207.41	67.84	121.96	68.02	-1.23795	173.38	200.19	173.68	185.72	187.74	186.11	--
group_2361	NLU013861	Contig30.187	cell division cycle protein 20 homolog isoform X1 [Nilaparvata lugens]	25	21.59	22.31	9.55	11.77	15.97	-1.23638	4.66	22.24	11.67	20.1	15.57	15.94	--
group_6345	NLU020025	Contig13.3	ATP-binding cassette sub-family G member 4 [Nilaparvata lugens]	20.53	24.15	17.77	8.03	11.13	6.81	-1.23611	11.89	8.06	14	21.21	18.69	20.84	--
group_9115	NLU014441	Contig123.154	PTB domain-containing engulfment adapter protein 1 [Nilaparvata lugens]	25.58	31.42	27.07	8.67	17.17	10.01	-1.23332	12.48	12.71	12.32	20.29	16.61	16.09	--
group_8316	NLU004341	Contig1.63	putative methyltransferase NSUN6 [Nilaparvata lugens]	6.23	6.5	8.36	2.09	4.96	2.16	-1.23244	7.24	7.54	9.46	10.83	8.92	9.74	--
group_6598	NLU021962	Contig13.290	serine palmitoyltransferase 2-like [Nilaparvata lugens]	26.55	30.05	27.72	7.89	17.06	10.69	-1.23016	21.19	18.65	23.04	25.53	27.07	29.13	--
group_3476	NLU003625	Contig156.12	PREDICTED: ATP-sensitive inward rectifier potassium channel 12-like [Cimex lectularius]	24.17	23.26	21.77	8.79	12.43	7.2	-1.22333	57.24	46.02	56.92	70.08	77.22	73.97	--
group_9205	NLU015744	Contig18.243	dolichyl-diphosphooligosaccharide--protein glycosyltransferase subunit 2 [Nilaparvata lugens]	220.55	252.63	215.8	86.63	123.83	87.64	-1.21923	173.89	179.98	182.12	186.99	202.76	202.3	--
group_9934	NLU026069	Contig1134.3	putative mitochondrial 4-aminobutyrate aminotransferase, partial [Nilaparvata lugens]	299.94	288.39	296.66	132.03	166.64	98.14	-1.21719	247.82	251.15	247.04	266.98	290.89	287.93	--
group_1660	NLU003304	Contig25.12	proton-coupled amino acid transporter-like protein pathetic [Nilaparvata lugens]	6.99	7.6	7.24	2.57	4.46	1.84	-1.21692	5.98	5.25	7.68	5.88	9.4	8.41	--
group_3184	NLU002029	Contig8.306	moesin/ezrin/radixin homolog 1 isoform X3 [Nilaparvata lugens]	228.81	274.95	229.54	75.89	153.02	88.51	-1.21565	143.68	146.51	218.28	346.89	335.19	363.51	--
group_6793	NLU023399	Contig3452.2_Contig3452	uncharacterized protein LOC111049457 [Nilaparvata lugens]	8.75	8.7	9.31	2.44	6.06	3.27	-1.21551							--
group_2715	NLU021738	Contig892.5	translocation protein SEC62 [Nilaparvata lugens]	87.79	93.57	90.87	27.81	61.87	31.72	-1.21521	104.69	120.19	133.3	103.8	95.49	81.98	--
group_9159	NLU015083	Contig649.79	apoptosis-inducing factor 3-like [Nilaparvata lugens]	14.06	16.19	14.73	5	7.52	6.67	-1.21247	31.39	41.06	38.07	67.18	63.52	62.28	--
group_3503	NLU003795	Contig78.201	LOW QUALITY PROTEIN: protein transport protein Sec31A-like [Nilaparvata lugens]	29.34	33.27	28.79	10.66	17.27	11.46	-1.21135	26.43	29.38	28.06	49.1	45.79	49.21	--
group_6436	NLU020741	Contig84.36	bifunctional methylenetetrahydrofolate dehydrogenase/cyclohydrolase, mitochondrial [Nilaparvata lugens]	18.01	17.58	17.94	6.82	8.13	7.87	-1.21051	6.81	6.55	9.21	12.58	10.96	10.96	--
group_5342	NLU014084	Contig20.66	negative elongation factor D isoform X1 [Nilaparvata lugens]	13.35	11.89	12.83	4.71	6.31	5.34	-1.20977	21.72	25.26	21.38	32.91	29.48	27.7	--
group_9830	NLU024526	Contig14.114	COMM domain-containing protein 10-like isoform X1 [Nilaparvata lugens]	10.15	9.78	9.55	3.16	6.09	3.61	-1.20882	9.29	7.7	12.65	7.86	11.67	8.69	--
group_3286	NLU002544	Contig481.9	uncharacterized protein LOC111053031 [Nilaparvata lugens]	37.34	36.22	38.9	15.6	15.54	16.89	-1.20277	18.72	16.39	13.23	18.74	21.14	18.12	--
group_4976	NLU011699	Contig348.32	sphingomyelin phosphodiesterase 4-like isoform X1 [Nilaparvata lugens]	14.12	13.39	15.07	5.25	8.9	5.84	-1.20253	3.81	4.92	5.77	7.15	6.89	7.08	--
group_8575	NLU007600	Contig26.45	NF-kappa-B inhibitor cactus-like isoform X1 [Nilaparvata lugens]	43.18	39.29	41.68	14.61	25.41	15.33	-1.20248	17.45	10.77	17.56	41.84	30.5	35.17	--
group_7608	NLU028076	Contig30.76	sphingosine-1-phosphate lyase [Nilaparvata lugens]	11.9	14.84	12.56	5.56	6.63	4.58	-1.20023	44.37	50.45	40.52	67.75	73.9	72.14	--
group_7084	NLU025168	Contig17.164	major facilitator superfamily domain-containing protein 1-like [Nilaparvata lugens]	16.2	15.43	16.19	4.25	11.6	5.02	-1.19833	9.29	9.2	15.41	20.03	20.02	19.73	--
group_5276	NLU013697	Contig15.35	vesicle transport through interaction with t-SNAREs homolog 1B [Nilaparvata lugens]	20.16	20.94	19	7.51	10.94	7.65	-1.19677	26.76	22.47	27.25	23.97	17.59	19.84	--
group_4316	NLU008042	Contig1.93	neuferricin-like [Nilaparvata lugens]	17.98	14.97	15.71	5.75	8.28	7.03	-1.1928	5.33	6.2	9.06	10.12	10.32	10.54	--
group_5836	NLU017024	Contig165.49_Contig165	uncharacterized protein LOC111059689 [Nilaparvata lugens]	14.39	15.59	11.21	3.93	8.98	4.8	-1.19274							--
group_2443	NLU015355	Contig79.2	uncharacterized protein LOC111058969 [Nilaparvata lugens]	12.35	23.36	11.87	3.45	7.59	8.44	-1.19223	57.62	40.68	31.88	44.12	33.08	38.9	--
group_7089	NLU025212	Contig901.69	40S ribosomal protein S12, mitochondrial [Nilaparvata lugens]	42.03	44.33	36	17.37	15.36	18.03	-1.19186	0	0.28	0.32	0	0	0	--
group_4990	NLU011786	Contig25.162	uncharacterized protein LOC111057583 [Nilaparvata lugens]	478.45	528.06	442.25	230.15	220.27	210.54	-1.18976	433.23	492.95	413.2	530.79	625.85	565.61	--
group_3472	NLU003617	Contig224.121	uncharacterized protein LOC111053606 isoform X1 [Nilaparvata lugens]	10182.26	10436.52	11908.7	4038.59	5654.8	4436.61	-1.18937	0.82	1.96	1.64	0.74	1.04	0.7	--
group_7099	NLU025287	Contig61.48_Contig61	solute carrier family 25 member 45-like isoform X3 [Nilaparvata lugens]	8.17	9.53	9.14	3.55	5.68	3.41	-1.18895							--
group_7183	NLU025776	Contig634.2	zinc finger CCHC domain-containing protein 24-like [Nilaparvata lugens]	36.08	38.41	41.26	13.08	22.18	21.16	-1.18757	2.93	3	2.4	2.73	3.25	3.91	--
group_5857	NLU017134	Contig45.88	sodium-independent sulfate anion transporter-like isoform X1 [Nilaparvata lugens]	124.68	141.04	117.02	39.97	85.35	40.39	-1.18688	149.24	112.08	173.56	175.83	162.16	219.98	--
group_9434	NLU018629	Contig474.4	stomatin-like protein 2, mitochondrial [Nilaparvata lugens]	19.93	19.16	20.15	6.68	9.78	9.34	-1.1868	17.11	23.21	23.33	25.39	30.14	21.85	--
group_9775	NLU023765	Contig144.39	transmembrane protein 41B [Nilaparvata lugens]	24.35	28.9	23.14	9.64	9.85	12.34	-1.1859	16.33	23.75	27.54	23.82	27.22	27.88	--
group_2230	NLU011605	Contig123.83	rab GDP dissociation inhibitor alpha [Nilaparvata lugens]	120.41	117.17	116.86	44.95	59.82	50.02	-1.18426	121.55	117.03	162.5	171.15	172.91	183.61	--
group_4320	NLU008062	Contig293.9	CUGBP Elav-like family member 1 [Nilaparvata lugens]	52.5	38.75	45.08	14.7	25.51	18.92	-1.18372	16.91	18.91	35.28	38.14	37.13	37.54	--
group_6800	NLU023418	Contig649.13	calcyclin-binding protein [Nilaparvata lugens]	43.59	39.3	42.43	15.89	18.82	18.69	-1.18296	54.89	51.9	57.26	80.51	87.1	82.02	--
group_4536	NLU009139	Contig226.35	origin recognition complex subunit 1 [Nilaparvata lugens]	29.07	28.1	30.91	11.31	15.28	12.19	-1.18193	0.47	0.64	1.73	3.5	3.41	3.21	--
group_5107	NLU012466	Contig290.11	cystinosin homolog [Nilaparvata lugens]	14.32	11.57	14.34	7.34	11.15	9.17	-1.18123	27.69	28.37	39.22	26.97	26.68	31.45	--
group_7584	NLU027953	Contig1616.6	uncharacterized protein LOC111051772 isoform X1 [Nilaparvata lugens]	29.23	29.77	25.57	9.78	16.39	12.01	-1.17943	15.48	16.86	24.41	29.87	30.19	32.7	--
group_3620	NLU004353	Contig264.44	kielin/chordin-like protein isoform X2 [Nilaparvata lugens]	20.07	37.97	26.97	7.73	8.59	20.67	-1.17901	2.09	1.59	1.99	3.26	2.87	1.19	--
group_3276	NLU002492	Contig634.25	PREDICTED: probable phosphorylase b kinase regulatory subunit alpha isoform X2 [Drosophila rhopaloa]	15.05	15.67	13.9	6.26	8.23	5.56	-1.17823	4.77	4.26	4.93	5.44	6.19	5.96	--
group_5706	NLU016190	Contig90.59	eukaryotic translation initiation factor 2 subunit 2 isoform X2 [Nilaparvata lugens]	218.9	229.22	217.83	89.5	123.28	90.53	-1.17813	269.62	257.87	289.86	441.09	447.06	475.44	--
group_4192	NLU007459	Contig8108.6	zinc finger protein 629-like isoform X2 [Nilaparvata lugens]	470.31	436.92	433.73	191.46	225.64	169.35	-1.1769	0.8	1.09	1.37	3.57	2.28	2.08	--
group_8132	NLU002146	Contig20.128	putative peptidyl-prolyl cis-trans isomerase dodo isoform X1 [Nilaparvata lugens]	28.81	28.68	28.47	9	17.39	13.41	-1.17381	56.78	61.26	56.69	86.65	93.37	84.86	--
group_2035	NLU008766	Contig224.141	AP-1 complex subunit sigma-2 isoform X4 [Nilaparvata lugens]	133.82	122.29	131.06	59.91	54.73	58.67	-1.16989	53.7	45.44	55.82	41.89	43.4	42.67	--
group_263	NLU021344	Contig2879.2	nicotinamide riboside kinase 1 [Nilaparvata lugens]	31.05	32.38	30.16	12.39	20.49	13.49	-1.16902							--
group_7260	NLU026214	Contig13.184	uncharacterized protein LOC111064169 [Nilaparvata lugens]	211.4	209.61	229.23	88.15	102.98	96.05	-1.16832	106.14	118.9	106.02	154.37	160.08	153.69	--
group_9387	NLU018018	Contig20.147	syntaxin-6 [Nilaparvata lugens]	14.83	13.45	14.74	4.93	9.07	4.95	-1.16793	37.96	38.67	57.71	84.44	79.5	82.61	--
group_8145	NLU002265	Contig104.37	CBP80/20-dependent translation initiation factor isoform X1 [Nilaparvata lugens]	10.81	10.13	9.75	3.53	6.32	3.48	-1.1619	6.15	5.98	8.71	11.19	14.5	13.58	--
group_7572	NLU027896	Contig8.151	lamin Dm0 [Nilaparvata lugens]	57.46	53.41	54.02	18.74	31.79	22.76	-1.16149	33.65	38.87	44.06	71.26	72.54	78.79	--
group_6205	NLU019183	Contig124.26	quinone oxidoreductase-like protein 2 [Nilaparvata lugens]	13.31	13.09	12.38	5.12	7.31	7.08	-1.16123	10.57	9.53	10.81	13.44	14.89	14.58	--
group_3522	NLU003846	Contig8.295	N(4)-(Beta-N-acetylglucosaminyl)-L-asparaginase-like, partial [Nilaparvata lugens]	96.32	119.22	113.55	45.93	47.04	51.39	-1.16077	81.06	68.05	90.25	65.94	68.59	88.21	--
group_3859	NLU005645	Contig21.167	transferrin [Nilaparvata lugens]	938.98	1354.11	1496.69	510.15	597.17	571.75	-1.15904	1143.32	1601.93	1608.15	1118.54	993.42	953.39	--
group_9688	NLU022570	Contig26.166	uncharacterized protein LOC111046050 [Nilaparvata lugens]	17.62	14.29	14.91	4.5	5.23	7.61	-1.15611	4.28	4.71	6.09	5.21	4.67	5.2	--
group_3825	NLU005472	Contig377.64	caspase-1-like isoform X1 [Nilaparvata lugens]	28.55	25.57	26.21	11.79	14.04	10.68	-1.15585	15.03	14.57	16.14	23.36	23.45	22.87	--
group_2323	NLU013280	Contig141.14_Contig141	LOW QUALITY PROTEIN: trithorax group protein osa-like [Nilaparvata lugens]	26.75	24.04	20.4	8.52	16.23	9.24	-1.15575							--
group_6739	NLU022975	Contig79.137	uncharacterized protein LOC111049243 [Nilaparvata lugens]	8.22	8.56	8.67	3.43	3.8	3.47	-1.15505	1.92	2.42	3.65	4.62	4.31	4.99	--
group_4902	NLU011187	Contig8.337	platelet-activating factor acetylhydrolase IB subunit beta [Nilaparvata lugens]	15.02	13.53	15.43	5.71	7.95	5.79	-1.15491	10.63	11.02	14.97	21.42	21.36	21.77	--
group_7206	NLU025915	Contig248.35	poly(rC)-binding protein 3 isoform X2 [Pieris rapae]	49.96	48.57	48.74	20.56	26.26	24	-1.15487	35.05	39.13	35.03	87.85	74.53	84.58	--
group_3636	NLU004422	Contig86.102	alanine--glyoxylate aminotransferase 2, mitochondrial [Nilaparvata lugens]	69.7	75.51	68.66	31.59	36.96	26.79	-1.1539	74.06	65.32	84.29	51.24	61.2	59.06	--
group_5680	NLU016009	Contig255.21	dual specificity mitogen-activated protein kinase kinase 4-like [Nilaparvata lugens]	9.1	7.04	7.38	2.42	5.37	2.89	-1.15148	12.35	11.08	11.53	21.12	21.02	23.01	--
group_4290	NLU007941	Contig191.39	proliferating cell nuclear antigen [Nilaparvata lugens]	154.14	118.7	148.29	62.16	62.55	64.35	-1.15011	61.16	60.64	77.5	103.26	98.86	107.98	--
group_9280	NLU016669	Contig0.374	aldehyde dehydrogenase, dimeric NADP-preferring isoform X3 [Nilaparvata lugens]	94.27	109.02	87.73	36.68	56.42	36.68	-1.14962	50.47	52.82	56.9	78.41	76.15	81.94	--
group_4815	NLU010677	Contig454.12	UPF0565 protein C2orf69 homolog isoform X1 [Nilaparvata lugens]	9.85	9.81	8.45	2.73	6.38	3.45	-1.14941	2.82	2.1	5.17	6.12	5.41	5.78	--
group_4968	NLU011672	Contig65.50	microfibrillar-associated protein 1 [Nilaparvata lugens]	12.07	12.72	11.79	3.98	7.12	5.3	-1.14883	11.5	11.75	16.66	27.88	23.88	26.71	--
group_8869	NLU011173	Contig256.12	histidine triad nucleotide-binding protein 3-like [Nilaparvata lugens]	29.38	34.75	29.95	15.13	13.72	12.48	-1.1481	22.8	31.03	20.29	18.81	20.97	19.81	--
group_8335	NLU004561	Contig46.65	uncharacterized protein LOC111054057 [Nilaparvata lugens]	9.91	8.26	11.01	5.03	4.58	4.35	-1.14388	2.29	2.33	1.9	4.32	7.26	3.72	--
group_5275	NLU013696	Contig15.36	insulin-degrading enzyme [Nilaparvata lugens]	59.49	66.23	60.34	21.22	39.52	23.13	-1.14262	39.43	49.15	48.72	51.46	47.53	44.39	--
group_6658	NLU022459	Contig262.51	CCA tRNA nucleotidyltransferase 1, mitochondrial isoform X1 [Nilaparvata lugens]	12.04	11.32	12.76	3.81	7.66	4.81	-1.14183	16.81	14.32	21.39	24.74	25.45	25.19	--
group_5855	NLU017118	Contig94.9	uncharacterized protein LOC111059750 [Nilaparvata lugens]	57.18	57.58	57.21	20.32	36.71	20.52	-1.14089	50.64	54.06	44.79	50.48	59.75	52.95	--
group_5925	NLU017493	Contig307.59	uncharacterized protein F21D5.5-like isoform X1 [Nilaparvata lugens]	12.23	12.21	10.8	3.93	7.78	4.16	-1.14021	5.01	4.16	5.59	7.57	7.92	6.31	--
group_4245	NLU007664	Contig45.79	UDP-glucuronosyltransferase 2A3-like isoform X4 [Nilaparvata lugens]	33.6	33.74	31.33	13.02	21.31	9.96	-1.13845	68.59	68.3	69.75	125.03	135.79	121.18	--
group_5972	NLU017829	Contig20.93	transferrin-like [Nilaparvata lugens]	200.32	169.45	188.77	73.79	111.22	68.47	-1.13782	190.18	178.68	224.05	131.95	142.07	147.66	--
group_5495	NLU014850	Contig272.25	G-protein coupled receptor moody-like [Nilaparvata lugens]	27.36	34.66	27.27	10.15	19.63	10.63	-1.13322	32.66	26.13	42.02	57.63	60.72	64.15	--
group_2669	NLU020353	Contig91.12	coronin-2B-like isoform X3 [Nilaparvata lugens]	40.5	27.62	29.97	16.38	19.26	11.95	-1.13178	15.64	15.84	21.99	23.87	23.48	28.22	--
group_5534	NLU015168	Contig1005.5	uncharacterized protein LOC111058878 [Nilaparvata lugens]	10.93	9.41	9.45	3.44	4.02	6.06	-1.13172	4.34	4.68	5.78	9.54	9.7	8.01	--
group_6041	NLU018172	Contig1076.6	ELMO domain-containing protein 2 [Nilaparvata lugens]	15.8	15.54	18.55	5.77	7.95	8.79	-1.13062	11.09	13.99	19.93	28.32	28.75	30.08	--
group_6075	NLU018361	Contig72.25	uncharacterized protein LOC111047693 [Nilaparvata lugens]	11.02	12.15	9.72	4.75	6.4	3.84	-1.12835	8.28	11.33	7.43	16.41	20.76	16.88	--
group_2461	NLU015770	Contig14.120	NAD(P)H-hydrate epimerase [Nilaparvata lugens]	14.81	15.94	13.18	4.76	7.43	7.61	-1.12719	15.6	12.66	11.04	16.97	17.21	17.5	--
group_5798	NLU016761	Contig1058.3	cullin-associated NEDD8-dissociated protein 1 [Nilaparvata lugens]	35.23	37.43	33.6	12.75	17.72	17.12	-1.12681	16.93	22.31	21.57	27.67	25.89	26.87	--
group_5738	NLU016326	Contig8.16_Contig8	uncharacterized protein LOC111046916 [Nilaparvata lugens]	15.11	14.01	13.16	5.53	8.15	5.95	-1.12563							--
group_9453	NLU018872	Contig426.9	PREDICTED: T-cell immunomodulatory protein isoform X2 [Halyomorpha halys]	71.18	72.55	74.32	23.38	49.98	26.1	-1.1243	61.73	65.78	60.71	73.4	75.84	75.07	--
group_7236	NLU026082	Contig20.43	uncharacterized protein LOC111050753 [Nilaparvata lugens]	102.66	117.03	107.18	37.49	71.9	35.08	-1.12428	50.61	54.74	57.65	105.5	93.74	99.77	--
group_6849	NLU023652	Contig223.8	LOW QUALITY PROTEIN: cadherin-89D [Nilaparvata lugens]	10.57	10.74	10.06	3.86	7.14	3.17	-1.12404	0.58	1.6	1.28	2.37	2.43	3.51	--
group_6609	NLU022070	Contig355.4	alpha-tocopherol transfer protein-like [Nilaparvata lugens]	162.39	187	187.81	86.98	86.41	75.64	-1.12372	2.3	2.75	3.64	2.53	2.92	2.97	--
group_4194	NLU007462	Contig1098.4	clathrin light chain isoform X2 [Nilaparvata lugens]	49.82	53.74	49.8	17.04	34.36	23.19	-1.12263	17.71	22.99	37.32	41.46	43.59	53.26	--
group_6783	NLU023317	Contig1234.2	ER membrane protein complex subunit 8/9 homolog isoform X1 [Nilaparvata lugens]	75.31	74.72	76.04	29.19	33.52	36.89	-1.12236	41.42	40.57	49.77	50.97	55.4	54.13	--
group_6238	NLU019363	Contig78.236	centromere protein I-like [Nilaparvata lugens]	7.64	5.68	8.01	1.8	3.5	4.5	-1.12211	1.33	2.93	3.08	4.22	4.2	3.49	--
group_6798	NLU023414	Contig649.8	ashwin-like [Nilaparvata lugens]	13.71	11.03	10.75	5.73	7.3	5.68	-1.12175	13.27	7.02	19.5	24.26	20.89	18.74	--
group_6992	NLU024669	Contig113.5	mediator of RNA polymerase II transcription subunit 15 [Nilaparvata lugens]	22.12	21.23	20.13	7.15	15.06	6.85	-1.12107	67.78	67.88	64.63	128.9	127.35	120.97	--
group_10027	NLU027199	Contig25.47	probable small nuclear ribonucleoprotein Sm D1 [Nilaparvata lugens]	33.89	32.85	37.93	14.42	18.61	14.79	-1.12054	75.75	81.54	71.36	30.89	30.71	26.88	--
group_9605	NLU021183	Contig255.28	serine/arginine-rich splicing factor 2 isoform X1 [Zootermopsis nevadensis]	94.05	87.77	94.2	39.47	40.83	45.91	-1.11996	21.69	24.88	23.24	35.47	39.87	26.89	--
group_4493	NLU008919	Contig259.11_Contig259	failed axon connections [Nilaparvata lugens]	88.37	60.97	83.25	32.7	42.49	31.35	-1.11912							--
group_3231	NLU002201	Contig168.6	ubiquitin domain-containing protein 1 [Nilaparvata lugens]	75.57	78.36	82.02	32.24	36.63	37.93	-1.11903	92.43	69.45	79.64	127.85	134.16	124.98	--
group_7721	NLU028749	Contig108.37	palmitoyltransferase ZDHHC18-like [Nilaparvata lugens]	21.97	19.32	22.83	7.66	13.8	7.92	-1.11873	23.73	19.9	29.19	50.51	43.63	44.78	--
group_5733	NLU016314	Contig78.64	fidgetin-like protein 1 [Nilaparvata lugens]	51.99	61.41	64.35	16.92	31.94	21.88	-1.11849	0.63	1.08	1.47	2.53	2.63	1.52	--
group_3628	NLU004395	Contig8.81	DNA replication complex GINS protein PSF3 [Nilaparvata lugens]	6.06	4.6	9.48	3.54	2.79	3.84	-1.11778	3.18	3.54	2.65	3.93	3.85	4.21	--
group_8430	NLU005601	Contig450.12	homeobox protein CHOX-CAD2-like, partial [Nilaparvata lugens]	13.52	13.86	12.54	4.57	9.62	4.18	-1.1172	8.11	2.99	5.68	7.32	8.54	6.89	--
group_7591	NLU027995	Contig80.80	trifunctional enzyme subunit alpha, mitochondrial [Nilaparvata lugens]	246.67	260.06	247.12	99.64	163.29	83.15	-1.11577	168.44	168.72	182.79	223.15	224.91	233.42	--
group_9994	NLU026776	Contig42.101	eukaryotic translation initiation factor 4E-like [Nilaparvata lugens]	153.33	153.44	146.63	56.58	87.02	63.77	-1.115	151.69	168.69	161.63	177.96	181.35	183.15	--
group_5330	NLU013991	Contig36.102	cullin-3 [Nilaparvata lugens]	59.32	57.93	64.55	17.35	41.19	25.47	-1.11482	30.8	35.23	50.92	63.12	63.65	55.09	--
group_6221	NLU019275	Contig17.86	SPRY domain-containing SOCS box protein 3 isoform X2 [Nilaparvata lugens]	9.23	8.29	9.43	3.13	6.24	3.07	-1.1146	2.25	3.91	3.06	4.65	5.07	8.04	--
group_3429	NLU003424	Contig168.83	ribosome-releasing factor 2, mitochondrial [Nilaparvata lugens]	8.16	8.46	8.52	2.32	5.9	3.36	-1.11449	10.16	10.86	11.04	9.44	11.34	10.99	--
group_5292	NLU013769	Contig2.48	trichohyalin-like [Nilaparvata lugens]	7.73	7.63	8	2.82	5.42	2.4	-1.11207	4.76	5.54	6.65	11.8	10.22	9.72	--
group_8761	NLU009749	Contig70.3	prostaglandin E synthase 3 isoform X2 [Nilaparvata lugens]	226.74	210.04	231.3	90.67	119.5	111.58	-1.11117	149.64	172.31	175.01	168.71	166.25	164.73	--
group_5642	NLU015763	Contig305.6	cap-specific mRNA (nucleoside-2'-O-)-methyltransferase 1-like [Nilaparvata lugens]	15.73	17.04	14.9	5.65	8.83	7.29	-1.11045	13.96	15.03	14.71	25.63	21.7	21.09	--
group_8238	NLU003397	Contig14.115_Contig14	cytoplasmic polyadenylation element-binding protein 4 isoform X1 [Phascolarctos cinereus]	14.87	16.39	15.17	5.51	10.58	5.39	-1.10972							--
group_4219	NLU007572	Contig58.126	uncharacterized protein Dwil_GK10515 [Drosophila willistoni]	1154.54	1142.74	1517.64	560.56	583.54	592.6	-1.10944	3.42	1.28	2.64	4.25	3.6	2.04	--
group_4179	NLU007349	Contig1057.10	testis-specific serine/threonine-protein kinase 1-like [Nilaparvata lugens]	17.55	16.49	17.85	6.86	9.27	8.5	-1.10268	3.18	17	7.2	7.28	13.52	10.47	--
group_7651	NLU028345	Contig25.40	uncharacterized aarF domain-containing protein kinase 5-like [Nilaparvata lugens]	14.97	16.51	12.95	5.98	8.18	5.1	-1.10036	9.22	8.02	12.24	14.08	13.71	14.63	--
group_9483	NLU019284	Contig17.77	uncharacterized protein LOC111056368 isoform X1 [Nilaparvata lugens]	7.24	7.8	7.21	2.35	4.45	3.25	-1.09827	0.43	0.37	1.3	3.44	3.6	3.79	--
group_4357	NLU008259	Contig14.57	beta-mannosidase [Nilaparvata lugens]	22.66	21.52	23.11	8.02	16.72	6.61	-1.0977	31.48	34.22	35.38	38.98	38.35	36.99	--
group_4952	NLU011509	Contig288.1	estrogen sulfotransferase, testis isoform-like [Nilaparvata lugens]	48.53	55.4	40.81	22.74	19.99	24.46	-1.09556	82.44	78.53	87.85	87.25	89.4	88.61	--
group_7446	NLU027251	Contig496.46	U2 small nuclear ribonucleoprotein auxiliary factor 35 kDa subunit-related protein 2-like [Nilaparvata lugens]	8.37	7.55	8.73	2.92	5.26	3.28	-1.09534	1.5	1.41	2.84	5.56	5.62	4.25	--
group_4204	NLU007506	Contig79.102	carboxypeptidase Q-like [Nilaparvata lugens]	87.88	116.73	86.07	36.67	52.68	48.06	-1.09527	24.3	29.93	31.84	51.41	52.04	54.84	--
group_3433	NLU006613	Contig166.18	U4/U6.U5 tri-snRNP-associated protein 2 [Nilaparvata lugens]	23.88	26.58	23.37	9.48	15.4	9.56	-1.09243	9.76	8.59	10.03	14.57	18.34	16.67	--
group_3467	NLU003599	Contig94.20	glycosylated lysosomal membrane protein-like [Nilaparvata lugens]	45.81	42.73	41.11	23.27	25.73	22.7	-1.09109	23.46	24.44	25.48	34.42	33.73	30.9	--
group_7633	NLU028271	Contig372.19	LOW QUALITY PROTEIN: CAAX prenyl protease 1 homolog [Nilaparvata lugens]	33.35	34.27	39.16	12.77	24.74	12.46	-1.09029	58.49	62.11	75.25	104.77	105.74	108.36	--
group_6954	NLU024424	Contig1635.2	histone-lysine N-methyltransferase E(z) isoform X1 [Nilaparvata lugens]	17.78	16.93	16.48	7.66	9.97	6.4	-1.08781	11.34	15.45	13.39	27.85	23.39	22.89	--
group_4199	NLU007480	Contig0.1	HSP70-HSP90 organizing protein 3-like [Nilaparvata lugens]	20.43	20.82	20.94	8.15	13.26	7.85	-1.08726	5.92	6.81	6.31	8.47	7.83	7.97	--
group_4792	NLU010525	Contig1.40	apolipoprotein D-like [Nilaparvata lugens]	23.99	27.53	27.38	10.28	14.3	11.77	-1.08629	10.69	12.89	15.25	14.95	18.13	15.86	--
group_3110	NLU001645	Contig17.180	CD63 antigen-like [Nilaparvata lugens]	473.71	459.95	443.79	261.64	309.3	219.59	-1.0855	471.02	453.39	468.49	543.42	497.89	564.78	--
group_3100	NLU001576	Contig123.88	sodium/potassium/calcium exchanger 4-like [Nilaparvata lugens]	76.15	62.83	86.42	31.2	46.9	27.68	-1.08314	265.33	153.84	271.93	202.94	182.02	200.33	--
group_7419	NLU027135	Contig238.12	E3 ubiquitin-protein ligase CHIP [Nilaparvata lugens]	23.23	18.84	19.08	8.62	11.38	8.63	-1.08135	16.6	12.51	23.48	34.6	34.4	36.53	--
group_4576	NLU009367	Contig0.124	ATP-binding cassette sub-family B member 8, mitochondrial-like [Nilaparvata lugens]	14.19	16.44	14.4	5.13	9.61	6.56	-1.08015	21.45	17.61	23.74	27.83	29.69	27.39	--
group_7491	NLU027430	Contig1285.7	proton-coupled amino acid transporter-like protein CG1139 isoform X2 [Nilaparvata lugens]	10.98	11.52	8.83	4.11	6.75	5.54	-1.07852	6.25	7.76	9.2	12.52	13.09	16.38	--
group_4143	NLU007110	Contig80.68	glycerophosphocholine phosphodiesterase GPCPD1-like [Nilaparvata lugens]	58.99	52.92	54.91	19.21	39.93	19.7	-1.07715	50.16	39.85	63.71	50.81	53.44	57.81	--
group_3861	NLU005648	Contig599.3	nucleolar transcription factor 1-B-like [Nilaparvata lugens]	7.53	6.09	7.7	3.23	4.5	2.27	-1.07695	1.52	0.77	2.95	5.24	4.44	4.26	--
group_5922	NLU017488	Contig307.53	major facilitator superfamily domain-containing protein 12-like isoform X2 [Nilaparvata lugens]	219.84	263.31	230.6	107.11	151.9	91.2	-1.07689	211.44	196.01	233.35	194.76	195.18	198.28	--
group_7727	NLU028771	Contig449.23	leucine-rich PPR motif-containing protein, mitochondrial [Nilaparvata lugens]	96.49	107.6	100.01	37.1	69.13	36.66	-1.07526	57.28	62.66	59.79	74.81	70.1	73.53	--
group_2821	NLU025090	Contig338.34	prolyl endopeptidase isoform X1 [Nilaparvata lugens]	106.53	110.18	109.44	40.09	75.93	42.44	-1.07418	47.8	50.77	71.76	106.54	123.88	111.72	--
group_3602	NLU004251	Contig204.28	39S ribosomal protein L11, mitochondrial-like [Nilaparvata lugens]	42.64	50.2	44.46	18.94	18.21	27.05	-1.0739	74.41	53.67	49.6	44.12	41.78	41.5	--
group_6865	NLU023812	Contig0.465	ectonucleotide pyrophosphatase/phosphodiesterase family member 5-like isoform X2 [Nilaparvata lugens]	30.12	29.18	31.64	14.36	16.3	11.71	-1.07331	14.18	11.07	20.43	25.43	22.07	23.33	--
group_3244	NLU002304	Contig45.104_Contig45	protein CLEC16A homolog [Nilaparvata lugens]	8.13	7.4	7.26	3.07	4.63	3.7	-1.07312							--
group_9456	NLU018889	Contig1404.4	guanine nucleotide-binding protein subunit gamma-e [Nilaparvata lugens]	71.97	73.89	80.54	33.8	41.02	31.04	-1.0721	21.09	15.85	31.92	11.65	22.05	19.87	--
group_5386	NLU014351	Contig377.45	systemic RNA interference defective protein 1 [Nilaparvata lugens]	27.33	27.32	25.64	10.14	16.98	11.07	-1.0674	17.89	18.56	22.68	23.5	24.5	25.02	--
group_2733	NLU022394	Contig42.107_Contig42	LOW QUALITY PROTEIN: decaprenyl-diphosphate synthase subunit 2 [Nilaparvata lugens]	26.06	41.48	21.92	12.34	14.38	15.44	-1.0667							--
group_6534	NLU021401	Contig84.17	ubiquitin conjugation factor E4 B [Nilaparvata lugens]	31.05	29.89	30.23	11.07	20.28	12.17	-1.06486	28.7	37.65	36.78	75.38	67.18	68.09	--
group_2446	NLU015395	Contig41.48	ubiquitin-protein ligase E3A-like isoform X1 [Nilaparvata lugens]	19.62	20.85	20.23	9.06	12.79	7.65	-1.06247	16.76	17.03	16.2	34.32	30.45	32.59	--
group_8106	NLU001944	Contig157.30	putative nucleolar RNA-binding protein [Leptomonas pyrrhocoris]	101.72	107.69	108.4	34.62	79.75	37.72	-1.06204	41.1	35.45	54.28	69.25	66.11	68.42	--
group_6884	NLU023942	Contig349.11	transcription initiation factor IIB [Nilaparvata lugens]	60	63.09	59.29	28.39	32.67	25.66	-1.06179	62.19	68.52	60.43	64.84	68.1	61.61	--
group_3013	NLU000063	Contig42.42	breast cancer metastasis-suppressor 1-like protein [Nilaparvata lugens]	18.03	15.31	14.92	6.62	9.53	6.76	-1.06002	6.07	4.12	7.22	14.65	10.66	12.14	--
group_5041	NLU012077	Contig13.93	serine/threonine-protein phosphatase 4 catalytic subunit [Nilaparvata lugens]	21.1	19.32	21.09	7.83	10.47	10.97	-1.05738	10.87	8.9	19.45	25.62	24.06	26.73	--
group_6848	NLU023651	Contig893.1	methylosome protein 50-like isoform X1 [Nilaparvata lugens]	14.03	12.33	14.54	4.47	7.86	8.5	-1.05735	16.06	18.06	18.98	21.22	22.27	23.61	--
group_6080	NLU018389	Contig589.6	adrenodoxin-like protein, mitochondrial [Nilaparvata lugens]	6.78	6.71	7.96	2.03	4.44	3.65	-1.05611	3.26	1.63	8.24	9.91	4.02	4.45	--
group_4617	NLU009560	Contig482.6	NAD kinase 2, mitochondrial isoform X2 [Nilaparvata lugens]	8.02	9.68	9.88	3.97	4.75	4.42	-1.05404	20.13	17.24	19.26	16.45	21.34	21.89	--
group_4234	NLU007636	Contig292.16	talin-1 isoform X1 [Nilaparvata lugens]	27.76	24	25.17	8.38	19.75	9.03	-1.05193	11.92	15.76	15.64	29.6	25.77	29.85	--
group_4539	NLU009148	Contig241.18	Hermansky-Pudlak syndrome 1 protein homolog [Nilaparvata lugens]	8	7.64	7.67	2.76	5.32	3.16	-1.05124	1.18	1.24	1.98	3.45	3.45	2.37	--
group_6297	NLU019727	Contig206.2	protein odr-4 homolog [Nilaparvata lugens]	46.31	55.13	49.45	21.87	28.49	22.54	-1.04792	16.87	20.81	24.02	33.4	37.01	35.95	--
group_6886	NLU023953	Contig64.9	solute carrier family 35 member E2-like [Nilaparvata lugens]	21.04	23.03	19.05	9.13	12.6	10.71	-1.04716	0.64	2.5	2.64	0.67	1.01	1.24	--
group_7144	NLU025569	Contig89.27	PREDICTED: protein phosphatase 1 regulatory subunit 12A isoform X7 [Acromyrmex echinatior]	52.82	51.25	45.66	19.57	25.32	17.01	-1.04637	42.85	40.68	37.48	56.68	48.82	51.49	--
group_2918	NLU028223	Contig522.9	cytochrome P450 4C1-like [Nilaparvata lugens]	12.61	12.48	8.23	5.55	6.79	5.92	-1.04402	5.62	7.37	8.02	8.44	11.22	8.25	--
group_3035	NLU001247	Contig496.47	BTB/POZ domain-containing protein 1-like [Nilaparvata lugens]	9.47	7.57	8.46	4.14	6.19	3.84	-1.04251	14.24	21.72	15.09	38.43	34.09	39.35	--
group_3365	NLU003082	Contig13.279	probable tRNA N6-adenosine threonylcarbamoyltransferase [Nilaparvata lugens]	6.92	6.65	7.78	3.21	3.47	3.53	-1.04105	16.07	25.33	15.7	19.5	17.12	20.4	--
group_6854	NLU023713	Contig272.21	HIV Tat-specific factor 1 homolog [Nilaparvata lugens]	8.67	7.05	7.4	3.94	4.43	2.79	-1.04031	0	0.2	0.61	0	0	0	--
group_6184	NLU019023	Contig170.83	conserved oligomeric Golgi complex subunit 2 [Nilaparvata lugens]	14.28	14.14	12.64	6.1	8.29	5.53	-1.03974	9.74	12.83	11.21	16.58	16.7	15.56	--
group_2924	NLU028346	Contig25.42	uncharacterized protein F13E9.13, mitochondrial [Nilaparvata lugens]	14.12	14.69	14.98	7.55	9.65	6.64	-1.03854	6.43	4.66	5.84	4.87	5.01	4.27	--
group_5384	NLU014349	Contig377.40	uncharacterized protein LOC111052184 [Nilaparvata lugens]	26.9	26.63	26.1	10.54	13.33	14.49	-1.03723	13.9	12.79	11.35	15.36	17.93	16.13	--
group_6116	NLU018642	Contig1098.1	RING finger protein 121 [Nilaparvata lugens]	29.53	35.41	32.16	13.98	19.53	13.16	-1.03711	31.49	29.41	33.85	44.1	59.31	51.77	--
group_3966	NLU006177	Contig13.336	YTH domain-containing protein 1 [Nilaparvata lugens]	27.96	31.08	30.47	13.47	17.43	12.31	-1.03704	23.33	24.97	22.29	23.83	22.04	21.67	--
group_3169	NLU001964	Contig0.322	basigin [Nilaparvata lugens]	243.91	247.55	234.82	114.74	135.82	104.96	-1.03635	129.82	90.58	167.2	204.27	200.78	223.95	--
group_6100	NLU018566	Contig86.81	THO complex subunit 1 isoform X1 [Nilaparvata lugens]	15.24	15.23	15.53	5.34	8.51	8.45	-1.03422	7.54	8.52	12.31	16.21	17.57	13.15	--
group_8265	NLU003758	Contig219.4	phosphatidylinositol-binding clathrin assembly protein LAP-like [Nilaparvata lugens]	62.16	50.49	57.48	23.8	31.46	31.07	-1.03364	22.77	27.48	36.68	52.92	60.68	64.05	--
group_5731	NLU016304	Contig49.29	serine/arginine-rich splicing factor 1A [Nilaparvata lugens]	148.79	162.59	135.83	62.72	80.41	71.87	-1.03345	115.57	139.09	118.64	135.24	158.69	146.66	--
group_6929	NLU024243	Contig112.76	DNA polymerase delta subunit 2 [Nilaparvata lugens]	24.06	18.51	22.64	10.12	10.7	10.85	-1.03339	12.87	12.88	13.92	20.43	19.71	21.79	--
group_6930	NLU024246	Contig64.117	L-galactose dehydrogenase-like [Nilaparvata lugens]	11.71	14.42	14.57	4.73	7.8	7.4	-1.03202	50.03	48.86	52.03	54.34	52.93	50.73	--
group_9620	NLU021368	Contig18555.1	homeobox protein homothorax-like, partial [Nilaparvata lugens]	9.36	11.36	8.19	3.84	6.35	3.9	-1.03184	0	0	0	0	0	0	--
group_7028	NLU024877	Contig253.67	sodium- and chloride-dependent GABA transporter ine-like [Nilaparvata lugens]	116.29	116.52	108.6	43.89	85.71	41.49	-1.03089	68.75	60.84	71.88	91.41	95.49	95.36	--
group_9824	NLU024449	Contig7842.1	tetratricopeptide repeat protein 1-like [Nilaparvata lugens]	27.86	39.11	35.35	14.27	20.4	14.4	-1.03037	13.79	12.55	12.38	15.7	12.73	11.51	--
group_7574	NLU027904	Contig21.61	JNK1/MAPK8-associated membrane protein [Nilaparvata lugens]	8.5	8.69	6.47	3.56	5.18	2.78	-1.02369	9.05	8.77	11.09	18.78	16.63	19.28	--
group_5332	NLU013998	Contig0.340	protein germ cell-less [Nilaparvata lugens]	10.14	9.84	8.32	4	7.54	5.22	-1.02321	1.6	7.13	6.4	6.76	7.57	5.88	--
group_8865	NLU011143	Contig1474.1	uncharacterized protein LOC111057281 [Nilaparvata lugens]	157.17	137.51	110.71	77.62	63.81	56.93	-1.0213	92.85	66.73	85.96	124.79	129.16	141.33	--
group_6358	NLU020083	Contig264.24	hypothetical protein OCBIM_22015442mg, partial [Octopus bimaculoides]	13.81	14.42	14.76	4.89	10.26	5.99	-1.02118	9.5	10.1	10.91	14.82	14.8	13.95	--
group_7080	NLU025147	Contig1065.6	17-beta-hydroxysteroid dehydrogenase 13-like isoform X1 [Nilaparvata lugens]	7.57	11.56	8.41	4.64	5.13	5.45	-1.01987	5.99	7.23	5.99	14.54	10.87	9.95	--
group_3582	NLU004151	Contig823.4	phosducin-like protein [Nilaparvata lugens]	13.51	12.1	12.77	4.93	7.23	5.46	-1.01979	11.35	15.09	17.55	25.42	26.33	24.9	--
group_10001	NLU026873	Contig805.16	28S ribosomal protein S29, mitochondrial [Nilaparvata lugens]	86.15	83.73	86.02	36.57	40.53	46.85	-1.01889	56.27	58.79	47.23	59.49	69.33	63.44	--
group_3264	NLU002407	Contig8.209	protein disulfide-isomerase A3 [Nilaparvata lugens]	554.16	610.77	535.9	231.16	355.34	249.03	-1.01879	373.93	380.34	439.49	698.85	794.91	787.35	--
group_5424	NLU014519	Contig0.419	replication protein A 70 kDa DNA-binding subunit [Nilaparvata lugens]	68.9	62.6	72.7	30.67	40.03	31.44	-1.01559	23.7	30.38	32.9	56.68	54.75	52.05	--
group_3886	NLU005786	Contig3450.1	probable ATP-dependent RNA helicase DDX27 isoform X1 [Zootermopsis nevadensis]	8.27	8.91	8.43	2.79	6.24	3.85	-1.01225	10.23	11.41	9.76	12.45	13.26	11.23	--
group_4190	NLU007443	Contig964.4	uncharacterized protein LOC111044283, partial [Nilaparvata lugens]	6.94	7.37	6.52	2.74	4.96	2.23	-1.01199	11.16	12.28	11.5	14.66	13.01	12.34	--
group_5901	NLU017389	Contig535.10	translocating chain-associated membrane protein 1 [Nilaparvata lugens]	124.45	144.93	132.34	63.22	90.61	47.32	-1.01101	176.68	192.95	177.77	150.59	132.19	139.48	--
group_9783	NLU023882	Contig562.6	single-pass membrane and coiled-coil domain-containing protein 4 homolog [Nilaparvata lugens]	20.61	20.61	16.85	8.83	10.58	9.37	-1.00957	8.92	8.28	14.38	23.29	17.05	20.9	--
group_6832	NLU023532	Contig18.265	lathosterol oxidase-like isoform X2 [Nilaparvata lugens]	52.46	39.62	53.51	18.82	28.47	24.19	-1.00807	338.9	254.51	365.89	167.36	195.18	193.17	--
group_7108	NLU025372	Contig157.82	F-actin-capping protein subunit alpha-like [Nilaparvata lugens]	25.56	25.02	24.29	8.78	18.79	9.66	-1.00759	16.98	9.75	26.85	36.8	34.61	36.42	--
group_9666	NLU022108	Contig58.61	PREDICTED: ADP-ribosylation factor 6 [Orussus abietinus]	33.23	33.68	33.59	15.16	19.84	15	-1.00737	33.64	32.5	30.99	49.43	49.72	49.33	--
group_6721	NLU022868	Contig46.69	hippocampus abundant transcript 1 protein isoform X2 [Nilaparvata lugens]	21.62	20.38	22.69	8.33	15.7	10.18	-1.00651	13.56	16.45	24.92	27.51	33.11	32.52	--
group_4689	NLU009963	Contig39.32	lutropin-choriogonadotropic hormone receptor-like [Nilaparvata lugens]	36.68	46.23	43.03	16.01	28.64	16.48	-1.00421	18.07	12.67	19	26.6	25.38	22.65	--
group_6175	NLU018952	Contig261.64	protein farnesyltransferase/geranylgeranyltransferase type-1 subunit alpha-like [Nilaparvata lugens]	42.78	45.01	41.05	18.52	23.12	21.45	-1.00394	30.53	27.79	28.7	35.93	41.68	35.92	--
group_4354	NLU008256	Contig190.30	uncharacterized protein LOC111051266 isoform X1 [Nilaparvata lugens]	36.5	28.13	39.58	21.51	13.56	15.35	-1.00369	252.95	228.12	239	139.48	154.81	167.89	--
group_7410	NLU027109	Contig348.10	chromobox protein homolog 1-like isoform X1 [Nilaparvata lugens]	250.77	224.33	263.53	128.24	130.81	133.85	-1.00307	145.19	156.85	167.15	218.21	197.97	188.32	--
group_9306	NLU017096	Contig485.2	uncharacterized protein LOC111047127 [Nilaparvata lugens]	8.95	8.3	5.92	1.5	5.66	3.87	-1.00247							--
group_5702	NLU016161	Contig184.1	transmembrane protein 161B-like [Nilaparvata lugens]	15.41	14.86	14.17	5.84	8.82	7.02	-1.00166	3.39	4.52	3.51	7.1	7.54	8.75	--
group_4339	NLU008183	Contig90.71	SPARC-related modular calcium-binding protein 2-like [Nilaparvata lugens]	5.87	8.12	6.99	1.65	5.83	2.79	-1.00166	15.04	5.16	18.89	40.19	15.95	25.65	--
group_7091	NLU025233	Contig413.6	sperm-associated antigen 7 homolog [Nilaparvata lugens]	9	4.09	6.47	16.08	7.73	14.54	1.00007	21.62	29.25	25.73	32.39	35.94	30.94	--
group_4312	NLU008028	Contig92.90	RNA-binding protein pno1 [Nilaparvata lugens]	44.92	40.6	39.18	85.7	74.91	85.88	1.00549	91.54	95.72	83.66	60.32	62.85	51.45	--
group_4373	NLU008332	Contig204.6	glycine receptor subunit alpha-2 isoform X1 [Nilaparvata lugens]	104.47	109.9	104.82	237.08	200.71	199.15	1.00988	108.78	94.15	120.47	95.98	117.98	114.07	--
group_3143	NLU001797	Contig46.30	catalase isoform X1 [Nilaparvata lugens]	238.9	223.24	216.06	563.09	385.02	419.51	1.02135	197.48	268	208.14	172.43	178.48	173.05	--
group_4643	NLU009690	Contig494.6	inverted formin-2-like [Nilaparvata lugens]	35.73	27.77	28.85	60.85	77.98	47.49	1.03213	5.6	9.45	10.12	11.7	10.57	9.56	--
group_5909	NLU017423	Contig30.232	ribosome biogenesis protein NSA2 homolog [Nilaparvata lugens]	181.65	187.29	167.99	408.2	356.91	319.95	1.03739	208.46	220.32	191.37	200.12	232.75	198.18	--
group_9236	NLU016082	Contig77.5	dual specificity protein phosphatase 13-like [Nilaparvata lugens]	22	18.54	21.19	37.96	35.94	50.81	1.04003	44.19	72.22	55.34	38.67	41.79	43.34	--
group_9946	NLU026191	Contig248.4	nuclear distribution protein nudE-like 1-B [Nilaparvata lugens]	7.37	7.92	7.45	12.8	12.68	21.4	1.04492	6.24	10.23	6.88	10.12	9.02	8.32	--
group_6064	NLU018304	Contig31.138	putative L-allo-threonine aldolase-like protein [Nilaparvata lugens]	38.44	32.43	31.56	85.47	68.7	55.79	1.04645	70.94	72.03	84.82	62.73	62.35	50.97	--
group_5927	NLU017510	Contig1409.1	uncharacterized protein LOC111059873 [Nilaparvata lugens]	103.67	94.47	99.19	216.14	131.92	242.33	1.04821	10.05	3.62	8.81	5.77	0	0	--
group_8958	NLU012405	Contig816.3	high affinity copper uptake protein 1 isoform X2 [Nilaparvata lugens]	344.99	257.14	363.57	711.31	632.69	695.96	1.06452	549.75	411.16	605.73	299.52	304.67	320.9	--
group_3549	NLU003984	Contig78.37	mRNA turnover protein 4 homolog [Nilaparvata lugens]	49.7	48.82	51.77	107.1	95.57	111.11	1.0781	54.49	66.5	50.08	28.8	29.09	28.58	--
group_5760	NLU016484	Contig92.168	voltage-dependent anion-selective channel-like [Nilaparvata lugens]	1251.33	1162.59	1064.62	2811.81	1686.88	2755.54	1.07959	997.68	964.2	870.43	590.97	646.64	626.38	--
group_6966	NLU024527	Contig14.113	serine protease29-like [Nilaparvata lugens]	5.74	6.61	7.84	14.89	13.36	14.94	1.09636	25.83	26.58	20.24	18.71	21.23	13.09	--
group_7698	NLU028615	Contig345.26	C-1-tetrahydrofolate synthase, cytoplasmic [Nilaparvata lugens]	64.33	58.54	61.3	164.84	112.98	113.83	1.11999	52.77	60.22	48.29	92.81	79.7	78.53	--
group_9189	NLU015500	Contig227.3	uncharacterized protein LOC111046648 [Nilaparvata lugens]	3.3	2.34	4.65	9.99	6.69	4.97	1.12033	0.96	1.93	2.18	3.84	4.11	1.68	--
group_8138	NLU002190	Contig535.58	troponin C5, partial [Nilaparvata lugens]	11.9	22.48	16.94	31.45	36.51	35.41	1.1266	3.17	1.33	3.42	1.07	0.68	0.82	--
group_5433	NLU014578	Contig94.1	ubiquitin carboxyl-terminal hydrolase 3-like [Nilaparvata lugens]	1147.27	1121.22	1035.78	2630.52	1615.44	2966.17	1.12883	8.85	11.86	8.68	13.37	14.63	13.53	--
group_6275	NLU019634	Contig21.148	endochitinase A-like [Nilaparvata lugens]	61.18	60.54	55.55	119.62	136.66	131.25	1.1417	36.33	44.21	44.19	38.29	35.59	43.24	--
group_3326	NLU002831	Contig18.260	limbic system-associated membrane protein-like [Nilaparvata lugens]	3.12	3.14	2.62	7.84	5.8	7.8	1.14371	0.42	0.18	0.07	0.44	0.26	0.52	--
group_6303	NLU019761	Contig946.6	proteasome subunit alpha type-2 [Nilaparvata lugens]	217.22	220.84	201.54	494.93	294.35	608.58	1.14387	367.34	422.03	377.12	380.66	477.77	429.16	--
group_9163	NLU015144	Contig112.61	eukaryotic translation initiation factor 3 subunit F [Nilaparvata lugens]	159.27	162.09	158.92	378.8	254.99	411.98	1.1531	299.99	345.97	276.13	243.12	293.46	240.81	--
group_8302	NLU004165	Contig64.72	translationally-controlled tumor protein homolog [Nilaparvata lugens]	1845.67	1860.74	1649.15	4213.79	2980.42	4427.69	1.15553	1979.9	2099.65	1560.94	1032.94	1021.36	919.76	--
group_7496	NLU027452	Contig58.147	eukaryotic translation initiation factor 3 subunit I [Nilaparvata lugens]	237.85	235.04	219.6	490.12	307.67	732.14	1.15779	342.65	347.11	293.65	379.16	401.93	382.36	--
group_7718	NLU028729	Contig65.18	myosuppressin-like [Nilaparvata lugens]	10.3	5.29	5.34	16.67	12.12	16.76	1.1729	6.2	2.42	13.5	15.29	23.45	11.27	--
group_5315	NLU013937	Contig0.20	elongation factor 1-beta'-like isoform X1 [Nilaparvata lugens]	687.1	710.46	616.96	1645.26	1260.39	1594.28	1.1857	846.18	972.35	739.99	492.03	515.08	468.84	--
group_5401	NLU014431	Contig111.16	phosphoenolpyruvate carboxykinase, cytosolic [GTP]-like [Nilaparvata lugens]	24.01	32.43	17.67	71.67	44.91	50.33	1.18741	8.26	14.25	16.9	25.51	28.4	27.45	--
group_6185	NLU019027	Contig307.20	glutathione peroxidase 3-like [Nilaparvata lugens]	20.71	23.25	26.3	54.27	61.52	45.04	1.19723	16.92	26.34	22.14	16.31	16.04	12.43	--
group_7101	NLU025299	Contig486.4	solute carrier family 25 member 40-like isoform X1 [Nilaparvata lugens]	41.33	37.16	38.15	108.19	87.74	107.44	1.20124	14.68	18.37	14.66	13.88	15.6	15.69	--
group_2368	NLU013953	Contig26.74	nucleolar GTP-binding protein 1 [Nilaparvata lugens]	115.74	121.82	114.21	281.04	312.44	229.97	1.20622	116.33	104.83	116.96	152.35	151.69	138.94	--
group_6250	NLU019414	Contig250.50	protein slowmo [Nilaparvata lugens]	111.49	105.58	101.46	247.77	245.22	228.73	1.20802	87.86	80.53	107.9	142.16	147.19	140.95	--
group_4699	NLU010039	Contig389.20	PREDICTED: 40S ribosomal protein S2-like [Fopius arisanus]	4093.17	3950.76	3940.81	9031.82	5255.99	13049.7	1.21017	6031.63	5957.8	5071.45	4089.19	4239.04	4308.54	--
group_6317	NLU019840	Contig18.286	CDP-diacylglycerol--glycerol-3-phosphate 3-phosphatidyltransferase, mitochondrial [Nilaparvata lugens]	5.79	6.28	4.9	11.16	11.83	16.06	1.2133	4.42	3.86	5.61	8.26	9.57	7.55	--
group_5098	NLU012409	Contig170.52	zinc finger protein 593 homolog [Nilaparvata lugens]	52.94	54	47.96	116.67	89.3	144.05	1.21844	250.52	273.17	222.65	161.83	175.71	156.92	--
group_3730	NLU004920	Contig175.3	metaxin-2-like [Nilaparvata lugens]	23.07	22.46	24.29	57.79	42.89	59.98	1.21984	28.58	21.8	19.36	17.16	16.32	16.5	--
group_3096	NLU001572	Contig123.92	probable citrate synthase 2, mitochondrial isoform X2 [Nilaparvata lugens]	663.96	578.77	654.5	1751.15	1235.44	1411.78	1.22029	1130.56	1115.32	892	947.41	770.21	857.85	--
group_9380	NLU017987	Contig139.17	U3 small nucleolar RNA-interacting protein 2 [Nilaparvata lugens]	118.85	105.25	115.35	285.78	182.95	300.53	1.22046	9.32	11.2	13.07	19.16	17.26	18.8	--
group_7524	NLU027647	Contig348.50	aminoacyl tRNA synthase complex-interacting multifunctional protein 2 isoform X1 [Nilaparvata lugens]	51.21	49.12	42.87	114.93	80.07	136.17	1.22279	46.77	46.52	35.83	35.53	39.07	38.86	--
group_9719	NLU023105	Contig307.75	putative phosphatidate phosphatase [Nilaparvata lugens]	102.45	97.84	95.6	259.44	178.98	249.15	1.23368	31.66	25.45	27.98	38.56	40.53	41.34	--
group_6592	NLU021920	Contig58.16	S-adenosylmethionine synthase [Nilaparvata lugens]	167.45	174.67	139.57	412.24	379.5	334.72	1.23441	194.53	166.45	172.46	318.41	295.26	292.16	--
group_4241	NLU007658	Contig45.74	trypsin-like [Nilaparvata lugens]	3613.83	3360.01	3721.94	8969.24	7500.27	8992.81	1.25916	61.09	39.46	84.84	90.08	94.12	126.94	--
group_5059	NLU012160	Contig486.11	hypothetical protein OCBIM_22035816mg [Octopus bimaculoides]	5.2	7.19	6.29	9.28	17.08	18.18	1.26094	3.82	14.71	12.26	5.76	6.69	7.18	--
group_2772	NLU023615	Contig558.8	notchless protein homolog 1 [Nilaparvata lugens]	16.47	14.93	15.42	43.98	29.06	38.44	1.28022	20.75	18.78	17.35	18.19	17.91	16.12	--
group_4924	NLU011311	Contig55.1	defensin-like [Nilaparvata lugens]	28.7	44.1	86.39	106.4	122.52	137.17	1.28213	99.14	146.67	153.3	156.93	73.65	81.49	--
group_6370	NLU020238	Contig377.23	la-related protein 6 [Nilaparvata lugens]	3.67	6.37	2.62	9.35	9.27	12.14	1.29668	6	4.07	3.69	9.51	9.27	6.99	--
group_7117	NLU025461	Contig18.39	uncharacterized protein LOC111050629 [Nilaparvata lugens]	4.5	5.21	4.3	12.19	10.26	13.08	1.29702	1.87	1.97	1.3	4.16	3.8	3.96	--
group_4630	NLU009610	Contig64.33_Contig64	GTP cyclohydrolase 1 isoform X2 [Nilaparvata lugens]	6.86	16.81	10.36	36.64	32.48	30.45	1.30176							--
group_3804	NLU005427	Contig21.128	protein PBDC1 [Nilaparvata lugens]	39.3	39.89	40.25	106.35	72.12	110.19	1.30266	29.56	40.82	28.69	45.36	45.2	40.34	--
group_4721	NLU010173	Contig276.16	40S ribosomal protein SA [Nilaparvata lugens]	972.24	1042.64	958.67	2268.45	1334.06	3512.36	1.31623	1872.95	1930.81	1590.86	1597.02	1470.32	1432.98	--
group_8671	NLU008678	Contig634.9	spermidine synthase [Nilaparvata lugens]	227.02	140.21	219.32	547.62	416.23	492.15	1.31671	372.14	336.62	387.95	395.05	406.62	427.06	--
group_4713	NLU010124	Contig49.25	D-3-phosphoglycerate dehydrogenase-like [Nilaparvata lugens]	106.45	124	79.21	346.03	165.44	249.84	1.32031	367.71	458.75	318.97	413.69	380.77	345.68	--
group_6524	NLU021280	Contig166.52	GTP-binding protein SAR1b [Nilaparvata lugens]	419.91	458.59	406.43	1198.23	888.1	1056.21	1.32256	415.66	433.23	381.48	455.64	486.18	463.78	--
group_3212	NLU002133	Contig224.50	glycerol-3-phosphate acyltransferase 1, mitochondrial [Nilaparvata lugens]	17.01	14.11	17.47	35.65	50.74	34.09	1.33144	31.13	43.38	37.32	30.66	19.19	20.18	--
group_5622	NLU015654	Contig649.9	60S ribosomal protein L5 [Nilaparvata lugens]	1315.13	1373.79	1305.63	3205.42	2165.03	4258.63	1.33684	2448.72	2422.03	2118.84	1824.89	1865.59	1743.46	--
group_5649	NLU015802	Contig498.25	tRNA-dihydrouridine(16/17) synthase [NAD(P)(+)]-like isoform X2 [Nilaparvata lugens]	30.17	25.52	30.95	74.24	87.82	54.41	1.33746	74.73	60.23	60.39	89.52	78.65	108.32	--
group_9648	NLU021840	Contig8.72	ejaculatory bulb-specific protein 3-like [Nilaparvata lugens]	28.43	27.83	27.4	62.71	62.91	80.63	1.34005	1434.73	1388.53	1279.07	992.73	1112.29	991.98	--
group_3873	NLU005726	Contig80.34	soma ferritin-like [Nilaparvata lugens]	8736.61	7851.13	9796.42	24935.1	22454	18053.7	1.3449	12496.1	10589.8	9799.98	8391.75	8774.99	8249.1	--
group_2660	NLU020067	Contig77.14	fizzy-related protein [Nilaparvata lugens]	289.36	313.35	287.99	897.92	512.61	1108.04	1.35256	22.87	30.09	20.5	44.45	46.44	47.22	--
group_7363	NLU026798	Contig48.40	muscle LIM protein Mlp84B-like isoform X1 [Nilaparvata lugens]	210.75	278.17	200.69	679.81	509.13	712.02	1.36046	138.08	114.07	94.74	140.96	127.96	127.66	--
group_5896	NLU017341	Contig115.79	nucleolar protein 11-like [Nilaparvata lugens]	28.64	28.94	29.31	80.77	68.86	72.47	1.36371	19.19	23.84	18.07	26.58	23.4	27.29	--
group_7768	NLU029038	Contig236.31	40S ribosomal protein S9 [Nilaparvata lugens]	1627.5	1603.7	1392.24	3937.77	2288.44	5428.55	1.36405	2994.87	2805.05	2380.79	1486.95	1524.64	1450.1	--
group_7493	NLU027444	Contig192.53	prolactin regulatory element-binding protein [Nilaparvata lugens]	24.07	23.07	22.33	62.41	47.5	68.9	1.37445	16.32	15.51	17.77	27.06	30.56	30.22	--
group_9643	NLU021780	Contig123.100	formimidoyltransferase-cyclodeaminase-like [Nilaparvata lugens]	37.9	39.23	39.03	107.54	123.52	66.9	1.37533	7	4.96	4.67	7.48	8.13	8.95	--
group_7242	NLU026112	Contig167.52	rho GTPase-activating protein 100F-like [Nilaparvata lugens]	2045.29	2057.02	1962.55	5342.1	3177.56	7178.57	1.39769	0	0.05	0.04	0.13	0.04	0	--
group_7542	NLU027717	Contig168.37	60S ribosomal protein L4 [Nilaparvata lugens]	1430.52	1469.3	1411.77	3918.46	2482.6	4900.93	1.41119	1980.13	1972.21	1648.3	1261	1292.07	1214.83	--
group_7403	NLU027053	Contig0.333	uncharacterized protein LOC111051195 [Nilaparvata lugens]	11.87	12.18	10.11	29.96	27.28	34.14	1.41419	23.43	19.64	14.51	33.15	36.44	30.65	--
group_4953	NLU011511	Contig111.35	choline-phosphate cytidylyltransferase A-like [Nilaparvata lugens]	18.33	19.43	19.16	49.47	63.85	39.84	1.43402	47.02	56.08	58.05	41.69	47.22	43.17	--
group_4439	NLU008658	Contig84.50	uncharacterized protein LOC111056194 [Nilaparvata lugens]	3.92	3.5	4.21	11.77	6.82	11.09	1.43429	0.98	0.67	1.02	0.63	0.64	0.43	--
group_6826	NLU023509	Contig1005.14	dual specificity protein phosphatase 10 isoform X5 [Zootermopsis nevadensis]	16.78	12.91	12.61	42.01	44.11	34.72	1.44135	0	0	0	0	0	0	--
group_4082	NLU006850	Contig355.18	myosin light chain alkali [Nilaparvata lugens]	165.15	196.59	174.98	499.96	383.07	553.49	1.44457	211.56	183.43	146.5	199.12	205.53	179.53	--
group_5283	NLU013732	Contig0.223	mitochondrial import inner membrane translocase subunit Tim23-like isoform X1 [Nilaparvata lugens]	101.26	90.15	88.67	288.63	241.55	254.62	1.44914	115.3	117.27	110	101.4	100.36	96.16	--
group_3339	NLU002957	Contig17.203	TRPL translocation defect protein 14 isoform X2 [Nilaparvata lugens]	97.91	94.08	104.72	316.94	292	239.01	1.45347	35.85	37.59	40.96	65.02	65.32	59.26	--
group_7763	NLU029012	Contig346.17	tether containing UBX domain for GLUT4 [Nilaparvata lugens]	28.02	29.65	27.17	77.32	76.57	77.33	1.45875	8.16	8.97	11.64	13.58	15.87	15.27	--
group_8565	NLU007408	Contig251.28	basic juvenile hormone-suppressible protein 1-like, partial [Nilaparvata lugens]	32.65	32.1	27.26	92.59	77.21	69.02	1.4682	108.67	143.9	120.91	82.44	64.4	70.8	--
group_4862	NLU011023	Contig157.87	stubble-3 [Nilaparvata lugens]	5.1	8.53	5.48	21.21	15.51	22.16	1.46869	0.13	0.71	0.77	4.15	2.29	3.15	--
group_6593	NLU021921	Contig58.17	tubby-related protein 4 [Nilaparvata lugens]	2.9	2.66	2.56	7.09	6.78	8.44	1.47795	0.83	0.86	0.96	1.84	2.82	1.69	--
group_8198	NLU002879	Contig84.65	aquaporin-11 [Nilaparvata lugens]	2.26	3.58	3.04	8.57	9.12	6.39	1.4925	2.72	2.52	2.72	2.62	1.93	2.23	--
group_1595	NLU002500	Contig223.83	facilitated trehalose transporter Tret1-like isoform X1 [Nilaparvata lugens]	31.39	22.11	23.42	71.21	89.16	57.28	1.49874	3.42	4.23	0	0	0	0.86	--
group_3640	NLU004454	Contig92.25	myosin regulatory light chain 2 [Nilaparvata lugens]	24.44	40.4	25.07	76.09	59.86	105.72	1.49898	211.9	184.46	170.09	202.14	174.95	152.48	--
group_3265	NLU002411	Contig20.213	protein LLP homolog [Nilaparvata lugens]	65.33	61.9	61.09	197.87	130.16	191.29	1.51417	140.12	137.97	114.01	85.24	107.39	83.08	--
group_9821	NLU024429	Contig886.2	UBA-like domain-containing protein 2-A [Nilaparvata lugens]	33.59	28.63	27.2	85.05	88.21	76.34	1.52058	15.12	16.75	10.03	16.91	21.19	14.86	--
group_9417	NLU018419	Contig906.3	40S ribosomal protein S6-like [Nilaparvata lugens]	831.72	821.69	790.46	2361.13	1336.37	3200.01	1.52704	0	2.49	0	0	0	0	--
group_9938	NLU026132	Contig905.12	uncharacterized protein LOC111050711 [Nilaparvata lugens]	1.6	4	5.69	8.67	9.62	12.85	1.53045	1.25	0.31	1.42	0.75	0	0	--
group_4744	NLU010268	Contig0.133	EF-hand calcium-binding domain-containing protein 4A-like isoform X1 [Nilaparvata lugens]	4.03	3.19	5.21	11.78	11.19	12.83	1.54716	4.99	4.3	5.75	5.25	3.82	3.74	--
group_6375	NLU020254	Contig736.1	uncharacterized protein C15orf41 homolog [Nilaparvata lugens]	3.81	4.04	4.28	11.68	8.72	14.57	1.54873	21.06	21.24	15.74	17.35	23.4	19.24	--
group_9633	NLU021549	Contig589.16	tRNA-dihydrouridine(20a/20b) synthase [NAD(P)+]-like isoform X1 [Nilaparvata lugens]	10.07	9.08	8.89	27.87	16.64	37.53	1.56298	6.96	9.36	6.75	6.52	5.22	7.06	--
group_5089	NLU012340	Contig64.54	Armadillo repeat-containing protein 8 [Zootermopsis nevadensis]	24.22	26.3	23.92	78.61	76.01	68.62	1.56681	30.31	37.1	34.25	46.28	46.07	45.2	--
group_5750	NLU016397	Contig48.13	muscle-specific protein 20 [Nilaparvata lugens]	160.37	214.23	158.06	513.14	436.17	603.53	1.56905	185.86	175.36	141.4	260.77	258.27	237.09	--
group_6778	NLU023262	Contig982.5	ras-related and estrogen-regulated growth inhibitor [Nilaparvata lugens]	2.49	2.78	2.66	8.29	8.6	6.64	1.58326	0.82	0	0.63	0.89	0.75	0.91	--
group_6389	NLU020377	Contig1219.2	bystin-like [Nilaparvata lugens]	46.48	48	42.58	139.41	92.83	174.58	1.58569	66.21	74.78	58.75	80.01	78.7	71.41	--
group_6096	NLU018482	Contig21.27	mucin-21-like [Nilaparvata lugens]	3	2.97	1.91	7.3	8.39	8.14	1.61155	6.48	6.09	3.08	1.04	0.75	1.11	--
group_3691	NLU004721	Contig251.27	hexamerin-like, partial [Nilaparvata lugens]	8.37	7.4	6.34	27.24	23.55	17.43	1.63438	0.09	0.11	0	0	0.06	0.06	--
group_5149	NLU012792	Contig252.27	glycine-rich cell wall structural protein 1.8-like isoform X1 [Nilaparvata lugens]	4.66	4.28	5.92	16.01	13.54	16.63	1.6432	1.84	2.19	3.17	1.28	0.73	0.44	--
group_3562	NLU004045	Contig26.165	beclin 1-associated autophagy-related key regulator [Nilaparvata lugens]	13.54	12.83	12	44.73	34.53	39.79	1.64466	6.61	9.15	8.67	13.88	12	12.85	--
group_1671	NLU003393	Contig25.32	probable ribosome production factor 1 [Nilaparvata lugens]	68.81	67.28	66.63	211.94	190.8	231.2	1.66251	33.59	34.59	27.01	34.07	39.35	31.65	--
group_3670	NLU004620	Contig58.174_Contig58	ATP-binding cassette sub-family D member 1 [Nilaparvata lugens]	18.1	15.72	19.23	46.73	74.87	47.9	1.7419							--
group_3108	NLU001642	Contig17.183	phytanoyl-CoA dioxygenase, peroxisomal-like [Nilaparvata lugens]	11.37	12.12	10.2	39.39	30.85	44.13	1.75067	11.88	12.34	11.22	16.07	22.56	18.28	--
group_6264	NLU019545	Contig567.5	PREDICTED: proteoglycan 4 isoform X2 [Tribolium castaneum]	12.28	11.63	9.55	38.51	39.49	31.65	1.7534	19.67	23.15	17.54	18.62	19.19	15.25	--
group_6060	NLU018297	Contig469.4	multifunctional protein ADE2 [Nilaparvata lugens]	44.9	40.21	41.57	199.85	117.83	132.46	1.76485	69.99	81.3	63.84	58.97	43.71	53.81	--
group_9149	NLU015027	Contig118.11	60S ribosomal protein L15 [Myotis brandtii]	1132.79	1105.69	1035.77	3846.71	1991.37	5292.88	1.79196	2868.46	2836.14	2433.07	1961.38	1957.83	1871.35	--
group_2632	NLU019467	Contig833.2	alpha-tocopherol transfer protein-like [Nilaparvata lugens]	35.46	87.03	34.33	173.26	177.86	183.84	1.80335	36.45	39.93	28.22	49.58	38.85	36.9	--
group_3626	NLU004383	Contig31.150	probable phosphoserine aminotransferase [Nilaparvata lugens]	91.69	87.73	91.32	389.3	334.29	288.01	1.87941	358.44	340.68	307.87	281.56	239.79	235.54	--
group_9322	NLU017251	Contig779.6	mpv17-like protein isoform X1 [Nilaparvata lugens]	120.14	121.84	118.61	510.91	339.22	477.85	1.914	69.29	62.24	59.69	48.97	57.22	47.95	--
group_6445	NLU020847	Contig70.31	actin-binding Rho-activating protein-like [Nilaparvata lugens]	2.73	3.46	2.63	8.69	15.49	9.11	1.93847	5.28	3.05	5.28	3.81	7.49	6.34	--
group_9395	NLU018080	Contig486.14	calexcitin-1 [Nilaparvata lugens]	10.18	11.19	7.81	40.1	27.11	46.34	1.94711	49.81	48.36	49.27	25.96	29.55	30.68	--
group_7679	NLU028533	Contig122.66	inositol-3-phosphate synthase-like [Nilaparvata lugens]	3572.48	3519.21	4062.36	15260.3	15365.8	12686.5	1.95648	3160.42	3789.92	3572.02	2253.95	2458.66	2598.73	--
group_5295	NLU013788	Contig18.47	uncharacterized protein LOC111058614 [Nilaparvata lugens]	4.7	6.29	5.69	24.19	12.2	22.85	2.03223	38.71	43.26	34.01	25.17	31.87	21.21	--
group_3940	NLU006078	Contig2969.4	uncharacterized protein LOC111044034 [Nilaparvata lugens]	3.24	5.34	5.75	9	17.8	33.45	2.10163	64.35	46.86	30.8	16.78	37.91	16.34	--
group_2690	NLU020844	Contig1781.4	glucosamine-phosphate N-acetyltransferase, partial [Nilaparvata lugens]	11.68	15.06	11.35	65.3	41.84	74.01	2.14974	26.92	30.13	32.33	31.75	35.69	38.02	--
group_3388	NLU003233	Contig86.30	WW domain-binding protein 11-like [Nilaparvata lugens]	2.91	1.66	1.91	12.84	3.87	12.27	2.17864	0.52	0.51	0.45	0.28	0.29	0.58	--
group_7722	NLU028751	Contig108.40	calcium-binding protein P-like [Nilaparvata lugens]	2.98	7.63	3.57	22.06	16.87	27	2.33233	12.04	33.09	11.1	1.72	4.32	7.79	--
group_4973	NLU011691	Contig222.38	calcium-independent phospholipase A2-gamma-like [Nilaparvata lugens]	18.91	16.72	18.37	85.05	102.09	74.03	2.38976	29.96	43.76	63.01	68.62	67.49	71.53	--
group_7046	NLU024976	Contig18.198	lipoyltransferase 1, mitochondrial [Nilaparvata lugens]	62.14	67.29	62.78	379.95	399.08	268.82	2.45332	205.13	255.83	243.92	193.91	128.08	141.53	--
group_6059	NLU018296	Contig469.3	amidophosphoribosyltransferase-like [Nilaparvata lugens]	5.41	4.57	4.7	39.7	24.64	23.34	2.57818	27.54	40.5	32.8	31.18	19.35	21.65	--
group_7264	NLU026230	Contig323.59	LOW QUALITY PROTEIN: modular serine protease-like [Nilaparvata lugens]	2.72	4.51	3.12	22.4	22.35	23.35	2.59893	4.81	10.88	4.57	1.29	0.83	1	--
group_8499	NLU006365	Contig175.63	protein takeout-like [Nilaparvata lugens]	2.31	3.1	3.15	19.48	12.1	19.48	2.60796	0.11	0.63	0.62	0	0.36	0.72	--
group_6382	NLU020301	Contig656.8	cysteine sulfinic acid decarboxylase [Nilaparvata lugens]	2.82	4.71	10.92	25.2	24.62	62.92	2.63514	0.59	2.26	1.38	4.07	3.59	2.94	--
group_4444	NLU008673	Contig634.15	lysozyme 2-like [Nilaparvata lugens]	2.11	0.71	1.94	15.07	6.74	7.93	2.68284	3.1	1.53	5.09	1.73	2.19	2.66	--
group_4948	NLU011482	Contig395.16	leucine-rich repeat-containing protein 58 [Nilaparvata lugens]	4.89	9.63	4.65	55.46	42.46	40.04	2.87225	8.61	12.45	7.77	7.78	5.03	4.62	--
group_7103	NLU025302	Contig486.8	L-xylulose reductase [Nilaparvata lugens]	16.63	16.66	18.52	179.9	101.56	172.52	3.18523	16.81	17.99	17.03	12.29	13.41	11.89	--
group_3360	NLU003053	Contig614.9	protein takeout-like [Nilaparvata lugens]	1.88	3.95	2.03	31.51	15.13	30.07	3.3397	1.9	3.62	3.97	0.67	1.29	1.29	--
group_3126	NLU001692	Contig1025.1	trifunctional purine biosynthetic protein adenosine-3 isoform X1 [Nilaparvata lugens]	4.49	2.8	3.58	71.32	37.5	56.01	3.95576	20.12	20.19	16.98	16.36	10.59	12.76	--
group_3662	NLU004596	Contig427.12	ADP,ATP carrier protein 2-like [Nilaparvata lugens]	174.42	154.41	178.03	3885.7	2071.02	3459.43	4.2353	1420.49	1287.88	1014.05	732.77	816.45	746.54	--
group_7243	NLU026115	Contig40.64	cuticle protein 16.5-like [Nilaparvata lugens]	1.18	5.21	1.26	147.47	57.49	258.05	5.95634	10.73	17.54	18.21	2.65	3.12	14.85	--
group_4858	NLU010998	Contig227.38	PREDICTED: uncharacterized protein LOC106677719 [Halyomorpha halys]	0.33	0.93	0.44	110.58	49.39	123.46	7.33081	8.06	5.09	20.76	0.28	0.72	7.38	--
group_4857	NLU010997	Contig227.39	cuticle protein 7-like [Nilaparvata lugens]	0.32	0.16	0.05	32.79	11.56	67.23	7.91272	3.58	3.51	15.91	0	0.94	2.18	--
group_4800	NLU010594	Contig533.10		0.26	0.7	1.33	236.2	105.21	304.27	8.24415	3.4	7.73	3.91	0.3	2.06	13.21	--
group_6941	NLU024336	Contig41.59	ferritin, heavy subunit-like [Nilaparvata lugens]	4.7	4.8	5.04	1.4	2.3	2.37	--	2.19	14.35	9.06	0.32	0.98	0.33	-4.08
group_4478	NLU008830	Contig86.51	very-long-chain 3-oxoacyl-CoA reductase-like isoform X1 [Nilaparvata lugens]	3.77	8.28	4.17	3.64	1.92	3.88	--	9.32	17.4	11.36	1.49	0.38	0.86	-3.86
group_6424	NLU020629	Contig152.13	uncharacterized protein LOC111048525 isoform X1 [Nilaparvata lugens]	3.79	2.56	3.62	1.39	1.97	3.76	--	4.5	16.64	14.29	0.81	2.98	0.28	-3.25
group_2431	NLU015146	Contig112.57	uncharacterized protein LOC111058871, partial [Nilaparvata lugens]	0.86	1.87	0.92	17.41	7.97	75.7	--	35.26	57.12	37.46	7.21	2.99	6.1	-3.14
group_4436	NLU008636	Contig100.143	troponin C, isotype gamma-like [Nilaparvata lugens]	2.38	2.56	2.15	3.06	3.98	3.32	--	11.36	4.73	12.13	1.93	0.53	1.04	-3.05
group_5302	NLU013857	Contig182.12	hypothetical protein FF38_13189 [Lucilia cuprina]	171.47	168.02	164.15	267.35	164.37	266.6	--	511.98	440.18	480.91	72.42	83.86	79.45	-2.96803
group_3012	NLU000056	Contig223.20	2-iminobutanoate/2-iminopropanoate deaminase-like [Nilaparvata lugens]	47.78	41.43	48.21	35.5	21.7	31.29	--	328.85	447.75	280.03	78.42	47.11	68.27	-2.61437
group_7694	NLU028603	Contig17.131	zinc metalloproteinase nas-13-like [Nilaparvata lugens]	0.46	0.25	0.41	0.39	0.16	0.4	--	18.27	11.49	12.34	1.43	4.41	1.67	-2.55
group_9269	NLU016516	Contig33056.1	1,2-dihydroxy-3-keto-5-methylthiopentene dioxygenase [Nilaparvata lugens]	3.65	3.96	3.26	3.85	3.39	4.7	--	8.14	11.13	11.29	1.88	4.46	1.83	-2.4
group_6379	NLU020283	Contig88.11	1-acyl-sn-glycerol-3-phosphate acyltransferase gamma-like [Nilaparvata lugens]	38.57	32.82	34.2	27.48	32.68	23.12	--	5395.75	6488.13	5427.94	1098.73	788.43	921.08	-2.39764
group_9493	NLU019326	Contig758.12		7.93	2.26	8.8	8.85	7.5	23.44	--	5.52	19	12.46	3.37	2.05	2.98	-2.36
group_6890	NLU023982	Contig262.34	elongation of very long chain fatty acids protein 4-like [Nilaparvata lugens]	0.46	2.63	0.05	2.9	1.56	5.67	--	14.12	10.79	8.3	3.04	1.94	2.06	-2.31
group_9669	NLU022225	Contig166.10	uncharacterized protein LOC111047788 [Nilaparvata lugens]	182.01	193.31	198.51	203.86	144.8	196.6	--	436.78	359.18	329.94	87.52	90.05	105.99	-2.25913
group_5353	NLU014133	Contig168.40		1229.03	1184.9	1070.74	1914.37	1068.17	2500.07	--	3612.7	2768.67	3264.08	788.27	985.53	867.3	-2.23127
group_3450	NLU003541	Contig15.40	PREDICTED: small nuclear ribonucleoprotein F [Diachasma alloeum]	213.56	199.39	210.65	141.68	139.75	167.59	--	123.8	136.6	134.05	36.72	33.35	31.86	-2.20825
group_8490	NLU006253	Contig8.24	NADH dehydrogenase [ubiquinone] 1 alpha subcomplex subunit 5 isoform X3 [Nilaparvata lugens]	243.8	247.87	224.7	240.58	158.25	228.93	--	15.41	18.78	16.65	4.47	5.16	3.71	-2.14
group_8734	NLU009517	Contig448.15	uncharacterized protein LOC111056589 [Nilaparvata lugens]	10.98	7.79	10.72	9.57	37.74	9.11	--	10.21	21.68	26.29	2.47	4.51	6.1	-2.12
group_10008	NLU026970	Contig0.394	macrophage migration inhibitory factor homolog [Nilaparvata lugens]	219.16	186.48	228.35	265.62	192.67	253.98	--	401.47	393.1	358.6	84.21	81.58	81.38	-2.10142
group_5860	NLU017151	Contig50.36	PREDICTED: uncharacterized protein LOC106680590 [Halyomorpha halys]	27.58	32.58	18.62	47.63	27.68	48.81	--	33.48	48.23	31.69	10.54	10.33	7.41	-2.08
group_5812	NLU016825	Contig716.3		624.03	635.38	591.75	1006.2	549.18	1117.45	--	1265.06	1269.71	1043.42	323.1	333.11	332.33	-2.04861
group_3685	NLU004676	Contig310.16	uncharacterized protein LOC111054198 isoform X1 [Nilaparvata lugens]	1.76	1.6	1.06	0.86	1.12	0.6	--	8.91	14.87	9.03	3.79	2.09	2.4	-2.03
group_9575	NLU020664	Contig644.6	mitochondrial import inner membrane translocase subunit Tim8 [Nilaparvata lugens]	0	0	0.26	0	0	0	--	92.53	72.13	87.25	18.23	29.34	28.62	-2
group_9568	NLU020525	Contig18.90	NADH dehydrogenase [ubiquinone] 1 beta subcomplex subunit 3 [Nilaparvata lugens]	279.9	234.45	211.03	406.24	232.83	447.3	--	726.51	725.4	585.4	191.23	199.05	201.65	-1.92969
group_7530	NLU027657	Contig348.56	NADH dehydrogenase [ubiquinone] 1 alpha subcomplex subunit 6 [Nilaparvata lugens]	189.2	182.3	163.57	326.03	197.08	295.56	--	294.07	241.14	220.14	72.14	82.84	73.06	-1.91264
group_8101	NLU001873	Contig720.9	protein transport protein Sec61 subunit gamma [Nilaparvata lugens]							--	821.65	866.33	700.55	217.99	228.99	244.05	-1.90106
group_4010	NLU006534	Contig489.20	uncharacterized protein LOC111049575 [Nilaparvata lugens]	629.83	551.51	486.85	1014.45	519.94	764.23	--	1798.17	2810.91	2229.85	820.21	570.27	662.56	-1.83515
group_4999	NLU011819	Contig688.4	GILT-like protein C02D5.2 [Nilaparvata lugens]	24.65	41.63	28.64	18.64	17.32	22.91	--	35.74	47.73	33.1	15.71	9.56	9.55	-1.81
group_9014	NLU013047	Contig377.58		3857.8	3875.77	3590.4	4128.46	3216.91	4097.67	--	970.97	847.49	1145.18	325.7	365.87	344.66	-1.80895
group_6979	NLU024576	Contig310.15	serine/threonine-protein kinase Nek8-like, partial [Nilaparvata lugens]	0	0.09	0.09	0	0.09	0	--	6.45	3.67	5.54	1.48	1.17	1.91	-1.79
group_4703	NLU010055	Contig974.25	NADH dehydrogenase [ubiquinone] 1 alpha subcomplex subunit 7-like [Nilaparvata lugens]	290.25	318.1	259.54	346.36	276.4	337.01	--	240.18	226.32	206.42	76.32	80.12	75.33	-1.75153
group_6671	NLU022572	Contig50.92	succinate dehydrogenase [ubiquinone] cytochrome b small subunit, mitochondrial [Nilaparvata lugens]	274.03	272.12	236.4	404.99	260.12	415.68	--	249.77	264.79	211.63	75.83	84.09	80.99	-1.70121
group_5698	NLU016153	Contig91.20	MICOS complex subunit MIC13 homolog QIL1 [Nilaparvata lugens]	161.97	169.44	165.64	337.64	199.66	346.99	--	284.13	305.66	234.55	88.58	97.12	91.09	-1.69133
group_5082	NLU012284	Contig118.25	cytochrome c oxidase subunit NDUFA4 [Nilaparvata lugens]	1145.27	1133.62	999.7	2024.79	1263.02	1752.12	--	903.28	857.78	784.96	270.21	282.47	272.34	-1.68535
group_5374	NLU014314	Contig159.7	gamma-glutamyl hydrolase A-like [Nilaparvata lugens]	8.07	6.29	4.51	14.68	10.43	11.87	--	69.13	100.65	87.43	32.82	25.92	30.44	-1.68433
group_7194	NLU025843	Contig18.116	uncharacterized protein LOC111050696 [Nilaparvata lugens]	16.24	16.16	21.25	9.13	12.91	10.28	--	23.41	25.44	20.5	9.34	5.85	8.63	-1.68
group_3807	NLU005443	Contig20.207	6-phosphogluconolactonase [Nilaparvata lugens]	27.5	31.79	29.12	26.2	28.75	21.77	--	66.03	69.33	50.28	21.36	18.56	21.57	-1.66071
group_5877	NLU017215	Contig227.49	low molecular weight phosphotyrosine protein phosphatase-like isoform X2 [Nilaparvata lugens]	43.92	47.97	48.21	59.86	46.21	84.79	--	132.95	122.73	107.93	38.74	44.25	39.21	-1.6576
group_7129	NLU025504	Contig16607.1		188.06	155.99	122.6	281.97	146.41	456.64	--	2961.7	2531.04	2341.23	798.88	1074.63	911.2	-1.63195
group_2723	NLU022013	Contig18.16	facilitated trehalose transporter Tret1-like [Nilaparvata lugens]	281.72	160.6	248.47	141.01	208.63	113.11	--	321.14	254.84	243.86	111.59	110.2	93.24	-1.62385
group_2166	NLU010498	Contig71.19	cytochrome c oxidase subunit 5A, mitochondrial-like [Nilaparvata lugens]	1227.95	1256.68	1350.34	2028.55	1773.23	1805.51	--	861.23	833.36	753.71	292.45	300.48	282.55	-1.61716
group_6705	NLU022782	Contig40.50	phosphoglycerate mutase 2 [Nilaparvata lugens]	317.99	296.06	299.39	503.49	394.17	410.5	--	590.93	598.7	541.32	208.19	197.57	198.37	-1.57923
group_4781	NLU010464	Contig731.22	DNA-directed RNA polymerase III subunit RPC10 [Nilaparvata lugens]	12.66	12.53	10.34	19.04	14.32	18.16	--	29.32	35.24	35.43	11.36	14.35	13.63	-1.56
group_3922	NLU005946	Contig307.85	NADH dehydrogenase [ubiquinone] 1 alpha subcomplex subunit 11 [Nilaparvata lugens]	197.54	207.99	189.96	196.18	141.33	182.64	--	361.55	360.75	311.82	128.2	132.26	122.71	-1.55345
group_1740	NLU004362	Contig13.79	uncharacterized protein LOC111053979 [Nilaparvata lugens]	13.04	17.95	12.4	12.98	16.46	9.7	--	7.82	16.5	11.13	5.4	2.94	4.1	-1.53
group_9988	NLU026723	Contig39.18	putative secreted protein [Danaus plexippus plexippus]	24.49	31	33.22	44.93	34.02	39.72	--	57.47	46.82	64.41	28.1	21.23	24.99	-1.52717
group_9947	NLU026192	Contig248.5	putative ATP synthase subunit f, mitochondrial [Nilaparvata lugens]	844.88	814.44	865.51	1853.14	1036.16	1856.28	--	836.37	791.5	671.66	186.39	229.72	192.55	-1.49586
group_2180	NLU010684	Contig61.18	ornithine aminotransferase, mitochondrial-like [Nilaparvata lugens]	209.62	198.2	199.04	205.09	151.01	218.13	--	124.53	96.93	94.26	35.95	36.97	43.15	-1.48583
group_3089	NLU001528	Contig78.171	uncharacterized protein LOC111047533 isoform X1 [Nilaparvata lugens]	25.92	48.05	17.91	26.49	19.68	51.05	--	53.08	77.75	47.09	28.75	19.99	23.45	-1.44434
group_5045	NLU012086	Contig729.4	anaphase-promoting complex subunit 15B [Nilaparvata lugens]	43.81	37.43	36.09	53.9	39.55	48.26	--	14.25	13.01	15.81	6.34	4.86	6.8	-1.44
group_7483	NLU027404	Contig674.5	fatty acid-binding protein, muscle isoform X2 [Nilaparvata lugens]	699.61	621.48	662.41	588.72	451.06	767.96	--	1392.65	2331.19	1723.93	726.51	699.48	665.36	-1.43209
group_3643	NLU004458	Contig92.23	ATPase inhibitor mai-2, mitochondrial-like [Nilaparvata lugens]	114.94	124.22	106.05	133.69	118.59	91.94	--	218.03	215.27	191.16	92.14	89	91.15	-1.42164
group_8321	NLU004399	Contig8.85	mitochondrial import inner membrane translocase subunit Tim13 [Laodelphax striatella]	41.41	35.01	35.79	34.29	14.92	35.39	--	45.99	56.65	47.19	17.14	23.8	28.24	-1.41
group_5976	NLU017847	Contig307.27	UPF0553 protein C9orf64 homolog [Nilaparvata lugens]	2.38	1.75	2.5	1.56	0.79	2.85	--	7	7.92	6.98	4.02	2.57	2.69	-1.37
group_6276	NLU019640	Contig554.18	NADH dehydrogenase [ubiquinone] 1 alpha subcomplex subunit 8-like [Nilaparvata lugens]	7.2	7.22	6.87	4.87	4.04	21.79	--	512.95	518.2	491.44	211.72	214.31	211.31	-1.36564
group_7193	NLU025837	Contig39.41	delta-1-pyrroline-5-carboxylate synthase-like isoform X1 [Nilaparvata lugens]	74.24	44.3	86.85	143.28	143.25	92.3	--	384.66	388.81	323.41	164.85	122.44	163.48	-1.35987
group_7285	NLU026345	Contig615.20	probable cytochrome P450 6a13 [Nilaparvata lugens]	7.8	8.51	9.11	5.18	5.84	4.42	--	10.05	9.35	9.55	3.51	3.84	4.24	-1.35
group_8213	NLU003084	Contig13.277	nidogen-2 [Nilaparvata lugens]	87.11	93.32	87.28	88.58	77.89	98.82	--	50.04	71.65	50.54	32.57	16.17	19.67	-1.34666
group_7521	NLU027641	Contig348.45	uncharacterized protein C1683.06c-like [Nilaparvata lugens]	211.14	204.75	191.21	90.15	160.74	87.03	--	297.83	262.74	274.89	108.48	117.38	116.12	-1.34175
group_8946	NLU012205	Contig487.10	DNA-directed RNA polymerase I subunit RPA12 [Nilaparvata lugens]	8.2	8.86	7.07	12.08	9.88	14.36	--	6.86	12.81	8.11	4.05	2.67	5.83	-1.34
group_6500	NLU021085	Contig21.70	60S acidic ribosomal protein P2 [Nilaparvata lugens]	39.01	1.58	8.69	70.45	35.36	167.24	--	7214.06	7440	5754.37	3005.08	2980.35	2879.7	-1.3387
group_4593	NLU009457	Contig46.74	sodium-coupled neutral amino acid transporter 9 homolog isoform X1 [Nilaparvata lugens]	205.89	127.4	196.65	238.75	188.47	203.28	--	177.85	138.96	168.65	65.5	66.37	67.88	-1.33642
group_9334	NLU017394	Contig535.4	invertebrate-type lysozyme 3-like [Nilaparvata lugens]	17.44	42.14	12.87	56.08	27.81	68.5	--	20.33	19.27	12.61	9.75	6.12	6.88	-1.33
group_4073	NLU006818	Contig79.151	peroxiredoxin-6-like [Nilaparvata lugens]	1080.35	917.33	973.46	779.17	748.54	714.91	--	1668.89	1555.61	1554.2	628.22	667.45	735.5	-1.31613
group_4258	NLU007759	Contig175.35	calcyphosin-like protein [Nilaparvata lugens]	0.09	0.1	0.1	0.19	0.2	0.1	--	19.07	20.26	13.02	7.95	8.23	7.18	-1.31
group_3115	NLU001654	Contig253.84	NADH dehydrogenase [ubiquinone] 1 beta subcomplex subunit 11, mitochondrial [Nilaparvata lugens]	318.95	321.34	318.09	588.28	425.24	522.77	--	322.51	349.2	264.55	145.65	142.77	133.6	-1.30408
group_5915	NLU017443	Contig13.243	purine nucleoside phosphorylase [Nilaparvata lugens]	88.4	81.35	86.95	128.09	113.03	100.99	--	27.67	31.17	36.78	15.47	9.58	14.67	-1.3
group_4731	NLU010211	Contig446.28	translocon-associated protein subunit gamma [Nilaparvata lugens]	198.42	226	178.08	245.64	199.49	262.66	--	371.55	409.56	365.79	170.72	168	165.47	-1.28478
group_4333	NLU008160	Contig762.10	60S ribosomal protein L14 isoform X1 [Nilaparvata lugens]	1093.37	1143.82	1024.19	2136.82	1688.92	2164.09	--	2925.04	3089.54	2314.44	1180.71	1277.68	1215.32	-1.28084
group_7376	NLU026852	Contig266.52	uncharacterized protein C9orf85 homolog [Nilaparvata lugens]	28.31	29	29.57	35.08	27.41	34.76	--	5.01	6.71	5.95	2.47	3.62	1.84	-1.28
group_6413	NLU020569	Contig385.59	intraflagellar transport protein 20 homolog [Nilaparvata lugens]	11.77	7.47	9.94	11.56	12.23	24.63	--	15.38	30.45	22.67	7.62	12.99	8.25	-1.28
group_8616	NLU008061	Contig1005.2	prostatic acid phosphatase-like, partial [Nilaparvata lugens]	8	10.42	6.12	8.74	8.25	7.76	--	18.15	18.69	18.55	7.09	10.62	5.95	-1.27
group_4653	NLU009748	Contig70.2	uncharacterized protein LOC110994439 [Pieris rapae]	66.27	68.81	50.35	51.92	32.31	49.47	--	39.08	51.25	36.78	17.16	22.88	20.34	-1.27
group_5046	NLU012088	Contig729.5	iron-sulfur protein NUBPL-like [Nilaparvata lugens]	8.71	8.85	9.08	7.04	8.24	8.09	--	26	29.01	25.91	11.18	11.35	12.37	-1.27
group_3789	NLU005270	Contig0.328	CDGSH iron-sulfur domain-containing protein 2 homolog [Nilaparvata lugens]	169.52	201.39	184.95	118.05	112.92	112.64	--	412.4	417.38	397.9	177.52	213.4	179.75	-1.26802
group_8889	NLU011305	Contig685.5	putative acyl-CoA-binding protein [Nilaparvata lugens]	4.5	10.4	5.25	16.22	10.47	15.24	--	84.61	97.97	96.84	50.2	37.68	45.12	-1.26207
group_7059	NLU025027	Contig258.17	cytochrome b-c1 complex subunit 2, mitochondrial [Nilaparvata lugens]	633.1	636.74	609.32	1295.94	686.89	1588.53	--	1079.93	1053.75	865.37	429.53	438.88	438.99	-1.26058
group_6869	NLU023827	Contig769.2	uncharacterized protein LOC111060377 [Nilaparvata lugens]	5.83	7.78	4.76	7.18	8.01	5.22	--	17.66	24.89	16.02	9.48	6.65	8.97	-1.26
group_5775	NLU016594	Contig3561.1	uncharacterized protein LOC111054587 [Nilaparvata lugens]	706.63	726.77	804.03	579.27	636.75	494.46	--	4929.68	4918.74	4404.14	2239.47	2265.79	2290.16	-1.25485
group_6764	NLU023187	Contig498.40	protein mago nashi [Nilaparvata lugens]	86.99	91.64	87.51	43.31	43.5	59.92	--	78.18	107.32	85.9	41.76	47.37	36.6	-1.24976
group_5497	NLU014880	Contig8.237	translocon-associated protein subunit beta [Nilaparvata lugens]	280.59	335.6	263.51	411.33	327.03	414.58	--	453.65	460.84	449.12	198.17	209.91	202.88	-1.24973
group_7038	NLU024932	Contig778.4	uncharacterized protein LOC111055571 isoform X1 [Nilaparvata lugens]	0.69	1.27	1.04	1.63	3.32	1.87	--	30.07	22.04	33.1	13.66	11.57	11.47	-1.24
group_9784	NLU023945	Contig41.22	uncharacterized protein LOC111049636 [Nilaparvata lugens]	33468.4	31064.64	31027.4	36711.2	24642.5	37969.1	--	90357.8	87613.6	81709.5	39915.6	38085.6	38992.7	-1.23861
group_8206	NLU002989	Contig490.22	receptor expression-enhancing protein 5 isoform X1 [Nilaparvata lugens]	156.01	153.59	156.42	167.04	128.73	182.44	--	362.83	381.86	304.32	164.06	189.79	171.33	-1.22145
group_9562	NLU020443	Contig26.10	NHP2-like protein 1 homolog [Nilaparvata lugens]	90.88	96.72	83	70.12	65.54	98.02	--	97.39	94.68	100.43	45.2	46.21	48.69	-1.2143
group_5667	NLU015882	Contig166.1	putative phosphatidate phosphatase isoform X1 [Nilaparvata lugens]	27.63	29.92	33.49	58.96	50.76	58.12	--	105.56	88.09	96.81	37.71	47.48	50.69	-1.20182
group_7625	NLU028195	Contig157.42	PREDICTED: glucose-6-phosphate 1-dehydrogenase isoform X1 [Bemisia tabaci]	19.39	24.43	18.28	19.06	24.85	16.37	--	62.4	84.44	56.97	40.73	29.94	30.55	-1.19573
group_2081	NLU009319	Contig88.65	39S ribosomal protein L14, mitochondrial isoform X1 [Nilaparvata lugens]	27.24	28.3	32.27	25.89	24.23	29.2	--	73.06	62.96	57.32	30.7	32.03	31.09	-1.19331
group_9773	NLU023748	Contig325.16	uncharacterized protein LOC111051530 [Nilaparvata lugens]	0.16	0.22	0	0.19	0	0	--	14.36	18.95	16.19	11.13	7.92	6.5	-1.18
group_9548	NLU020222	Contig353.32	protein Asterix [Nilaparvata lugens]	80.35	91.75	71.16	87.22	66.56	99.16	--	49.84	33.87	50.81	16.51	33.86	18.33	-1.16
group_6807	NLU023434	Contig605.2	transmembrane protein 186-like [Nilaparvata lugens]	10.46	10.13	10.65	5.58	4.8	8.38	--	19.68	19.66	17.11	8.78	7.65	10.37	-1.16
group_7634	NLU028273	Contig372.20	uncharacterized protein LOC111051824 [Nilaparvata lugens]	343.65	325.58	332.59	600.3	444.28	581.36	--	390.99	465.59	368	197.41	200.4	202.66	-1.15649
group_4289	NLU007934	Contig152.46	cytochrome c oxidase assembly factor 6 homolog [Nilaparvata lugens]	30.44	35.82	30.71	20.8	19.04	22.6	--	66.06	52.75	57.52	29.53	29.68	24.8	-1.154
group_1130	NLU009160	Contig78.109	E3 SUMO-protein ligase NSE2-like [Nilaparvata lugens]	32.06	32.34	32.63	25.8	25.41	34.67	--	19.56	28.77	17.85	10.83	10.38	10.8	-1.15
group_9245	NLU016189	Contig90.60	U6 snRNA-associated Sm-like protein LSm2 [Nilaparvata lugens]	16.15	16.86	15.64	8.2	6.61	18.53	--	65.64	90.88	71.33	30.88	43.23	40.76	-1.1472
group_2622	NLU019294	Contig65.109	ATP synthase subunit O, mitochondrial-like [Nilaparvata lugens]	848.96	835.21	819.04	1658.17	1059.33	1499.3	--	1159.68	1129.99	969.45	510.82	506.85	520.17	-1.14496
group_9228	NLU016013	Contig143.49	cleavage and polyadenylation specificity factor subunit 1 [Nilaparvata lugens]	0	0.87	0.12	0.48	0.09	0	--	15.87	17.22	15.78	8.82	9.52	6.85	-1.14
group_3481	NLU003668	Contig198.11	transcription elongation factor SPT4 [Nilaparvata lugens]	32.14	33.35	31.16	18.49	18.05	20.59	--	26.85	27.4	27.59	12.53	15.94	13.85	-1.14
group_6602	NLU022006	Contig649.65	succinate dehydrogenase cytochrome b560 subunit, mitochondrial-like [Nilaparvata lugens]	221.28	216.47	207.95	291.93	196.91	318.94	--	295.2	293.98	255.56	126.03	142.19	138.54	-1.1397
group_8834	NLU010717	Contig13.438	cytochrome c oxidase protein 20 homolog [Nilaparvata lugens]	89.55	97.68	85.18	136.51	86.37	130.26	--	78.47	71.93	63	37.54	39.78	33.78	-1.13739
group_10034	NLU027422	Contig823.11	28S ribosomal protein S14, mitochondrial [Nilaparvata lugens]	86.61	90.44	84.71	86.97	61.05	88.91	--	122.97	137.98	126.59	63.14	67.93	65.04	-1.12931
group_9418	NLU018425	Contig3613.1	protein SCO1 homolog, mitochondrial [Nilaparvata lugens]							--	79.23	81.19	75.9	35.36	38.57	44.8	-1.12628
group_6364	NLU020172	Contig0.484	succinate dehydrogenase assembly factor 3, mitochondrial [Nilaparvata lugens]	17.69	18.04	18.15	19.79	14.33	17.1	--	7.78	10.98	7.64	4.61	6.57	3.86	-1.12
group_3091	NLU001557	Contig78.91	sugar transporter 1 [Nilaparvata lugens]	4147.94	3365.87	4420.44	7623.27	5611.09	6497.26	--	10216.2	10465.4	8412.03	4503.34	4627.85	4717.18	-1.11985
group_5344	NLU014100	Contig167.50	protein takeout-like [Nilaparvata lugens]	6.3	5.98	10.62	8.24	8.7	7.04	--	32.28	25.8	21.17	13.47	15.56	10.45	-1.08
group_5762	NLU016489	Contig46.54	flavin-containing monooxygenase FMO GS-OX-like 4 isoform X1 [Nilaparvata lugens]	25.55	24.36	32.85	24.2	27.82	18.54	--	45.97	44.92	39.13	18	21.47	23.79	-1.06
group_9485	NLU019287	Contig17.69	selenoprotein M-like [Nilaparvata lugens]	111.8	127.18	112.35	103.5	71.91	106.94	--	185.29	210.89	185.8	98.45	117.94	100.48	-1.05922
group_6079	NLU018381	Contig137.82	cytochrome c oxidase subunit 4 isoform 1, mitochondrial-like [Nilaparvata lugens]	603.03	570.04	583.8	1335.92	839.21	1131.13	--	918.48	866.83	773.37	444.92	464.72	476.48	-1.05544
group_2370	NLU013961	Contig835.2	ATP synthase subunit d, mitochondrial isoform X1 [Nilaparvata lugens]	769.06	776.98	745.94	1277.05	1054.7	1173.08	--	1530.05	1478.31	1209.43	723.84	764.47	724.56	-1.05472
group_3629	NLU004397	Contig8.83	NADH dehydrogenase [ubiquinone] 1 beta subcomplex subunit 6 [Nilaparvata lugens]	264.73	269.92	247.45	302.48	217.45	255.88	--	516.26	472.83	436.39	244.85	257.55	254.65	-1.04829
group_3269	NLU002436	Contig92.101	protein dj-1beta [Nilaparvata lugens]	107.74	105.22	102.33	104.34	83.44	117.27	--	230.8	261.94	196.41	115.94	126.89	116.74	-1.04714
group_4317	NLU008043	Contig1.94	PREDICTED: THAP domain-containing protein 4 [Tribolium castaneum]	20.43	23.66	19.3	18.5	16.59	22.02	--	21.93	15.56	15.94	10.77	7.95	9.55	-1.04
group_6284	NLU019666	Contig13.422	matrix-remodeling-associated protein 7-like [Nilaparvata lugens]	29.86	34.97	29.22	34.06	29.51	34.07	--	22.8	41.05	31.07	17.65	16.78	16.1	-1.04
group_8363	NLU004859	Contig98.62	PREDICTED: COMM domain-containing protein 5-like [Halyomorpha halys]	30.64	27.14	23.19	23.61	20.18	24.82	--	27.12	29.13	21.71	14.51	17.93	10.36	-1.03
group_4663	NLU009814	Contig223.12	60S ribosomal protein L27-like [Nilaparvata lugens]	311.21	288.85	295.37	655.94	400.25	694.86	--	2725.98	2625.59	2336.36	1385.09	1485.23	1327.43	-1.02764
group_9256	NLU016316	Contig78.66	39S ribosomal protein L35, mitochondrial [Nilaparvata lugens]	79.01	79.73	74.33	65.33	60.23	83.21	--	88.58	84.97	74.57	41.68	47.09	42.5	-1.01684
group_7293	NLU026398	Contig215.10	hydroxyacid oxidase 1 [Nilaparvata lugens]	30.16	30.06	33.02	43.88	34.56	38.74	--	166.25	163.17	126.95	65.6	89.77	79.7	-1.01516
group_7701	NLU028651	Contig49.20	PREDICTED: protein Mo25 isoform X3 [Wasmannia auropunctata]	66.51	67.25	58.17	29.03	53.6	27.39	--	522.23	489.64	446.52	235.78	255.18	245.98	-1.01431
group_6501	NLU021108	Contig236.1	neuroglobin-1-like [Nilaparvata lugens]	1.67	1.1	1.48	0.45	1.29	0.3	--	12.81	10.06	12.17	5.34	5.75	7.01	-1.01
group_8704	NLU009120	Contig677.2	elongation of very long chain fatty acids protein 7-like [Nilaparvata lugens]	0.91	3.47	0.58	0	0.15	0.32	--	64.61	55.27	59.59	28.99	29.2	33.88	-1.00771
group_5765	NLU016502	Contig58.94	uncharacterized protein LOC111059480 [Nilaparvata lugens]	407.22	397.15	364.52	697.53	435.64	642.9	--	522.65	530.08	449.92	255.36	284.03	255.98	-1.00389
group_3185	NLU002030	Contig8.304	bolA-like protein DDB_G0274169 isoform X1 [Nilaparvata lugens]	58.7	57.56	55.9	45.9	36.56	52.46	--	99.09	110.11	89.3	51.95	58.27	52.51	-1.00164
group_4584	NLU009409	Contig338.21	putative tRNA pseudouridine synthase Pus10 [Nilaparvata lugens]	8.34	8.84	9.65	14.63	13.49	14.72	--	4.54	5.48	6.99	12.54	12.06	10.19	1
group_6557	NLU021620	Contig385.53	DNA ligase 1-like [Nilaparvata lugens]	0	0	0.02	0	0	0.02	--	5.8	6.97	7.9	15.31	13.15	13.95	1
group_6950	NLU024381	Contig48.5	cytosolic endo-beta-N-acetylglucosaminidase [Nilaparvata lugens]	15.17	14.7	14.64	8.38	12.38	8.31	--	9.28	6.61	12.32	17.82	22.5	18.05	1
group_4342	NLU008189	Contig489.40	calcium/calmodulin-dependent protein kinase 2 isoform X2 [Sogatella furcifera]	6.26	5.72	5.41	2.7	3.57	2.28	--	3.65	3.17	5.93	8.4	7.34	8.39	1
group_9156	NLU015063	Contig413.29	serine hydrolase-like protein [Nilaparvata lugens]	3.76	3.23	4.4	0.51	1.23	0.69	--	15.63	14.6	16.62	30.16	34.71	32.84	1.00834
group_4700	NLU010040	Contig115.112	snRNA-activating protein complex subunit 3-like isoform X1 [Nilaparvata lugens]	16.42	16.9	16.69	6.9	8.19	11.13	--	3.47	2.3	3.63	6.17	5.94	7.36	1.01
group_2588	NLU018509	Contig20.113	protein MON2 homolog [Nilaparvata lugens]	6.95	5.5	4.81	2.2	2.68	2.05	--	4.55	5.78	8.92	12	12.12	14.11	1.01
group_7330	NLU026658	Contig327.16	transmembrane protein 104 homolog [Nilaparvata lugens]	14.18	15.82	11.28	8.75	13.31	11.2	--	5.43	5.28	8.42	16.64	17.62	15.97	1.01
group_2701	NLU021258	Contig42.31	PREDICTED: inositol-trisphosphate 3-kinase B isoform X2 [Cimex lectularius]	14.47	13.11	14.71	6.15	9.93	6.84	--	6.09	5.9	8.21	10.13	11.63	12.61	1.01
group_9886	NLU025298	Contig486.3	tetraspanin-31 [Nilaparvata lugens]	8.28	6.1	8.13	4.1	5.68	3.59	--	5.03	2.49	3.01	7.03	8.89	5.73	1.01
group_6971	NLU024534	Contig50.67	coiled-coil domain-containing protein R3HCC1L [Nilaparvata lugens]	11.43	11.07	10.36	4.68	7.73	6.52	--	4.37	4.3	7.03	10.04	11.56	9.77	1.01
group_9089	NLU014017	Contig571.4	neuropeptide GPCR A24 [Nilaparvata lugens]	8.33	5.54	9.7	4.87	8.72	4.49	--	6.65	4.49	6.89	17.12	18	19.71	1.01
group_5639	NLU015738	Contig731.42	uncharacterized protein LOC111046688 isoform X1 [Nilaparvata lugens]	20.53	15.34	17.67	16.91	17.04	16.08	--	5.74	7.08	9.19	15.89	14.56	14.88	1.01
group_3188	NLU002034	Contig8.301	RNA polymerase II-associated protein 3-like [Nilaparvata lugens]	6.44	5.56	5.16	3.1	3.6	3.83	--	4.28	3.41	5.95	8.86	9.88	8.76	1.01
group_7358	NLU026754	Contig822.1	E3 ubiquitin-protein ligase UBR3 [Zootermopsis nevadensis]	21.32	21.35	20.82	12.74	19.79	11.06	--	7.53	9.59	9.97	17.93	17.09	19.89	1.01
group_3722	NLU004893	Contig90.16	mitogen-activated protein kinase kinase kinase 12-like [Nilaparvata lugens]	4.68	4.12	4.07	8.53	9.65	5.82	--	7.82	6.8	9.61	16.97	15.76	17.12	1.01
group_2870	NLU026866	Contig89.31	kalirin isoform X5 [Zootermopsis nevadensis]	2.9	1.87	1.02	0.94	0.93	0.67	--	15.1	10.95	14.39	20.74	26.82	28.41	1.01316
group_6895	NLU024019	Contig80.39	PREDICTED: bicaudal D-related protein homolog isoform X1 [Cimex lectularius]	23.78	24.28	28.21	14.55	23.63	15.05	--	12.28	11.86	17.64	34.51	32.4	31.3	1.01696
group_4255	NLU007731	Contig496.28	uncharacterized aarF domain-containing protein kinase 1 [Nilaparvata lugens]	10.12	10.67	9.53	9.32	18.1	9.28	--	7.7	8.56	13.02	20.57	24.21	21.87	1.01961
group_4647	NLU009727	Contig103.2	nucleoside diphosphate-linked moiety X motif 8 [Nilaparvata lugens]	7.13	5.67	4.87	6.21	6.56	8.11	--	5.8	2.57	4.37	7.83	9.11	10.02	1.02
group_5397	NLU014393	Contig112.29	sushi, von Willebrand factor type A, EGF and pentraxin domain-containing protein 1-like, partial [Nilaparvata lugens]	9.35	6.97	5.63	6.46	5.65	5.03	--	7.77	8.83	7.57	15.48	16.74	17.83	1.02
group_4382	NLU008394	Contig13.10	ATP-binding cassette sub-family G member 1-like protein [Laodelphax striatella]	36.16	30.92	37.77	17.87	24	15.88	--	2.65	2.9	6.13	6.69	7.67	9.14	1.02
group_8170	NLU002534	Contig192.37	dr1-associated corepressor [Nilaparvata lugens]	2.76	2.51	2.57	1.26	1.83	1.49	--	4.07	7.97	5.79	12.34	12.74	13.31	1.02
group_3760	NLU005118	Contig224.112	ras-related C3 botulinum toxin substrate 1 [Nilaparvata lugens]	4.11	4.67	4.01	1.36	1.59	3.45	--	1.51	2.96	3.12	5.78	6.05	4.41	1.02
group_7085	NLU025173	Contig231.7	CWF19-like protein 2 [Nilaparvata lugens]	14.97	13.56	14	9.37	10.2	8.2	--	7.32	7.28	6.69	15.18	13	16.14	1.02
group_7349	NLU026715	Contig238.30	dynein assembly factor 5, axonemal [Nilaparvata lugens]	4.17	3.77	5.04	2.19	4.02	3.84	--	2.12	2.96	5.02	7.59	6.98	5.89	1.02
group_5543	NLU015224	Contig498.17	GPN-loop GTPase 1 [Nilaparvata lugens]	10.93	9.33	10.71	9.75	11.2	11.04	--	6.24	8.48	11.38	17.88	17.45	18.15	1.02
group_5071	NLU012236	Contig603.1	uncharacterized protein LOC111045555 [Nilaparvata lugens]	4.23	2.96	2.76	1.85	2.78	1.85	--	2.77	2.57	4.1	7.4	6.94	6.77	1.02
group_7215	NLU025989	Contig248.45	dnaJ homolog subfamily A member 1 [Nilaparvata lugens]	122.02	123.99	121.51	237.13	181.47	195.52	--	273.1	314.2	262.82	637.81	659.16	609.31	1.02379
group_5822	NLU016890	Contig630.34	phosphomannomutase [Nilaparvata lugens]	33.51	36.67	32.89	53.13	39.94	63.41	--	84.66	77.68	81.68	148.63	193.93	178.72	1.02417
group_5992	NLU017906	Contig379.6	rab proteins geranylgeranyltransferase component A-like [Nilaparvata lugens]	21.69	23.2	21.99	13.02	18.52	10.18	--	17.71	20.97	17.83	39.15	36.08	42.98	1.02529
group_4390	NLU008421	Contig84.40	protein phosphatase PP2A 55 kDa regulatory subunit isoform X2 [Nilaparvata lugens]	77.47	91.83	82.84	37.9	72.64	35.9	--	31.2	27.25	40.78	64.42	55.81	56.42	1.02759
group_2887	NLU027182	Contig649.84	rab GTPase-activating protein 1-like [Nilaparvata lugens]	13.07	11.11	10.16	5.97	8.02	6.17	--	14	13.45	21.67	37.2	35.12	39.15	1.02779
group_5530	NLU015124	Contig778.3	PRELI domain-containing protein 1, mitochondrial-like [Nilaparvata lugens]	28.35	28.11	26.28	17.43	16.84	20.47	--	8.1	7.67	19.63	23.61	24.99	25.14	1.02857
group_1788	NLU005054	Contig137.26	ubiquitin-conjugating enzyme E2 G1 [Nilaparvata lugens]	31.34	30.42	29.49	19.18	18.84	31.93	--	24.88	18.04	34.36	51.11	53.23	54.74	1.02981
group_4211	NLU007535	Contig123.120	syntaxin PEP12 [Nilaparvata lugens]	23.43	26.13	23.63	15.63	22.01	18.34	--	5.22	6.23	8.02	13.69	12.25	14.19	1.03
group_6004	NLU017996	Contig36841.3	uncharacterized protein LOC111044697 [Nilaparvata lugens]	5.56	4.2	4.62	1.65	3.7	1.68	--	4.07	5.74	5.27	11.13	10.18	9.93	1.03
group_6376	NLU020275	Contig518.5	longitudinals lacking protein, isoforms H/M/V-like isoform X2 [Nilaparvata lugens]	5.3	4.87	5.56	5.83	7.33	5.15	--	4.74	4.43	4.49	9.51	9.47	9.73	1.03
group_5134	NLU012678	Contig798.7	hypothetical protein H671_5g14579 [Cricetulus griseus]	10.27	6.99	6.79	4.69	6.49	4.89	--	6.3	3.68	6.43	10.18	13.33	11.34	1.03
group_5110	NLU012479	Contig375.6	pre-mRNA-splicing factor ISY1 homolog [Nilaparvata lugens]	6.46	6.03	7.21	3.03	3.76	1.73	--	9.02	12.65	10.12	23.73	20.71	23.67	1.0307
group_8425	NLU005559	Contig117.1	PREDICTED: regulator of nonsense transcripts 1 isoform X1 [Halyomorpha halys]	33.09	32.88	28.04	31.49	25.72	45.12	--	22.47	31.84	27.13	54.58	58.29	58.14	1.03108
group_5367	NLU014233	Contig283.18	vascular endothelial growth factor A-like [Nilaparvata lugens]	85.69	90.71	99.43	44.6	64.95	57.49	--	63.82	50	76.46	153.82	114.38	130.02	1.03684
group_5577	NLU015417	Contig224.190	telomere length regulation protein TEL2 homolog, partial [Nilaparvata lugens]	38.09	35.9	34.73	17.72	27.78	17.43	--	16.56	14.67	24.71	35.35	37.54	39.42	1.03695
group_5638	NLU015736	Contig20.206	protein Star-like isoform X1 [Nilaparvata lugens]	6.97	5.57	5.53	1.53	3.55	5.16	--	3.85	2.54	5.99	8.28	8.52	9.06	1.04
group_4118	NLU006992	Contig294.14	general transcription factor IIH subunit 1 [Nilaparvata lugens]	7.99	7.97	8.6	7.52	13.48	8.03	--	2.68	5.02	8.22	10.15	11.97	10.31	1.04
group_3174	NLU001996	Contig31.110	lactosylceramide 4-alpha-galactosyltransferase-like [Nilaparvata lugens]	7.48	6.82	6.53	1.58	4.09	1.88	--	5.67	5.8	6.15	13.7	11.99	10.91	1.04
group_4424	NLU008571	Contig47.5	SH3 domain-binding glutamic acid-rich protein homolog [Nilaparvata lugens]	19.2	19.88	18.66	8.85	12.46	10.47	--	5.55	6.29	11.86	14.91	15.18	17.93	1.04
group_6191	NLU019069	Contig739.34	zinc transporter foi-like [Nilaparvata lugens]							--	4.59	3.42	8.59	10.82	10.8	11.79	1.04
group_2636	NLU019521	Contig479.16	protein C12orf4 homolog [Nilaparvata lugens]	11.85	11.47	11.9	5.35	8.8	5.49	--	17.11	14.58	16.86	33.23	35.39	32.91	1.04047
group_3596	NLU004213	Contig0.6	F-actin-capping protein subunit beta [Nilaparvata lugens]	44.06	41.76	40.78	18.43	34.19	19.17	--	22.35	16.44	34.3	45.49	50.02	42.91	1.04062
group_2729	NLU022293	Contig58.165	NHL repeat-containing protein 2 [Nilaparvata lugens]	10.05	11.25	11.48	5.74	7.03	7.3	--	11.65	14.12	12.14	25.66	27.75	26.11	1.04145
group_6986	NLU024621	Contig48.10	toll-interacting protein-like [Nilaparvata lugens]	96.34	99.1	96.12	89.92	86.36	83.73	--	68.2	64.4	68.82	158.33	190.36	182.56	1.04161
group_9369	NLU017805	Contig966.3	uncharacterized protein LOC111049444 [Nilaparvata lugens]	14.31	14.57	15.19	16.19	17.49	12.85	--	11.75	9.67	13.17	21.1	22.71	22.39	1.04557
group_5334	NLU014013	Contig571.7	DNA-binding protein Ewg-like [Nilaparvata lugens]	7.52	5.64	5.86	3.23	4.15	6.05	--	7.85	15.61	14.61	25.23	27.7	25.94	1.04567
group_6316	NLU019839	Contig18.285	WD repeat-containing protein 44 [Nilaparvata lugens]	19.92	22.54	21.93	26.63	26.31	21.85	--	15.14	17.2	15.43	34.04	31.61	34.01	1.04604
group_6329	NLU019927	Contig0.302	DNA ligase 4 [Nilaparvata lugens]	5.57	5.88	5.9	0.97	2.19	1.85	--	2.9	2.81	4.38	7.31	6.7	6.82	1.05
group_5430	NLU014544	Contig1617.4	lariat debranching enzyme-like [Nilaparvata lugens]	9.04	9.85	10.81	5.78	7.83	7.04	--	2.8	3.22	4.39	7.16	7.44	7.11	1.05
group_3776	NLU005213	Contig272.24	HIV Tat-specific factor 1 homolog, partial [Nilaparvata lugens]	5.02	5.79	6.81	3.49	5.35	2.82	--	6.42	3.62	10.46	14.12	13.64	10.89	1.05
group_6904	NLU024077	Contig3077.2	WW domain-containing oxidoreductase isoform X1 [Nilaparvata lugens]	14.47	12.25	12.04	5.97	7.35	7.29	--	7.69	7.06	7.6	14.88	18.16	15.11	1.05
group_6216	NLU019245	Contig459.34		2.2	1.19	1.29	0.9	1.26	1.25	--	4.28	1.7	4.17	7.37	6.76	6.91	1.05
group_8811	NLU010279	Contig559.5	protein 60A [Nilaparvata lugens]	5.53	4.92	5.07	5.57	6.07	4.84	--	6.02	7.29	8.41	16.12	14.03	15.75	1.05
group_8367	NLU004934	Contig729.10	polypeptide N-acetylgalactosaminyltransferase 2 [Nilaparvata lugens]	3.45	3.19	3.06	1.15	2.27	1.24	--	4.19	4.72	6.57	11.07	10.51	11.51	1.05
group_8627	NLU008179	Contig90.68	mesencephalic astrocyte-derived neurotrophic factor homolog [Nilaparvata lugens]	142.73	153.9	120.79	166.07	166.91	208.72	--	91.36	71.94	87.95	157.93	199.38	203.14	1.05017
group_9319	NLU017191	Contig253.12	PREDICTED: ankyrin repeat domain-containing protein 29 [Cimex lectularius]	36.21	29.44	34.4	46.55	55.43	38.21	--	63.9	45.82	51.88	112.86	118.95	123.68	1.05052
group_6212	NLU019215	Contig202.14	uncharacterized protein LOC111061334 [Nilaparvata lugens]	26.99	29.87	26.82	16.65	21.22	17.11	--	16.08	12.65	20.67	36.13	33.21	33.15	1.05245
group_6499	NLU021083	Contig2.11	uncharacterized protein LOC111047036 isoform X1 [Nilaparvata lugens]	44.34	48.72	43.97	17.3	33.91	18.24	--	22.28	25.26	26.7	54.34	56.66	54.62	1.05326
group_4176	NLU007318	Contig123.80	MAGUK p55 subfamily member 6 isoform X1 [Nilaparvata lugens]	9.62	8.98	9.11	4.08	8.17	4.69	--	12.09	15.01	16.74	33.66	33.28	31.54	1.0546
group_7641	NLU028298	Contig156.8	uncharacterized protein LOC111051951 [Nilaparvata lugens]	1214.85	1214.61	1318.62	1614.48	1813.75	1422.35	--	1993.94	1737.49	2324.62	3892.18	5273.21	4626.25	1.05574
group_6819	NLU023470	Contig697.4	signal recognition particle receptor subunit alpha homolog [Nilaparvata lugens]	59.17	64.12	57.78	32.83	61.61	40.18	--	38.43	34.75	51.55	85.13	86.1	89.27	1.05772
group_5363	NLU014226	Contig0.208	RNA polymerase II subunit A C-terminal domain phosphatase [Nilaparvata lugens]	4.3	2.66	2.78	1.72	2.49	2.5	--	2.4	3.95	4.73	7.83	7.27	7.92	1.06
group_971	NLU003889	Contig100.204	mediator of RNA polymerase II transcription subunit 14 [Nilaparvata lugens]	16.79	17.57	15.59	9.12	12.67	8.66	--	7.46	8.47	7.49	17.61	16.89	17.34	1.06
group_8770	NLU009855	Contig1616.16	G1/S-specific cyclin-E1 [Nilaparvata lugens]	7.61	5.8	7.71	0.92	2.7	1.67	--	4.43	4.67	6.28	14.94	11.62	14.19	1.06
group_5063	NLU012178	Contig216.13	ankyrin repeat domain-containing protein 50 [Nilaparvata lugens]	6.13	5.55	5.3	1.46	3.44	1.51	--	7.21	6.14	8.39	15.58	17.33	17.56	1.06
group_5379	NLU014331	Contig25.183	putative asparagine synthetase [Nilaparvata lugens]	74.66	67.71	75.4	28.2	61.61	28.71	--	4.74	3.41	4.95	8.85	10.65	8.15	1.06
group_5779	NLU016623	Contig625.1	uncharacterized protein LOC111059504 [Nilaparvata lugens]	2.63	1.39	1.66	1.53	1.94	1.96	--	2.64	6.39	5.28	10.19	10.29	11.76	1.06
group_8842	NLU010825	Contig731.37	glycosaminoglycan xylosylkinase [Nilaparvata lugens]	4.43	3.49	2.96	1.77	3.01	1.93	--	3.15	2.5	5.77	7.83	6.82	9.16	1.06
group_3352	NLU003030	Contig30.205	PREDICTED: protein ROP isoform X2 [Cimex lectularius]	21.74	20.69	21.08	9.01	20.94	10.31	--	21.95	21.26	32.07	48.89	51.8	55.79	1.06617
group_3764	NLU005150	Contig90.44	UDP-N-acetylglucosamine--peptide N-acetylglucosaminyltransferase 110 kDa subunit isoform X1 [Nilaparvata lugens]	34.84	33.05	30.43	22.25	25.69	24.66	--	34.94	39.62	30.96	81.6	73.67	69.46	1.06623
group_4732	NLU010212	Contig446.27	WD repeat domain phosphoinositide-interacting protein 4-like [Nilaparvata lugens]	25.41	18.62	23.63	18.83	27.69	19.82	--	7.85	13.09	10.69	24.15	20.91	23.41	1.06773
group_7494	NLU027450	Contig58.145	protein cereblon [Nilaparvata lugens]	31.21	27.89	32.08	21.18	27.56	18.72	--	11.69	13.58	13.11	27.69	27.96	26.81	1.06883
group_9053	NLU013588	Contig86.56	protein FAM89A-like [Nilaparvata lugens]	27.71	29.96	19.98	16.27	20.39	15.83	--	10.54	10.96	12.98	26.86	29.25	26.73	1.06985
group_6559	NLU021654	Contig168.112	something about silencing protein 10 [Nilaparvata lugens]	20.26	21.07	17.76	10	18.85	14.64	--	4.87	4.91	9.05	13.8	11.93	13.48	1.07
group_7156	NLU025651	Contig385.12	ankyrin repeat and zinc finger domain-containing protein 1-like [Nilaparvata lugens]	9.14	9.95	9.54	4.86	7.76	5.88	--	5.88	3.17	7.97	10.76	13.08	11.7	1.07
group_5581	NLU015433	Contig61.7	zinc finger protein 43-like isoform X2 [Nilaparvata lugens]	5.04	4.43	4.63	1.51	2.87	1.54	--	2.35	1.86	4.7	5.67	6.2	6.46	1.07
group_6355	NLU020062	Contig77.21	heat shock factor protein 1 [Nilaparvata lugens]	8.04	9.09	9.64	3.5	8.04	3.22	--	4.14	4.98	4.51	10.84	10.66	11.51	1.07
group_4274	NLU007850	Contig78.30	enhancer of split mbeta protein-like [Nilaparvata lugens]	3.7	2.86	2.53	1.35	2.29	1.17	--	5.17	5.22	5.58	16.79	7.61	11.1	1.07
group_2902	NLU027863	Contig111.46	transport and Golgi organization protein 11-like [Nilaparvata lugens]	35.92	33.9	36.54	31.39	34.15	30.63	--	39.08	54.23	40.41	102.02	94.54	90.82	1.07067
group_9817	NLU024372	Contig17.2	protein phosphatase Slingshot [Nilaparvata lugens]	22.14	24.46	23.04	20.93	33.63	23.29	--	16.52	20.42	16.93	43.2	36.04	36.4	1.07232
group_9738	NLU023288	Contig1067.8	transmembrane protein 11-A, mitochondrial-like [Nilaparvata lugens]	6.56	2.01	2.83	2.87	2.24	2.5	--	16.1	11.86	14.01	29.3	33.49	35.93	1.07354
group_7230	NLU026053	Contig165.34	histone acetyltransferase KAT8-like [Nilaparvata lugens]	31.04	26.75	29.33	41.44	35.53	44.95	--	16.26	20.33	19.18	41.98	38.38	39.74	1.07407
group_6947	NLU024364	Contig198.4	sterile alpha and TIR motif-containing protein 1 [Nilaparvata lugens]	27.6	27.57	28.6	24.82	48.24	24.13	--	10.62	12.14	16.43	26.29	24.97	28.98	1.07474
group_5736	NLU016323	Contig55.36	uncharacterized protein LOC111046907 [Nilaparvata lugens]	48.89	46.91	54.35	31.66	55.66	30.14	--	14.55	9.72	24.22	32.26	33.62	37.42	1.07499
group_5995	NLU017926	Contig137.93	rhophilin-2 isoform X2 [Nilaparvata lugens]	66.27	74.12	64.28	37	74.81	31.53	--	29.54	20.43	32.98	61.13	59.04	55.1	1.07622
group_8177	NLU002582	Contig161.42	ubiquitin-conjugating enzyme E2 S [Nilaparvata lugens]	28.04	25.23	24.2	21.07	22.85	23.96	--	21.61	22.17	27.49	55.22	46.34	51.3	1.07752
group_6411	NLU020567	Contig17.148	Golgi reassembly-stacking protein 2 [Nilaparvata lugens]	37.12	30.24	24.92	48.82	54.06	47.06	--	37.85	39.84	34.98	77.12	78.61	88.39	1.07901
group_9130	NLU014751	Contig253.57	ubiquitin-conjugating enzyme E2-24 kDa isoform X2 [Nilaparvata lugens]	139.22	115.2	133.32	58.68	73.28	59.65	--	24.25	23.09	31.64	70.12	62.87	68.67	1.07994
group_6546	NLU021542	Contig122.105	CDK5 and ABL1 enzyme substrate 2 [Nilaparvata lugens]	2.47	2.01	3	1.97	2.97	2.9	--	3.05	2.54	3.69	5.91	9.01	6.14	1.08
group_5847	NLU017076	Contig202.44	uncharacterized protein LOC111047168 [Nilaparvata lugens]	19.33	17.89	17.82	8.11	9.66	9.55	--	4.09	4.88	3.8	10.34	9.45	8.09	1.08
group_3621	NLU004354	Contig264.43	replication factor C subunit 1 [Nilaparvata lugens]	11.83	10.6	11.62	5.36	9.55	5.48	--	3.63	5.33	6.24	11.8	9.86	10.5	1.08
group_7332	NLU026662	Contig327.3	guanine nucleotide-binding protein G(o) subunit alpha-like [Nilaparvata lugens]	9.2	6.07	8.5	2.28	7.74	3.48	--	6.75	6.7	8.97	16.22	15.26	16.92	1.08
group_5387	NLU014353	Contig377.46	muskelin [Nilaparvata lugens]	12.69	11.88	12.7	4.79	10.35	4.83	--	4.62	6.54	11.19	15.35	16.14	15.19	1.08
group_7731	NLU028799	Contig417.13	pre-piRNA 3'-exonuclease trimmer-like [Nilaparvata lugens]	6.9	6.06	7.65	2.29	2.78	2.67	--	8.04	9.33	10.33	18.23	20.38	20.72	1.08
group_6384	NLU020322	Contig974.13	PREDICTED: XK-related protein 6 [Bemisia tabaci]	4.01	5.5	5.15	1.5	2.16	1.36	--	3.74	2.23	4.32	7.09	6.79	8.02	1.08
group_6025	NLU018133	Contig257.20	polyprenol reductase [Nilaparvata lugens]	10.19	14.16	8.93	5.4	5.92	8.01	--	9.98	9.55	10.08	22.3	20.78	21.76	1.08002
group_3267	NLU002427	Contig4344.4	death-associated inhibitor of apoptosis 1-like isoform X1 [Nilaparvata lugens]	48.04	45.85	45.52	67.57	102.49	63.74	--	16.18	20.3	19.39	52.8	56.63	55.21	1.08018
group_3617	NLU004340	Contig1.62	UDP-glucuronosyltransferase 1-3-like [Nilaparvata lugens]	204.98	251.48	216.33	187.78	203.19	163.14	--	74.67	67.68	98.37	164.1	163.46	185.16	1.08208
group_4304	NLU007999	Contig1057.16	acyl-protein thioesterase 1 [Nilaparvata lugens]	56.12	53.65	50.33	41.93	45.16	48.33	--	14.72	10.55	17.31	44.06	48.9	47.07	1.08442
group_7083	NLU025167	Contig17.166	serine/arginine repetitive matrix protein 2-like [Nilaparvata lugens]	18.92	16.22	16.6	10.89	18.46	10.15	--	10.45	14.12	15.69	28.15	25.33	27.63	1.08994
group_6134	NLU018705	Contig0.431	tyrosine-protein kinase hopscotch [Nilaparvata lugens]	10	8.86	9.59	4.32	8.04	3.73	--	4.05	3.81	6.18	10.12	9.99	9.53	1.09
group_5594	NLU015490	Contig1285.9	magnesium transporter NIPA2 [Nilaparvata lugens]	5.26	5.04	4.89	2.37	4.21	2.71	--	6.69	6.08	6.76	14.71	15.97	12.73	1.09
group_4600	NLU009485	Contig137.50	contactin-like [Nilaparvata lugens]	15.7	15.43	15.77	5.81	12.91	6.08	--	7.14	8.71	10.85	19.25	19.06	19.49	1.09
group_6392	NLU020403	Contig223.58	PREDICTED: inhibitor of growth protein 3 isoform X1 [Halyomorpha halys]	6.44	5.17	5.19	4.49	5.65	4.54	--	8.14	10.92	6.65	17.6	20.5	18.75	1.09
group_5595	NLU015503	Contig227.1	dual specificity mitogen-activated protein kinase kinase 7-like isoform X3 [Nilaparvata lugens]	0.62	0.56	0.47	0.49	0.63	0.55	--	4.12	3.77	4.76	8.06	10.27	8.67	1.09
group_2879	NLU027089	Contig266.48	leucine-rich repeat protein 1 [Nilaparvata lugens]	7.84	6.31	5.68	2.84	3.47	3.3	--	3.02	1.8	2.28	5.66	5	4.79	1.09
group_3877	NLU005734	Contig40.53	nucleolar complex protein 3 homolog [Nilaparvata lugens]	14.52	13.25	14.91	6.28	12.98	7.45	--	4.65	4.73	5.54	10.86	10.66	10.46	1.09
group_3663	NLU004598	Contig427.10	protein GPR107 [Nilaparvata lugens]	16.54	14.6	13.63	11.35	11.83	12.55	--	10.42	7.64	13.82	19.39	22.44	24.29	1.09
group_2478	NLU016222	Contig433.8	histone-lysine N-methyltransferase eggless-like [Nilaparvata lugens]	7.73	5.88	7.32	1.02	2.9	1.79	--	3.53	4.4	6.92	11	10.99	11.45	1.09
group_5097	NLU012403	Contig816.1	carbohydrate sulfotransferase 5 [Nilaparvata lugens]	7.18	7.53	6.43	2.03	4.02	2.14	--	4.55	2.8	5.4	10.1	10.42	11.24	1.09
group_9520	NLU019643	Contig875.3	transmembrane protein 98-like [Nilaparvata lugens]	5.85	5.08	5.15	2.5	4.05	2.48	--	2.67	3.11	3.36	6.72	7.3	6.36	1.09
group_3125	NLU001689	Contig394.8	CTD nuclear envelope phosphatase 1 homolog isoform X2 [Zootermopsis nevadensis]	4.99	4.13	4.54	1.66	2.97	1.95	--	9.63	14.39	17.57	27.11	32.01	35.34	1.0921
group_6330	NLU019932	Contig8.97	putative glycerol kinase 5 [Nilaparvata lugens]	87.47	92.17	85.68	51.57	61.9	42.67	--	9.2	9.16	9.77	21.93	21.06	17.97	1.09211
group_6468	NLU020897	Contig202.25	galactosylgalactosylxylosylprotein 3-beta-glucuronosyltransferase P [Nilaparvata lugens]	24.06	19.27	20.71	9.38	18.23	10.24	--	11.69	6.93	16.65	26.07	21.37	26.88	1.09392
group_6447	NLU020850	Contig70.34	exocyst complex component 5 [Nilaparvata lugens]	18.6	20.93	19.72	9.31	16.44	10.01	--	15.12	11.81	23.42	38.92	35.86	31.89	1.09597
group_9321	NLU017218	Contig227.46	protein FAM102A isoform X5 [Nilaparvata lugens]	6.43	4.5	6.21	8.05	12.63	7.6	--	13.34	14.69	14.99	31.85	33.06	26.99	1.09768
group_6022	NLU018118	Contig21.74	RNA-binding protein Nova-1 [Nilaparvata lugens]	7.25	6.65	6.05	14.59	9.59	13.44	--	15.13	16.83	12.93	39.46	36.85	33.73	1.09875
group_6170	NLU018931	Contig52.45	PHD finger protein 20-like [Nilaparvata lugens]	5.42	3.68	4.28	2.48	4.27	2.41	--	11.6	17.87	14.86	29.23	26.56	26.67	1.09995
group_7359	NLU026762	Contig101.48	VWFA and cache domain-containing protein 1 [Nilaparvata lugens]	3.21	2.06	2.25	0.75	1.32	0.93	--	3.95	3.85	7.19	8.43	9.37	10.42	1.1
group_5761	NLU016488	Contig117.27	integrator complex subunit 3-like [Nilaparvata lugens]	3.53	2.48	2.36	1.87	1.98	2.15	--	7.42	7.34	6.41	15.01	14.56	16.81	1.1
group_5291	NLU013765	Contig2.39	segment polarity protein dishevelled homolog DVL-3 isoform X2 [Nilaparvata lugens]	8.99	9.2	8.15	6.95	9.6	6.08	--	5.96	8.37	7.01	18.77	19.42	17.4	1.1
group_6049	NLU018213	Contig31.175	uncharacterized protein LOC111047584 [Nilaparvata lugens]	11.42	9.83	7.92	10.77	11.01	8.35	--	3.74	2.12	4.02	7.78	7.84	6.41	1.1
group_5648	NLU015797	Contig498.28	S-adenosyl-L-methionine-dependent tRNA 4-demethylwyosine synthase-like [Nilaparvata lugens]	13.22	13.3	12.6	6.2	7.57	5.85	--	8.21	6.89	12.16	19.56	19.7	19.06	1.1
group_3135	NLU001775	Contig63.8	uncharacterized protein LOC111064613 [Nilaparvata lugens]	15.92	18.26	15.13	22.28	24.12	17.44	--	3.16	3.82	4.56	8.37	9.71	8.45	1.1
group_6974	NLU024547	Contig681.2	NAD-dependent protein deacetylase sirtuin-1 [Nilaparvata lugens]	12.88	10.7	12.35	7.85	12.24	9.35	--	7.78	6.21	14.63	19.31	20.68	19.34	1.1
group_9622	NLU021393	Contig84.12	tudor and KH domain-containing protein homolog isoform X1 [Nilaparvata lugens]	14.74	20.2	14.67	8.94	15.03	7.05	--	6.38	5.1	9.64	18.54	20.15	19	1.1
group_8474	NLU006113	Contig66.81	regulator of microtubule dynamics protein 2-like [Nilaparvata lugens]	72.64	78.3	70.8	37.95	47.25	43.7	--	23.91	15.79	33.85	53.66	53.45	52.48	1.10042
group_5351	NLU014116	Contig123.108	far upstream element-binding protein 3-like [Nilaparvata lugens]	52.79	44.63	47.76	23.6	33.28	21.2	--	23.21	22.82	22.58	51.74	47.01	52.6	1.1017
group_3603	NLU004252	Contig204.27	ribosomal RNA processing protein 36 homolog [Nilaparvata lugens]	28.62	28.24	25.95	23.66	23.67	32.52	--	12.23	10.24	13.07	25.81	26.68	24.82	1.10278
group_8555	NLU007194	Contig0.237	rho guanine nucleotide exchange factor 18 isoform X2 [Zootermopsis nevadensis]	14.88	10.71	12.28	6.36	9.43	6.44	--	10.58	8.7	15.1	25.84	28.38	29.96	1.10453
group_7297	NLU026460	Contig479.19	FGFR1 oncogene partner 2 homolog [Nilaparvata lugens]	9.86	8.05	7.89	4.99	6.76	3.9	--	13.59	16.43	15.68	35.88	39.29	37.04	1.10482
group_4084	NLU006854	Contig355.22	DNA/RNA-binding protein KIN17 [Nilaparvata lugens]	7.77	7.24	7.55	3.37	4.55	3.33	--	7.37	7.82	11.53	20.87	19.07	18.24	1.10496
group_7547	NLU027755	Contig327.19	cytohesin-1 [Nilaparvata lugens]	20.56	16.82	18.24	17.27	26.4	13.73	--	12.96	8.89	19.56	41.25	41.52	42.72	1.10561
group_7514	NLU027596	Contig691.3	regulator of microtubule dynamics protein 1-like [Nilaparvata lugens]	8.55	7.62	7.11	4.09	4.87	2.92	--	11.93	11.8	16.18	31.37	27.12	29.87	1.10784
group_9114	NLU014435	Contig47.21	putative ATPase N2B [Nilaparvata lugens]	19.23	17.35	18.73	15.88	15.75	16.83	--	26.21	19.99	28.19	50.81	58.92	53.36	1.10983
group_6717	NLU022848	Contig108.12	uncharacterized protein C19orf47 homolog [Nilaparvata lugens]	4.63	5.58	4.44	1.57	2.96	1.82	--	2.93	3.24	7.17	10.3	8.87	10.17	1.11
group_4277	NLU007879	Contig115.110	TPPP family protein CG45057 [Nilaparvata lugens]	61.91	71.45	64.28	34.48	55.85	40.95	--	4.51	3.37	6.96	12.32	12.18	11.23	1.11
group_7337	NLU026672	Contig1389.1	zinc finger protein 570-like [Nilaparvata lugens]	6.9	5.28	5.72	2.84	3.49	3.06	--	3.82	1.62	3.25	5.94	6.41	6.86	1.11
group_9665	NLU022102	Contig42.130	uncharacterized protein LOC111061350, partial [Nilaparvata lugens]	0.48	0.7	0.52	0.12	0.38	0.13	--	3.58	3.67	4.03	4.98	12.18	8.39	1.11
group_3461	NLU003584	Contig649.57	innexin inx1 [Nilaparvata lugens]	6.48	4.3	4.15	4.79	5.79	3.29	--	3.81	7.28	7.45	14.53	13.91	12.39	1.11
group_8249	NLU003499	Contig42.146	fatty acyl-CoA reductase wat-like [Nilaparvata lugens]	0.93	0.69	0.82	0	0.67	0.18	--	23.82	32.23	9.84	66.25	38.29	48.34	1.11101
group_2706	NLU021481	Contig370.13	RB1-inducible coiled-coil protein 1 isoform X2 [Nilaparvata lugens]	37.56	36.17	37.33	35.78	48.28	31.28	--	34.46	31.61	42.21	82.24	75.03	78.7	1.11227
group_3127	NLU001696	Contig1245.3	WD repeat-containing protein 37 isoform X1 [Nilaparvata lugens]	12.84	10.49	10.04	10.61	10.95	12.45	--	10.72	11.16	9.66	21.74	22.59	24.19	1.1175
group_5406	NLU014452	Contig375.12	PREDICTED: LOW QUALITY PROTEIN: ATP-dependent RNA helicase bel [Aethina tumida]	128.85	131.42	118.51	86.84	84.9	101.7	--	67.35	81.76	71.55	169.59	156.36	163.91	1.11756
group_6694	NLU022731	Contig141.45	uncharacterized protein LOC111047290, partial [Nilaparvata lugens]	5.88	5.16	5.02	3.06	3.72	3.14	--	8.28	6.63	14.59	19.63	21.16	22.26	1.12
group_5195	NLU013071	Contig489.30	protein wntless-like [Nilaparvata lugens]	10.45	9.55	8.25	4.64	5.24	5.04	--	2.66	4.42	4.3	8.92	7.43	7.75	1.12
group_5481	NLU014788	Contig498.30	uncharacterized protein LOC111050600 [Nilaparvata lugens]	1.78	1.83	1.71	0.68	1.27	1.04	--	7.07	8.28	7.39	16.83	16.25	16.96	1.12
group_2863	NLU026576	Contig52.53	dipeptidyl peptidase 9 [Nilaparvata lugens]	4.59	3.23	3.93	0.87	1.11	0.9	--	8.33	7.14	10	18.96	16.76	19.86	1.12
group_4879	NLU011101	Contig58.56	F-box/WD repeat-containing protein 9-like isoform X1 [Nilaparvata lugens]	19.55	25.94	22.13	8.6	14.87	15.29	--	5.78	8.06	13.45	20.03	19.71	21.54	1.12
group_3387	NLU003229	Contig86.24	palmitoyltransferase ZDHHC7 [Nilaparvata lugens]	10.63	9.16	9.18	5.64	6.8	4.35	--	4.68	2.7	5.88	9.87	9.68	9.94	1.12
group_4276	NLU007870	Contig604.1	solute carrier family 12 member 9 [Nilaparvata lugens]	9.62	8.77	7.57	6.38	7.07	6.73	--	9.27	8.97	11.22	21.83	24.09	25.08	1.12038
group_4120	NLU007002	Contig669.3	vigilin [Nilaparvata lugens]	136.12	131.34	122.87	108.2	181.7	93.74	--	151.56	143.35	132.02	327.24	312.5	318.8	1.1218
group_2884	NLU027147	Contig156.28	BAG domain-containing protein Samui isoform X1 [Nilaparvata lugens]	20.03	17.04	19.12	16.28	30.85	20.54	--	16.48	19.99	24.56	42.64	42.83	46.06	1.12359
group_9990	NLU026729	Contig21.181	cell growth regulator with RING finger domain protein 1-like [Nilaparvata lugens]							--	14.86	17.98	18.31	39.4	38.1	36.99	1.12403
group_3309	NLU002710	Contig66.76	protein daughterless-like isoform X2 [Nilaparvata lugens]	2.99	2.71	2.39	1.92	1.6	1.73	--	7.89	7.57	9.62	23.78	24.34	23.58	1.12527
group_6741	NLU022991	Contig108.13	nucleolar protein of 40 kDa-like [Nilaparvata lugens]	2.33	1.86	2.12	0.99	0.89	1.76	--	3.42	3.41	5.75	9.86	8.76	8.89	1.13
group_4740	NLU010253	Contig18.50	zinc finger protein 652-A-like [Nilaparvata lugens]	19.75	17.26	14.33	7.92	12.52	12.82	--	6.52	3.38	4.67	11.44	11.32	9.9	1.13
group_7580	NLU027912	Contig21.67	zinc finger and BTB domain-containing protein 14-like isoform X1 [Nilaparvata lugens]	3.37	2.62	2.65	2.49	3.37	3.31	--	2.48	4.84	5.35	10.66	8.55	8.52	1.13
group_6407	NLU020506	Contig25.116	uncharacterized protein LOC111060832 [Nilaparvata lugens]	8.98	8.23	11.49	9.18	22.45	11.45	--	4.81	4.85	8.21	11.87	14.49	12.9	1.13
group_7342	NLU026701	Contig276.75	probable tRNA (guanine(26)-N(2))-dimethyltransferase [Nilaparvata lugens]	7.36	7.18	6.52	5.23	6.2	8.04	--	6.35	4.92	7.65	14.26	13.57	13.6	1.13
group_6271	NLU019593	Contig293.22	PREDICTED: protein odd-skipped-related 2 isoform X2 [Strongylocentrotus purpuratus]	13.35	14.49	13.82	9.99	15.81	11.24	--	5.81	3.63	11.03	11.34	20.5	13.82	1.13
group_6757	NLU023149	Contig32.61	cell division control protein 6 homolog [Nilaparvata lugens]	9.8	9.13	8.5	3.77	5.77	4.58	--	4.77	4.09	6.72	11.05	10.58	12.66	1.13
group_5625	NLU015672	Contig479.9	synapse-associated protein 1 isoform X2 [Zootermopsis nevadensis]							--	5.39	9.93	10.64	12.61	12.38	15.11	1.13
group_6102	NLU018575	Contig598.9	TATA element modulatory factor-like, partial [Nilaparvata lugens]	10.47	9.2	8.05	6.24	11.36	6.23	--	8.6	9.43	7.03	18.38	18.93	18.91	1.13
group_3707	NLU004853	Contig66.78	leucine-rich repeats and immunoglobulin-like domains protein 3 [Nilaparvata lugens]	2.7	2.22	2.24	0.95	1.92	1.03	--	3.09	2.2	5.3	7.12	7.48	8.24	1.13
group_6420	NLU020610	Contig78.161	ancient ubiquitous protein 1-like [Nilaparvata lugens]	47.91	45.78	52.63	33.48	37.6	32.4	--	25.71	29.74	35.28	60.91	71.18	71.31	1.13575
group_3213	NLU002140	Contig307.3	LOW QUALITY PROTEIN: cell division cycle and apoptosis regulator protein 1-like [Nilaparvata lugens]							--	12.21	14.03	14.2	35.29	32.12	32.7	1.13621
group_3996	NLU006370	Contig693.5	26S proteasome non-ATPase regulatory subunit 5 [Nilaparvata lugens]	48.62	51.13	51.92	52.83	47.08	41.96	--	46.69	47.43	43.88	77.06	100.77	95.1	1.13729
group_6888	NLU023965	Contig354.26	low-density lipoprotein receptor-related protein 3-like [Nilaparvata lugens]	2.41	2.05	2.77	1.27	1.16	1.77	--	11.11	11.65	11.52	30.42	31.63	33.04	1.13827
group_4079	NLU006840	Contig100.160	ankyrin repeat and KH domain-containing protein 1 [Nilaparvata lugens]	70.1	70.73	64.7	36.66	47.72	41.4	--	31.79	35.68	32.39	80.65	73.07	74.76	1.1384
group_6745	NLU023016	Contig112.5	nuclear RNA export factor 1 [Nilaparvata lugens]	5.64	5.68	5.72	2.33	6.09	2.75	--	2.46	3.12	6.65	7.89	8.27	10.3	1.14
group_4374	NLU008333	Contig204.7	rho GTPase-activating protein 11A-like [Nilaparvata lugens]	9.44	7.94	8.76	3.71	5.07	5.63	--	2.04	3.47	4.12	7.62	7.19	6.37	1.14
group_10091	NLU028224	Contig522.10	zinc finger protein 436-like [Nilaparvata lugens]	11.93	8.39	11.14	6.42	9.25	19.48	--	6.97	6.71	9.73	18.84	15.11	18.94	1.14
group_7012	NLU024793	Contig8.66	protein fem-1 homolog B [Nilaparvata lugens]	8.07	6.81	6.32	4.36	8.53	5.94	--	5.7	3.77	6.47	11.04	12.14	12	1.14
group_10012	NLU026997	Contig30.117	CD9 antigen-like [Nilaparvata lugens]	15.36	14.17	16.44	8.71	13.51	8.92	--	7.45	10.91	9.18	23.6	20.41	19.45	1.14039
group_3715	NLU004881	Contig13.338	ras-related protein Rab-10 isoform X1 [Nilaparvata lugens]	97.65	97.62	94.45	49.87	67.56	56.32	--	34.97	36.66	59.63	94.86	88.25	104.17	1.146
group_4115	NLU006985	Contig294.19	protein FAM122A isoform X1 [Nilaparvata lugens]	10.3	9.43	9.84	6.22	8.28	7.47	--	7.74	5.02	12.92	20.13	20.08	23.92	1.15
group_9635	NLU021593	Contig4344.2	baculoviral IAP repeat-containing protein 7-like [Nilaparvata lugens]	4.31	3.72	3.19	1	3.37	1.94	--	6.06	7.17	7.51	16.22	14.92	15.41	1.15
group_5248	NLU013478	Contig78.82	uncharacterized protein LOC111058210 [Nilaparvata lugens]	6	8.53	3.97	1.63	2.18	1.35	--	3.8	5	2.93	9.88	7.71	9.53	1.15
group_3017	NLU001177	Contig384.13	(E3-independent) E2 ubiquitin-conjugating enzyme [Nilaparvata lugens]	15.93	13.39	14.9	7.29	10.88	10.46	--	9.94	18.36	13.89	32.65	31.78	30.19	1.15025
group_7682	NLU028550	Contig13.100	TBC1 domain family member 15-like [Nilaparvata lugens]	130.63	130.82	132.12	124.84	154.38	116.01	--	56.38	64.6	57.67	143.41	129.65	137.32	1.1538
group_7149	NLU025614	Contig25.54	calcium-binding mitochondrial carrier protein SCaMC-1-B isoform X1 [Nilaparvata lugens]	18.73	19.6	19.37	15.35	23.85	14.31	--	14.04	11.63	17.83	34.41	30.27	33.8	1.15562
group_8129	NLU002121	Contig182.1	hypothetical protein CAPTEDRAFT_194915 [Capitella teleta]	22.01	21.29	20.39	19.37	27.37	19.3	--	13.65	13.83	13.77	29.36	30.44	28.03	1.15726
group_7576	NLU027906	Contig21.63	eukaryotic peptide chain release factor subunit 1 isoform X1 [Nilaparvata lugens]	113.33	116.4	108.4	72.36	168.69	71.42	--	70.74	47.98	101.03	166.34	164.92	160.55	1.1583
group_6320	NLU019852	Contig225.4	endophilin-A [Nilaparvata lugens]	8.24	8.45	8.04	4.44	6.9	4.13	--	10.68	11.46	16.01	21.6	29.32	28.94	1.15977
group_7769	NLU029042	Contig110.7	rho-related GTP-binding protein RhoN-like [Nilaparvata lugens]	5.77	3.13	4.47	3.63	5.18	3.9	--	3.72	2.23	6.31	7.82	9.01	11.77	1.16
group_1767	NLU004722	Contig251.26	hypothetical protein TSAR_011441 [Trichomalopsis sarcophagae]	1.81	1.32	1.23	0.81	1.54	1.14	--	4.71	3.89	5.66	9.81	13.09	9.5	1.16
group_5031	NLU011979	Contig17.143	putative inorganic phosphate cotransporter [Nilaparvata lugens]	33.57	38.2	23.35	17.36	18.62	15.96	--	22.45	20.89	24.03	57.26	64.81	57.48	1.16226
group_8232	NLU003316	Contig196.31	ras-related protein rab7 [Nilaparvata lugens]	358.76	374.76	346.59	288.58	356.8	260.49	--	213.08	245.53	211.22	754.1	722.56	730.82	1.16796
group_2537	NLU017465	Contig1277.1	acetyl-coenzyme A transporter 1 isoform X1 [Nilaparvata lugens]	22.47	20.04	19.44	10.12	17.96	10.33	--	32.76	26.44	34.94	69.68	75.9	83.25	1.16872
group_4725	NLU010184	Contig0.369	bifunctional arginine demethylase and lysyl-hydroxylase PSR [Zootermopsis nevadensis]	59.11	56.92	58.51	52.2	76.72	47.65	--	4.28	3.78	6.62	9.08	11.9	12.38	1.17
group_3542	NLU003954	Contig115.107	rab3 GTPase-activating protein non-catalytic subunit [Nilaparvata lugens]	7.23	6.1	6.85	2.91	5.22	2.84	--	3.34	3.94	4.37	8.29	8.78	9.16	1.17
group_4965	NLU011607	Contig123.84	zinc finger protein 143-like isoform X1 [Nilaparvata lugens]	9.74	8.09	9.95	5.85	11.11	4.48	--	4.58	4.87	5.17	10.38	12.12	10.76	1.17
group_5025	NLU011967	Contig14.26	golgin subfamily A member 1 [Nilaparvata lugens]	23.94	25.11	24.53	13.39	22.3	12.85	--	8.48	9.41	12.63	19.58	22.55	21.94	1.17
group_4876	NLU011089	Contig339.3	uncharacterized protein LOC111057243 isoform X1 [Nilaparvata lugens]	10.07	10.29	10.27	4.71	8.22	6.01	--	6.09	5.44	8.08	15.16	15.45	15	1.17
group_3154	NLU001876	Contig739.10	LIM domain kinase 1 isoform X1 [Nilaparvata lugens]	4.15	3.68	3.39	2.19	3.48	2.15	--	2.92	2.83	4.29	7.65	7.46	8.38	1.17
group_7145	NLU025585	Contig453.5	tyrosine-protein phosphatase non-receptor type 61F-like [Nilaparvata lugens]	50.16	47.42	45.3	48.22	46.65	46.93	--	38.55	45.03	38.82	98.16	92.05	93.04	1.1713
group_3568	NLU004073	Contig111.50	circadian clock-controlled protein-like [Nilaparvata lugens]	38.08	84.71	24.83	8.39	9.48	27.07	--	34.41	21.8	17.64	76.84	47.5	50.03	1.17222
group_6340	NLU019980	Contig459.3	SWI/SNF complex subunit SMARCC2 isoform X4 [Nilaparvata lugens]	51.25	50.96	48.38	30.92	34.21	30.03	--	17.33	21.94	17.59	47.77	41.29	40.98	1.17319
group_3526	NLU003860	Contig36.31	protein tumorous imaginal discs, mitochondrial-like isoform X1 [Nilaparvata lugens]	71.09	76.43	70.63	87.29	145.19	75.99	--	40.07	36.96	46.13	98.54	98.52	91.28	1.17543
group_6315	NLU019823	Contig18.9	cullin-2 [Nilaparvata lugens]	24.11	26.44	26.19	16.31	23.79	13.23	--	15.01	12.52	21.71	39.47	38.49	35.27	1.17572
group_4293	NLU007950	Contig1.70	serine/arginine repetitive matrix protein 2-like [Nilaparvata lugens]	1.21	0.58	0.83	0.05	0.18	0.18	--	10.06	8.57	9.85	22.32	18.57	16.74	1.17647
group_1845	NLU005806	Contig46.86	dnaJ homolog subfamily C member 22 [Nilaparvata lugens]	51.14	62.47	44.07	32.82	36.87	36.58	--	14.54	10.57	13.68	31.85	29.22	29.44	1.17835
group_5157	NLU012859	Contig25.192	TGF-beta receptor type-1 isoform X1 [Nilaparvata lugens]	32.06	28.89	30.02	22.23	28.37	15.16	--	18.56	16.49	19.73	63.26	57.18	63.13	1.17849
group_5428	NLU014540	Contig13.430	ATP-binding cassette sub-family G member 1-like protein [Laodelphax striatella]	6.66	7.23	5.55	1.93	3.76	2.44	--	10.89	9.84	17.46	29.4	31.6	28.3	1.17855
group_6636	NLU022223	Contig166.12	PAB-dependent poly(A)-specific ribonuclease subunit PAN2 [Nilaparvata lugens]	21.51	19.01	18.68	19.82	23.8	22.32	--	13.88	18.94	15.03	39.1	34.67	35.94	1.18
group_3920	NLU005930	Contig172.74	PREDICTED: serine/threonine-protein phosphatase 6 regulatory ankyrin repeat subunit A-like isoform X1 [Halyomorpha halys]	24.33	22.37	24.61	13.64	18.9	19.09	--	2.29	1.92	3.57	5.82	6.53	5.27	1.18
group_6327	NLU019920	Contig18.227	LOW QUALITY PROTEIN: phosphatidylinositol 4-kinase beta [Nilaparvata lugens]	6.22	6.01	5.16	4.14	7.21	4.4	--	6.35	8.63	9.78	15.23	17.22	17.21	1.18
group_7061	NLU025032	Contig499.12	biotin--protein ligase-like [Nilaparvata lugens]	9.08	9.06	8.22	3.89	7.3	3.88	--	3.63	3.07	3.59	7.27	9.15	7.17	1.18
group_6434	NLU020728	Contig805.1	SWI/SNF-related matrix-associated actin-dependent regulator of chromatin subfamily A containing DEAD/H box 1 homolog [Nilaparvata lugens]	13.54	13.52	13.05	5.61	10.83	6.71	--	3.98	4.17	7.46	12.02	12.91	10.88	1.18
group_6477	NLU020917	Contig84.70	protein-lysine methyltransferase METTL21D-like [Nilaparvata lugens]	5.67	6.99	6.09	4.14	3.72	4.56	--	3.04	5.32	5.82	12.14	9.91	11.52	1.18
group_9129	NLU014749	Contig253.61	CD63 antigen-like [Nilaparvata lugens]	359.25	365.36	345.19	304.24	380.45	324.31	--	410	447.37	378.5	970.27	1010.93	985.39	1.18288
group_1866	NLU006047	Contig337.21	putative phospholipase B-like lamina ancestor [Nilaparvata lugens]	42.31	24.34	34.9	17.97	29.13	18.72	--	69.75	65.73	73.8	154.07	159.25	163.99	1.18469
group_4218	NLU007565	Contig115.131	D-aspartate oxidase isoform X1 [Nilaparvata lugens]	11.69	12.02	12.41	5.3	9.85	10.01	--	15.37	18.55	28.32	56.64	60.46	57.67	1.18542
group_6711	NLU022798	Contig1.107	gametogenetin-binding protein 2-like isoform X1 [Nilaparvata lugens]	27.16	28.12	25.66	14.84	28.04	14.59	--	14.92	16.24	17.49	36.6	38.48	37.09	1.18774
group_3729	NLU004914	Contig31.68	uncharacterized protein LOC111043800 [Nilaparvata lugens]	40	37.71	40.34	25.76	38.15	21.87	--	9.8	9.45	15.76	25.87	27.39	28.86	1.18928
group_3770	NLU005165	Contig161.24	protein CLP1 homolog [Nilaparvata lugens]	15.6	14.49	12.86	10.63	9.24	12.8	--	3.64	4.39	4.35	9.29	9.89	9.67	1.19
group_3268	NLU002432	Contig47.46	uncharacterized protein LOC111052924 isoform X2 [Nilaparvata lugens]	29.06	29.51	27.51	26.97	30.4	28.97	--	2.34	2.02	4.11	6.69	6.02	6.17	1.19
group_6006	NLU018034	Contig731.11	glycoprotein endo-alpha-1,2-mannosidase [Nilaparvata lugens]	0.29	0.31	0.47	0	0.11	0.04	--	7.57	5.78	11.01	17.93	18.37	19.68	1.19
group_4743	NLU010265	Contig0.142	PREDICTED: membralin-like isoform X1 [Apis mellifera]	22.17	22.69	20.9	13.04	17.39	14.11	--	10.69	9.3	14.52	26.25	23.92	28.78	1.19305
group_6660	NLU022513	Contig294.7	nuclear pore complex protein Nup50 [Nilaparvata lugens]	24.01	20.3	22.14	13.31	15.83	14.08	--	25.72	22.09	22.24	56.6	57.95	50	1.19507
group_5715	NLU016236	Contig220.10	secretory carrier-associated membrane protein 1-like isoform X1 [Nilaparvata lugens]	31.03	32.49	32.15	29.26	25.96	31.67	--	59.44	59.16	61.28	135.37	157.45	156.32	1.19802
group_5391	NLU014368	Contig143.40	fatty acid hydroxylase domain-containing protein 2 [Nilaparvata lugens]	69.32	58.85	54.47	51.98	51.59	40.65	--	38.74	40.77	41.45	152.81	139.8	151.34	1.19818
group_6568	NLU021699	Contig345.27	probable methyltransferase-like protein 15 homolog [Nilaparvata lugens]	104.65	108.65	107.23	106.03	129.97	89.48	--	70.59	60.42	71.48	146.45	172.7	160.5	1.19856
group_4788	NLU010499	Contig71.18	zinc finger protein 239-like [Mizuhopecten yessoensis]	6.54	7.11	5.4	2.88	4.2	2.63	--	9.68	10.23	7.71	23.58	27.67	23.8	1.19956
group_7157	NLU025652	Contig385.11	protein-S-isoprenylcysteine O-methyltransferase [Nilaparvata lugens]	0.82	0.44	1.31	0.83	1.11	0.59	--	8.59	8.29	7.15	14.99	21.69	21.32	1.2
group_6518	NLU021259	Contig42.30	G patch domain-containing protein 2-like [Nilaparvata lugens]	6.01	5.19	5.95	3.95	4.14	2.66	--	3.32	2.52	3.28	8.62	8.33	8.63	1.2
group_1752	NLU004520	Contig46.37	PREDICTED: tyrosine-protein kinase transmembrane receptor Ror-like [Bemisia tabaci]	7.01	6.06	5.48	0.83	3.91	1.75	--	3.04	3.56	3.81	10.79	9.22	9.29	1.2
group_6806	NLU023431	Contig605.1	RAD50-interacting protein 1 [Nilaparvata lugens]	19.35	21.39	20.19	12.97	21.31	11.31	--	6.24	7.36	6.55	16	15.5	15.67	1.2
group_5502	NLU014958	Contig795.6	solute carrier family 2, facilitated glucose transporter member 1-like [Nilaparvata lugens]	0.65	0.82	1.21	1.44	1.35	2.02	--	3.03	2.64	3.7	5.51	10.99	5.63	1.2
group_4047	NLU006692	Contig190.14	solute carrier family 35 member C2-like [Nilaparvata lugens]	1.62	1.63	1.33	0.62	1.17	0.64	--	13.26	12.93	13.78	21.1	29.49	26.21	1.20076
group_4851	NLU010975	Contig123.58	zinc finger CCCH domain-containing protein 10-like isoform X2 [Nilaparvata lugens]	12.08	11.26	10.18	5.8	8.4	6.06	--	7.94	9.91	8.02	30.49	30.29	27.56	1.20234
group_7657	NLU028392	Contig126.9	PREDICTED: mothers against decapentaplegic homolog 4 isoform X4 [Cimex lectularius]	7.07	4	6.56	6.69	11.55	5.4	--	9.43	12.02	10.76	28.11	28.82	25.54	1.20552
group_9708	NLU022886	Contig223.13	protein bunched, class 2/F/G isoform-like [Nilaparvata lugens]							--	73.49	37.68	77.48	138.79	124.96	167.08	1.20601
group_8117	NLU002041	Contig3056.1	spatacsin [Nilaparvata lugens]							--	12.08	15.71	15.22	37	29.45	35.04	1.20614
group_4321	NLU008071	Contig252.7	SAGA-associated factor 29 [Nilaparvata lugens]	29.25	23.43	28.51	14.99	15.54	10.74	--	14.37	19.41	17.5	55.69	50.06	47.94	1.20861
group_9003	NLU012970	Contig170.42	electron transfer flavoprotein beta subunit lysine methyltransferase-like isoform X1 [Nilaparvata lugens]	10.81	8.34	11.1	13.8	14.9	15.21	--	6.95	9.51	7.33	15.03	22.93	20.35	1.21
group_4750	NLU010295	Contig31.44	uncharacterized protein LOC111056904 [Nilaparvata lugens]	2.11	1.46	1.19	0.48	1.41	0.91	--	2.91	1.95	4	5.57	7.32	7.28	1.21
group_6567	NLU021695	Contig8.183	mucosa-associated lymphoid tissue lymphoma translocation protein 1-like [Nilaparvata lugens]	11.96	12.9	14.19	9.42	12.24	9.77	--	2.02	3.52	6.63	10.24	9.99	8.06	1.21
group_7048	NLU024983	Contig489.25	myelin regulatory factor isoform X1 [Nilaparvata lugens]	18.91	19.14	20.52	16.83	32.51	16.51	--	10.79	10.34	12.26	26.09	25.6	25.87	1.21038
group_7525	NLU027648	Contig348.51	ral GTPase-activating protein subunit beta [Nilaparvata lugens]	9.75	10.07	8.9	5.25	6.49	4.92	--	10.76	10.66	10.88	28.31	26.49	25.15	1.21416
group_1723	NLU004084	Contig0.307	intersectin-1-like, partial [Nilaparvata lugens]	8.32	6.44	8.4	5.4	6.84	10.34	--	8.39	10.85	13.36	24.09	25.79	27.44	1.21739
group_3592	NLU004193	Contig1.117	syntaxin-1A isoform X1 [Nilaparvata lugens]	2.49	2.32	1.97	0.7	1.93	2.28	--	2.18	1.92	3.62	5.44	5.66	7.22	1.22
group_3141	NLU001790	Contig100.154	ankyrin repeat domain-containing protein 6-like, partial [Nilaparvata lugens]	13.44	9.71	12.14	9.52	9.23	7.13	--	4.27	6.96	5.24	14.55	12.76	14.55	1.22
group_7487	NLU027423	Contig109.36	ecto-NOX disulfide-thiol exchanger 2 isoform X1 [Nilaparvata lugens]	6.88	7.28	6.82	2.46	6.2	2.82	--	5.83	5.98	5.82	13.95	14.65	13.28	1.22
group_4957	NLU011535	Contig115.8	engulfment and cell motility protein 1 [Nilaparvata lugens]	6.92	5.34	5.8	1.74	3.3	2.18	--	5.67	4.31	6.27	12.71	12.55	12.84	1.22
group_5146	NLU012786	Contig252.14	type II inositol 1,4,5-trisphosphate 5-phosphatase isoform X1 [Nilaparvata lugens]	3.55	3.21	2.89	0.86	2.06	1.06	--	2.23	3.54	4.31	7.18	8.08	8.21	1.22
group_5873	NLU017198	Contig253.3	ADP-ribosylation factor-related protein 1 [Nilaparvata lugens]	16.81	16.62	15.51	15.6	18.75	17.9	--	4.19	3.68	6.63	11.49	12.99	10.68	1.22
group_10032	NLU027366	Contig485.13	LIM and SH3 domain protein F42H10.3-like isoform X1 [Nilaparvata lugens]	22.95	24.77	19.14	14.76	15.28	15.06	--	8.62	7.42	12.69	19.72	24.02	24.86	1.22
group_7049	NLU024984	Contig489.26	uncharacterized protein C7orf26 homolog [Nilaparvata lugens]	7.19	7.22	7.68	2.09	3.67	2.01	--	3.48	1.96	4.23	8.65	6.79	7.17	1.22
group_2862	NLU026575	Contig52.52	polyadenylate-binding protein-interacting protein 2 [Nilaparvata lugens]	10.69	6.68	8.48	4.78	5.49	6.06	--	4.04	4.23	6.43	10.97	11.01	9.12	1.22
group_4888	NLU011127	Contig21.75	LOW QUALITY PROTEIN: semaphorin-5B [Nilaparvata lugens]	11.94	9.15	9.01	4.82	8.09	4.55	--	12.85	14.92	13.22	38.24	41.98	42.62	1.22045
group_3254	NLU002346	Contig427.25	transcription factor 25 [Nilaparvata lugens]	18.98	18.23	19.74	10.8	17.45	16.23	--	12.37	13.05	17.11	33.41	33.82	32.52	1.22214
group_4984	NLU011757	Contig110.21	tetraspanin-33 [Nilaparvata lugens]	14.66	12.35	13.59	5.95	10.34	5.95	--	16.45	17.1	20.25	45.84	39.87	45.44	1.22444
group_2666	NLU020294	Contig656.4	polycomb protein suz12-B [Nilaparvata lugens]	5.37	3.68	4.99	1.96	2.22	1.78	--	7.34	9.77	9.68	22.31	21.32	21.74	1.22768
group_7022	NLU024854	Contig250.24	anoctamin-10-like isoform X2 [Nilaparvata lugens]	4.71	4.77	4.39	2.28	3.18	2.76	--	2.1	1.83	3.92	5.6	5.67	6.74	1.23
group_4265	NLU007778	Contig253.19	RPA-interacting protein-like [Nilaparvata lugens]	5.49	5.6	4.51	3.21	5.56	4.51	--	3.42	3.59	3.63	7.91	8.24	10.11	1.23
group_4563	NLU009303	Contig30.38	trafficking protein particle complex subunit 10 isoform X2 [Zootermopsis nevadensis]	13.04	11.39	11.19	4.87	10	4.07	--	5.7	4.71	6.24	13.86	12.26	12.96	1.23
group_6818	NLU023467	Contig697.3	upstream stimulatory factor 1-like isoform X2 [Nilaparvata lugens]	14.56	12.3	13.08	13.27	16.41	10.03	--	7.07	3.65	9.34	14.07	16.97	17.02	1.23
group_5125	NLU012621	Contig0.268	enhancer of mRNA-decapping protein 3 [Nilaparvata lugens]	14.9	14.11	12.26	7.95	11.66	9.81	--	9.26	10.34	13.8	26.21	25.54	27.46	1.23114
group_8460	NLU005950	Contig79.53	LOW QUALITY PROTEIN: zinc finger CCCH domain-containing protein 13-like [Nilaparvata lugens]	114.38	124.32	116.7	53.77	86.09	54.94	--	18.84	23.2	23.25	56.42	56.37	52.88	1.2316
group_8167	NLU002451	Contig348.39	polymerase delta-interacting protein 3-like [Nilaparvata lugens]	26.48	25.27	24.7	16.5	20.24	17.49	--	17.04	25.47	21.79	52.7	52.04	50.43	1.23171
group_3308	NLU002700	Contig224.107	tubulin polyglutamylase ttll6-like isoform X3 [Nilaparvata lugens]	14.7	11.4	17.72	8.13	17.14	17.85	--	5.47	9.78	12.72	21.87	23.4	19.18	1.23373
group_5086	NLU012308	Contig836.11	WD repeat domain phosphoinositide-interacting protein 3-like [Nilaparvata lugens]	10.03	8.26	7.55	7.39	9.56	7.3	--	9.86	11.83	10.23	27.94	25.55	24.21	1.23444
group_7736	NLU028822	Contig317.17	oxysterol-binding protein-related protein 11-like isoform X1 [Nilaparvata lugens]	44.24	47.81	46.59	25.02	40.99	27.22	--	11.97	7.97	17.29	30	30.8	29.24	1.23837
group_5644	NLU015768	Contig20.31	beta-parvin [Nilaparvata lugens]	24.8	30.47	25.79	13.72	23.91	12.47	--	22.86	24.16	27.93	60.18	57.07	63.64	1.23957
group_6993	NLU024670	Contig113.6	CCAAT/enhancer-binding protein zeta [Nilaparvata lugens]	11.04	9.31	11.18	6.44	10.47	7.04	--	6	6.45	11.68	19.98	18.84	17.5	1.24
group_4180	NLU007350	Contig137.55	pleckstrin homology domain-containing family M member 1 isoform X1 [Nilaparvata lugens]	6.55	5.89	6.67	1.38	3.07	1.29	--	4.07	3.68	6.36	11.66	10.7	10.72	1.24
group_7333	NLU026663	Contig327.4	phosphoribosyl pyrophosphate synthase-associated protein 2 [Nilaparvata lugens]	32.5	28.41	30.87	35.4	36.24	29.2	--	29.9	35.29	45.19	86.25	89.04	90.79	1.24008
group_5383	NLU014346	Contig377.39	LOW QUALITY PROTEIN: GPI ethanolamine phosphate transferase 3 [Nilaparvata lugens]	8.48	6.74	7.62	3.08	5.02	3.37	--	8.61	8.57	11.05	21.3	21.77	23.81	1.24365
group_4106	NLU006947	Contig157.14	uncharacterized protein LOC111055345 [Nilaparvata lugens]	0.22	0.35	0.7	0.44	1.12	1.99	--	65.31	37.9	72.19	189.8	154.8	191.44	1.24531
group_4607	NLU009534	Contig313.4	carboxylesterase [Laodelphax striatella]	18.49	12.53	12.47	5.88	11.55	5.82	--	24.3	17.75	42.49	61.54	69.55	72.33	1.24607
group_4413	NLU008528	Contig838.6	tribbles homolog 2 [Nilaparvata lugens]	16.08	13.92	14.31	20.13	36.02	17.67	--	8.81	6.76	8.62	28.76	33.72	43.88	1.24612
group_7401	NLU027047	Contig0.336	uncharacterized protein LOC111057546, partial [Nilaparvata lugens]	26.52	28.55	23.65	14.44	21.83	15.68	--	21.31	21.35	24.27	56.42	49.64	49.78	1.24922
group_3672	NLU004630	Contig1005.19	adenosine 3'-phospho 5'-phosphosulfate transporter 1-like [Nilaparvata lugens]	3.93	3.68	3.86	2.12	3.65	1.92	--	2.02	1.84	3.11	6.14	6.74	5.24	1.25
group_6922	NLU024221	Contig102.11	histone deacetylase 11 [Nilaparvata lugens]	3.11	2.37	2.4	1.28	3.76	1.3	--	11.08	7.11	9.78	19.96	25.67	22.58	1.25
group_5506	NLU015005	Contig115.103	uncharacterized protein LOC111058872, partial [Nilaparvata lugens]	3.37	3.03	3.12	1.64	2.91	1.36	--	3.2	2.41	4.15	8.02	7.98	8.83	1.25
group_5236	NLU013381	Contig175.89	ubiquitin carboxyl-terminal hydrolase 2-like [Nilaparvata lugens]	16.7	16.99	16.31	10.28	15.46	8.87	--	2.35	2.37	4.81	7.34	8.16	6.97	1.25
group_3281	NLU002528	Contig224.201	nucleolar MIF4G domain-containing protein 1 [Nilaparvata lugens]	9.15	9.25	9.05	3.37	6.54	3.67	--	2.39	2.26	4.76	7.14	7.12	7.82	1.25
group_4535	NLU009134	Contig226.30	sorting nexin-20 isoform X1 [Nilaparvata lugens]	22.38	20.98	24.69	14.33	21.61	14.83	--	5.29	5.15	9.44	17.5	16.54	13.85	1.25
group_7030	NLU024880	Contig253.70	protein deltex [Nilaparvata lugens]	2.84	1.7	1.67	0.91	1.89	0.91	--	3.01	2.64	3.97	7.75	8.26	7.1	1.25
group_5699	NLU016155	Contig974.8	PREDICTED: non-canonical poly(A) RNA polymerase PAPD5-like [Bemisia tabaci]	6.33	4.59	5.19	0.99	3.23	2.98	--	1.87	2.15	3.71	5.26	4.95	5.51	1.25
group_4164	NLU007230	Contig760.22	probable protein phosphatase 2C T23F11.1 isoform X1 [Zootermopsis nevadensis]	19.65	19.86	20.15	27.6	31.12	25.13	--	7.69	13.99	12.53	28.8	28.81	26.46	1.25067
group_7575	NLU027905	Contig21.62	protein RMD5 homolog A isoform X1 [Nilaparvata lugens]	38.04	38.24	38.46	30.28	35.86	27.98	--	16.53	13.93	21.47	42.4	42.17	41.59	1.25979
group_2607	NLU019006	Contig21.16	uncharacterized protein LOC111056196 [Nilaparvata lugens]	4.19	4.69	4.19	1.39	2.78	1.36	--	4.42	6.78	7.58	16.69	13.08	15.42	1.26
group_1581	NLU002291	Contig25.170	DNA transposase THAP9 [Boleophthalmus pectinirostris]	0.18	0.2	0	0.18	0.19	0	--	2.09	2.1	4.26	6.87	5.92	7.1	1.26
group_7208	NLU025946	Contig33.2	PREDICTED: calcium/calmodulin-dependent 3',5'-cyclic nucleotide phosphodiesterase 1A-like [Habropoda laboriosa]	9.06	8.26	8.14	6.44	11.19	7.08	--	7.3	6.05	12.41	16.58	15.34	17.84	1.26
group_4754	NLU010308	Contig640.6	vacuolar protein sorting-associated protein 72 homolog [Nilaparvata lugens]	31.31	33.29	29.99	31.09	32.6	36.69	--	7.41	4.48	8.81	17.12	18.02	14.96	1.26
group_1707	NLU003772	Contig25.69	AP-3 complex subunit delta-1-like [Nilaparvata lugens]	7.4	8.04	7.94	5.09	6.37	4.66	--	7.43	10.5	10.66	22.41	22.03	24.6	1.26208
group_6246	NLU019373	Contig480.51	PREDICTED: PAX-interacting protein 1-like isoform X6 [Bemisia tabaci]	28.86	33.66	31.97	11.93	26.55	11.8	--	8.87	10.57	10.52	24.26	21.44	22.03	1.26686
group_6051	NLU018223	Contig94.14	programmed cell death protein 7-like [Nilaparvata lugens]	46.22	53.61	50.97	23.02	43.66	24.79	--	17.6	13.8	26.86	48.11	50.11	44.73	1.26817
group_7440	NLU027212	Contig266.40	crossover junction endonuclease MUS81 isoform X2 [Nilaparvata lugens]	1.57	1.64	1.65	0.78	2.04	1.27	--	2.97	4.05	6.07	10.43	12.05	10.91	1.27
group_6091	NLU018441	Contig353.35	PREDICTED: F-box/LRR-repeat protein 2 isoform X1 [Bemisia tabaci]	2.49	2.74	3.09	2.12	2.59	1.96	--	4.86	4.57	4.31	11.1	12.33	11.75	1.27
group_3973	NLU006200	Contig3602.12	zinc finger CCCH-type with G patch domain-containing protein isoform X2 [Nilaparvata lugens]	10.99	12.56	11.32	6.67	9.02	7.72	--	3.56	2.82	6.04	10.88	9.83	9.2	1.27
group_2122	NLU009932	Contig627.9	ubiquitin-like modifier-activating enzyme ATG7 [Nilaparvata lugens]	0.13	0.4	0.1	0.34	0.12	0.13	--	2.94	2.17	4.62	7.99	8.05	7.79	1.27
group_4173	NLU007303	Contig70.84	PREDICTED: hemicentin-1-like isoform X4 [Bemisia tabaci]	4.93	4.94	5.59	1.57	3.04	5.45	--	2.04	4.17	3.64	9.44	9.71	6.56	1.27
group_3925	NLU005952	Contig79.50	exosome component 10 [Nilaparvata lugens]	15.48	14.29	14.06	14.27	24.11	13.9	--	6.86	6.24	8.86	18.49	15.54	17.36	1.27
group_3462	NLU003585	Contig649.56	uncharacterized protein LOC111053570 [Nilaparvata lugens]	537.85	740.56	775.87	646.55	676.25	922.15	--	171.8	92.78	167.62	323.15	404.16	349.23	1.27195
group_3905	NLU005864	Contig44.21	DNA-directed RNA polymerase II 16 kDa polypeptide-like isoform X1 [Nilaparvata lugens]	0.47	0	0	0	0	0.29	--	9.57	7.34	10.62	24.98	26.32	21.86	1.27239
group_4634	NLU009623	Contig45.146	uncharacterized protein LOC111044867 isoform X1 [Nilaparvata lugens]	27.08	21.28	26.89	8.51	18.56	11.86	--	17.4	11.79	18.94	37.32	40.72	46.69	1.2765
group_8561	NLU007317	Contig123.81	copper chaperone for superoxide dismutase [Nilaparvata lugens]	27.85	28.97	35.53	15.49	23.78	13.36	--	21.91	20	29.87	61.8	73.37	75.15	1.27721
group_3019	NLU001182	Contig113.67	uncharacterized protein LOC111045693 [Nilaparvata lugens]	47.46	49.84	45.01	24.32	67.74	18.83	--	10.87	11.18	11.62	27.99	27	26.95	1.27869
group_4071	NLU006813	Contig283.6	LOW QUALITY PROTEIN: protein spartin [Nilaparvata lugens]	4.4	3.31	3.22	3.69	7.77	4.5	--	10.33	9.3	11.12	22.06	28.24	28.12	1.27931
group_6094	NLU018456	Contig112.103	protein tramtrack, beta isoform-like isoform X1 [Nilaparvata lugens]	6.65	6.59	5.98	4.08	5.15	3.32	--	5.68	6.91	7	17.17	16.06	16.19	1.28
group_7716	NLU028702	Contig113.55	PREDICTED: growth factor receptor-bound protein 14-like isoform X2 [Bemisia tabaci]	2.36	1.94	2.39	1.25	2.62	1.35	--	3.81	3.97	4.02	8.89	9.86	10.44	1.28
group_2712	NLU021675	Contig126.3	condensin complex subunit 3-like [Nilaparvata lugens]	1.78	1.24	2.34	0.12	0.42	0.18	--	1.71	2.57	3.93	6.38	7.06	6.26	1.28
group_3963	NLU006161	Contig13.287	islet cell autoantigen 1 [Nilaparvata lugens]	12.49	13.8	12.64	9.06	10.24	10.06	--	8.29	6.1	12	18.62	21.31	17.78	1.28
group_8566	NLU007442	Contig20812.2	WD repeat-containing protein 81, partial [Nilaparvata lugens]	3.62	2.39	2.64	1.1	1.89	1.26	--	3.48	4.28	4.79	9.8	11.06	9.74	1.28
group_5717	NLU016260	Contig226.14	dual specificity tyrosine-phosphorylation-regulated kinase 2 isoform X3 [Nilaparvata lugens]	12.67	10.48	9.26	7.33	12.23	7.76	--	2.67	3.72	5.2	10.15	11.22	8.33	1.28
group_6825	NLU023497	Contig307.37	uncharacterized protein LOC111049409 isoform X3 [Nilaparvata lugens]	2.78	2.69	2.79	0.97	1.92	1.11	--	1.28	1.81	2.71	4.39	4.4	4.98	1.28
group_3412	NLU003346	Contig482.37	phosphorylase b kinase gamma catalytic chain, skeletal muscle/heart isoform isoform X1 [Nilaparvata lugens]	15.29	16.58	15.86	19.47	18.11	20.89	--	8.11	5.39	8.72	18.85	17.99	17.95	1.28
group_4267	NLU007784	Contig649.26	PREDICTED: exportin-4-like [Halyomorpha halys]	6.68	5.2	5.21	1.85	4.19	2.15	--	2.51	2.63	4.02	6.17	6.43	8.2	1.28
group_6334	NLU019939	Contig8.89	U3 small nucleolar ribonucleoprotein protein MPP10 [Nilaparvata lugens]	14.66	14.11	14.03	12.68	15.28	17.16	--	4.87	4.92	9.04	14.98	14.28	16.11	1.28
group_4446	NLU008679	Contig634.8	phosphatidylinositol 5-phosphate 4-kinase type-2 alpha isoform X1 [Nilaparvata lugens]	22.19	15.93	16.99	11	16	13.01	--	11.42	11.5	17.85	31.31	27.12	34.76	1.28194
group_5859	NLU017150	Contig50.37	protein unc-13 homolog 4B [Nilaparvata lugens]	23.18	26.51	21.49	17.99	31.04	18.07	--	20.11	20.83	18.46	49.43	45.86	51.56	1.28836
group_6377	NLU020280	Contig64.151	kinesin-associated protein 3-like [Nilaparvata lugens]	9.52	8.9	9.48	6.48	8.75	6.2	--	8.81	10.95	13.26	28.01	26.73	26.01	1.28867
group_10069	NLU027872	Contig101.22	uncharacterized protein LOC111043628 isoform X1 [Nilaparvata lugens]	6.71	6.16	5.94	1.5	3.61	1.31	--	3.48	3.44	4.42	10.45	8.77	8.52	1.29
group_6214	NLU019238	Contig12998.2	alkylated DNA repair protein alkB homolog 8-like [Nilaparvata lugens]	2.53	3.25	3.31	0.51	1.64	0.9	--	2.42	2.82	3.41	7.65	6.79	6.7	1.29
group_8705	NLU009125	Contig376.10	retinol dehydrogenase 14-like isoform X1 [Nilaparvata lugens]	0.45	1.12	0.35	0.23	0.26	0.2	--	1.85	2.73	5.01	12.23	8.12	6.58	1.29
group_4694	NLU009978	Contig39.21	signal transducer and activator of transcription 5B isoform X1 [Nilaparvata lugens]	23.35	21.71	27.16	21.84	26.64	20.93	--	6.56	6.79	10.42	19.25	18.99	20.88	1.29
group_4119	NLU007000	Contig669.1	rho GTPase-activating protein 21-B [Nilaparvata lugens]	0.04	0.04	0.03	0	0	0	--	3.58	3.54	4.03	7.74	9.8	9.94	1.29
group_3067	NLU001419	Contig79.125	transcription termination factor 5, mitochondrial [Nilaparvata lugens]	5.31	4.69	5.73	8.42	6.76	8.75	--	4.61	4.67	4.9	8.89	8.43	8.64	1.29
group_6789	NLU023344	Contig998.6	DNA repair protein XRCC1-like isoform X2 [Nilaparvata lugens]	8.06	6.39	7.75	5.03	11.46	5.67	--	3.46	3.01	4.23	8.95	8.97	8.5	1.29
group_3260	NLU002397	Contig445.11	PREDICTED: uncharacterized protein LOC106667553 isoform X1 [Cimex lectularius]	52.33	41.38	54	41.91	43.18	37.29	--	45.47	37.88	36.99	96.34	99.55	103.52	1.29319
group_9301	NLU017030	Contig325.24	nuclear pore complex protein Nup98-Nup96-like, partial [Nilaparvata lugens]	13.97	11.16	12.8	7.83	12.36	7.52	--	10.99	14.94	12.07	37.87	33.86	30.62	1.29785
group_5605	NLU015548	Contig101.49	uncharacterized protein LOC111059090 [Nilaparvata lugens]	2.5	1.49	1.91	0.42	1.06	0.64	--	5.34	3.84	6.62	15	11.98	11.73	1.3
group_6847	NLU023642	Contig230.1	PREDICTED: phospholipase D1 isoform X1 [Cimex lectularius]							--	5.17	4.02	5.48	16.39	10.41	9.82	1.3
group_4238	NLU007652	Contig732.15	PREDICTED: sialin-like [Bemisia tabaci]	7.97	7.88	8.05	4.66	6.03	5.08	--	3.4	5.86	6.09	14.2	15.04	14.68	1.3
group_5142	NLU012775	Contig1.5	PREDICTED: pre-rRNA processing protein FTSJ3 [Cimex lectularius]	37.55	39.51	42.34	26.44	60.01	24.4	--	12.43	13.05	22.51	38.79	39.17	39.49	1.3057
group_4715	NLU010135	Contig165.50	uncharacterized protein LOC111061212 isoform X2 [Nilaparvata lugens]	1.98	1.77	1.63	1.77	0.85	3.22	--	26.83	22.99	23.55	58.76	67.37	61.78	1.30798
group_9951	NLU026232	Contig40.46	tenascin-like isoform X2 [Nilaparvata lugens]	30.55	35.12	31.6	12.03	26.03	11.43	--	16.99	16.86	22.82	45.12	42.91	44.41	1.30979
group_7341	NLU026700	Contig276.76	chromatin modification-related protein EAF7 [Nilaparvata lugens]	6.66	4.27	5.19	2.26	3.32	3.1	--	3.24	2.85	7.59	11.93	11.82	9.61	1.31
group_6062	NLU018302	Contig31.140	luc7-like protein 3 [Nilaparvata lugens]	7.7	6.28	6.91	1.41	3.53	2.51	--	2.7	6.12	7.67	10.65	11.22	11.78	1.31
group_1865	NLU006046	Contig337.22	pleckstrin homology domain-containing family A member 3-like [Nilaparvata lugens]	4.2	3.26	2.96	2.85	4.49	3.41	--	2.22	1.66	4.06	6.78	7.08	6.4	1.31
group_4189	NLU007441	Contig759.1	PREDICTED: WD repeat-containing protein 81 isoform X2 [Halyomorpha halys]							--	2.82	2.79	3.35	7.19	7.86	7.37	1.31
group_6076	NLU018367	Contig459.5	ralA-binding protein 1 [Nilaparvata lugens]	25.84	25.88	18.48	13.02	19.2	12.11	--	14.14	11.91	17.59	33.72	37.69	37.86	1.31596
group_6748	NLU023043	Contig8.37	uncharacterized protein LOC111049268 [Nilaparvata lugens]	6.43	7.38	6	3.27	4.33	4.48	--	8.69	5.63	11.48	23.14	21.29	22.67	1.31801
group_7554	NLU027808	Contig100.101	uncharacterized protein LOC111050896 [Nilaparvata lugens]	1.43	2.2	0.51	1.57	0.74	16.35	--	7.47	6.66	5.91	13.91	15.94	15.86	1.32
group_3677	NLU004656	Contig1349.2	SNF-related serine/threonine-protein kinase, partial [Nilaparvata lugens]	10.49	9.38	10.27	5.41	5.86	4.87	--	4.72	5.22	7.4	14.67	14.1	14.32	1.32
group_7287	NLU026353	Contig262.54	kelch-like protein 18 [Nilaparvata lugens]	5.62	4.36	4.88	2.38	3.54	2.32	--	2.73	2.78	4.99	8.22	9.42	8.44	1.32
group_3755	NLU005097	Contig469.7	PREDICTED: protein unc-45 homolog B [Bemisia tabaci]	28.19	30.08	24.59	11.61	24.07	11.04	--	5.09	5.67	6.25	14.45	13.33	15.06	1.32
group_3183	NLU002028	Contig8.307	mitogen-activated protein kinase kinase kinase 4 [Nilaparvata lugens]	5.07	4.31	4.86	1.55	4.04	1.75	--	3.41	3.39	5.61	9.07	8.77	11.39	1.32
group_8669	NLU008666	Contig489.43	PREDICTED: adapter molecule Crk [Bemisia tabaci]	16.2	14.45	13.9	7.21	11.92	6.58	--	11.4	7.1	20.44	36.37	36.22	37.08	1.32165
group_6972	NLU024538	Contig696.4	solute carrier family 12 member 8 [Nilaparvata lugens]	24.84	26.52	20.25	17.37	17.21	17.58	--	20.35	19.42	19.31	48.92	49.97	52.7	1.32394
group_9138	NLU014852	Contig31.132	DNA-directed RNA polymerase III subunit RPC5 [Nilaparvata lugens]	6.11	3.64	6.26	2.17	4.42	3.2	--	11.78	9.04	17.69	35.59	47.57	36.05	1.325
group_5355	NLU014143	Contig123.76	integrator complex subunit 1-like [Nilaparvata lugens]	6.18	6.27	5.65	3.13	3.99	3.79	--	11.5	17.78	12.48	66.68	73.8	59.67	1.32622
group_9932	NLU026062	Contig250.4	BTB/POZ domain-containing protein 2-like [Nilaparvata lugens]	0.24	0.65	0.52	0.06	0.13	0.44	--	92.59	74	120.55	233.19	261.44	250.74	1.32755
group_7142	NLU025566	Contig196.14	E3 ubiquitin-protein ligase LRSAM1-like [Nilaparvata lugens]	45.97	48.12	45.37	23.86	37.98	26.17	--	3.5	4.93	5.73	11.44	12.22	12.14	1.33
group_3351	NLU003024	Contig30.208	PREDICTED: monocarboxylate transporter 2 isoform X1 [Bemisia tabaci]	0.38	0.15	0.1	0.05	0.1	0.1	--	3.53	2.11	3.71	9.06	10.04	9.3	1.33
group_6429	NLU020673	Contig372.42	DNA repair protein XRCC2 [Nilaparvata lugens]	6.62	6.13	5.88	3.03	4.08	4.97	--	2.46	2.78	2.94	6.06	7.2	8.08	1.33
group_2837	NLU025567	Contig494.13	SOSS complex subunit B homolog [Nilaparvata lugens]	6.7	6.62	6.84	2.81	4.27	4.32	--	4.29	5.6	5.83	15.6	13.22	12.73	1.33
group_5741	NLU016341	Contig5.13	J domain-containing protein [Nilaparvata lugens]	3.83	4.39	4.48	1.11	2.05	1.46	--	5.32	3.84	4.87	14.76	11.75	11.3	1.33
group_4254	NLU007726	Contig78.247	PREDICTED: atypical protein kinase C isoform X3 [Halyomorpha halys]	6.92	4.91	6.12	2.11	3.72	2.76	--	2.72	2.99	3.87	7.74	7.03	9.82	1.33
group_6178	NLU018979	Contig973.13	myotubularin-related protein 8 isoform X1 [Zootermopsis nevadensis]	0.19	0.2	0.08	0.04	0.16	0.12	--	3.4	3.18	3.81	9.1	7.33	9.86	1.33
group_9792	NLU024045	Contig98.4	DNA fragmentation factor subunit alpha-like [Nilaparvata lugens]	3.64	4.09	3.12	2.29	1.96	4.37	--	6.47	9.07	5.3	16.69	24.19	15.94	1.33
group_7250	NLU026147	Contig236.10	LOW QUALITY PROTEIN: hepatocyte growth factor-regulated tyrosine kinase substrate [Nilaparvata lugens]	23.14	23.61	24.17	18.21	29.6	18.57	--	23.76	27.41	25.22	65.61	65.22	64.1	1.33185
group_9323	NLU017263	Contig13.27	PREDICTED: equilibrative nucleoside transporter 3 [Halyomorpha halys]	3.71	3.34	3.26	2.15	1.64	1.29	--	6.6	6.25	9.01	20.17	17.96	17.5	1.33405
group_2330	NLU013406	Contig947.4	protein sprint-like, partial [Nilaparvata lugens]	4.13	4.27	3.32	3.26	4.79	3.17	--	13.18	19.04	15.58	40.38	35.17	41.33	1.3345
group_9416	NLU018410	Contig0.149	PREDICTED: myocyte-specific enhancer factor 2 [Halyomorpha halys]	6.88	5.96	6.97	2.53	5.68	2.88	--	5.78	5.13	9	42.67	39.25	44.31	1.33843
group_4251	NLU007690	Contig649.68	ensconsin-like, partial [Nilaparvata lugens]	34.87	31.94	39.98	23.89	36.48	37.13	--	31.88	31.97	32.6	92.75	88.8	93.64	1.33959
group_3129	NLU001713	Contig765.2	kelch-like protein 26 [Nilaparvata lugens]	20.43	19.32	17.46	18.36	11.89	18.09	--	12.19	13.68	10.97	37.19	32.28	30.24	1.33988
group_7444	NLU027228	Contig0.160	angiogenic factor with G patch and FHA domains 1 isoform X1 [Nilaparvata lugens]	2.47	3	2.75	2.32	3.1	2.58	--	2.41	3	4.3	7.34	8.63	8.83	1.34
group_5614	NLU015623	Contig109.71	uncharacterized protein LOC111046606 [Nilaparvata lugens]	16.41	13.45	14.67	6.09	14.1	7.57	--	6.64	7.04	12.2	19.02	20.32	20.85	1.34
group_3488	NLU003703	Contig13.356	leukocyte receptor cluster member 1 homolog [Nilaparvata lugens]	9.11	9.18	9.32	7	8.65	10.04	--	3.57	2	5.02	10.68	7.6	8.09	1.34
group_6219	NLU019271	Contig17.90	protein suppressor of forked [Nilaparvata lugens]	9.82	8.07	7.97	3.21	6.47	3.41	--	3.83	4.34	4.43	12.11	9.04	11.09	1.34
group_4029	NLU006629	Contig255.36	hexosaminidase D-like [Nilaparvata lugens]	3.41	2.92	2.94	1.51	2.2	1.88	--	3.32	3.09	5.61	8.75	10.69	11.59	1.34
group_5297	NLU013813	Contig250.35	frizzled-2 [Nilaparvata lugens]	4.55	3.98	4.1	4.63	8.46	4.72	--	9.9	8.93	13.8	26.72	28.26	27.94	1.34023
group_8091	NLU001761	Contig739.36	ankyrin repeat and zinc finger domain-containing protein 1-like [Nilaparvata lugens]	11.3	11.71	10.66	12.77	15.4	13.33	--	15.02	6.85	19.13	38.24	35	36.61	1.34235
group_3113	NLU001652	Contig17.175	protein spinster [Nilaparvata lugens]	15.81	16.42	15.97	9.13	12.8	8.95	--	17.08	15.76	21.06	43.48	45.15	49.5	1.34246
group_3165	NLU001935	Contig649.51	ras-related protein Rab-39B isoform X1 [Nilaparvata lugens]	15.66	13.37	14.28	6.3	10.04	6.41	--	11.25	9.47	19.68	29.12	37.86	38.99	1.34259
group_4978	NLU011709	Contig489.27	sorting nexin lst-4-like [Nilaparvata lugens]	16.75	14.41	12.95	16.56	17.16	15.9	--	11.52	7.09	14.49	28.27	29.57	30.05	1.34819
group_5805	NLU016792	Contig84.103	serine/threonine-protein phosphatase 6 regulatory ankyrin repeat subunit A-like [Zootermopsis nevadensis]	3.53	2.54	2.85	0.9	1.19	1.38	--	7.71	7.67	11.49	27.61	29.55	28.97	1.34933
group_9452	NLU018843	Contig277.8	PREDICTED: myc box-dependent-interacting protein 1 isoform X3 [Linepithema humile]	29.17	30.34	26.21	14.32	19.29	12.49	--	16.14	9.66	13.34	46.3	45.04	52.48	1.34963
group_4431	NLU008603	Contig14.62	DNA polymerase lambda-like [Nilaparvata lugens]	4.71	4.4	4.17	1.22	2.33	2.22	--	3.12	2.43	5.6	8.32	9.76	10.17	1.35
group_5108	NLU012467	Contig290.12	uncharacterized protein LOC111057849 [Nilaparvata lugens]	2.09	1.72	3.15	0.26	1.89	1.3	--	3.2	2.56	3.8	8.33	7.47	7.05	1.35
group_10078	NLU027993	Contig80.78	desumoylating isopeptidase 2 [Nilaparvata lugens]	16.98	16.15	15.49	10.66	17.93	11.53	--	6.1	6.95	13.19	18.52	25.18	25.86	1.35
group_5618	NLU015635	Contig109.82	cell division cycle protein 27 homolog [Nilaparvata lugens]	25.78	25.84	25.64	36.57	41.96	37.18	--	8.57	13.57	15.06	32.96	37.93	36.97	1.35148
group_8992	NLU012837	Contig772.5	ATP-binding cassette sub-family F member 3 isoform X1 [Zootermopsis nevadensis]	8.2	6.87	6.77	3.07	4.25	5.09	--	12.21	14.54	14.49	34.09	36.04	36.57	1.35301
group_5104	NLU012433	Contig569.7	ubiquitin carboxyl-terminal hydrolase 10 [Nilaparvata lugens]	17.71	13.18	15.8	9.13	15.93	9.88	--	11.72	14.99	18.67	32.69	33.37	33.95	1.35456
group_4993	NLU011800	Contig166.24	CCR4-NOT transcription complex subunit 10 [Nilaparvata lugens]	9.37	9.38	7.35	9.12	7.93	7.12	--	7.23	9.79	8.33	21.02	22.36	22.75	1.35716
group_7559	NLU027854	Contig30.133	protein sarah [Nilaparvata lugens]	31.02	28.33	27.51	17.66	24.41	18.95	--	17.15	14.72	19.99	42.86	48.66	47.1	1.35915
group_5084	NLU012292	Contig480.18	sn1-specific diacylglycerol lipase alpha isoform X2 [Nilaparvata lugens]	2.42	2.51	2.29	0.36	1.13	0.39	--	4.91	2.89	5.91	9.43	10.23	12.74	1.36
group_8215	NLU003086	Contig13.273	diphosphoinositol polyphosphate phosphohydrolase 1 isoform X2 [Nilaparvata lugens]	74.01	71.83	75.48	94.03	90.28	75.66	--	38.37	42.38	41.86	174.03	149.79	158.61	1.36092
group_6760	NLU023177	Contig350.61	rho GTPase-activating protein 20-like [Nilaparvata lugens]	18.49	15.84	13.92	14.08	19.54	12.93	--	7.84	8.04	7.78	29.03	22.61	23.61	1.36433
group_7128	NLU025496	Contig32.104	GDP-fucose protein O-fucosyltransferase 1 [Nilaparvata lugens]	21.79	24.67	22.92	12.35	16.42	12.01	--	5.83	7.47	10.02	21.73	20.5	18.67	1.36576
group_3787	NLU005247	Contig66.84	F-BAR domain only protein 2 isoform X13 [Zootermopsis nevadensis]	6.42	5.76	5.45	2.54	4.51	2.4	--	5.11	4.63	9.05	17.04	16.65	17.81	1.37
group_4833	NLU010816	Contig72.3	ankyrin repeat domain-containing protein 13C isoform X1 [Zootermopsis nevadensis]	1.21	1.43	1.54	1.64	1.32	1.31	--	1.97	3.19	4.69	8.4	9.24	7.6	1.37
group_7121	NLU025475	Contig13.384	LOW QUALITY PROTEIN: vacuolar protein sorting-associated protein 51 homolog [Nilaparvata lugens]	975.25	1089.83	959.86	1741.71	1388.24	1541.53	--	16.98	17.69	17.09	44.29	46.48	45.19	1.37176
group_4248	NLU007673	Contig58.158	transcriptional activator protein Pur-beta isoform X4 [Nilaparvata lugens]	45.85	34.43	32.21	12.96	29.91	22.89	--	13.26	14.84	28.66	56.88	60.62	68.35	1.37784
group_7315	NLU026544	Contig170.50	septin-7 [Nilaparvata lugens]	63.35	67.99	64.58	24.63	51.55	24.86	--	22.01	19.5	26.85	62.31	53.91	64.15	1.37847
group_4485	NLU008857	Contig175.66	autophagy-related protein 101 [Nilaparvata lugens]	65.65	65.52	61.49	46.37	52.09	46.24	--	36.03	30.38	29.15	92.43	83.29	87.95	1.37941
group_4089	NLU006880	Contig78.118	PREDICTED: splicing factor 1-like [Bemisia tabaci]	26.1	26.8	22.95	15.38	19.5	19.24	--	28.66	30.5	31.75	81.34	83.09	77.81	1.37982
group_8053	NLU001268	Contig100.104	disks large 1 tumor suppressor protein [Nilaparvata lugens]							--	4.14	3.16	6.48	11.76	11.51	12.34	1.38
group_7344	NLU026710	Contig238.24	xylulose kinase-like [Nilaparvata lugens]	15.3	17.27	12.69	16.76	16.75	14.42	--	2.96	2.65	5.55	9.1	10.27	9.47	1.38
group_4399	NLU008480	Contig30.52	E74A [Nilaparvata lugens]	4.92	4.03	2.92	1.63	2.2	1.65	--	3.76	2.02	4.29	9.04	11.73	10.08	1.38
group_3894	NLU005803	Contig46.82	uncharacterized protein LOC111054714 isoform X1 [Nilaparvata lugens]	17.19	16.03	16.23	18.85	29.27	18.73	--	2.63	3.27	4.36	8.04	8.57	7.42	1.38
group_6831	NLU023528	Contig64.144	achaete-scute homolog 1a-like [Nilaparvata lugens]	1.71	0.26	0.96	0.42	0.51	0.51	--	2.82	1.84	3.56	19.96	12.66	18.98	1.38
group_3331	NLU002884	Contig84.59	enolase-phosphatase E1 [Nilaparvata lugens]	5.95	5.81	5.44	3.41	3.9	4.55	--	1.52	1.47	3.88	6.58	5.18	5.52	1.38
group_5509	NLU015017	Contig118.4	guanine nucleotide-binding protein G(q) subunit alpha isoform X2 [Nilaparvata lugens]	32.9	27.38	29.19	13.38	19.88	13.24	--	8.38	4.88	14.43	21.25	23.56	25.55	1.38404
group_9841	NLU024645	Contig192.85	transcription factor Sox-21-B-like, partial [Nilaparvata lugens]	2.99	2.53	2.06	1.74	2.96	2.44	--	5.81	7.46	6.96	24.37	19.97	20.44	1.38548
group_7185	NLU025779	Contig109.124	ubiquitin carboxyl-terminal hydrolase 36 [Nilaparvata lugens]	21.63	18.18	17.64	20.98	34.31	21.17	--	14.97	12.47	15.75	62.79	57	70.39	1.38672
group_8692	NLU008982	Contig50.106	BCL2/adenovirus E1B 19 kDa protein-interacting protein 3 [Nilaparvata lugens]	73.49	62.17	63.31	73.98	82.48	65.92	--	29.43	34.82	37.45	105.34	83.18	95.13	1.38703
group_3889	NLU005796	Contig20.191	G-protein-signaling modulator 2 [Nilaparvata lugens]	15.57	13.68	14.04	7.76	12.94	7.92	--	4.08	3.88	7.02	10.28	11.64	11.7	1.39
group_3547	NLU003970	Contig32.117	PREDICTED: uncharacterized protein LOC106671107 [Cimex lectularius]	7.39	8.06	6.95	5	6.34	8.21	--	3.44	2.61	3.62	7.65	8.51	9.42	1.39
group_8821	NLU010554	Contig353.52	protein held out wings [Nilaparvata lugens]	1.23	2.02	0.67	0.62	0.64	0.21	--	9.93	10.01	18.68	33.05	37.46	33.28	1.39249
group_3333	NLU002912	Contig112.15	nuclear migration protein nudC [Nilaparvata lugens]	52.3	54.03	55.27	33.28	66.76	36.02	--	20.45	21.79	36.64	67.63	75.09	67.5	1.39572
group_7296	NLU026454	Contig0.120	nucleolar protein 8-like [Nilaparvata lugens]	0	0	0	0.02	0	0	--	4.58	3.96	6.98	12.92	14.43	13.38	1.4
group_7407	NLU027093	Contig1671.2	uncharacterized protein LOC111051232 [Nilaparvata lugens]	5.96	5.7	4.7	3.55	5.01	4.91	--	3.5	4.47	7.71	9.88	11.43	13.56	1.4
group_6833	NLU023533	Contig18.266	PREDICTED: uncharacterized protein LOC106688882 isoform X1 [Halyomorpha halys]	8.04	6.07	6.85	4.2	6.95	4.06	--	3.9	3.55	6.39	11.18	10.5	11.3	1.4
group_3378	NLU003134	Contig356.4	pleckstrin homology domain-containing family G member 4B-like, partial [Nilaparvata lugens]	0	0.11	0	0	0	0	--	3.12	2.79	4.29	8.89	10	9.77	1.4
group_9087	NLU014009	Contig752.5	transcription factor E2F3-like [Nilaparvata lugens]	5.05	3.19	4.44	1.11	2.95	0.59	--	1.25	1.17	3.59	4.18	4.39	6.6	1.4
group_3749	NLU005057	Contig85.37	RNA-binding protein 28 [Nilaparvata lugens]	11.14	11.7	12.12	7.57	15.93	8.46	--	3.44	3.88	6.62	12.44	12.67	11.26	1.4
group_5938	NLU017555	Contig1429.1	steroid hormone receptor ERR2-like isoform X1 [Nilaparvata lugens]	17.46	18.13	14.15	9.64	15.22	8.3	--	14.58	10.01	10.94	35.32	37.78	40.97	1.40303
group_7683	NLU028551	Contig13.101	uncharacterized protein LOC111064516 [Nilaparvata lugens]	20.41	17.84	19.62	33.02	34.55	35.97	--	16.81	22.12	21.3	56.51	54.8	54.98	1.40364
group_6207	NLU019196	Contig554.7	protein Hook homolog 3-like [Nilaparvata lugens]	10.42	10.84	9.63	5.38	7.7	6.32	--	7.88	6.12	11.42	21.34	22.19	23.61	1.40773
group_4281	NLU007909	Contig115.117	splicing regulatory glutamine/lysine-rich protein 1 isoform X2 [Nilaparvata lugens]	32.09	29.96	29.32	16.58	25.64	14.02	--	15.82	16.48	19.09	51.52	51.91	52.46	1.40838
group_3947	NLU006103	Contig224.76	uncharacterized protein LOC111054910 [Nilaparvata lugens]	14.69	15.58	13.24	8.7	15.45	8.13	--	10.66	10.74	11.82	31.11	29.55	31.44	1.40889
group_9748	NLU023438	Contig605.4	protein piccolo-like [Nilaparvata lugens]	0.12	0.09	0.06	0.09	0.22	0.11	--	111.62	93.09	128.55	304.75	295.99	293.23	1.40958
group_6924	NLU024224	Contig102.13	anaphase-promoting complex subunit 10 [Nilaparvata lugens]	4.79	3.86	2.85	1.07	1.46	1.75	--	5.93	2.76	5.73	10.95	18.09	11.6	1.41
group_3196	NLU002072	Contig123.135	histone-arginine methyltransferase CARMER isoform X1 [Nilaparvata lugens]	8.37	6.74	7.75	6.18	8.44	6.25	--	3.61	2.53	4.34	7.93	8.26	8.49	1.41
group_7528	NLU027654	Contig348.54	epsilon-sarcoglycan isoform X1 [Nilaparvata lugens]	4.58	5.5	4.77	2.05	2.89	1.54	--	4.09	2.46	4.33	9.6	11.42	10.1	1.41
group_3060	NLU001391	Contig565.1	GTPase-activating protein CdGAPr-like isoform X3 [Nilaparvata lugens]	7.03	5.05	5.12	9.23	9.52	12.16	--	5.2	6.32	5.24	13.15	15.15	12.51	1.41
group_4454	NLU008740	Contig8.41	protein KRI1 homolog [Nilaparvata lugens]	12.62	13.36	11.96	10.34	10.63	14.83	--	2.83	2.77	4.55	8.61	8.88	9.35	1.41
group_5524	NLU015095	Contig852.2	uncharacterized protein LOC111058866 [Nilaparvata lugens]	2.26	1.5	0.93	0.63	1.1	0.37	--	2.64	1.79	3.36	5.74	7.92	7.82	1.41
group_6594	NLU021937	Contig350.42	protein tyrosine phosphatase type IVA 1 [Nilaparvata lugens]	77.84	81.01	83.21	43.34	103.53	53.44	--	33.02	32.31	48.87	103.31	97.87	103.37	1.41284
group_953	NLU003318	Contig893.8	uncharacterized protein LOC111053433 [Nilaparvata lugens]	61.46	43.93	62.68	36.92	48.77	25.25	--	18.43	17.07	30.63	93.19	90.66	82.34	1.41845
group_3486	NLU003692	Contig143.84	neuralized-like protein 4 [Nilaparvata lugens]	1.08	1.11	1.14	0.3	0.36	0.37	--	2.3	2.85	2.81	7.87	8.79	7.76	1.42
group_6851	NLU023658	Contig175.16	protein BCL9 homolog [Nilaparvata lugens]	7.99	7.54	7.52	4.91	7.12	4.83	--	1.76	1.84	3.67	5.84	6.63	8.13	1.42
group_3921	NLU005944	Contig307.84	uncharacterized protein LOC111054859 [Nilaparvata lugens]	2.77	1.94	2.01	0.53	0.78	1.78	--	2.68	2.88	6.2	11.04	8.93	11.03	1.42
group_9979	NLU026650	Contig490.6	uncharacterized protein LOC111050987 [Nilaparvata lugens]	8.92	9.79	8.56	3.74	6.22	3.87	--	3.9	3.09	3.51	10.49	9.25	8.59	1.42
group_5482	NLU014789	Contig498.32	glycerophosphodiester phosphodiesterase domain-containing protein 1-like [Nilaparvata lugens]	51.95	63.01	52.3	27.79	27.37	34.01	--	2.52	3.96	4.22	11.83	9.85	8.74	1.42
group_7078	NLU025133	Contig794.12	uncharacterized protein LOC111050245 [Nilaparvata lugens]	19.22	19.01	19.36	10.24	15.43	10.33	--	8.42	7.06	9	22.2	21.05	22.02	1.42151
group_7515	NLU027597	Contig691.2	protein C19orf12 homolog [Nilaparvata lugens]	14.77	13.1	16.44	11.58	12.35	13.31	--	16.1	13.12	20.75	41.52	48.81	56.53	1.42163
group_4633	NLU009620	Contig45.149	diacylglycerol kinase epsilon-like [Nilaparvata lugens]	5.82	5.03	5.44	4.66	5.6	8.49	--	9.58	6.91	9.83	21.38	22.92	24.42	1.42277
group_5637	NLU015735	Contig20.204	PREDICTED: zinc finger protein 436-like [Bemisia tabaci]	191.13	202.11	202.47	160.52	162.09	162.47	--	4.8	4.54	7.66	23.68	21.91	23.94	1.42284
group_6802	NLU023420	Contig79.7	pleckstrin homology-like domain family B member 1 [Nilaparvata lugens]	61.08	61	56.23	27.74	62.99	27.53	--	26.33	27.09	29.94	78.15	83.08	74.63	1.42425
group_5617	NLU015634	Contig109.81	LOW QUALITY PROTEIN: tubulin-specific chaperone C [Nilaparvata lugens]	0	0.01	0	0	0.23	0	--	75.95	69.54	84.61	206.92	227.23	201.78	1.42667
group_6210	NLU019201	Contig202.6	MAP kinase-activated protein kinase 2 [Nilaparvata lugens]	29.98	31.22	31.56	23.55	29.85	24.55	--	7.55	4.78	16.84	23.83	26.79	27.32	1.42917
group_5412	NLU014473	Contig104.28	geranylgeranyl transferase type-1 subunit beta-like [Nilaparvata lugens]	20.93	26.72	24.09	9.88	17.32	8.88	--	7.03	4.97	9.91	18.94	20.79	20.13	1.43
group_6154	NLU018810	Contig168.94	uncharacterized protein LOC111060321 [Nilaparvata lugens]	7.19	6.49	6.25	5.36	6.7	4.65	--	1.6	2.38	5.6	9.2	8.7	10.77	1.43
group_3310	NLU002734	Contig18.211	uncharacterized protein LOC111053115 [Nilaparvata lugens]	4.39	3.33	3.73	1.8	3.25	1.63	--	1.36	1.4	4.23	5.53	5.59	6.96	1.43
group_3557	NLU004029	Contig482.40	uncharacterized protein LOC111053876 [Nilaparvata lugens]	20.16	23.9	19.81	21.58	25.63	20.58	--	1.55	2.32	4.29	6.07	7.03	9.33	1.43
group_8157	NLU002370	Contig58.105	serine/arginine repetitive matrix protein 1-like [Nilaparvata lugens]	4.62	4.47	3.73	1.82	3.78	1.93	--	1.91	2.4	3.61	6.52	7.29	7.71	1.43
group_4587	NLU009419	Contig20.209	uncharacterized protein LOC111056606 [Nilaparvata lugens]	6.8	6.68	4.63	3.01	5.38	4.4	--	7.72	8.5	13.15	42.26	32.49	36.76	1.4311
group_4482	NLU008846	Contig195.5	PREDICTED: protein fem-1 homolog CG6966 isoform X1 [Halyomorpha halys]	3.99	3.42	3.93	2.09	2.46	3.09	--	8.65	5.85	8.29	23.37	20.7	19.92	1.4317
group_4174	NLU007304	Contig70.82	uncharacterized protein LOC111055568 [Nilaparvata lugens]	17.85	18.05	17.7	25.08	41.92	24.3	--	5.92	5.86	6.37	21.15	14.16	15.33	1.4358
group_4683	NLU009909	Contig92.134	protein fem-1 homolog CG6966 [Nilaparvata lugens]	63.37	63.05	60.93	94.91	79.29	78.12	--	19.57	20.17	17.85	56.24	54.86	57.06	1.43892
group_4892	NLU011147	Contig38.45	nose resistant to fluoxetine protein 6-like [Nilaparvata lugens]	32.24	32.62	30.26	41.48	53.89	31.19	--	4.56	4.53	4.58	13.9	12.13	13.23	1.44
group_8639	NLU008317	Contig47.6	protein transport protein Sec24A isoform X1 [Nilaparvata lugens]	34.82	33.68	31.57	23.69	38	25.46	--	21.63	19.85	23.9	55.91	56.98	63.42	1.44078
group_5585	NLU015453	Contig157.92	protein FAM214A [Nilaparvata lugens]	10.69	9.56	8.42	5.84	9	5.37	--	9.13	8.08	11	26.82	23.78	26.34	1.44604
group_5465	NLU014755	Contig253.52	GTP-binding protein 1 isoform X1 [Nilaparvata lugens]	20.41	21.26	20.84	12.86	26.02	13.96	--	10.2	9.77	14.48	31.65	36.09	37.08	1.44682
group_4551	NLU009207	Contig86.63	MKL/myocardin-like protein 2 [Nilaparvata lugens]	6.75	6.18	5.4	2.07	4.14	2.17	--	3.94	4.57	5.74	24.13	22.22	27.5	1.44739
group_3693	NLU004746	Contig692.2	PREDICTED: uncharacterized protein LOC106660839 isoform X3 [Cimex lectularius]	7.6	9.39	6.41	3.71	4.24	5.01	--	9.62	8.53	9.03	30.78	26.63	25.21	1.44949
group_3725	NLU004901	Contig874.3	eukaryotic translation initiation factor 2-alpha kinase 1-like [Nilaparvata lugens]	4.32	3.71	4.31	2.02	4.05	2.07	--	2.55	4.12	4.19	9.63	10.44	9.56	1.45
group_7252	NLU026153	Contig395.8	tankyrase [Nilaparvata lugens]	23.36	20.74	21.6	12.31	18.12	11.03	--	14.29	16.34	15.94	44.08	43.15	41.18	1.45063
group_7114	NLU025446	Contig1257.7	spermatogenesis-defective protein 39 homolog [Nilaparvata lugens]	11.2	14.77	11.68	8.07	12	8.62	--	2.84	3.1	6.19	11.47	12.79	10.51	1.46
group_5128	NLU012649	Contig20.197	GATOR complex protein NPRL3 [Nilaparvata lugens]	7.76	6.61	6.7	5.04	8.32	4.53	--	2.62	2.99	4.74	9.49	9.78	9.2	1.46
group_4151	NLU007176	Contig253.81	actin-binding protein IPP [Nilaparvata lugens]	23.68	21	19.64	12.03	14.41	12.15	--	5.22	6.31	7.39	17.18	18.24	17.3	1.46
group_4131	NLU007057	Contig3.11	beta-1,4-mannosyltransferase egh [Nilaparvata lugens]	21.44	17.71	18.51	17.72	27.47	16.64	--	16.73	22.61	29.5	67.79	58.95	71.86	1.46254
group_6527	NLU021324	Contig50.117	PWWP domain-containing protein 2A-like [Nilaparvata lugens]	2.25	1.9	1.97	1.76	1.54	2.05	--	5.91	6.11	7.77	23.99	24.79	22.24	1.46303
group_9386	NLU018016	Contig20.149	uncharacterized protein LOC111047567 isoform X4 [Nilaparvata lugens]	58.15	51.37	42.86	29.01	32.61	36.73	--	8.77	7.61	10.35	23.91	31.25	29.57	1.46443
group_3565	NLU004066	Contig68.51	corepressor interacting with RBPJ 1 [Nilaparvata lugens]	10.29	10.97	9.67	3.05	8.44	4.01	--	7.8	8.86	12.96	29.74	31.42	28.38	1.4648
group_8113	NLU001990	Contig26.136	protein disulfide-isomerase [Nilaparvata lugens]	492.22	548.92	451.28	255.97	415.33	283.26	--	248.98	192.44	363.62	688.29	789.85	754.88	1.46879
group_2139	NLU010152	Contig48.52	uncharacterized protein LOC111056438 [Nilaparvata lugens]	7.22	7.91	5.92	3.36	7.95	2.56	--	16.25	15.03	21.38	47.26	48.97	49.95	1.46943
group_4540	NLU009150	Contig241.19	clavesin-2-like [Nilaparvata lugens]	0.81	0.93	1.1	0.77	1.41	0.95	--	1.13	1.71	3.35	5.57	5.75	5.62	1.47
group_5928	NLU017513	Contig25.113	decorin, partial [Nilaparvata lugens]	9.79	7.93	9.87	9.1	9.97	10.07	--	1.58	1.24	4.18	6.38	6.88	9.92	1.47
group_4003	NLU006506	Contig371.10	PREDICTED: homeodomain-interacting protein kinase 2 isoform X2 [Cimex lectularius]	1.41	0.88	1.05	1.13	1.54	1.2	--	1.57	2.16	4.85	8.31	8.24	8.21	1.47
group_3193	NLU002060	Contig165.62	E3 SUMO-protein ligase PIAS2 isoform X1 [Nilaparvata lugens]	12.74	11.38	11.42	9.17	11.36	8.57	--	9.02	10.94	9.56	38.63	40.66	39.96	1.47052
group_8674	NLU008707	Contig1505.1	ATP-binding cassette sub-family A member 2 [Laodelphax striatella]	0	0	0.12	0	0	0	--	10.52	13.19	12.63	31.03	31.82	41.62	1.47171
group_5183	NLU012995	Contig100.175	longitudinals lacking protein, isoforms H/M/V-like isoform X1 [Nilaparvata lugens]	14.93	15.18	13.71	8.05	13.81	8.29	--	11.38	11.22	13.61	30.92	30.44	31.62	1.47474
group_1643	NLU003109	Contig831.5	PREDICTED: protein groucho-like isoform X8 [Halyomorpha halys]	3.83	1.89	1.94	1.96	2.37	3.26	--	6.66	7.62	7.47	20.29	19.5	21.71	1.4759
group_6597	NLU021956	Contig13.261	LOW QUALITY PROTEIN: protein expanded [Nilaparvata lugens]	2.67	2.32	2.89	1.65	3.37	1.82	--	2.22	2.03	3.22	7.21	7.45	7.83	1.48
group_5152	NLU012802	Contig109.33	phospholipase A1-like [Nilaparvata lugens]	21.84	69.29	26.51	2.97	2.51	19.47	--	13.27	12.72	9.63	55.19	31.43	38.17	1.48331
group_6805	NLU023430	Contig1952.6	E3 ubiquitin-protein ligase RBBP6 [Nilaparvata lugens]	4.28	3.84	3.88	1.5	3.69	2.2	--	4.12	4.97	5.31	14.36	13.81	13.31	1.49
group_4368	NLU008313	Contig307.21	uncharacterized protein LOC111056067 isoform X1 [Nilaparvata lugens]	5.45	6.03	5.34	2.93	3.94	3.95	--	7.07	3.83	8.41	19.63	17.62	17.44	1.49
group_7730	NLU028798	Contig417.12	NCK-interacting protein with SH3 domain [Nilaparvata lugens]	3.68	3.65	3.02	2.12	2.87	2.22	--	3.86	4.12	6.44	13.32	13.99	14.1	1.49
group_7058	NLU025020	Contig487.4	uncharacterized protein LOC111063487 [Nilaparvata lugens]	3.99	3.24	2.93	0.35	0.68	0.28	--	3.68	2.88	6.69	12.63	12.79	12.73	1.49
group_3829	NLU005481	Contig66.61	LOW QUALITY PROTEIN: beta-1,4-glucuronyltransferase 1-like [Nilaparvata lugens]	6.04	6.11	5.62	1.3	4.1	1.33	--	5.95	6.42	7.77	19.94	20.55	17.04	1.49
group_7174	NLU025699	Contig666.5	transcription factor cwo-like [Nilaparvata lugens]	7.67	8.58	5.52	5.11	8.37	6.57	--	4.23	4.13	6.25	14.82	15.88	14.5	1.49
group_6053	NLU018227	Contig200.10	PREDICTED: serine/threonine-protein kinase PAK 3 [Halyomorpha halys]	20.16	17.65	17.75	8.34	11.57	8.91	--	10.08	8.22	13.06	28.35	35.82	33.35	1.49398
group_3944	NLU006095	Contig108.18	homeobox protein vnd-like isoform X1 [Nilaparvata lugens]	52.85	44.52	59.02	21.42	40.35	19.86	--	42.54	40.88	49.36	120.62	124.36	138.97	1.49404
group_6945	NLU024357	Contig17.15	armadillo segment polarity protein isoform X2 [Nilaparvata lugens]	84.51	83.77	78.17	38.89	52.75	45.08	--	81.23	102.06	88.44	355.62	322.41	327.88	1.49668
group_3702	NLU004835	Contig15.29	GTP-binding protein 2 [Nilaparvata lugens]	15.25	11.78	12.14	8.49	11.81	9.73	--	12.36	13.78	17.65	48.98	53.65	53.57	1.49712
group_8917	NLU011702	Contig203.9	cyclin-dependent kinase 6-like [Nilaparvata lugens]	21.66	19.58	19.73	11.93	16.58	12.42	--	7.05	7.19	10.18	24.33	27.28	24.82	1.49818
group_7191	NLU025831	Contig1.18	ketosamine-3-kinase-like [Nilaparvata lugens]	0.81	0.75	0.93	1.06	0.72	1.5	--	2.47	2.01	3.8	7.98	7.26	8.51	1.5
group_6727	NLU022901	Contig123.110	ubiquitin specific protease 2 [Riptortus pedestris]	5.1	1.59	8.55	3.72	7.08	12.04	--	5.06	4.34	6.06	15.89	15.21	18.04	1.5
group_6516	NLU021226	Contig272.10	protein downstream neighbor of son homolog [Nilaparvata lugens]	5.1	5.99	5.43	3.48	4.23	3.77	--	5.18	3.59	5.69	14.71	13.5	13.12	1.5
group_7322	NLU026593	Contig50.68	spastin-like [Nilaparvata lugens]	5.84	4.79	5.21	5.66	5.71	5.94	--	3.27	4.18	3.66	11.74	10.56	11.34	1.5
group_7408	NLU027100	Contig589.5	vinculin [Nilaparvata lugens]	11.69	7.9	8.69	6.5	8.78	6.94	--	3.53	3.91	5.86	14.44	17.21	18.24	1.5
group_4214	NLU007538	Contig61.1	focal adhesion kinase 1 isoform X1 [Nilaparvata lugens]	14.71	15.65	14	6.83	14.02	6.44	--	5.95	5.56	6.08	16.37	16.83	17.11	1.5
group_3745	NLU005048	Contig112.85	zinc finger FYVE domain-containing protein 1-like, partial [Nilaparvata lugens]	6.4	4.02	4.5	10.1	7.3	8.39	--	12.85	16.08	15.1	46.87	50.12	56.12	1.50177
group_4751	NLU010296	Contig31.43	protein draper [Nilaparvata lugens]	60.95	60.96	54.71	28.85	46.46	28.61	--	14.82	17.57	19.6	46.32	48.73	58.44	1.50212
group_5320	NLU013959	Contig316.16	mediator of RNA polymerase II transcription subunit 17 [Nilaparvata lugens]	12.73	10.79	10.95	10.34	10.11	10.75	--	4.24	3.45	5.36	9.76	11.32	12.52	1.51
group_4360	NLU008270	Contig395.3	E3 ubiquitin-protein ligase RFWD2-like [Nilaparvata lugens]	9.64	8.06	8.34	4.91	8.21	5.18	--	5.36	4.55	6.8	16.99	15.61	15.25	1.51
group_4148	NLU007170	Contig66.33	uncharacterized protein LOC111055507 [Nilaparvata lugens]	20.71	15.3	16.82	17.61	19.46	13.21	--	5.14	3.9	10.21	15.94	19.6	18.78	1.51
group_5546	NLU015241	Contig320.8	PREDICTED: formin-binding protein 1-like isoform X1 [Bemisia tabaci]	9.54	8.7	8.73	3.96	9.44	4.46	--	11.02	9.97	18.39	37.11	34.84	38.83	1.51467
group_855	NLU028887	Contig519.22	uncharacterized protein LOC111042319 [Myzus persicae]	0	0.11	0	0	0	0	--	9.86	8.27	16.58	29.28	33.41	35.94	1.51483
group_7254	NLU026163	Contig21.55	protein phosphatase 1A isoform X1 [Nilaparvata lugens]	150.09	135.51	130.59	135.58	119.42	138.52	--	85.28	102.59	82.07	312.64	342.46	316.18	1.51552
group_2805	NLU024631	Contig112.24	DNA repair protein RAD50 [Nilaparvata lugens]	4.28	3.17	4.48	0.22	0.96	0.55	--	3.1	3.65	6.18	12.56	11.82	12.02	1.52
group_3037	NLU001254	Contig30.66	lon protease homolog 2, peroxisomal-like isoform X1 [Nilaparvata lugens]	13.98	12.4	12.74	7.59	8.21	7.52	--	4.25	4.98	7.62	15.26	16.11	16.57	1.52
group_10125	NLU028614	Contig345.30	LOW QUALITY PROTEIN: transcriptional adapter 2B-like [Nilaparvata lugens]	5.1	3.38	4.19	2.89	4.59	3.29	--	2.92	3.25	3.17	9.13	8.94	9.31	1.52
group_9891	NLU025345	Contig480.5	rab11 family-interacting protein 1 [Nilaparvata lugens]	36.57	36.21	36.85	22.76	35.28	23.71	--	8.49	5.1	9.11	19.47	18.42	19.43	1.52
group_1756	NLU004619	Contig58.173	nuclear receptor coactivator 6-like, partial [Nilaparvata lugens]	20.61	17.62	19.63	17.4	31.97	19.09	--	4.26	4.49	9.72	16.78	16.72	17.92	1.52
group_7040	NLU024959	Contig66.39	round spermatid basic protein 1-like protein [Nilaparvata lugens]	7.61	6.47	6.08	3.64	6.14	3.4	--	1.99	2.12	4.27	7.4	8.41	7.84	1.52
group_4956	NLU011532	Contig86.22	polycomb protein Sfmbt-like [Nilaparvata lugens]	4.63	3.69	4.07	1.93	3.92	2.53	--	2.72	4.33	4.17	13.44	13.26	13.16	1.52
group_7237	NLU026089	Contig20.44	DNA repair endonuclease XPF [Nilaparvata lugens]	13.44	14.84	13.8	5.33	11.45	4.63	--	8.16	6.01	13.48	24.03	26.91	25.75	1.52265
group_3981	NLU006263	Contig113.77	liprin-beta-1-like [Nilaparvata lugens]	8.67	6.29	6.02	7.46	8.13	6.93	--	12.3	10.46	15.06	44.49	44.33	47.26	1.52672
group_9857	NLU024900	Contig0.248	uncharacterized protein LOC111050080 [Nilaparvata lugens]	12.23	11.34	10.44	9.84	15.12	9.99	--	2.91	2.68	4.8	10.46	9.46	9.72	1.53
group_4778	NLU010450	Contig21.103	synaptosomal-associated protein 25 isoform X1 [Nilaparvata lugens]	5.68	5.18	4.94	1.58	3.25	2.13	--	2.01	3.37	4.11	9.7	9.43	10.75	1.53
group_6630	NLU022162	Contig253.42	probable tRNA (uracil-O(2)-)-methyltransferase [Nilaparvata lugens]	5.88	5.48	6.06	1.74	2.42	4.46	--	3.91	2.34	5.53	10.97	12.39	10.05	1.53
group_4638	NLU009656	Contig316.2	kelch-like protein 17 [Nilaparvata lugens]	0.65	0.57	0.39	0.22	0.22	0.18	--	5.12	5.53	5.4	14.82	16.53	15.79	1.53
group_5520	NLU015070	Contig413.22	zinc finger protein 852-like [Nilaparvata lugens]	2.61	1.78	2.04	1.36	2.02	0.96	--	2.88	3.29	3.28	9.88	10.38	8.7	1.53
group_9275	NLU016626	Contig79.5	hypothetical protein L798_11042, partial [Zootermopsis nevadensis]	3.49	3.78	4.76	5.32	4.96	4.55	--	29.91	20.59	37.15	57.23	60.9	60.76	1.53298
group_6492	NLU021072	Contig2.28	peptidyl-prolyl cis-trans isomerase-like 4 [Nilaparvata lugens]	21.46	22.61	21.12	13.49	26.79	12.36	--	5.93	5.7	9.24	20.31	20.8	19.66	1.53875
group_4793	NLU010527	Contig1.39	sesquipedalian-1 [Nilaparvata lugens]	3.76	3.48	3.71	2.61	3.92	5.13	--	3.96	4.21	6.43	11.61	16.26	16.21	1.54
group_6690	NLU022693	Contig21.185	protein salvador homolog 1-like [Nilaparvata lugens]	4.93	4.24	4.59	3.56	3.54	3.27	--	6.24	5.02	5.64	16.34	16.47	17.33	1.54
group_3815	NLU005456	Contig8.229	PREDICTED: ankyrin repeat domain-containing protein 49-like isoform X1 [Dinoponera quadriceps]	0	0.18	0.82	1.03	0.31	1.42	--	3.74	3.94	4.13	11.73	11.97	12.53	1.54
group_3854	NLU005623	Contig967.3	uncharacterized protein LOC111044029 [Nilaparvata lugens]	4.97	5.67	4.44	2.68	4.3	2.48	--	2.39	1.73	2.75	6.26	9.81	7.52	1.54
group_10048	NLU027572	Contig30.106	ras-related protein Rab-9A [Nilaparvata lugens]	10.25	7.69	6.97	4.14	5.64	4.78	--	6.57	6.56	12.08	20.9	29.07	26.34	1.54572
group_5058	NLU012155	Contig497.22	RAC serine/threonine-protein kinase [Nilaparvata lugens]	40.02	27.53	34.44	32.52	39.02	29.51	--	22.23	30.74	39.4	87.87	83.27	100.08	1.5462
group_8369	NLU004965	Contig21.173	baculoviral IAP repeat-containing protein 6-like [Nilaparvata lugens]	34.4	32.99	31.62	20.34	28.17	22.02	--	31.94	36.49	36.91	112.14	103.21	109.16	1.54693
group_3747	NLU005052	Contig25715.1	AN1-type zinc finger protein 6 [Nilaparvata lugens]	57.63	48.88	44.94	68.42	79.11	87.03	--	20.78	14.08	18.55	57.71	68.69	53.94	1.54742
group_1272	NLU014145	Contig123.78	gem-associated protein 5-like, partial [Nilaparvata lugens]	6.13	3.6	5.37	0.53	1.83	0.88	--	3.84	3.92	5.31	15.33	11.65	11.58	1.55
group_4867	NLU011031	Contig137.104	LOW QUALITY PROTEIN: small G protein signaling modulator 1-like [Nilaparvata lugens]	1.18	1.64	0.96	0.06	0.65	0.53	--	1.98	1.61	2.84	5.94	5.93	6.68	1.55
group_7150	NLU025616	Contig25.53	roquin-1 isoform X1 [Nilaparvata lugens]	12.83	10.93	11.55	5.2	12.39	6.47	--	5.56	4.73	9.4	17.72	18.53	21.52	1.55
group_6957	NLU024450	Contig256.18	uncharacterized protein LOC111049866 [Nilaparvata lugens]	22.96	21	20.98	8.7	22.61	9.96	--	2.8	2.9	5.49	11.62	9.79	10.61	1.55
group_7136	NLU025548	Contig70.119	zinc finger MYND domain-containing protein 11-like isoform X1 [Nilaparvata lugens]	5.06	3.76	4.65	1.58	3.25	1.31	--	1.12	2.03	3.72	6.12	6.73	6.1	1.55
group_5007	NLU011902	Contig48.27	tyrosine-protein kinase Btk29A isoform X2 [Zootermopsis nevadensis]	8.63	6.18	4.86	3.18	5.08	2.97	--	8.21	7.67	8.57	26.53	26.34	26.8	1.55224
group_7241	NLU026110	Contig167.54	uncharacterized protein LOC111047730 [Nilaparvata lugens]	13.97	12.28	12.5	4.43	9.87	5.91	--	8.01	8.6	6.87	29.33	26.75	28.84	1.55749
group_6969	NLU024532	Contig50.65	nucleolysin TIAR [Nilaparvata lugens]	32.04	25.07	24.13	11.1	14.77	15.42	--	8.43	8.87	21.38	35.1	39.45	38.61	1.55898
group_6084	NLU018406	Contig0.151	follistatin-A, partial [Nilaparvata lugens]	2.87	3.12	3.95	3.7	4.34	2.94	--	3.98	3.76	3.8	13.3	17.23	13.11	1.56
group_6473	NLU020906	Contig202.37	methionine aminopeptidase 1D, mitochondrial-like isoform X2 [Nilaparvata lugens]	10	10.73	10.03	4.21	9.37	6.46	--	3.98	2.66	4.79	8.54	9.02	10.37	1.56
group_7620	NLU028166	Contig61.29	neuroendocrine convertase 2 isoform X2 [Zootermopsis nevadensis]	9.29	6.57	6.17	5.91	5	4.17	--	5.06	4.44	5.95	13.95	16.4	15.47	1.56
group_7367	NLU026814	Contig92.58	mitoferrin-1-like [Nilaparvata lugens]	63.76	62.79	54.83	26.43	42.04	23.25	--	27.99	17.86	35.37	121.08	126.93	132.77	1.56023
group_2064	NLU009112	Contig42.113	sphingomyelin synthase-related 1-like [Nilaparvata lugens]	15.85	12.96	13.38	12.39	14.61	15.79	--	7.2	5.5	10.21	21.22	23.55	23.12	1.5608
group_9678	NLU022371	Contig48.73	ras-related protein Rab-30-like isoform X1 [Nilaparvata lugens]	10.6	7.29	7	6.51	6.59	6.34	--	12.85	9.97	12	33.09	42.74	43.76	1.56691
group_7658	NLU028400	Contig104.8	death-associated protein kinase 1-like [Nilaparvata lugens]	4.27	3.59	3.98	2.35	2.45	2.3	--	4.87	4.95	6.55	15.05	16.03	15.85	1.57
group_6194	NLU019079	Contig13.15	lysosomal-trafficking regulator-like [Nilaparvata lugens]	7.8	8.15	7.61	5.82	9.38	4.94	--	4.58	6.62	5.95	19.63	18.02	17.71	1.57
group_4507	NLU008959	Contig157.96	WASH complex subunit 4 [Nilaparvata lugens]	8.75	9.98	9.34	4.66	7.51	4.67	--	4.65	2.3	6.69	11.28	14.06	14.51	1.57
group_7755	NLU028956	Contig389.9	zinc finger protein 3 homolog isoform X1 [Nilaparvata lugens]	16.96	14.68	14.99	14.09	19.06	11.99	--	3.46	3.81	4.96	11.64	12.03	12.7	1.57
group_9762	NLU023613	Contig558.10	differentially expressed in FDCP 6 homolog, partial [Nilaparvata lugens]	3.01	2.18	1.65	0.69	1.37	1.07	--	3.59	3.31	7.7	14.38	14.33	16.95	1.57
group_5427	NLU014538	Contig13.433	vacuolar protein sorting-associated protein 54-like [Nilaparvata lugens]	7.97	7.6	6.21	2.55	3.18	1.59	--	5.72	4.85	6.16	17.47	18.47	20.29	1.58
group_4229	NLU007606	Contig449.27	putative RNA polymerase II subunit B1 CTD phosphatase RPAP2 [Nilaparvata lugens]	7.52	8.03	7.74	5.5	6.7	7.82	--	3.73	2.8	4.27	10.04	13.05	9.3	1.58
group_6629	NLU022158	Contig253.44	LOW QUALITY PROTEIN: hyccin [Nilaparvata lugens]	9.12	11.89	8.74	4.51	8.13	4.23	--	5.73	9.32	7.82	24.95	26.33	24.67	1.58827
group_7748	NLU028867	Contig229.25	TATA box-binding protein-like protein 1 [Nilaparvata lugens]	9.86	6.51	8.46	3.09	6.13	8.04	--	1.61	5.4	6.12	13.37	14.33	12.58	1.59
group_3114	NLU001653	Contig253.83	telomerase-binding protein EST1A-like isoform X1 [Nilaparvata lugens]	7.54	5.61	6.73	3.89	7.03	4.59	--	1.93	2.8	4.4	8.51	9.45	9.63	1.59
group_6600	NLU021979	Contig974.6	uncharacterized protein LOC111045931 [Nilaparvata lugens]	1.32	1.33	1.5	0.72	1.62	0.88	--	4.46	4.58	7.8	14.37	16.54	16.88	1.59
group_2488	NLU016469	Contig13.446	protein borderless [Nilaparvata lugens]	1.91	1.29	1.64	1.04	1.46	1	--	4.35	3.05	5.28	12.07	15.07	11.18	1.6
group_9944	NLU026179	Contig1587.1	tRNA methyltransferase 10 homolog A [Nilaparvata lugens]	7.57	7.94	7.99	5.93	7.67	5.4	--	1.32	2.01	3	5.51	6.4	7.43	1.6
group_4938	NLU011394	Contig25.209	CLIP-associating protein 1-like [Myzus persicae]	56.11	49.42	51.1	42.43	48.04	63.1	--	4.34	7.04	7.96	18.71	18.73	21.28	1.6
group_3938	NLU006076	Contig2969.1	PREDICTED: GTPase-activating protein [Bemisia tabaci]	8.63	7.5	7.91	5.25	11.76	5.86	--	4.41	3.17	5.07	13.84	12.52	13.01	1.6
group_6785	NLU023319	Contig57.26	PREDICTED: protein N-terminal asparagine amidohydrolase isoform X2 [Nicrophorus vespilloides]	50.22	46.59	48.02	34.11	36.97	33.44	--	21.12	18.45	21.54	62.88	64.94	64.52	1.60591
group_3606	NLU004270	Contig285.32	m7GpppN-mRNA hydrolase [Nilaparvata lugens]	30.1	27.75	29.12	27.05	32.96	29.35	--	6.96	7.96	13.78	34.05	28.86	24.91	1.60933
group_4499	NLU008934	Contig776.1	uncharacterized protein LOC111048685 isoform X1 [Nilaparvata lugens]	5.6	5.41	5.05	4.61	5.42	3.03	--	3.2	4.41	4.83	12.09	14.4	11.86	1.61
group_2647	NLU019746	Contig782.1	actin-interacting protein 1 isoform X3 [Nilaparvata lugens]	106.91	130.9	100.53	138.63	105.22	174.23	--	58.44	72.29	67.89	215.4	213.76	225.91	1.6104
group_6192	NLU019070	Contig739.35	Ras superfamily small GTPase Rab35 [Nilaparvata lugens]	21.92	22.19	22.13	14.59	16.8	15.83	--	10.44	7.17	14.54	30.93	36.64	35.31	1.61225
group_9152	NLU015050	Contig960.11	stau [Laodelphax striatella]	0	0.12	0.18	0.14	0.18	0.04	--	13.02	18.42	14.73	53.56	49.08	48.49	1.6189
group_5591	NLU015481	Contig172.15	MAU2 chromatid cohesion factor homolog [Nilaparvata lugens]	26.95	28.38	26.38	17.3	23.24	23.13	--	3.47	2.79	6.61	12.49	13.27	11.92	1.62
group_7032	NLU024884	Contig253.72	TNF receptor-associated factor 4 isoform X1 [Nilaparvata lugens]	6.05	6.96	7.97	3.2	6.49	4.12	--	2.92	2.66	4.2	10.29	10.04	9.26	1.62
group_5376	NLU014328	Contig25.186	uncharacterized protein LOC111056563 [Nilaparvata lugens]	31.37	33.36	29.85	15.9	25.23	12.18	--	9.93	5.48	12.62	27.99	44.41	31.04	1.62111
group_7009	NLU024777	Contig25.153	BTB/POZ domain-containing protein KCTD20 [Nilaparvata lugens]	71.96	65.95	72.44	85.04	83.69	99.72	--	40.01	48.66	41.68	140.87	132.49	137.21	1.62416
group_5112	NLU012508	Contig54.9	uncharacterized protein LOC111053919, partial [Nilaparvata lugens]	7.11	5.66	5.99	5.65	4.34	4.46	--	5.45	9.05	6.65	32.87	31.52	30.88	1.62607
group_3266	NLU002420	Contig947.3	protein FAM13A [Nilaparvata lugens]	62.03	39.23	45.73	48.19	63.59	41.08	--	11.75	14.36	16.49	46.8	52.8	54	1.62812
group_6669	NLU022550	Contig112.32	syntaxin-16 [Nilaparvata lugens]	9.06	8.88	8.19	3.73	8.1	5.19	--	4.11	2.23	5.56	11.23	13.65	11.59	1.63
group_5609	NLU015587	Contig324.2	dystrophin-like [Nilaparvata lugens]	7.15	5.75	6.32	2.3	5.74	2.52	--	3.3	5.56	5.89	12.8	17.38	17.33	1.63
group_6243	NLU019370	Contig78.242	hypothetical protein L798_05535, partial [Zootermopsis nevadensis]	7.8	8.12	8.65	4.06	6.25	3.68	--	3.27	3.4	3.28	9.04	11.78	9.6	1.63
group_2627	NLU019429	Contig338.16	protein disulfide-isomerase A6 homolog [Nilaparvata lugens]	145.37	161.55	135.17	248.27	312.01	219.26	--	269.6	263.47	338.23	756.29	1050.71	930.42	1.63044
group_6782	NLU023313	Contig1234.3	conserved oligomeric Golgi complex subunit 8 [Nilaparvata lugens]	10.3	10.22	10.64	10.07	9.32	12.38	--	11.43	11.65	13.97	39.93	41.66	40.02	1.63104
group_9300	NLU017029	Contig325.23	cyclin G [Nilaparvata lugens]	63.37	55.77	55.78	89.05	106.91	79.19	--	30.12	31.3	29.81	133.73	134.3	132.59	1.63125
group_1980	NLU007944	Contig479.1	nuclear pore complex protein Nup98-Nup96-like [Nilaparvata lugens]	8.5	7.64	8.06	4.75	7.02	6.38	--	11.2	14.64	13.84	42.23	41.37	40.32	1.63427
group_4257	NLU007735	Contig32.88	repressor of RNA polymerase III transcription MAF1 homolog [Nilaparvata lugens]	9.62	8.74	8.01	6.12	8.47	4.38	--	3.96	3.05	7.18	14.06	15.86	15.41	1.64
group_7364	NLU026801	Contig4.12	bromodomain adjacent to zinc finger domain protein 2B-like isoform X5 [Nilaparvata lugens]	6.18	5.06	5.31	1.86	4.48	2.22	--	1.67	1.87	2.78	7.97	7.61	9.26	1.64
group_7723	NLU028759	Contig547.12	UDP-glucuronic acid decarboxylase 1-like isoform X1 [Nilaparvata lugens]	10.84	10.79	10.24	4.22	8.23	5.23	--	2.12	2.4	4.17	9.53	9.56	11.03	1.64
group_5085	NLU012307	Contig836.10	UPF0472 protein C16orf72 homolog [Nilaparvata lugens]	11.31	8.47	10.52	11.61	14.64	12.36	--	3.28	4.75	8.29	17.28	15.9	18.63	1.64
group_6790	NLU023355	Contig374.1	transcription initiation factor TFIID subunit 1 isoform X2 [Zootermopsis nevadensis]	7.28	6.2	6.4	1.9	4.19	1.96	--	4.6	7.36	6.25	20.58	18.8	18.09	1.64185
group_3499	NLU003763	Contig1.68	PREDICTED: serine/threonine-protein kinase ULK2 [Bemisia tabaci]	28.29	29.81	28.74	17.71	24.05	15.15	--	25.7	25.75	24.73	82.93	79.99	78.8	1.64236
group_4215	NLU007539	Contig140.34	leucine-rich repeat-containing protein 24-like, partial [Nilaparvata lugens]	9.74	10.45	7.31	5.05	8.13	6.53	--	5.73	6.37	7.05	23.41	21.87	23.82	1.64241
group_6724	NLU022876	Contig223.21	GDP-Man:Man(3)GlcNAc(2)-PP-Dol alpha-1,2-mannosyltransferase [Nilaparvata lugens]	21.03	22.4	19.7	14.96	15.85	15.07	--	25.83	26.67	27.84	78.3	87.35	90.93	1.64461
group_6239	NLU019364	Contig78.237	LOW QUALITY PROTEIN: H/ACA ribonucleoprotein complex non-core subunit NAF1-like [Nilaparvata lugens]	11.1	6.03	8.91	5.8	10.16	12.09	--	7.16	12.42	12.5	36.73	32.93	31.32	1.64501
group_4655	NLU009782	Contig175.102	LOW QUALITY PROTEIN: protein son of sevenless-like [Zootermopsis nevadensis]	2.87	2.05	2.48	1.54	2	1.58	--	2.71	2.52	5.99	11.68	11.14	11.1	1.65
group_5608	NLU015553	Contig175.54	zinc finger protein PLAG1-like isoform X2 [Nilaparvata lugens]	0.57	0.39	0.52	0.34	0.49	0.22	--	1.01	0.97	2.4	4.87	6.41	6.7	1.65
group_8260	NLU003680	Contig517.11	protein-tyrosine sulfotransferase isoform X1 [Nilaparvata lugens]	8.31	7.36	5.44	3.3	5.27	4.21	--	2.49	4.25	5.18	12.13	11.34	14.28	1.65
group_5606	NLU015550	Contig739.21	TBC1 domain family member 10A [Nilaparvata lugens]	14.29	10.78	12.08	6.81	9.02	6.49	--	9.81	5.27	15.51	34.71	31.03	31.5	1.65064
group_7127	NLU025495	Contig32.103	uncharacterized protein LOC111050421 [Nilaparvata lugens]	80.81	81.83	71.76	42.74	91.63	48.64	--	33.13	30.02	43.09	114.78	126.02	116.78	1.65878
group_5801	NLU016764	Contig1058.8	graves disease carrier protein-like isoform X2 [Nilaparvata lugens]	38.29	42.92	34.83	25.84	25.32	29.91	--	3.54	4.88	3.44	11.58	14.63	11	1.66
group_7661	NLU028420	Contig486.17		4.31	5.19	4.95	1.93	2.96	3.04	--	1.9	2.48	4.07	6.55	10.61	10.53	1.66
group_6209	NLU019199	Contig554.12	BLOC-1-related complex subunit 6 isoform X1 [Nilaparvata lugens]	42.68	40.3	42.41	50.45	48.69	44.68	--	3.48	3.01	4.13	10.37	12.09	12.34	1.66
group_6830	NLU023527	Contig64.146	hypothetical protein DFA_06443 [Dictyostelium fasciculatum]	4.52	3.29	3.65	1.41	2.76	1.18	--	2.98	3.41	3.66	9.69	10.86	11.63	1.66
group_7565	NLU027877	Contig8.176	2-Cys peroxiredoxin BAS1, chloroplastic-like isoform X2 [Nilaparvata lugens]	33.21	28.47	27.49	15.54	20.52	16.44	--	36.74	35.49	32.19	124.92	118.36	114.14	1.66615
group_7461	NLU027321	Contig199.11	LOW QUALITY PROTEIN: protein ECT2-like [Nilaparvata lugens]	13.08	10.46	9.87	5.15	7.79	5.46	--	9.67	10.73	12.66	37.33	33.69	42.12	1.66719
group_5813	NLU016832	Contig101.59	single-stranded DNA-binding protein 3 isoform X3 [Nilaparvata lugens]	24.8	24.37	21.15	12.57	14.8	9.38	--	10.25	8.15	16.84	42.31	48.15	46.45	1.66748
group_6662	NLU022520	Contig0.323	SLIT-ROBO Rho GTPase-activating protein 1-like isoform X1 [Zootermopsis nevadensis]	4.39	5.87	3.94	3.94	3.63	2.76	--	2.76	2.91	3.55	7.36	9.49	8.52	1.67
group_5480	NLU014787	Contig498.31	tectonin beta-propeller repeat-containing protein [Nilaparvata lugens]	9.75	9.5	8.65	4.51	6.94	3.86	--	15.44	12.37	17.96	46.31	48.22	49.74	1.67152
group_8740	NLU009551	Contig137.5	partitioning defective protein 6 [Nilaparvata lugens]	45.68	49.37	45.16	30.42	37.18	26.7	--	1.39	0.4	3.87	5.25	4.89	7.65	1.68
group_6521	NLU021275	Contig166.60	transmembrane emp24 domain-containing protein 6 [Nilaparvata lugens]	5.5	6.44	5.47	2.24	2.77	2.13	--	3.38	4.29	5.32	14.43	14.22	14.86	1.68
group_4007	NLU006525	Contig489.15	DNA ligase 1-like isoform X1 [Nilaparvata lugens]	2.82	2	2.74	1.8	4.98	1.89	--	3.74	2.13	4.33	11.12	10.56	11.01	1.68
group_7200	NLU025871	Contig80.72	peroxisome biogenesis protein 6 [Nilaparvata lugens]	5.75	6.06	6.1	2.52	4.38	3.16	--	3.83	1.86	6.59	11.73	12.57	14.33	1.68
group_5623	NLU015664	Contig479.6	myophilin [Nilaparvata lugens]	242.03	285.46	261.7	150.39	222.27	157.8	--	202.82	157.02	260.55	661.55	734.36	713.2	1.68644
group_4967	NLU011651	Contig1119.1	uncharacterized protein LOC111043282 [Nilaparvata lugens]	6.35	6.47	5.56	1.47	3.71	1.23	--	2.59	3.57	4.88	11.28	11	13.41	1.69
group_7450	NLU027290	Contig17.202	guanine nucleotide-binding protein subunit alpha homolog [Nilaparvata lugens]	9.75	9.87	9.83	6.19	12.44	5.86	--	5.13	3.95	4.61	17.18	13.06	15.2	1.69
group_5340	NLU014080	Contig382.21	uncharacterized protein LOC111058515, partial [Nilaparvata lugens]	0.22	0.24	0.06	0.11	0.29	0.11	--	3.06	3.08	2.42	10.66	9.02	8.88	1.69
group_5445	NLU014666	Contig78.73	uncharacterized protein LOC111058745 isoform X1 [Nilaparvata lugens]	7.96	8.28	8.03	2.46	7.46	3.6	--	1.4	1.48	3.71	6.9	7.15	6.47	1.69
group_3813	NLU005453	Contig8.228	protein limb expression 1 homolog isoform X1 [Nilaparvata lugens]	5.62	5.67	6.09	2	3.16	2.29	--	2.13	2.63	3.59	8.22	7.46	11.51	1.69
group_3344	NLU002980	Contig109.103	HMG box-containing protein 1-like [Nilaparvata lugens]	4.79	3.15	3.14	2.4	2.58	2.37	--	2.26	3.1	5.09	11.83	11.09	11.05	1.7
group_6791	NLU023361	Contig137.94	UPF0183 protein CG7083 [Nilaparvata lugens]	21.09	18.56	20.2	13.36	15.62	14.14	--	3.2	3.76	7.16	14.43	13.02	14.21	1.7
group_5303	NLU013858	Contig2.70	UPF0415 protein C7orf25 homolog [Nilaparvata lugens]	13.07	14.23	12	8.1	9.73	10.32	--	2.45	1.75	4.69	8.94	9.33	10.5	1.7
group_3642	NLU004457	Contig92.22	COPII coat assembly protein sec16 [Nilaparvata lugens]	5.41	3.9	2.9	1.99	3.21	2.25	--	1.66	2.86	4.4	12.8	13.29	11.11	1.7
group_3049	NLU001315	Contig50.108	catenin alpha isoform X2 [Nilaparvata lugens]	44.63	41.87	38.67	22.71	35.8	22.91	--	16.06	17.36	21.39	64.51	60.56	66.53	1.70178
group_6010	NLU018044	Contig14.101	calcium-independent protein kinase C [Nilaparvata lugens]	2.32	1.06	1.18	0.94	1.25	1.15	--	1.1	1.26	2.7	6.07	4.76	4.91	1.71
group_3235	NLU002218	Contig46.45	PAB-dependent poly(A)-specific ribonuclease subunit PAN3-like [Nilaparvata lugens]	5.08	4.67	4.11	1.77	3.01	2.44	--	4.79	5.11	7.44	19.73	22.56	20.32	1.71
group_5001	NLU011871	Contig850.10	uncharacterized protein LOC111045443 isoform X1 [Nilaparvata lugens]	4.03	2.9	3.61	0.61	1.62	1.09	--	1.32	1.81	2.64	6.06	7.08	6.3	1.72
group_1650	NLU003232	Contig86.26	uncharacterized protein LOC111053381 isoform X1 [Nilaparvata lugens]	4.18	3.81	4.71	1.57	3.53	3.34	--	2.05	2.71	4.62	9.75	11.11	9.32	1.72
group_9789	NLU024020	Contig80.37	membrane-associated progesterone receptor component 1-like [Nilaparvata lugens]	20.31	20.81	18.11	11.4	14.58	11.05	--	54.56	49.8	119.07	219.12	264.41	266.28	1.72194
group_6627	NLU022149	Contig623.9	LOW QUALITY PROTEIN: eRF1 methyltransferase catalytic subunit MTQ2-like [Nilaparvata lugens]	45.7	41.16	43.59	53.51	51.12	49.87	--	33.44	35.63	28.15	119.24	114.58	108.64	1.72243
group_3364	NLU003077	Contig123.75	proteolipid protein 2-like [Nilaparvata lugens]	17.53	15.39	15.62	10.38	11.4	11.05	--	6.9	7.3	9.07	26.58	31.22	29.28	1.72934
group_7081	NLU025161	Contig1141.2	phosphatase and actin regulator 2-like [Nilaparvata lugens]	6.83	6.25	5.66	2.63	4.68	2.6	--	3.18	4.24	5.69	14.66	16.76	17.78	1.73
group_6137	NLU018711	Contig32.40	uncharacterized protein LOC111045203 [Nilaparvata lugens]	18.71	15.62	15.75	7.79	13.57	8.14	--	7.43	6.81	9.93	27.41	24.94	28.2	1.73118
group_8831	NLU010669	Contig454.4	LOW QUALITY PROTEIN: actin-binding LIM protein 3-like [Nilaparvata lugens]	36.44	38.09	34.91	31.85	49.55	30.74	--	43.79	43.05	53.79	148.83	157.19	164.9	1.73766
group_9768	NLU023657	Contig175.17	IQ motif and SEC7 domain-containing protein 1 isoform X1 [Nilaparvata lugens]	5.41	4.61	4.42	1.69	4.05	1.9	--	2.16	1.54	3.93	7.76	8.5	9.48	1.74
group_7534	NLU027685	Contig175.62	transmembrane protein 68-like isoform X1 [Nilaparvata lugens]	4.75	4.96	4.68	1.74	3.33	2.15	--	1.5	2.6	3.85	8.72	8.63	9.55	1.74
group_902	NLU001908	Contig124.30	PREDICTED: mediator of RNA polymerase II transcription subunit 12 [Drosophila busckii]	24.55	20.77	19.37	12.63	22.24	11.32	--	10.37	9.42	12.69	36.78	36.57	38.63	1.74642
group_4969	NLU011683	Contig25.175	uncharacterized protein LOC111057578 [Nilaparvata lugens]	6.71	6.77	5.96	1.65	5.05	1.85	--	2.23	1.8	4.45	9.07	9.4	9.29	1.75
group_4156	NLU007187	Contig0.453	NF-kappa-B essential modulator [Nilaparvata lugens]	38.65	39.32	39.57	27.34	61.05	31.97	--	12.95	9.98	23.56	54.12	54.74	57.67	1.75081
group_8122	NLU002070	Contig123.137	uncharacterized protein LOC111052759 [Nilaparvata lugens]	6.67	3.79	5.53	5.47	5.09	5.48	--	2.99	1.73	4.39	8.86	9.94	12.32	1.76
group_9081	NLU013960	Contig316.14	arf-GAP with dual PH domain-containing protein 1-like isoform X1 [Nilaparvata lugens]	21.7	20.21	18.92	17.82	17.77	14.06	--	20.51	16.98	19.14	61.8	71.87	65.08	1.76226
group_3417	NLU003382	Contig84.92	mitogen-activated protein kinase kinase kinase 7-like isoform X1 [Nilaparvata lugens]	29.66	27.7	30.53	20.09	29.43	18.25	--	5.23	3.67	10.93	22.46	20.63	23.11	1.76539
group_3529	NLU003878	Contig0.410	PREDICTED: E3 ubiquitin-protein ligase Topors isoform X2 [Orussus abietinus]	3.21	3.33	5.28	4.36	4.56	5.18	--	7.99	8.57	11.29	32.66	31.78	30.61	1.76622
group_6151	NLU018788	Contig77.39	uncharacterized protein LOC111047891, partial [Nilaparvata lugens]	1.84	1.07	1.21	1.2	1.47	1.76	--	8.21	10.06	13.88	34.36	37.76	39.24	1.76761
group_4049	NLU006702	Contig111.47	dentin sialophosphoprotein-like isoform X3 [Nilaparvata lugens]	5.68	5.67	5.59	1.61	4.3	1.91	--	1.94	1.84	3	7.97	7.01	7.88	1.77
group_9158	NLU015082	Contig219.5	autophagy protein 5 [Nilaparvata lugens]	5.98	7.13	5.69	3.09	6.95	6.5	--	4.74	2.46	6.16	14.05	16.99	15.38	1.77
group_3128	NLU001708	Contig765.3	sorting nexin-29-like [Nilaparvata lugens]	26.3	27.33	26.13	21.41	30.78	19.55	--	16.69	12.71	18.64	59.45	53.76	62.06	1.77364
group_2040	NLU008837	Contig88.2	calcium uniporter protein, mitochondrial-like [Nilaparvata lugens]	6.44	4.98	5.54	4.11	5.53	4.87	--	4.01	4.48	6.68	25.68	27.89	27.9	1.77871
group_3716	NLU004883	Contig0.224	uncharacterized protein LOC111054326 [Nilaparvata lugens]	5.06	4.55	3.58	1.7	2.48	1.79	--	1.85	2	4.61	8.51	9.47	10.27	1.78
group_6749	NLU023061	Contig226.54	uncharacterized protein LOC111059739 [Nilaparvata lugens]	8.67	7.5	8.15	4.37	7.57	3.4	--	5.8	5.89	6.93	19.02	23.28	22.42	1.78
group_7628	NLU028230	Contig741.15	PREDICTED: pituitary homeobox homolog Ptx1-like [Diuraphis noxia]	14.26	15.65	12.9	10.73	14.52	9.23	--	3.83	3.33	7.29	18.43	20.52	22.02	1.78
group_5201	NLU013113	Contig215.6	polyhomeotic-proximal chromatin protein-like [Nilaparvata lugens]	9.39	8.78	9.34	7.34	11.88	6.53	--	6.18	4.76	7.02	18.46	20.54	23.41	1.79
group_7375	NLU026829	Contig30.79	target of rapamycin complex 2 subunit MAPKAP1 [Nilaparvata lugens]	3.11	3.18	2.9	1.81	2.79	2.55	--	1.3	1.43	2.62	6.18	6.47	5.78	1.79
group_7209	NLU025949	Contig33.4	LOW QUALITY PROTEIN: uncharacterized protein LOC111050663 [Nilaparvata lugens]							--	13.61	13.96	17.26	59	52.65	52.6	1.79579
group_8064	NLU001420	Contig79.124	Insulin-like growth factor-binding protein complex acid labile chain [Zootermopsis nevadensis]	23.08	20.58	19.24	10.83	17.27	11.12	--	6.17	5.67	10.17	25.07	26.26	25.02	1.79659
group_6313	NLU019819	Contig609.1	protein obstructor-E-like [Nilaparvata lugens]	2.33	3.57	0.47	0.16	0.46	0.39	--	5.74	11.16	4.78	42.69	16.95	19.7	1.79715
group_5403	NLU014442	Contig109.43	circadian locomoter output cycles protein kaput-like [Nilaparvata lugens]	3.94	3.9	4.48	1.95	4.12	1.75	--	1.57	2.59	3.47	8.39	9.41	8.73	1.8
group_9566	NLU020500	Contig20.56	PREDICTED: uncharacterized protein LOC106688079 [Halyomorpha halys]	17.48	16.36	19.91	13.83	18.38	10.85	--	4.01	3.94	5.86	15.18	15.82	17.21	1.8
group_4494	NLU008920	Contig259.10	N(G),N(G)-dimethylarginine dimethylaminohydrolase 1-like [Nilaparvata lugens]	7.25	4.77	4.66	1.62	3.42	2.58	--	3.83	3.35	9.45	15.99	17.02	17.37	1.8
group_3504	NLU003797	Contig467.13	protein FAM91A1-like [Nilaparvata lugens]	12.99	12.89	14.93	6.14	12.64	7.38	--	3.81	3.47	5.22	15.42	14.04	14.63	1.8
group_5885	NLU017257	Contig70.114	DNA topoisomerase 2-binding protein 1-A [Nilaparvata lugens]	3.61	2.13	2.96	0.44	1.49	0.6	--	1.62	1.98	3.03	8.03	7.49	6.6	1.8
group_3130	NLU001715	Contig765.1	nuclear receptor-binding protein homolog, partial [Nilaparvata lugens]	12.09	11.35	12.26	10.58	21.07	11.37	--	4.4	2.9	6.96	17.12	16.89	15.25	1.8
group_4845	NLU010936	Contig78.120	protein FAM46C [Nilaparvata lugens]	2.4	5.37	2.04	3.5	2.45	3.45	--	30.81	28.25	40.15	185.89	197.15	218.08	1.8014
group_7750	NLU028907	Contig480.10	splicing factor 3B subunit 4 [Nilaparvata lugens]	88.5	87.45	71.23	119.29	82.77	146.07	--	25.72	29.62	23.92	116.08	103.15	93.73	1.80487
group_9879	NLU025253	Contig109.29	general transcription factor IIH subunit 2 [Nilaparvata lugens]	8.06	6.82	6.77	3.2	4.37	4.26	--	19.59	23.64	17.7	71.97	79.05	69.32	1.80754
group_5824	NLU016892	Contig630.32	PREDICTED: protein pangolin, isoforms A/H/I/S isoform X6 [Cimex lectularius]							--	2.97	2.86	4.44	13.96	17.04	19.09	1.81
group_4474	NLU008815	Contig689.1	histone deacetylase 9-like [Nilaparvata lugens]	1.15	0.68	1.08	0.84	0.64	0.89	--	1.55	2.34	2.79	8.93	6.08	8.04	1.81
group_8216	NLU003121	Contig31.106	ras-related protein Rac1 [Nilaparvata lugens]	58.82	62.22	55.07	32.31	39.33	32.79	--	24.03	21.61	42.74	103.03	116.14	105.86	1.81544
group_6552	NLU021555	Contig589.22	flotillin-1 isoform X2 [Zootermopsis nevadensis]	30.74	29.31	30.25	10.35	26.06	12.49	--	20.87	21.87	41.03	95.4	97.46	106.4	1.81649
group_6959	NLU024453	Contig123.32	nucleolar and coiled-body phosphoprotein 1-like [Nilaparvata lugens]	6.92	7.14	5.71	2.56	5.01	3.29	--	4.74	4.63	5.94	17.27	19.45	21.41	1.82
group_7318	NLU026565	Contig52.48	condensin complex subunit 2-like [Nilaparvata lugens]	0.76	0.64	0.83	0.52	0.63	0.75	--	1.71	1.66	3.88	8.67	8.35	8.06	1.82
group_5203	NLU013124	Contig850.9	peptidylglycine alpha-hydroxylating monooxygenase [Nilaparvata lugens]	12.4	15.99	15.09	3.95	13.3	5.59	--	3.79	3.32	5.74	12.53	10.5	13.77	1.82
group_3229	NLU002199	Contig50.112	segmentation protein cap'n'collar-like [Nilaparvata lugens]	11	11.4	10.46	5.63	9.63	6.23	--	9.19	11.55	13.14	43.13	44.51	47.37	1.82273
group_5405	NLU014450	Contig109.51	uncharacterized protein LOC111046273 isoform X1 [Nilaparvata lugens]	51.46	121.63	43.06	46.76	72.04	60.88	--	20.5	19.5	16.17	109.07	48.59	53.14	1.8233
group_4890	NLU011145	Contig94.13	tropomyosin-1 [Nilaparvata lugens]	28.12	30.26	30.19	11.81	31.56	15.37	--	24.91	19.64	26.92	98.77	96.2	76.74	1.82959
group_7327	NLU026630	Contig0.332	multiple C2 and transmembrane domain-containing protein 1 isoform X1 [Nilaparvata lugens]	18.47	20.39	21.54	12.11	16.56	10.98	--	2.71	1.38	4.22	8.92	9.17	8.64	1.83
group_7581	NLU027937	Contig112.62	nuclear factor related to kappa-B-binding protein-like [Nilaparvata lugens]	17.28	16.4	17.71	10.22	9.85	13.49	--	3.44	5.72	5.1	18.46	17.16	16.63	1.83
group_4580	NLU009384	Contig175.85	uncharacterized protein LOC111056571 [Nilaparvata lugens]	3.75	2.98	3.08	1.18	2.8	1.36	--	1.5	1.58	3.32	6.73	7.5	7.87	1.83
group_6928	NLU024241	Contig112.77	PREDICTED: ankyrin-3 [Halyomorpha halys]	6.93	4.48	5.98	4.71	6.14	3.62	--	19.39	17.71	23.87	78.26	67.7	77.87	1.83226
group_3098	NLU001574	Contig123.90	sodium/potassium/calcium exchanger 3 [Nilaparvata lugens]	2.2	0.65	1.1	0.68	0.79	2.42	--	2.71	4.17	2.17	10.89	12.92	10.99	1.84
group_2621	NLU019283	Contig17.78	zinc finger protein 271-like [Nilaparvata lugens]	2.89	2.9	2.55	0.59	1.51	0.99	--	2.28	2.17	4.03	10.25	10.33	9.4	1.84
group_6241	NLU019368	Contig78.240	uncharacterized protein LOC111048059 [Nilaparvata lugens]	8.3	7	6.96	2.61	6.08	3.09	--	1.49	1.61	4.81	6.56	7.32	7.34	1.84
group_2610	NLU019029	Contig307.18	LOW QUALITY PROTEIN: collagen type IV alpha-3-binding protein-like [Nilaparvata lugens]	50.08	49.26	47.21	33.95	41.34	34.99	--	19.83	20.1	23.69	71.88	78.39	76.3	1.84019
group_2601	NLU018859	Contig450.18	basic proline-rich protein isoform X2 [Nilaparvata lugens]	0.04	0.01	0.05	0	0	0.04	--	5.73	5.95	5.35	21.83	19.93	22.98	1.84293
group_3345	NLU002982	Contig109.108	protein FAM49B-like [Nilaparvata lugens]	2.08	2.03	2.57	1.02	2.45	1.31	--	1.53	3.11	4.39	9.99	9.87	11.28	1.85
group_5593	NLU015489	Contig1285.11	protein lethal(2)denticleless [Nilaparvata lugens]	1.01	0.53	1.27	0.29	1.31	0.76	--	1.91	2.19	4.72	11.61	10.03	10.92	1.85
group_8957	NLU012398	Contig649.34	Soluble NSF attachment protein, putative [Pediculus humanus corporis]	43.42	41.04	40.39	37.1	46.04	37.11	--	28.22	37.29	38.19	122.34	131.4	133.84	1.85085
group_5547	NLU015244	Contig320.6	bromodomain-containing protein 3 isoform X1 [Nilaparvata lugens]	15.38	13.54	13.57	7.67	15.35	7.92	--	8.71	8.4	11.94	38.49	40.09	41.3	1.85654
group_5884	NLU017255	Contig13.22	F-actin-uncapping protein LRRC16A [Nilaparvata lugens]	8.73	8.26	7.6	3.49	7.15	3.69	--	1.72	1.88	4.5	9.61	8.96	9.69	1.86
group_4785	NLU010490	Contig71.36	PREDICTED: max dimerization protein 1-like [Orussus abietinus]	11.47	11.8	10.66	4.93	11.11	6.25	--	1.57	1.6	3.66	8.78	7.81	7.48	1.86
group_5170	NLU012932	Contig307.15	SH3 domain-containing kinase-binding protein 1-like [Nilaparvata lugens]	11.89	10.35	8.77	5.86	10.22	6.5	--	12.58	12.64	17.68	53.99	63.18	58.86	1.86711
group_9015	NLU013068	Contig1906.2	coiled-coil domain-containing protein AGAP005037-like, partial [Nilaparvata lugens]	9.12	8.9	6.92	3.12	5.25	4.28	--	2.4	0.89	3.58	10.18	7.81	7.56	1.87
group_3599	NLU004240	Contig36.99	protein enabled [Nilaparvata lugens]	19.22	17.5	17.37	9.69	18.59	8.24	--	3.36	2.73	4.95	13.54	15.22	16.78	1.87
group_3977	NLU006229	Contig496.37	PREDICTED: zinc finger protein Gfi-1b-like [Nicrophorus vespilloides]	7.09	5.35	6.21	4.82	5.11	4.32	--	4.61	4.43	4.08	16.53	16.68	15.75	1.87
group_4569	NLU009325	Contig46.6	hypothetical protein AND_006316 [Anopheles darlingi]	13.64	10.7	11.64	4.6	8.33	5.71	--	25.32	24.98	24.58	97.69	102.58	96.74	1.8733
group_5773	NLU016591	Contig166.22	rap guanine nucleotide exchange factor 2 [Nilaparvata lugens]	3.02	2.56	2.16	1.7	2.81	2.54	--	2.54	3.36	4.39	13.64	13.62	14.48	1.89
group_7372	NLU026825	Contig30.83	putative transcription factor capicua [Nilaparvata lugens]	5.51	4.29	4.47	1.88	3.5	1.9	--	2.1	2.23	4.29	11.87	11.17	13.19	1.89
group_3624	NLU004373	Contig31.143	GA-binding protein subunit beta-2 isoform X1 [Nilaparvata lugens]	7.38	6.42	7.21	3.76	5.97	6.31	--	3.86	3.5	7.77	20.25	18.48	18.65	1.89071
group_6860	NLU023776	Contig54.59	thrombospondin type-1 domain-containing protein 4-like [Nilaparvata lugens]	11.4	11.84	8.99	4.38	9.22	4.49	--	5.72	5.16	7.17	27.85	21.78	24.48	1.89492
group_4532	NLU009124	Contig376.9	rab GTPase-binding effector protein 1 [Nilaparvata lugens]	6.45	5.27	5.36	4.04	6.3	4.09	--	6.3	4.98	9.25	24.58	26.96	25.24	1.90402
group_6908	NLU024150	Contig430.10	PREDICTED: semaphorin-2A isoform X1 [Cimex lectularius]	0.54	0.73	0.87	0.48	0.18	0.56	--	6.05	8.37	9.14	31.18	27.04	31.7	1.9061
group_6796	NLU023409	Contig670.2	uncharacterized protein LOC111064276 [Nilaparvata lugens]	17.48	17.31	15.13	15.08	21.36	14.6	--	14.36	11.48	17.91	53.7	62.39	56.93	1.90667
group_4022	NLU006610	Contig104.12	uncharacterized protein LOC111055192 [Nilaparvata lugens]	24.32	26.52	24.96	13.68	29	13.47	--	2.77	3.12	5.45	13.32	14.54	14.25	1.91
group_7379	NLU026889	Contig199.13	zinc finger protein 567-like [Nilaparvata lugens]	1.51	1.67	1.77	0.53	1.06	0.61	--	1.22	0.98	1.77	6.16	5.07	4.38	1.91
group_9086	NLU014004	Contig731.38	PREDICTED: homeobox protein extradenticle isoform X2 [Cimex lectularius]	7.42	6.71	7.21	3.01	5.99	3.01	--	4.82	5.36	7.4	21.58	22.38	23.2	1.91652
group_4943	NLU011447	Contig13.240	PREDICTED: ribonucleoside-diphosphate reductase subunit M2 B [Cimex lectularius]							--	30.77	27.28	49.84	136.37	139.38	135.49	1.92021
group_3496	NLU003741	Contig20.72	WD repeat-containing protein 47 isoform X2 [Nilaparvata lugens]	6.39	5.21	4.56	3.76	4.71	5.2	--	4.42	7.81	6.96	39.6	30.63	30.28	1.92041
group_2029	NLU008717	Contig157.6	PREDICTED: Krueppel-like factor 7 isoform X1 [Anoplophora glabripennis]	0.11	0.24	0.24	0	0	0	--	1.33	1.51	3.59	11.51	10.68	8.44	1.93
group_7164	NLU025661	Contig385.1	palmitoyltransferase ZDHHC5 [Nilaparvata lugens]	6.03	4.79	4.56	3.05	3.98	2.83	--	3.95	3.74	6.23	16.34	17.73	20.25	1.93
group_3498	NLU003756	Contig760.19	nuclear transcription factor Y subunit alpha isoform X1 [Zootermopsis nevadensis]	4.19	1.98	3.63	2.67	5.23	2.67	--	4.54	3.53	4.1	15.69	14.45	17.59	1.93
group_4692	NLU009968	Contig39.26	PREDICTED: mucin-2 [Oreochromis niloticus]	14.46	13.51	12.89	10.56	17.94	9.76	--	8.34	7.25	13.08	45.49	45.14	51.66	1.93959
group_2878	NLU027014	Contig370.5	PREDICTED: junctophilin-1 isoform X1 [Cimex lectularius]	5.59	5.2	5.99	2.06	3.91	2.12	--	2.74	2.5	2.37	11.3	12.34	9.91	1.94
group_9869	NLU025114	Contig4927.1	LOW QUALITY PROTEIN: slit homolog 1 protein [Nilaparvata lugens]	21.93	20.07	19.3	7.1	22.61	7.28	--	16.13	10.9	19.84	63.19	61.74	59.82	1.9405
group_1883	NLU006356	Contig158.28	E3 ubiquitin-protein ligase Hakai [Nilaparvata lugens]	10.14	7.68	8.58	6.84	9.36	9.11	--	12.02	12.71	10.4	46.83	44.66	47.54	1.94054
group_2004	NLU008246	Contig190.17	merlin [Nilaparvata lugens]	4.56	3.46	2.9	1.2	2.78	1.7	--	5.47	4.3	8.97	22.91	22.82	26.51	1.95569
group_5828	NLU016980	Contig287.14	SH3 domain-containing protein Dlish [Nilaparvata lugens]	27.05	28.34	30.25	13.63	17.14	20.93	--	5.65	6.02	9.44	30.98	29.38	27.5	1.96168
group_5434	NLU014591	Contig201.20	cyclic AMP response element-binding protein A-like [Nilaparvata lugens]	5.77	6.17	6.57	1.82	3.22	1.88	--	4.64	3.13	8.81	22.4	23.39	24.9	1.96391
group_1754	NLU004552	Contig522.13	serum response factor homolog [Nilaparvata lugens]							--	3.63	1.71	4.46	13.62	13.53	12.5	1.97
group_7310	NLU026511	Contig98.77	probable uridine-cytidine kinase isoform X1 [Nilaparvata lugens]	19.7	16.17	17.63	19.23	26.86	22.96	--	4.47	2.85	9.33	18.87	23.25	24.64	1.97
group_4379	NLU008372	Contig13.311	protein numb [Nilaparvata lugens]	9.87	7.82	8.19	5.17	6.82	4.99	--	3.02	2.95	7.06	15.58	16	18.79	1.98
group_4698	NLU010038	Contig389.19	glycine-rich cell wall structural protein 1.8-like [Nilaparvata lugens]	0	0.07	0.07	0.07	0.34	0.07	--	0.3	1.87	0.81	5.04	2.65	4.76	1.98
group_3475	NLU003624	Contig156.13	DCN1-like protein 3 [Nilaparvata lugens]	2.64	1.34	1.87	0.69	1.23	0.99	--	4.38	5.4	6.59	25.41	26.58	26.96	1.9838
group_4748	NLU010281	Contig6.2	patronin-like [Nilaparvata lugens]	6.89	6.22	6.51	3.13	5.54	2.79	--	4.6	7.73	8.22	26.8	26.28	28.29	1.98609
group_5347	NLU014106	Contig123.125	rabphilin-3A [Nilaparvata lugens]	1.27	1.17	1.16	0.65	1.92	0.53	--	3.5	2.33	5.2	14.04	14.03	13.63	1.99
group_5517	NLU015061	Contig14.98	uncharacterized protein LOC111046489 [Nilaparvata lugens]	5.09	3.62	3.62	1.96	2.61	1.35	--	3.47	3.36	3.61	15.33	14.46	12.13	1.99
group_8783	NLU010007	Contig307.43	uncharacterized protein LOC111056808 [Nilaparvata lugens]	26.58	29.02	27.43	23.64	24.3	24.51	--	5.51	6.16	6.87	22.46	29.25	24.55	1.99103
group_4543	NLU009173	Contig1105.2	dystrophin-like [Nilaparvata lugens]	9.6	10.13	11.11	3.58	8.79	4.13	--	4.32	4.8	5.58	25.82	24.45	26.01	1.99646
group_5803	NLU016769	Contig974.4	microtubule-associated serine/threonine-protein kinase 2 [Nilaparvata lugens]	7.21	6.76	6.97	1.66	3.95	1.85	--	3.57	2.58	6.39	15.05	16.04	17.77	2
group_4085	NLU006855	Contig355.14	disintegrin and metalloproteinase domain-containing protein 10 [Nilaparvata lugens]	11.33	11.38	10.69	6.02	9.27	6.46	--	10.04	9.68	13.66	53.29	49.08	52.37	2.00665
group_6902	NLU024074	Contig18.256	ribonuclease 3 [Nilaparvata lugens]	4.24	3.46	3.62	0.99	2.05	1.1	--	1.28	1.22	3.58	7.52	7.99	8.16	2.01
group_9900	NLU025489	Contig78.112	uncharacterized protein LOC111052687 [Nilaparvata lugens]	9.98	10.65	9.81	4.37	12.12	5.82	--	1.13	1.41	2.74	6.89	6.95	6.99	2.01
group_5817	NLU016863	Contig45.9	meteorin-like protein [Nilaparvata lugens]	7.63	7.06	5.26	1.7	3.67	1.58	--	1.94	2.06	2.92	10.24	9.19	9.29	2.02
group_4016	NLU006586	Contig768.3	G1/S-specific cyclin-D2-like [Nilaparvata lugens]	4.8	4.7	6.94	2.03	3.82	1.7	--	4.44	2.45	4.7	15.84	13.49	18.6	2.02
group_3750	NLU005060	Contig85.34	rho GTPase-activating protein 44-like isoform X1 [Nilaparvata lugens]	11.48	9.8	9.68	4.27	7.93	4.62	--	6.55	6.34	7.62	27.91	26.82	29.82	2.0375
group_3066	NLU001418	Contig79.128	UV radiation resistance associated protein [Nilaparvata lugens]	75.46	78.28	74.5	87.62	105.04	104.25	--	5.15	4.65	7.32	20.38	25.23	24.93	2.03894
group_6838	NLU023585	Contig329.12	zinc finger protein 395 isoform X1 [Nilaparvata lugens]	9.66	8.75	5.81	8.06	8.6	7.74	--	3.05	1.96	3.34	11.84	12.14	11.09	2.04
group_7631	NLU028267	Contig372.16	BTB/POZ domain-containing protein KCTD12 [Nilaparvata lugens]	2.32	2.16	1.91	1.16	1.55	1.08	--	2.9	1.77	1.53	6.74	9.57	10.82	2.04
group_3376	NLU003129	Contig113.32	zinc finger protein Pegasus-like isoform X1 [Nilaparvata lugens]	4.63	4.55	2.62	2.09	2.49	3.14	--	1.42	1.69	2.86	6.85	9.7	8.65	2.05
group_4814	NLU010676	Contig454.13	histone acetyltransferase KAT6A isoform X1 [Nilaparvata lugens]	10.74	10.5	8.61	4	7.72	3.51	--	3.44	4.15	4.48	17.14	18.26	18.15	2.05
group_4813	NLU010673	Contig454.9	E3 ubiquitin-protein ligase RNF19A-like [Nilaparvata lugens]	4.3	3.62	3.46	2.61	4.63	3.07	--	2.45	4.62	4.37	18.16	21.07	15.05	2.05
group_6964	NLU024489	Contig973.6	thymidine phosphorylase-like isoform X1 [Nilaparvata lugens]	63.12	58.41	60.41	44.52	45.76	46.46	--	1.68	2.98	3.35	12.76	11.12	9.71	2.05
group_4400	NLU008481	Contig30.53	uncharacterized protein LOC111044525 [Nilaparvata lugens]	68.36	59.14	73.55	40	74.94	32.88	--	13.61	11.96	22.97	68.64	78.88	75.36	2.05385
group_7421	NLU027142	Contig238.6	uncharacterized protein LOC111064318 isoform X1 [Nilaparvata lugens]	14.41	11.86	13.39	9.11	10.88	8.25	--	8.23	7.41	11.33	49.14	52.52	47.93	2.0542
group_6698	NLU022750	Contig219.81	nascent polypeptide-associated complex subunit alpha, muscle-specific form-like [Nilaparvata lugens]							--	5.01	5.96	7.89	27.25	24.12	26.82	2.05668
group_6528	NLU021325	Contig50.118	protein CREBRF homolog [Nilaparvata lugens]	4.31	2.01	3.34	4.33	4.87	4.95	--	1.64	2.05	4.61	13.48	13.33	13.9	2.06
group_2946	NLU028849	Contig70.77	TBC1 domain family member 25 [Nilaparvata lugens]	6.08	4.42	5.4	2.94	4.54	3.41	--	2.43	2.66	3.17	10.21	12.25	13.96	2.06
group_6371	NLU020244	Contig377.15	TLR4 interactor with leucine rich repeats isoform X1 [Nilaparvata lugens]	3.46	3.03	3.05	1.6	2.54	1.54	--	4.33	3.93	3.02	20.82	18.15	17.04	2.06181
group_4927	NLU011318	Contig202.52	fasciclin-3 [Nilaparvata lugens]	37.73	43.38	42.22	18.72	32.22	18.55	--	3.71	4.06	8.2	25.4	17.56	23.83	2.06725
group_5837	NLU017033	Contig4319.1	protein Gawky, partial [Nilaparvata lugens]	7.77	7.53	7.94	3.38	7.4	3.2	--	3.11	3.14	5.19	21.9	21.43	20.52	2.07089
group_2824	NLU025155	Contig20.114	zinc finger CCCH domain-containing protein 3 [Nilaparvata lugens]	5.37	5.45	5.26	2.63	3.96	2.59	--	1.3	1.17	2.55	6.87	6.8	7.17	2.08
group_7399	NLU027038	Contig45.123	DNA excision repair protein ERCC-6-like [Nilaparvata lugens]	4.67	3.35	3.69	1.52	4.76	2.11	--	1.33	1.24	2.44	7.01	6.76	7.13	2.09
group_9885	NLU025283	Contig61.53	uncharacterized protein LOC111050305 isoform X1 [Nilaparvata lugens]	10.6	10.44	7.31	4.78	8.76	4.92	--	2.07	2.05	2.98	9.16	8.79	12.56	2.09
group_3421	NLU014599	Contig14.118	DNA-dependent protein kinase catalytic subunit-like [Nilaparvata lugens]	2.58	1.89	2.17	0.22	0.68	0.27	--	1.19	1.56	2.31	6.97	7.09	6.99	2.09
group_9854	NLU024879	Contig253.69	TLC domain-containing protein 2-like [Nilaparvata lugens]	20.04	20.12	17.68	10.88	13.3	11.72	--	3.12	4.66	4.83	13.09	16.55	13.88	2.1
group_5827	NLU016979	Contig287.16	uncharacterized protein LOC111047074 isoform X1 [Nilaparvata lugens]	12.37	9.8	10.41	14.3	17.78	12.2	--	6.21	6.51	9.88	32.34	31.62	34.4	2.10805
group_3694	NLU004760	Contig30.127	girdin [Nilaparvata lugens]	2.44	1.82	1.49	1	1.05	0.72	--	2.6	1.84	3.31	10.18	10.91	12.5	2.11
group_3238	NLU002258	Contig371.21	PREDICTED: protein lethal(2)essential for life [Bemisia tabaci]	43.62	53.25	42.51	32.91	42.37	28.1	--	61.15	56.98	55.37	253.67	304.04	253.14	2.12644
group_6691	NLU022696	Contig262.73	beta-TrCP isoform X2 [Nilaparvata lugens]	29.35	23.47	23.64	36.8	46.29	38.16	--	7.88	7.3	13.58	56.44	54.3	57.01	2.13693
group_4688	NLU009943	Contig25.147	integrin-linked protein kinase [Zootermopsis nevadensis]	9.44	7.35	9.08	2.65	5.41	4.96	--	2.12	2.06	3.51	10.49	11.93	11.71	2.14
group_5882	NLU017227	Contig417.5	uncharacterized protein LOC111047243 [Nilaparvata lugens]	2.39	2.13	1.65	1.95	3.57	2.6	--	1.9	2.07	6.5	14	15.34	16.58	2.14
group_8127	NLU002107	Contig427.18	uncharacterized protein LOC111052777 [Nilaparvata lugens]	4.57	3.28	3.37	1.22	1.82	1.5	--	1.36	1.01	2.6	7.08	6.9	7.6	2.14
group_5239	NLU013388	Contig64.80	tyrosine-protein phosphatase non-receptor type 11-like [Nilaparvata lugens]	30.1	25.21	29.34	35.93	45.5	30.28	--	15.41	13.43	16.79	102.42	85.11	98.89	2.15773
group_4336	NLU008167	Contig447.13	transcription initiation factor TFIID subunit 4-like [Nilaparvata lugens]	5.74	4.14	4.65	2.57	4.05	3.33	--	1.86	2.86	2.97	11.72	12.03	12.22	2.16
group_5629	NLU015682	Contig215.1	endoplasmic reticulum resident protein 29 [Nilaparvata lugens]	138.7	216.08	109.17	77.8	75.53	118.71	--	25.66	26.34	27.37	117.13	154.62	135.65	2.16945
group_6655	NLU022424	Contig974.9	uncharacterized protein LOC111049065 [Nilaparvata lugens]	10.24	11.89	10.45	3.88	8.78	4.3	--	1.79	1.57	2.19	9.46	8.97	7.96	2.17
group_1124	NLU008957	Contig157.104	dnaJ homolog subfamily B member 9-like [Nilaparvata lugens]	107.22	106.01	93.81	209.63	189.51	226.34	--	40.46	21.83	43.4	128.46	180.01	168.01	2.17461
group_3980	NLU006259	Contig229.8	LOW QUALITY PROTEIN: transmembrane protein 198 [Nilaparvata lugens]	8.1	7.75	6.75	3.22	5.7	3.4	--	4.06	5.02	8.6	24.3	26.48	30.05	2.17939
group_6533	NLU021397	Contig84.14	golgin subfamily A member 4 [Nilaparvata lugens]	0.77	0.39	0	0.14	0	0	--	2.36	1.45	5.31	13.11	12.4	14.06	2.18
group_2758	NLU023193	Contig191.7	protein suppressor of white apricot-like [Nilaparvata lugens]	75.93	79.9	76.61	70.2	90.47	73.08	--	2.51	3.15	5.15	15.41	17.26	16.59	2.2
group_4348	NLU008214	Contig92.26	PREDICTED: DDB1- and CUL4-associated factor 10 [Neodiprion lecontei]	9.48	7.61	7.38	6.21	6.69	7.12	--	9.76	10.63	15.09	53.02	51.4	59.32	2.20648
group_4404	NLU008497	Contig126.6	myosin-9-like [Nilaparvata lugens]	9.42	10.09	8.12	4.35	13.42	4.72	--	4.12	3.42	5.73	25.2	24.66	23.26	2.21399
group_6224	NLU019282	Contig17.79	polycomb group protein Pc isoform X1 [Nilaparvata lugens]	18.78	17.23	17.18	10.4	11.93	10.08	--	15.53	14.28	19.4	87.98	89.26	82.87	2.23048
group_4165	NLU007236	Contig537.2	uncharacterized protein LOC111055565 [Nilaparvata lugens]	0.83	0.4	0.6	0.36	0.66	0.65	--	3.2	3.19	4.79	18.56	17.54	18.59	2.24
group_3763	NLU005149	Contig90.43	serine/threonine-protein kinase tricorner isoform X3 [Nilaparvata lugens]	50.67	41.94	50.38	27.46	39.71	25.92	--	16.67	16.73	31.15	123.11	135.31	149.48	2.24547
group_8230	NLU003269	Contig414.4	bestrophin-2 [Nilaparvata lugens]	0	0	0	0.95	3.31	0.92	--	5.7	6.25	9.15	33.39	39.55	35.87	2.25423
group_7169	NLU025684	Contig0.493	uncharacterized protein LOC111050529 [Nilaparvata lugens]	18.47	20.26	18.18	20.23	22.02	15.76	--	10.18	13.47	12.3	60.05	60.85	56.86	2.2721
group_5640	NLU015742	Contig13.332	F-box only protein 32 isoform X2 [Zootermopsis nevadensis]	16.94	17.04	17.6	12.52	14.47	16.18	--	10.31	19.16	20.12	86.36	87.05	83.4	2.28393
group_7745	NLU028856	Contig599.5	uncharacterized protein LOC111052137 [Nilaparvata lugens]	8.4	5.62	6.17	7.94	9.11	8.63	--	3.8	5.9	5.77	23.28	28.19	27.55	2.2868
group_8125	NLU002082	Contig144.31	dnaJ homolog shv [Nilaparvata lugens]	51.62	52.56	45.4	31.29	62.62	37.95	--	33.34	29.84	55.79	181.95	206.57	205.6	2.30489
group_1186	NLU010865	Contig52.83	kinectin-like [Nilaparvata lugens]	3.61	4.03	3.97	1.1	3.13	1.39	--	1.71	0.86	2.83	10.43	10.38	8.14	2.32
group_7119	NLU025473	Contig13.382	protein TMEPAI-like [Nilaparvata lugens]	4.39	4.79	5.02	0.85	1.99	1.73	--	6.85	5.41	10.11	92.45	93.81	98.7	2.34968
group_1987	NLU008000	Contig20.122	suppressor APC domain-containing protein 2 [Nilaparvata lugens]	3.39	3.5	3.13	0.71	1.83	0.93	--	1.42	2.28	1.5	8.77	9.42	9.67	2.37
group_4285	NLU007915	Contig65.106	blood vessel epicardial substance-like isoform X6 [Zootermopsis nevadensis]	5.42	4.66	4.42	2.09	3.31	2.41	--	1.13	1.41	2.95	8.91	11.1	9.59	2.4
group_4636	NLU009650	Contig1300.6	PREDICTED: GATA zinc finger domain-containing protein 14-like [Neolamprologus brichardi]	18.64	16.98	17.48	14.92	15.84	11.59	--	5.38	4.8	5.22	24.33	31.64	29.55	2.43628
group_1772	NLU004807	Contig47.13	seminal fluid protein [Nilaparvata lugens]	52.03	55.37	47.46	23.5	49.25	29.48	--	28.87	33.17	51.63	162.86	231.3	222.81	2.43872
group_6543	NLU021521	Contig739.27	transmembrane protein 5-like [Nilaparvata lugens]	1.85	1.68	1.46	0.2	0.55	0.46	--	1.15	1.57	1.71	7.4	9.34	7.94	2.44
group_5774	NLU016592	Contig3561.3	phosphatidylcholine:ceramide cholinephosphotransferase 1-like [Nilaparvata lugens]	7.67	8.58	7.06	3.85	6.61	3.38	--	1.93	2.82	4.68	17.28	21.68	20.48	2.45
group_9370	NLU017834	Contig20.84	LOW QUALITY PROTEIN: dendritic arbor reduction protein 1-like [Nilaparvata lugens]	4.26	3.81	3.31	1.57	3.44	2.74	--	3.1	3.66	4.82	40.45	33.28	43.34	2.47304
group_4714	NLU010133	Contig170.43	uncharacterized protein LOC111056927 [Nilaparvata lugens]	57.53	61.76	54.82	81.99	134.16	115.29	--	13.84	8.21	13.81	81.9	104.42	85.65	2.48946
group_1042	NLU006065	Contig26.94	out at first protein [Nilaparvata lugens]	0	0	0	0.51	0	0.76	--	3.79	3.05	3.93	19.08	21	23.21	2.5
group_6631	NLU022165	Contig253.41	uncharacterized protein LOC111049000 isoform X3 [Nilaparvata lugens]	2.74	2.64	2.27	1.47	2.12	1.89	--	2.55	3.04	4.76	22.5	24	22.5	2.51503
group_8314	NLU004333	Contig45.70	ras-related protein Rab-40C [Zootermopsis nevadensis]	15.68	11.68	12.02	5.78	9.89	3.94	--	8.03	6.59	11.28	47.1	55	50.62	2.52321
group_6304	NLU019763	Contig946.2	LIM domain-binding protein 2 isoform X2 [Nilaparvata lugens]	8.01	6.42	6.75	1.47	2.58	1.53	--	2.26	2.66	4.45	20.53	18.69	21.7	2.55209
group_7350	NLU026721	Contig39.20	uncharacterized protein LOC111051050 isoform X2 [Nilaparvata lugens]	9.55	8.7	11.18	9.93	20.44	11.17	--	3.17	2.65	4.39	14.04	16.56	18.36	2.58
group_5572	NLU015383	Contig165.61	histone-lysine N-methyltransferase, H3 lysine-79 specific [Nilaparvata lugens]	10.63	8.84	7.99	4.11	7.57	4.01	--	3.86	3.87	6.23	31.75	31.21	32.39	2.69134
group_5819	NLU016867	Contig45.5	testis-expressed protein 2 isoform X2 [Nilaparvata lugens]	8.11	5.47	7.41	3.81	7.64	4.73	--	1.94	1.92	5.39	18.12	20.38	23.21	2.78
group_9282	NLU016695	Contig1005.12	dual specificity protein phosphatase 22-B [Nilaparvata lugens]							--	2.85	2.32	3.18	17.55	19.75	19.78	2.8
group_9983	NLU026671	Contig327.12	PREDICTED: LOW QUALITY PROTEIN: uncharacterized protein LOC107189662 [Dufourea novaeangliae]							--	1.77	1.61	1.45	12.28	13.26	10.96	2.83
group_5863	NLU017162	Contig50.20	hypothetical protein EMH_0012480 [Eimeria mitis]	2.76	1.99	2.43	1.96	2.88	2.68	--	0.92	1.44	2.51	15.65	13.46	14.44	2.83
group_5883	NLU017231	Contig417.11	LOW QUALITY PROTEIN: uncharacterized protein LOC111047234 [Nilaparvata lugens]	25.49	22.5	21.59	38.59	51.81	42.03	--	8.68	9.81	25.17	92.09	112.93	114.85	2.88859
group_8653	NLU008455	Contig3306.7	uncharacterized protein LOC111048441 [Nilaparvata lugens]	8.88	7.87	4.44	3.79	4.58	3.06	--	1.06	1.17	1.07	11.52	6.18	8.15	2.89
group_5171	NLU012936	Contig78.13	enhancer of split mgamma protein-like [Nilaparvata lugens]	13.01	15.92	10.06	9.82	12.84	9.68	--	20.68	10.7	11.07	138.83	110.8	134.66	2.94325
group_7188	NLU025803	Contig13.196	protein bric-a-brac 2-like isoform X1 [Nilaparvata lugens]	9.49	7.8	7.22	4.5	6.83	4.87	--	5.08	5.53	7.58	49.72	46.88	49.79	2.96018
group_7516	NLU027600	Contig691.7	vang-like protein 2 [Nilaparvata lugens]	1.87	0.97	1.22	0.72	0.86	0.67	--	2.78	3.24	2.91	21.72	25.38	26.65	3.01564
group_3249	NLU002324	Contig92.74	biorientation of chromosomes in cell division protein 1-like 1 [Nilaparvata lugens]	10.22	8.67	9.31	3.27	7.05	4.06	--	0.52	0.36	1.71	6.97	6.78	6.18	3.02
group_3953	NLU006137	Contig399.8	uncharacterized protein LOC111043551, partial [Nilaparvata lugens]	10.15	10.44	9.2	4.03	7.92	3.82	--	4.27	4.09	9.34	43.79	49.5	51.04	3.03585
group_5418	NLU014500	Contig227.18	GTPase-activating Rap/Ran-GAP domain-like protein 3 isoform X2 [Zootermopsis nevadensis]	0.18	0.24	0.17	0.05	0.05	0.14	--	1.52	1.93	3.09	16.5	16.74	22.03	3.04
group_6055	NLU018248	Contig143.64	PREDICTED: uncharacterized protein LOC105623964 [Atta cephalotes]	37.36	83.23	24.03	14.63	14.54	46.82	--	1.83	1.77	1.4	16.13	20.15	10.95	3.05
group_7505	NLU027538	Contig115.136	protein decapentaplegic-like [Nilaparvata lugens]	2.01	1.97	1.76	0.89	1.77	1.28	--	0.9	1.01	2.08	11.4	10.37	12.08	3.08
group_6013	NLU018049	Contig14.94	uncharacterized protein LOC111046816 [Nilaparvata lugens]							--	28.34	28.64	29.83	277.67	274.87	279.44	3.22832
group_3086	NLU001517	Contig227.30	uncharacterized protein LOC111048366 [Nilaparvata lugens]	2.37	2.7	2.43	0.56	1.61	1.88	--	0.42	0.82	2.17	10.74	9.77	12.92	3.29
group_9989	NLU026727	Contig25266.1	cell growth regulator with RING finger domain protein 1-like [Nilaparvata lugens]	13.08	14.96	13.5	5.49	12.8	6.32	--	13.32	12.7	14.22	147.55	158.78	147.78	3.33278
group_7187	NLU025785	Contig18.76	nucleotide exchange factor SIL1 isoform X2 [Nilaparvata lugens]	22.71	20.32	20.88	24.9	47.43	29.45	--	10.33	8.19	10.61	74.22	126.87	107.12	3.37253
group_2171	NLU010597	Contig533.14	larval cuticle protein LCP-17-like [Nilaparvata lugens]	0.33	11.56	0.26	0.93	1.3	14.81	--	1.23	0.44	2.88	21.98	26.19	26.33	4.00634
group_9569	NLU020535	Contig1386.1	LOW QUALITY PROTEIN: proteasome subunit beta type-7-like [Nilaparvata lugens]	0.07	0.07	0.14	0	0.07	0.07	--	3.64	0.65	0.45	22.02	39.1	30.64	4.01024
group_6419	NLU020599	Contig13.86	potassium channel subfamily K member 13-like [Nilaparvata lugens]	0.2	0.07	0.43	0.14	0.14	0.35	--	0.22	0.87	0.52	13.16	8.42	6.48	4.09
group_2058	NLU009024	Contig36.137	PREDICTED: dentin sialophosphoprotein [Protobothrops mucrosquamatus]	0.18	0.24	0.24	0.14	0.16	0	--	2	2.47	3.51	40.08	33.94	37.95	4.15892
group_6946	NLU024360	Contig17.13	PREDICTED: zinc finger protein 729-like [Bemisia tabaci]	9.92	8.61	8.08	4.97	7.86	4.97	--	0.26	0.26	0.24	13.46	18.52	16.46	4.78
group_5333	NLU014003	Contig731.39	DNA-directed RNA polymerase III subunit RPC7-like [Nilaparvata lugens]	18.91	19.02	23.04	15.44	19.77	15.06	--	0	8.66	0	93.3	91.64	91.84	4.83473
group_9139	NLU014865	Contig3602.2	PREDICTED: uncharacterized protein LOC106661176 isoform X1 [Cimex lectularius]	4.87	7.43	2.74	1.7	2.22	0.13	--	0.25	0.6	0.79	25.04	10.71	14.43	4.84087
group_6555	NLU021599	Contig170.11	uncharacterized protein LOC111048801 isoform X1 [Nilaparvata lugens]	0.94	0	0	0.52	0	0.08	--	0.4	0.27	0.44	16.9	11.32	13.22	4.85
group_4287	NLU007924	Contig854.22	uncharacterized protein LOC111055870 isoform X1 [Nilaparvata lugens]	22.75	56.71	15.01	3.1	6.48	6.79	--	0.56	0.08	1.65	26.53	14.61	25.84	4.92001
group_3446	NLU003533	Contig58.52	uncharacterized protein LOC111043521 isoform X1 [Nilaparvata lugens]	6.73	8.25	2.87	0.21	2.58	1	--	0	0.1	1.47	23.94	14.22	17.43	5.21635
group_9219	NLU015922	Contig350.66	uncharacterized protein LOC111053689 [Nilaparvata lugens]	9.04	23.85	4.27	3.27	4.38	1.25	--	0	0	1.51	47.32	13.56	20.23	5.84101
group_6415	NLU020573	Contig26.64	E3 ubiquitin-protein ligase RNF103-like [Nilaparvata lugens]	33.66	27.74	29.57	12.53	21.71	13.77	--	0	0	0	34.01	37.64	36.91	11.1689
